# Supplementary material for: Methylome and transcriptome data integration reveals potential roles of DNA methylation and candidate biomarkers of cow Streptococcus uberis subclinical mastitis
Source: J Anim Sci Biotechnol. 2022 Nov 7;13:136. doi: 10.1186/s40104-022-00779-z (PMC9639328; doi:10.1186/s40104-022-00779-z)
Supplement: Supplementary file 6 — Additional file 6: Table S1. Genes and their primer sequences used for real-time qPCR validation of RNA-sequencing results. [file 40104_2022_779_MOESM6_ESM.xlsx]

## Sheet: Feuil1
Gene	Description	transcript ID	Forward primer	Reverse primer	Amplicon length
TGM3	up-regulated	NM_001101848.1	AGGCAGAGGAAAGCGAAACA	CGTACCAGGAGATCCTTGCC	111
STEAP4	up-regulated	XM_583351	TGCTCGCCTTGGTTTACCTC	CTGGGAATCGGCGGTACTTT	81
G0S2	up-regulated	XM_005217335.4	GGCTCGGAGAAACAAATATAAGCG	TCTCGCCTTCCTCCTAGCCT	71
SLC40A1	down-regulated	NM_001077970.1	GGTTTCGGCGAGACTGAGAA	GCACCGCCGAAAATACAACA	70
SMPD3	down-regulated	NM_001192363.1	TTCCGGGCACTTCTGTGAAC	GGATGGTCAGTGGTGTGTGT	189
MMP19	down-regulated	NM_001075983.1	TCTGAAGCTCTTGCCTGGTG	CTTCTCTTCAGGCCCCACAG	103
LIPA	down-regulated		GCTGGTCTGTTTGGTCCTTG	TGGGGAATTCGGTTAAGGCAA	180
MAN1A2	non-DE	NM_001206877.1	GGCGGATTTTCTGGGGTGAA	TTGGCTAAATGCAACACGGG	188
VPS8	non-DE	XM_024995278.1	TGTTGGACTCTCCCCCAAGA	GCAGGCTTCCTTGATGTTGC	168
ACTB(β-actin )	reference gene	NM_173979	CTCTTCCAGCCTTCCTTCCT	GGGCAGTGATCTCTTTCTGC	178
DE: differentially expressed
