# Supplementary material for: Methylome and transcriptome data integration reveals potential roles of DNA methylation and candidate biomarkers of cow Streptococcus uberis subclinical mastitis
Source: J Anim Sci Biotechnol. 2022 Nov 7;13:136. doi: 10.1186/s40104-022-00779-z (PMC9639328; doi:10.1186/s40104-022-00779-z)
Supplement: Supplementary file 7 — Additional file 7: Table S2. Read mapping statistics of whole-genome bisulfite sequencing data and RNA sequencing data of six cows. [file 40104_2022_779_MOESM7_ESM.xlsx]

## Sheet: Table S2a_Alignment
Table S2a. The general statistics of raw data alignment and methylation identification
File	Total Reads	Aligned Reads	Unaligned Reads	Ambiguously Aligned Reads	No Genomic Sequence	Duplicate Reads (removed)	Unique Reads (remaining)	Total Cs	Methylated CpGs	Unmethylated CpGs	Methylated CHGs	Unmethylated CHGs	Methylated CHHs	Unmethylated CHHs
ME35CT_R1_val_1_bismark_bt2_pe.bam	382911784	289679352	43056889	50175352	191	16904589	272774763	11181246350	441520854	126347281	3971169	2460913146	11577202	8136916698
ME41CT_R1_val_1_bismark_bt2_pe.bam	349489819	252785811	50203804	46500057	147	13585482	239200329	9576272589	379993690	112226576	3805992	2108067675	11114598	6961064058
ME72CT_R1_val_1_bismark_bt2_pe.bam	495199291	386300102	45955943	62943062	184	79047968	307252134	13302570415	532206717	141298736	4846762	2920564307	14183180	9689470713
ME58q3SU_R1_val_1_bismark_bt2_pe.bam	392928918	289681579	50368081	52879087	171	16679159	273002420	11228959503	445035150	125055197	3982532	2470597879	11805411	8172483334
ME79q2SU_R1_val_1_bismark_bt2_pe.bam	496806965	377968984	51744222	67093569	190	80958303	297010681	12813147157	503445020	148104648	4277578	2818160276	12501498	9326658137
MK2736q1SU_R1_val_1_bismark_bt2_pe.bam	409144365	310414666	62514659	36214898	142	16819621	293595045	12126253929	463349088	144258027	4271352	2665737526	12616635	8836021301
								1.17047e+10
Sample Name	Base pair Trimmed/%	Duplicate rate/%	Average GC content/%	Total Sequence (million)
ME35CT_R1	0.063	0.238	0.24	388.4
ME35CT_R2	0.077	0.234	0.24	388.4		0.756517
ME41CT_R1	0.066	0.238	0.24	353.6		0.723299
ME41CT_R2	0.077	0.233	0.24	353.6		0.78009
ME72CT_R1	0.046	0.32	0.23	500.7		0.737237
ME72CT_R2	0.055	0.313	0.23	500.7		0.760796	0.751588
ME58q3SU_R1	0.065	0.241	0.24	398.4
ME58q3SU_R2	0.079	0.238	0.24	398.4
ME79q2SU_R1	0.048	0.334	0.23	503.1
ME79q2SU_R2	0.06	0.323	0.23	503.1
MK2736q1SU_R1	0.057	0.2	0.23	415.3
MK2736q1SU_R2	0.073	0.193	0.23	415.3

## Sheet: Table S2b_Me_Identification
Table S2b. General statistics of DNA methylation identification by Bismark
Sample Name	% mCpG	% mCHG	% mCHH	MC	% Dups	% Aligned	Ins. size	Median cov	Mean cov
ME35CT_R1_val_1	0.778	0.002	0.001	11181.2	0.058	0.757	212	25.0X	25.3X
ME41CT_R1_val_1	0.772	0.002	0.002	9576.3	0.054	0.723	202	22.0X	22.1X
ME72CT_R1_val_1	0.79	0.002	0.001	13302.6	0.205	0.78	232	29.0X	29.0X
ME58q3SU_R1_val_1	0.781	0.002	0.001	11229	0.058	0.737	213	25.0X	25.3X
ME79q2SU_R1_val_1	0.773	0.002	0.001	12813.1	0.214	0.761	232	28.0X	28.0X
MK2736q1SU_R1_val_1	0.763	0.002	0.001	12126.3	0.054	0.759	214	27.0X	27.3X
MEAN	0.7762	0.002	0.0012
% mCpG: percent cytosines methylated in CpG context
% mCHG: percent cytosines methylated in CHG context
% mCHH: percent cytosines methylated in CHH context
MC: total number of cytosines analyzed
% Dups: percent duplicated alignments
% Aligned: percent aligned sequences
Ins. Size: median insert size
Median cov: median coverage
Mean cov: mean coverage

## Sheet: Table S2c_RNAseq_aligenment
Sample Name	Reads mapped in bam file, million	Intercept value from DupRadar	Mark duplicates, %	5'-3' bias	Reads aligned, million	reads mapped in proper pairs, %	Error rate: mismatches/ mapped bases, %	Non-Primary alignments, million	Reads mapped in bam file (primary alignment), million	% Mapped	% Proper Pairs	reads mapped to a SortMeRNA detabase,% rRNA	Uniquely aligned reads, %	Uniquely aligned reads, million	FastQC(trimmed): duplicated reads, %	Average GC content, %	FastQC(trimmed): total seqnences, million
ME27CT	80.8	0.0012	0.332	1.44	33.5	0.532	0.0032	13.8	67.1	1	1	0.027	0.912	31.6	0.51	0.49	35.8
ME35CT	66.4	0.0014	0.34	1.49	27.5	0.523	0.0035	11.4	55.1	1	1	0.016	0.898	25.8	0.468	0.47	29.3
ME41CT	62	0.0011	0.185	1.45	22.7	0.554	0.0048	16.6	45.3	1	1	0.013	0.851	20.9	0.293	0.46	25
ME58q3SU	52.2	0.0011	0.442	1.35	22.2	0.459	0.0033	7.8	44.4	1	1	0.023	0.923	20.9	0.585	0.48	23.2
ME79q2SU	58.8	0.0012	0.28	1.44	26.1	0.622	0.003	6.7	52.2	1	1	0.011	0.94	25	0.428	0.47	27
MK2736q1SU	69.4	0.0011	0.307	1.46	28.2	0.549	0.0031	12.9	56.5	1	1	0.01	0.917	26.4	0.484	0.47	29.2
	FastQC(raw): duplicated reads, %	Average GC content, %	FastQC(raw): total seqnences, million	Cutadapt: total base paris trimmed
ME27CT_1	0.577	0.49	36.4	0.03
ME27CT_2	0.511	0.49	36.4	0.016
ME35CT_1	0.519	0.47	29.7	0.023
ME35CT_2	0.471	0.48	29.7	0.014
ME41CT_1	0.343	0.46	25.2	0.02
ME41CT_2	0.296	0.46	25.2	0.015
ME58q3SU_1	0.647	0.49	23.9	0.041
ME58q3SU_2	0.586	0.49	23.9	0.018
ME79q2SU_1	0.515	0.47	27.2	0.019
ME79q2SU_2	0.429	0.47	27.2	0.014
MK2736q1SU_1	0.567	0.47	29.5	0.023
MK2736q1SU_2	0.488	0.48	29.5	0.016
