# Supplementary material for: Methylome and transcriptome data integration reveals potential roles of DNA methylation and candidate biomarkers of cow Streptococcus uberis subclinical mastitis
Source: J Anim Sci Biotechnol. 2022 Nov 7;13:136. doi: 10.1186/s40104-022-00779-z (PMC9639328; doi:10.1186/s40104-022-00779-z)
Supplement: Supplementary file 8 — Additional file 8: Table S3. The list of differentially methylated cytosines (DMCs) in the context of CpG, CHG and CHH. [file 40104_2022_779_MOESM8_ESM.xlsx]

## Sheet: TableS3a_CpG
Table S3a. Identified differentially methylated sites in CpG context between S. uberis- positive and negative group
	Chromosome	position	DM_status	pvalue	qvalue	meth.diff
1	chr1	138410	hyper	0.000148633	0.0274255	26.0473
2	chr1	236183	hypo	0.000229848	0.0373191	-29.1775
3	chr1	243060	hypo	0.000153576	0.028141	-31.3889
4	chr1	299799	hypo	0.000125156	0.024356	-34.3792
5	chr1	351511	hypo	0.000273937	0.0418554	-28.6765
6	chr1	367951	hypo	5.47201e-07	0.000411789	-40.8432
7	chr1	373618	hypo	0.00031346	0.0460889	-28.8032
8	chr1	381393	hypo	6.98134e-05	0.0159693	-27.8839
9	chr1	425830	hypo	3.61299e-05	0.00988573	-29.7151
10	chr1	439965	hypo	9.63716e-05	0.0202162	-30.5388
11	chr1	463792	hypo	6.33857e-07	0.000462984	-37.4242
12	chr1	466355	hypo	4.38723e-06	0.00203089	-37.0191
13	chr1	467168	hypo	0.000278026	0.0423509	-32.1429
14	chr1	598802	hypo	8.25525e-07	0.000559208	-41.8087
15	chr1	602994	hypo	2.89678e-06	0.00146804	-31.0952
16	chr1	607556	hypo	3.35116e-06	0.00164404	-31.8467
17	chr1	609275	hypo	0.000138803	0.0261947	-30.3367
18	chr1	613227	hypo	0.000139984	0.0263538	-30.8407
19	chr1	613545	hypo	0.000195157	0.0331914	-34.0376
20	chr1	614361	hypo	0.00012863	0.0248523	-32.0588
21	chr1	620215	hypo	7.23398e-05	0.0164043	-46.9298
22	chr1	620380	hyper	1.0255e-08	1.98293e-05	38.5294
23	chr1	629679	hypo	4.64434e-05	0.0118951	-34.4151
24	chr1	630017	hypo	4.58534e-05	0.0117661	-22
25	chr1	630018	hypo	6.24015e-06	0.0026549	-26.6667
26	chr1	631111	hypo	5.9585e-05	0.0142451	-35.0446
27	chr1	646544	hypo	6.02792e-06	0.00258308	-42.7497
28	chr1	646545	hypo	0.00012881	0.024882	-28.2775
29	chr1	650578	hypo	2.0356e-05	0.00642577	-38.831
30	chr1	656630	hyper	1.56676e-06	0.000914254	20.9677
31	chr1	656631	hyper	5.11618e-06	0.0022743	25.5609
32	chr1	658416	hyper	2.97986e-05	0.00855524	36.0173
33	chr1	660599	hyper	6.07961e-05	0.0144547	22.525
34	chr1	666699	hypo	5.86746e-06	0.00253164	-36.5489
35	chr1	668222	hyper	5.35599e-05	0.0131753	32.6389
36	chr1	669233	hyper	7.75233e-05	0.0172833	43.0303
37	chr1	670473	hypo	0.000268379	0.0413715	-23.9311
38	chr1	684252	hyper	0.000156161	0.028494	26.8123
39	chr1	833545	hyper	2.11429e-05	0.0065911	43.3983
40	chr1	837730	hyper	0.00024291	0.0388338	34.9007
41	chr1	894073	hypo	0.000229876	0.0373191	-30.7692
42	chr1	901949	hypo	6.79859e-09	1.4978e-05	-54.2857
43	chr1	905562	hypo	8.86993e-08	0.000100499	-55.5556
44	chr1	905699	hypo	8.4006e-07	0.000567438	-46.6667
45	chr1	911909	hypo	2.24562e-05	0.00690998	-38.2353
46	chr1	921249	hypo	4.03011e-06	0.00189561	-50.6034
47	chr1	921250	hypo	1.58941e-08	2.69644e-05	-48.6486
48	chr1	921258	hypo	5.39682e-08	6.91303e-05	-58.8288
49	chr1	921259	hypo	4.38183e-09	1.09747e-05	-53.8462
50	chr1	926435	hypo	1.55196e-09	4.90501e-06	-61.2903
51	chr1	961190	hypo	8.77187e-07	0.0005871	-60.1852
52	chr1	961191	hypo	0.00016343	0.0293653	-48.0186
53	chr1	961407	hypo	9.18416e-05	0.0194737	-51.3736
54	chr1	982031	hypo	1.08292e-08	2.06858e-05	-68.1034
55	chr1	982032	hypo	4.92511e-08	6.41228e-05	-62.2441
56	chr1	982046	hyper	5.80858e-06	0.00251057	54.8077
57	chr1	1019422	hypo	5.22421e-07	0.000399687	-37.1429
58	chr1	1027746	hyper	9.79301e-06	0.00375672	47.5
59	chr1	1041726	hypo	3.17201e-07	0.000271487	-50
60	chr1	1041727	hypo	3.17201e-07	0.000271487	-50
61	chr1	1045672	hypo	4.72283e-08	6.18283e-05	-59.2593
62	chr1	1047024	hypo	5.22963e-07	0.00039978	-41.3793
63	chr1	1047025	hypo	2.33245e-08	3.64515e-05	-48.2759
64	chr1	1060902	hyper	2.26503e-05	0.00694037	33.3333
65	chr1	1067787	hyper	1.2809e-05	0.00459421	42.2619
66	chr1	1077422	hypo	1.52818e-06	0.000899532	-46.7267
67	chr1	1080925	hypo	0.000276306	0.0421092	-25
68	chr1	1080926	hypo	0.000112594	0.0226315	-23.5294
69	chr1	1082374	hypo	2.47688e-08	3.80218e-05	-58.3333
70	chr1	1199504	hyper	8.09222e-06	0.00324419	48.8592
71	chr1	1210553	hypo	1.40685e-05	0.00492808	-47.7855
72	chr1	1212084	hypo	1.41679e-07	0.000145147	-42.8571
73	chr1	1212488	hypo	2.40721e-08	3.71923e-05	-56.6667
74	chr1	1218734	hyper	4.09496e-05	0.0108374	46.2049
75	chr1	1219396	hyper	0.000126189	0.0245008	32.1572
76	chr1	1222100	hyper	0.000109611	0.0221914	45.045
77	chr1	1232232	hypo	0.00034487	0.048915	-35.859
78	chr1	1232233	hypo	1.28202e-05	0.00459566	-37.7778
79	chr1	1238611	hypo	4.93608e-06	0.00222859	-40.9091
80	chr1	1283007	hyper	0.000198067	0.0335436	29.1399
81	chr1	1284013	hyper	0.000326634	0.04721	38.8889
82	chr1	1285767	hypo	0.000129012	0.0249028	-38.3838
83	chr1	1288178	hyper	0.000225216	0.036887	46.4286
84	chr1	1323765	hyper	9.44356e-05	0.0199283	39.6537
85	chr1	1324316	hyper	3.84693e-06	0.00183302	37.931
86	chr1	1324317	hyper	7.31225e-06	0.00299102	40
87	chr1	1343491	hyper	7.50271e-06	0.00305025	41.9355
88	chr1	1355114	hyper	2.4381e-05	0.00734781	40
89	chr1	1438308	hyper	0.000250708	0.039645	26.6667
90	chr1	1446408	hyper	0.000324145	0.0469921	25
91	chr1	1451887	hyper	4.06721e-06	0.00190969	30
92	chr1	1462209	hypo	0.000253009	0.039874	-40.8497
93	chr1	1464724	hyper	0.000129622	0.0249883	30.303
94	chr1	1487105	hypo	5.45141e-05	0.0133514	-43.75
95	chr1	1487850	hypo	4.18971e-05	0.0110206	-30
96	chr1	1511731	hyper	0.000172827	0.0305454	25.8065
97	chr1	1523008	hypo	5.13646e-10	2.3731e-06	-59.375
98	chr1	1527729	hypo	2.24937e-05	0.00691704	-39.2857
99	chr1	1540641	hypo	4.86379e-12	7.92312e-08	-75
100	chr1	1541984	hypo	7.84797e-09	1.65615e-05	-61.7647
101	chr1	1544959	hypo	7.38923e-12	1.0001e-07	-68.1818
102	chr1	1545974	hypo	1.48453e-08	2.57867e-05	-53.5714
103	chr1	1546098	hypo	1.53963e-07	0.000155391	-49.7242
104	chr1	1546099	hypo	4.48835e-09	1.11826e-05	-60
105	chr1	1546724	hyper	4.07823e-05	0.0108148	46.2439
106	chr1	1552154	hypo	2.74687e-10	1.48122e-06	-66.6667
107	chr1	1553666	hypo	6.42955e-05	0.0150145	-45.7143
108	chr1	1562865	hypo	1.91815e-05	0.00616424	-26.3158
109	chr1	1566462	hypo	0.000144292	0.0268692	-44.5402
110	chr1	1601654	hypo	5.6775e-05	0.0137564	-48.5294
111	chr1	1615880	hyper	0.000255858	0.0401633	21.2121
112	chr1	1616915	hyper	0.000130882	0.0251851	29.0323
113	chr1	1623190	hyper	2.06008e-05	0.00648581	34.6154
114	chr1	1639635	hyper	6.45861e-05	0.0150549	36.875
115	chr1	1639636	hyper	2.99149e-06	0.00150403	37.1429
116	chr1	1649119	hyper	0.000165555	0.0296343	23.6842
117	chr1	1652129	hyper	3.6568e-07	0.000302307	50
118	chr1	1657369	hyper	5.53114e-07	0.000415815	42.4242
119	chr1	1662726	hyper	1.97252e-06	0.00108831	44.137
120	chr1	1669826	hyper	2.99875e-05	0.00857842	43.6647
121	chr1	1669839	hyper	1.28625e-07	0.000134525	50
122	chr1	1688517	hyper	8.38799e-05	0.0182766	37.6694
123	chr1	1689335	hyper	1.15161e-06	0.000727783	45.9459
124	chr1	1689528	hyper	2.99867e-05	0.00857842	29.4118
125	chr1	1691438	hyper	3.46455e-07	0.000290773	53.7255
126	chr1	1691439	hyper	2.90249e-05	0.00838242	46.4583
127	chr1	1694583	hyper	7.43921e-05	0.0167579	39.5644
128	chr1	1708472	hypo	0.000264815	0.0410414	-26.3158
129	chr1	1720659	hypo	0.000265392	0.0410974	-37.9791
130	chr1	1737238	hyper	3.4977e-05	0.00967425	29.4118
131	chr1	1758442	hyper	4.08653e-06	0.00191592	53.4392
132	chr1	1761243	hyper	1.45215e-07	0.000147658	52.4827
133	chr1	1766044	hyper	3.42712e-08	4.88366e-05	55.3191
134	chr1	1770387	hyper	3.50683e-06	0.00170546	50.7212
135	chr1	1781291	hypo	1.63703e-05	0.00551319	-31.25
136	chr1	1781776	hypo	0.000248565	0.0394421	-29.6296
137	chr1	1801727	hyper	8.27691e-06	0.00330059	47.1429
138	chr1	1801728	hyper	6.14507e-09	1.3744e-05	52.6316
139	chr1	1801764	hyper	7.15033e-06	0.00293964	49.2424
140	chr1	1803104	hyper	4.01785e-05	0.0106814	45.2941
141	chr1	1805280	hyper	1.64632e-08	2.77814e-05	56.6817
142	chr1	1805377	hyper	0.000332343	0.0476937	42.3077
143	chr1	1805378	hyper	4.8455e-07	0.000377375	48.4651
144	chr1	1807510	hyper	0.000326062	0.0471694	39.8827
145	chr1	1808101	hyper	7.30323e-07	0.000512162	55.2297
146	chr1	1808102	hyper	8.8232e-05	0.0189216	36.6999
147	chr1	1810550	hyper	3.24906e-09	8.63763e-06	66.2988
148	chr1	1810792	hyper	0.000206387	0.0345884	37.469
149	chr1	1811400	hyper	0.000127569	0.0246925	41.2482
150	chr1	1812595	hyper	5.46056e-08	6.97591e-05	57.5
151	chr1	1814074	hyper	3.07012e-06	0.00153693	49.2832
152	chr1	1842685	hypo	0.000136328	0.0258774	-28.125
153	chr1	1872429	hyper	7.47639e-07	0.000520907	50.1279
154	chr1	1872430	hyper	4.08346e-08	5.55201e-05	52.7778
155	chr1	1874583	hypo	1.73714e-11	1.74033e-07	-74.2857
156	chr1	1902074	hyper	1.15003e-08	2.16505e-05	55.8824
157	chr1	1902997	hyper	0.000117058	0.0232588	41.9435
158	chr1	1904508	hyper	1.12108e-06	0.000713221	46.1538
159	chr1	1916195	hypo	4.20462e-07	0.000337697	-55.7355
160	chr1	1952125	hypo	9.6367e-05	0.0202162	-22.8571
161	chr1	1953899	hypo	0.000225825	0.036935	-44.4581
162	chr1	1964248	hypo	5.65028e-05	0.0137038	-29.5797
163	chr1	2012095	hypo	7.12749e-05	0.0162227	-26.8293
164	chr1	2012096	hypo	0.00031755	0.0464747	-20.4082
165	chr1	2023998	hyper	0.000112027	0.0225414	38.976
166	chr1	2038061	hyper	5.58043e-06	0.00243518	45.4545
167	chr1	2099961	hypo	3.54472e-05	0.00975893	-51.2017
168	chr1	2102050	hypo	4.4727e-06	0.00206143	-51.6956
169	chr1	2106296	hypo	2.37786e-07	0.000216981	-54.2193
170	chr1	2106297	hypo	1.99106e-05	0.00632712	-58.5284
171	chr1	2107460	hypo	1.94156e-05	0.00621969	-50.5991
172	chr1	2107596	hypo	6.05479e-05	0.0144101	-48.7548
173	chr1	2107597	hypo	1.028e-05	0.00389908	-48.6207
174	chr1	2109085	hypo	2.86319e-06	0.00145567	-53.8889
175	chr1	2132546	hyper	1.787e-05	0.00586875	41.1449
176	chr1	2133464	hypo	1.89349e-05	0.00614427	-48.172
177	chr1	2151085	hypo	0.000114557	0.0228859	-49.1935
178	chr1	2151383	hypo	0.000238114	0.0382899	-41.6851
179	chr1	2153796	hypo	2.28958e-05	0.00699548	-45.6034
180	chr1	2157560	hypo	3.85339e-08	5.32284e-05	-59.8496
181	chr1	2158439	hypo	0.000194838	0.033149	-30.8333
182	chr1	2161250	hypo	0.000313399	0.0460871	-26.3158
183	chr1	2213313	hypo	4.79366e-07	0.000374575	-45
184	chr1	2213624	hypo	1.08366e-05	0.00405706	-49.6983
185	chr1	2221652	hypo	0.000204208	0.0342775	-32.0588
186	chr1	2274417	hypo	0.000229989	0.0373191	-26.4706
187	chr1	2286121	hyper	4.03621e-07	0.000326375	59.8911
188	chr1	2286122	hyper	7.64906e-05	0.0171091	47.2222
189	chr1	2288242	hyper	2.31582e-07	0.000212542	58.1448
190	chr1	2290342	hyper	6.0533e-07	0.000447042	61.2069
191	chr1	2290343	hyper	2.75004e-06	0.00141248	53.9263
192	chr1	2291109	hyper	1.07439e-05	0.0040321	51.3072
193	chr1	2292373	hyper	4.1428e-06	0.00193658	52.0803
194	chr1	2292406	hyper	4.70814e-05	0.0120229	46.4706
195	chr1	2292431	hyper	4.78959e-05	0.0121721	45.4791
196	chr1	2292446	hyper	5.98158e-05	0.0142826	41.8208
197	chr1	2292457	hyper	0.000342692	0.0487744	40.404
198	chr1	2294224	hyper	9.85777e-08	0.000109732	58.2996
199	chr1	2294225	hyper	0.000332343	0.0476937	42.3077
200	chr1	2294252	hyper	8.11414e-06	0.00325024	49.6795
201	chr1	2294504	hyper	7.6621e-06	0.00310312	54.1542
202	chr1	2295819	hyper	5.42174e-08	6.93562e-05	56.7829
203	chr1	2295871	hyper	2.02133e-05	0.00638708	46.6374
204	chr1	2298269	hyper	1.76422e-06	0.000995846	56.1039
205	chr1	2302854	hyper	1.09223e-05	0.00407975	52.4107
206	chr1	2305148	hyper	2.92918e-05	0.00844028	47.443
207	chr1	2305149	hyper	1.13141e-05	0.00419644	50.1754
208	chr1	2305198	hyper	1.46698e-06	0.000874806	58.7879
209	chr1	2305258	hyper	1.95631e-05	0.0062512	50.8333
210	chr1	2305259	hyper	7.41622e-09	1.59856e-05	61.6162
211	chr1	2317871	hyper	0.000184158	0.0319488	41.7863
212	chr1	2334974	hypo	4.8278e-05	0.0122496	-44.6154
213	chr1	2361631	hypo	0.000188629	0.03247	-38.4615
214	chr1	2369650	hypo	0.000343489	0.0488367	-38.2591
215	chr1	2426960	hypo	0.000202122	0.0340573	-41.7857
216	chr1	2509711	hyper	4.08964e-05	0.0108366	29.4118
217	chr1	2756286	hyper	0.000207253	0.0346663	25
218	chr1	2800266	hyper	0.000138044	0.0260887	35.9262
219	chr1	2961269	hypo	0.00019162	0.0328207	-24.3902
220	chr1	2983182	hyper	0.000253182	0.0398946	39.2479
221	chr1	2999731	hyper	4.89934e-05	0.0123608	50.8547
222	chr1	3001410	hypo	6.24951e-06	0.00265572	-47.7742
223	chr1	3003340	hyper	3.63191e-06	0.00174666	43.4783
224	chr1	3004551	hypo	1.10626e-05	0.00411763	-48.2143
225	chr1	3007746	hyper	7.3566e-06	0.00300207	50.8929
226	chr1	3013951	hyper	1.91734e-05	0.00616424	27.7778
227	chr1	3027046	hypo	4.1995e-05	0.0110241	-49.1034
228	chr1	3031241	hypo	0.000251712	0.0397553	-32.7724
229	chr1	3047245	hyper	2.02131e-05	0.00638708	43.4524
230	chr1	3069748	hypo	4.44618e-05	0.0114927	-34.2105
231	chr1	3108524	hypo	1.23085e-06	0.000761177	-42.1053
232	chr1	3108525	hypo	1.21376e-08	2.25184e-05	-59.2593
233	chr1	3108736	hypo	5.83442e-05	0.0140366	-37.037
234	chr1	3108737	hypo	1.20762e-06	0.00075219	-50
235	chr1	3110010	hypo	5.00242e-10	2.32854e-06	-70.9677
236	chr1	3111256	hypo	2.79808e-09	7.65245e-06	-60
237	chr1	3111257	hypo	1.15334e-08	2.16505e-05	-57.1429
238	chr1	3111675	hypo	2.08477e-10	1.2638e-06	-58.9744
239	chr1	3114429	hypo	2.98554e-08	4.39855e-05	-51.6129
240	chr1	3114443	hypo	1.94043e-08	3.16773e-05	-53.5714
241	chr1	3114924	hypo	4.33178e-09	1.08779e-05	-62.8571
242	chr1	3117522	hypo	1.38917e-08	2.47591e-05	-60
243	chr1	3117726	hypo	3.64548e-08	5.10229e-05	-52.9412
244	chr1	3117788	hypo	2.62179e-08	3.96075e-05	-54.2857
245	chr1	3121743	hypo	2.28363e-09	6.52682e-06	-55
246	chr1	3123645	hypo	8.95737e-09	1.77977e-05	-51.4286
247	chr1	3123646	hypo	1.40084e-08	2.48739e-05	-45.6522
248	chr1	3125885	hypo	1.46381e-10	9.41329e-07	-59.375
249	chr1	3127796	hypo	2.54834e-09	7.09172e-06	-54.5455
250	chr1	3128547	hypo	2.77072e-05	0.00812637	-35.7143
251	chr1	3130973	hypo	4.56807e-09	1.12428e-05	-50
252	chr1	3131889	hypo	5.98546e-07	0.000442971	-51.7241
253	chr1	3132687	hypo	8.3879e-09	1.7168e-05	-59.375
254	chr1	3133044	hypo	0.000131668	0.025275	-29.4118
255	chr1	3133045	hypo	1.04887e-10	7.1817e-07	-60
256	chr1	3134278	hypo	9.12657e-08	0.000102916	-44
257	chr1	3134370	hypo	6.04141e-08	7.56561e-05	-51.8519
258	chr1	3134384	hypo	4.57159e-09	1.12428e-05	-54.8387
259	chr1	3134440	hypo	3.40067e-05	0.0094761	-44.7594
260	chr1	3135093	hypo	5.17872e-06	0.00229674	-47.0588
261	chr1	3135095	hypo	4.84167e-07	0.000377375	-48.1481
262	chr1	3135097	hypo	4.84167e-07	0.000377375	-48.1481
263	chr1	3135580	hypo	3.11033e-11	2.62238e-07	-62.1622
264	chr1	3135653	hypo	4.28229e-10	2.06885e-06	-56.7568
265	chr1	3135758	hypo	1.19044e-08	2.22019e-05	-54.5455
266	chr1	3135759	hypo	1.92273e-09	5.71314e-06	-59.2593
267	chr1	3136760	hypo	4.7323e-09	1.15403e-05	-55.5556
268	chr1	3137103	hypo	8.79374e-09	1.77489e-05	-59.2593
269	chr1	3137104	hypo	7.88098e-05	0.0175249	-31.5789
270	chr1	3138299	hypo	9.94197e-10	3.6558e-06	-59.375
271	chr1	3138300	hypo	9.38521e-09	1.84552e-05	-47.2222
272	chr1	3139083	hypo	5.10933e-06	0.00227232	-44.8276
273	chr1	3139084	hypo	7.48532e-11	5.48007e-07	-60.4651
274	chr1	3139391	hypo	9.25482e-11	6.5246e-07	-67.8571
275	chr1	3139532	hypo	4.04836e-10	2.00772e-06	-52.6316
276	chr1	3139898	hypo	6.14847e-09	1.3744e-05	-48.5714
277	chr1	3139968	hypo	4.27284e-08	5.75197e-05	-44.7368
278	chr1	3139974	hypo	2.26061e-08	3.55622e-05	-47.5
279	chr1	3140014	hypo	2.02811e-09	5.97597e-06	-56.25
280	chr1	3140020	hypo	1.05051e-08	2.0117e-05	-53.3333
281	chr1	3140783	hypo	1.39694e-07	0.000143268	-57.6923
282	chr1	3141763	hypo	4.51463e-07	0.000357171	-46.875
283	chr1	3141991	hypo	2.17035e-08	3.44038e-05	-55
284	chr1	3142003	hypo	1.42169e-07	0.000145493	-54.0541
285	chr1	3142216	hypo	4.99947e-06	0.00224655	-33.3333
286	chr1	3142372	hypo	6.67323e-08	8.17399e-05	-43.75
287	chr1	3145569	hypo	2.63734e-05	0.00783905	-36.3636
288	chr1	3151194	hypo	1.17413e-06	0.000736628	-54.0248
289	chr1	3152970	hypo	3.30891e-06	0.00162632	-47.6132
290	chr1	3156076	hypo	1.31589e-05	0.00469059	-50.9217
291	chr1	3161969	hypo	0.000104256	0.0213851	-45.1892
292	chr1	3164149	hypo	0.000232951	0.0376353	-37.2727
293	chr1	3179143	hypo	0.000118512	0.0234643	-44.3973
294	chr1	3221390	hyper	0.000191671	0.0328214	24.2424
295	chr1	3238611	hyper	1.33361e-06	0.000809472	56.2771
296	chr1	3239031	hyper	4.74393e-05	0.0120851	50.8602
297	chr1	3268691	hypo	0.000216968	0.0359002	-46.1624
298	chr1	3268834	hypo	3.55206e-06	0.00172044	-50.4049
299	chr1	3270258	hypo	0.000283066	0.0428581	-47.5275
300	chr1	3270259	hypo	6.82874e-05	0.0156758	-47.3118
301	chr1	3276441	hypo	0.000231141	0.0374522	-47.5369
302	chr1	3278320	hypo	4.00821e-05	0.0106618	-48.2456
303	chr1	3280175	hyper	0.000280138	0.0425501	45.977
304	chr1	3283156	hypo	2.3359e-07	0.000214104	-56.0526
305	chr1	3284415	hypo	1.11334e-05	0.00413426	-50.8547
306	chr1	3294437	hypo	8.49249e-08	9.69144e-05	-57.1345
307	chr1	3348976	hypo	7.95229e-06	0.00320251	-52.0833
308	chr1	3348977	hypo	4.70665e-05	0.0120223	-41.369
309	chr1	3354832	hypo	0.000158811	0.0288108	-47.4138
310	chr1	3357765	hypo	2.13944e-06	0.00116023	-58.7146
311	chr1	3361107	hypo	0.000150004	0.0276301	-31.5789
312	chr1	3371346	hypo	0.000254497	0.0400422	-28.9474
313	chr1	3371543	hyper	0.00025916	0.0404815	41.1905
314	chr1	3392801	hypo	7.96853e-05	0.0176573	-44.8466
315	chr1	3395622	hyper	1.76298e-05	0.00580588	42.8571
316	chr1	3405924	hypo	1.08402e-05	0.00405706	-48.6068
317	chr1	3409153	hypo	1.7199e-05	0.00571543	-46.1722
318	chr1	3426477	hyper	1.25711e-05	0.00452856	37.931
319	chr1	3433596	hypo	2.30035e-05	0.00702162	-34.375
320	chr1	3433870	hyper	3.97014e-07	0.000322953	41.6667
321	chr1	3435184	hypo	0.00022608	0.0369644	-41.3793
322	chr1	3445143	hypo	2.26717e-05	0.00694037	-32.5
323	chr1	3446537	hyper	8.79031e-05	0.0188681	34.8837
324	chr1	3446751	hypo	7.20004e-05	0.0163429	-28.5714
325	chr1	3469790	hyper	1.63285e-05	0.00550302	37.8488
326	chr1	3476797	hypo	3.36062e-05	0.00939246	-35.2941
327	chr1	3478169	hypo	0.000139706	0.0263138	-27.5
328	chr1	3478331	hypo	0.000148106	0.0273706	-25.9259
329	chr1	3479585	hyper	0.000280104	0.0425501	24.2424
330	chr1	3486293	hypo	9.70611e-05	0.0203071	-47.8114
331	chr1	3489905	hyper	2.75652e-05	0.00810942	49.5853
332	chr1	3490223	hyper	0.000171974	0.0304646	39.4737
333	chr1	3503838	hyper	0.000179339	0.0313873	30.5556
334	chr1	3538229	hypo	0.000141238	0.0265133	-28.2051
335	chr1	3597683	hyper	6.15999e-05	0.0145511	51.4815
336	chr1	3597939	hyper	3.73583e-07	0.000307307	62.0047
337	chr1	3600253	hyper	6.81689e-05	0.0156739	45.2381
338	chr1	3600388	hypo	5.75709e-10	2.54849e-06	-65.0071
339	chr1	3601547	hypo	0.000245288	0.0390754	-43.4343
340	chr1	3601701	hyper	0.000135365	0.0257561	45.0216
341	chr1	3618655	hypo	6.94478e-05	0.015908	-46.4115
342	chr1	3620514	hypo	3.45095e-07	0.0002904	-40.5405
343	chr1	3635569	hypo	0.000162245	0.0292288	-45.3668
344	chr1	3656488	hypo	0.000139699	0.0263138	-43.6559
345	chr1	3663848	hyper	9.67243e-05	0.0202723	26.6667
346	chr1	3671763	hypo	8.05284e-05	0.0177824	-32.3529
347	chr1	3677395	hyper	8.55843e-05	0.0185207	39.7436
348	chr1	3678086	hyper	8.01716e-07	0.000546864	58.2888
349	chr1	3684648	hypo	0.000262691	0.0408279	-25.641
350	chr1	3695974	hyper	7.28367e-05	0.0165052	44.7479
351	chr1	3699852	hyper	0.000250236	0.0396339	38.5621
352	chr1	3699853	hyper	0.000161956	0.0291821	38.8889
353	chr1	3710687	hypo	3.50791e-07	0.000292862	-42.4242
354	chr1	3713774	hypo	4.22142e-07	0.000338761	-47.2973
355	chr1	3714321	hyper	0.000169523	0.0301586	45.2813
356	chr1	3716736	hypo	6.40785e-05	0.0149843	-31.5789
357	chr1	3721251	hyper	2.38191e-05	0.00722422	41.6667
358	chr1	3721439	hypo	0.000223064	0.036673	-25
359	chr1	3721931	hyper	1.72385e-09	5.20845e-06	53.3333
360	chr1	3727465	hyper	9.00148e-05	0.0192432	42.5
361	chr1	3734891	hyper	5.24336e-05	0.0129821	32.4324
362	chr1	3736834	hyper	0.000136686	0.0259091	38.1535
363	chr1	3739758	hyper	4.81083e-05	0.0122163	34.6154
364	chr1	3755842	hyper	2.28672e-05	0.00699122	54.9451
365	chr1	3756365	hyper	4.80306e-06	0.00218751	40.625
366	chr1	3764384	hypo	0.000132648	0.0254037	-20.9302
367	chr1	3766537	hypo	8.21393e-05	0.0180328	-29.7297
368	chr1	3775189	hypo	2.51444e-07	0.000227697	-60.7527
369	chr1	3778295	hypo	0.000265363	0.0410974	-38.7879
370	chr1	3794438	hyper	1.59606e-09	4.9539e-06	63.2867
371	chr1	3794439	hyper	2.0804e-06	0.00113598	50.1225
372	chr1	3806055	hyper	3.2965e-07	0.000280377	48.2759
373	chr1	3813183	hypo	8.11066e-07	0.000550589	-55.1282
374	chr1	3826765	hyper	1.09008e-06	0.00069629	52.9484
375	chr1	3844799	hyper	0.000135146	0.0257301	32.2222
376	chr1	3847052	hyper	1.39038e-06	0.000836989	50.7474
377	chr1	3847053	hyper	0.000148296	0.0273898	44.4444
378	chr1	3847496	hypo	5.39448e-09	1.26769e-05	-66.6667
379	chr1	3852066	hyper	7.70975e-05	0.0172094	31.6463
380	chr1	3879357	hypo	6.42411e-06	0.00271627	-53.8113
381	chr1	3888282	hypo	1.82927e-06	0.00102713	-54.2208
382	chr1	3900094	hypo	2.08392e-07	0.00019362	-61.1408
383	chr1	3900161	hypo	2.96973e-13	9.11749e-09	-86.532
384	chr1	3904554	hypo	2.84806e-05	0.00828429	-47.973
385	chr1	3907617	hypo	8.2155e-05	0.0180328	-46.8103
386	chr1	3912009	hypo	8.50086e-07	0.000572585	-60.6349
387	chr1	3916415	hypo	8.15474e-08	9.43039e-05	-64.5646
388	chr1	3916416	hypo	7.20129e-18	6.85377e-12	-88.9895
389	chr1	3916495	hypo	2.30305e-06	0.00123072	-55.4377
390	chr1	3916929	hypo	2.07063e-06	0.00113259	-58.9226
391	chr1	3918098	hypo	0.000274123	0.0418703	-41.5282
392	chr1	3919019	hypo	5.27861e-05	0.0130456	-50
393	chr1	3919347	hypo	3.00409e-11	2.57579e-07	-78.6492
394	chr1	3922350	hypo	1.14532e-05	0.00423979	-61.5942
395	chr1	3922675	hypo	2.73408e-06	0.00140632	-58.7992
396	chr1	3929228	hyper	5.47902e-08	6.9901e-05	63.5305
397	chr1	3929286	hypo	0.000116127	0.0231412	-26.1905
398	chr1	3929307	hypo	4.35687e-05	0.0112987	-44.2509
399	chr1	3929308	hypo	4.41982e-07	0.000350836	-63.3102
400	chr1	3954975	hypo	0.000319499	0.0465881	-21.6216
401	chr1	3992379	hypo	0.000330623	0.0475257	-26.6667
402	chr1	4020129	hyper	1.63051e-06	0.0009405	52.5735
403	chr1	4020630	hyper	2.99867e-05	0.00857842	29.4118
404	chr1	4023219	hypo	1.90454e-10	1.16195e-06	-72.9947
405	chr1	4026617	hypo	1.26e-08	2.32403e-05	-67.6641
406	chr1	4026927	hyper	2.6684e-05	0.00790669	35.4839
407	chr1	4026928	hyper	2.15239e-06	0.00116526	41.0256
408	chr1	4040475	hypo	4.50313e-09	1.11901e-05	-69.4118
409	chr1	4040476	hypo	9.09309e-05	0.0193348	-46.4655
410	chr1	4040550	hyper	7.78672e-07	0.000535861	42.3077
411	chr1	4047327	hyper	8.49076e-08	9.69144e-05	50
412	chr1	4047328	hyper	0.000295647	0.0441762	31.0345
413	chr1	4047332	hyper	1.69643e-07	0.000167139	52.322
414	chr1	4050610	hyper	6.12869e-05	0.0145199	31.25
415	chr1	4050611	hyper	1.6377e-07	0.000162361	50
416	chr1	4050973	hypo	1.02524e-06	0.000665375	-47.5
417	chr1	4051508	hyper	0.000280104	0.0425501	24.2424
418	chr1	4051585	hypo	1.1837e-05	0.00434804	-37.037
419	chr1	4057368	hypo	0.000218693	0.0361228	-26.9231
420	chr1	4066891	hyper	4.35572e-06	0.00202119	53.4632
421	chr1	4077205	hypo	1.43308e-08	2.52578e-05	-73.7143
422	chr1	4077206	hypo	3.00974e-05	0.00860209	-49.1055
423	chr1	4077498	hyper	0.000196889	0.0334203	47.9436
424	chr1	4077499	hyper	9.76193e-06	0.00374782	53.0289
425	chr1	4083094	hyper	3.40396e-05	0.00947833	34.2857
426	chr1	4087848	hyper	5.14948e-06	0.00228697	55.4545
427	chr1	4103138	hypo	5.16496e-09	1.22586e-05	-67.6471
428	chr1	4106006	hypo	4.05591e-05	0.0107616	-35.4839
429	chr1	4111470	hyper	7.91079e-05	0.0175543	41.0858
430	chr1	4115865	hypo	1.44714e-05	0.00503077	-35.1351
431	chr1	4116168	hypo	3.39165e-08	4.86141e-05	-53.125
432	chr1	4116247	hypo	5.3829e-06	0.00236527	-33.3333
433	chr1	4116422	hypo	5.82289e-09	1.34613e-05	-48
434	chr1	4116646	hyper	0.000134511	0.0256399	41.8519
435	chr1	4118369	hypo	6.70991e-09	1.48169e-05	-51.4286
436	chr1	4119201	hypo	4.15645e-05	0.0109611	-37.5
437	chr1	4120770	hyper	4.97463e-06	0.00223984	46.9697
438	chr1	4123406	hypo	1.07314e-07	0.000117939	-65.977
439	chr1	4126717	hyper	1.31283e-05	0.00468469	48.7778
440	chr1	4130269	hyper	1.03043e-06	0.000667601	43.75
441	chr1	4130270	hyper	6.13232e-05	0.0145199	42.3265
442	chr1	4139737	hypo	8.41741e-08	9.63006e-05	-69.6581
443	chr1	4140813	hypo	4.62096e-17	1.46599e-11	-88.6124
444	chr1	4140814	hypo	7.63077e-09	1.6211e-05	-69.4805
445	chr1	4141694	hypo	7.77627e-09	1.64467e-05	-76.2422
446	chr1	4142327	hypo	2.01569e-07	0.000189755	-64.1026
447	chr1	4142522	hypo	3.84481e-07	0.000314694	-62.6374
448	chr1	4142523	hypo	0.000217943	0.0360333	-43.4677
449	chr1	4146363	hypo	1.59191e-06	0.000923269	-57.619
450	chr1	4149365	hypo	1.2696e-07	0.00013337	-60.6061
451	chr1	4150962	hyper	3.80226e-05	0.0102637	52.6708
452	chr1	4155299	hyper	0.000211751	0.03523	38.4874
453	chr1	4155345	hypo	5.37338e-10	2.44375e-06	-71.0084
454	chr1	4155346	hypo	2.38195e-09	6.68732e-06	-68.2353
455	chr1	4155595	hyper	2.75453e-08	4.12851e-05	58.6424
456	chr1	4156939	hyper	1.08215e-05	0.00405484	46.0317
457	chr1	4169219	hypo	0.000317525	0.0464747	-25.7143
458	chr1	4180793	hypo	7.588e-05	0.0170005	-30.303
459	chr1	4196069	hyper	0.000112916	0.0226724	23.6842
460	chr1	4196071	hyper	0.000128046	0.0247647	23.6842
461	chr1	4196079	hyper	0.000293884	0.0440059	21.0526
462	chr1	4196084	hyper	0.000263205	0.0408651	21.0526
463	chr1	4196091	hyper	0.000271832	0.0416872	20.5128
464	chr1	4204666	hyper	0.000213464	0.0354621	30.7018
465	chr1	4208910	hypo	2.81826e-05	0.00822023	-45.6707
466	chr1	4210188	hyper	6.12869e-05	0.0145199	31.25
467	chr1	4210189	hyper	3.53987e-05	0.00975464	38.4615
468	chr1	4215311	hypo	9.52973e-05	0.0200394	-46.1388
469	chr1	4215652	hypo	0.000170886	0.0303261	-44.1475
470	chr1	4215726	hypo	5.93323e-06	0.00255285	-51.4286
471	chr1	4218334	hypo	1.39934e-05	0.00490359	-52.2222
472	chr1	4219044	hypo	4.10389e-05	0.0108556	-51.1853
473	chr1	4219382	hypo	5.08599e-05	0.0127149	-47.2222
474	chr1	4219809	hypo	3.67629e-08	5.12444e-05	-61.4706
475	chr1	4219936	hypo	1.7236e-05	0.00572503	-51.7857
476	chr1	4221045	hypo	1.32884e-05	0.0047173	-50.6452
477	chr1	4247708	hypo	6.36032e-07	0.000464216	-56.875
478	chr1	4265219	hyper	1.39449e-07	0.000143234	42.5
479	chr1	4275602	hyper	2.41138e-05	0.00730182	32.7778
480	chr1	4292457	hypo	2.46021e-10	1.39739e-06	-63.6364
481	chr1	4292742	hypo	1.36032e-09	4.60586e-06	-66.6667
482	chr1	4296225	hypo	3.29217e-06	0.00162347	-48.2759
483	chr1	4296319	hypo	1.4956e-08	2.57867e-05	-52.7778
484	chr1	4296738	hypo	1.25997e-07	0.000132651	-50
485	chr1	4297053	hyper	5.97381e-08	7.5106e-05	51.7857
486	chr1	4298017	hyper	6.22021e-07	0.000455814	48.8889
487	chr1	4298085	hypo	5.70122e-13	1.35652e-08	-73.5294
488	chr1	4298592	hypo	7.6711e-12	1.00012e-07	-73.0769
489	chr1	4300875	hyper	1.63942e-06	0.000942785	48.2385
490	chr1	4302842	hypo	0.000122421	0.0239789	-25
491	chr1	4310312	hypo	2.51954e-10	1.40382e-06	-60
492	chr1	4310811	hypo	6.14847e-09	1.3744e-05	-48.5714
493	chr1	4310965	hypo	1.66127e-07	0.000163969	-48.4848
494	chr1	4311466	hypo	5.39034e-06	0.00236743	-42.8571
495	chr1	4311933	hypo	8.05284e-05	0.0177824	-32.3529
496	chr1	4314870	hypo	5.51696e-05	0.0134703	-31.4286
497	chr1	4323365	hypo	1.57704e-05	0.00535476	-37.5
498	chr1	4323719	hypo	1.77132e-06	0.000998127	-36.1111
499	chr1	4332064	hypo	1.37352e-14	1.1884e-09	-75.6098
500	chr1	4349615	hypo	8.13527e-09	1.6958e-05	-55.8824
501	chr1	4353503	hypo	2.32808e-06	0.00124131	-46.1538
502	chr1	4358788	hypo	1.04855e-05	0.00396012	-38.4615
503	chr1	4358789	hypo	6.63294e-07	0.000478609	-43.1818
504	chr1	4367957	hyper	4.89204e-05	0.01235	32.2581
505	chr1	4367979	hyper	0.000308366	0.0455298	25
506	chr1	4369972	hyper	0.000284492	0.0430277	26.0312
507	chr1	4370456	hypo	0.000136918	0.0259376	-26.1905
508	chr1	4372600	hyper	0.000125106	0.024356	26.6667
509	chr1	4388978	hyper	6.33422e-05	0.0148523	34.2857
510	chr1	4393095	hyper	1.72848e-05	0.00573194	39.3939
511	chr1	4400249	hypo	6.92201e-10	2.86433e-06	-53.125
512	chr1	4400760	hypo	0.000167043	0.0298277	-26.087
513	chr1	4416119	hypo	2.85772e-05	0.00829581	-36.1111
514	chr1	4425611	hypo	5.16339e-05	0.0128476	-34.375
515	chr1	4427234	hyper	0.000317826	0.0464795	27.027
516	chr1	4433739	hyper	0.000328607	0.0473991	20.5882
517	chr1	4434015	hyper	0.000116837	0.0232263	28.125
518	chr1	4445952	hyper	0.000225594	0.036913	25.8065
519	chr1	4521090	hyper	0.00020171	0.0340081	36.6667
520	chr1	4525425	hypo	2.76182e-05	0.00811029	-49.3056
521	chr1	4530787	hypo	4.00974e-09	1.02864e-05	-59.375
522	chr1	4531504	hypo	1.71396e-07	0.000168692	-48.6486
523	chr1	4553759	hypo	9.31978e-06	0.00360864	-50.2404
524	chr1	4569620	hypo	1.91313e-11	1.87417e-07	-72.7273
525	chr1	4571110	hypo	5.99234e-06	0.00257039	-48
526	chr1	4572148	hypo	5.72266e-05	0.0138271	-29.7297
527	chr1	4577777	hypo	0.000142733	0.0266943	-26.6667
528	chr1	4577778	hypo	7.11915e-07	0.000501896	-36.5854
529	chr1	4582580	hypo	1.13175e-07	0.000121986	-53.3333
530	chr1	4582581	hypo	4.70148e-09	1.15091e-05	-55.1724
531	chr1	4589260	hypo	1.63632e-08	2.76617e-05	-55.8824
532	chr1	4594570	hypo	0.000302682	0.0449991	-20.5128
533	chr1	4621787	hypo	1.48174e-07	0.000150097	-36.5854
534	chr1	4626782	hyper	2.23381e-06	0.00120088	57.7083
535	chr1	4627895	hyper	4.53631e-09	1.1214e-05	63.7652
536	chr1	4627903	hyper	2.02028e-05	0.00638708	40.7859
537	chr1	4627909	hypo	5.83253e-09	1.34613e-05	-62.6984
538	chr1	4628304	hypo	2.63849e-09	7.28695e-06	-69.4853
539	chr1	4629743	hypo	2.64913e-09	7.28695e-06	-64.7436
540	chr1	4634573	hypo	1.32795e-06	0.000807067	-54.2857
541	chr1	4651992	hyper	2.4373e-05	0.00734781	37.2222
542	chr1	4655701	hypo	5.61026e-10	2.51864e-06	-69.1667
543	chr1	4655702	hypo	5.20368e-12	8.2275e-08	-71.1111
544	chr1	4657641	hypo	4.90244e-06	0.00221551	-37.037
545	chr1	4698330	hypo	2.52226e-10	1.40382e-06	-68.75
546	chr1	4705158	hyper	2.87274e-05	0.00832208	41.5385
547	chr1	4705752	hyper	8.21361e-05	0.0180328	33.3333
548	chr1	4708714	hyper	2.94947e-12	5.36563e-08	77.1429
549	chr1	4711312	hypo	6.83343e-09	1.502e-05	-53.5714
550	chr1	4713476	hypo	7.80438e-08	9.10265e-05	-51.4286
551	chr1	4750651	hypo	9.95929e-07	0.000652802	-38.2353
552	chr1	4754164	hypo	5.46016e-07	0.000411789	-45.4545
553	chr1	4755304	hypo	7.80438e-08	9.10265e-05	-51.4286
554	chr1	4757017	hypo	1.22546e-06	0.000758829	-41.1765
555	chr1	4757018	hypo	0.000200816	0.0338814	-39.2432
556	chr1	4759423	hypo	0.000305439	0.0452661	-25
557	chr1	4759459	hypo	3.40232e-06	0.00166399	-35.1351
558	chr1	4759460	hypo	3.42275e-08	4.88366e-05	-53.0362
559	chr1	4772271	hypo	4.12635e-06	0.00193079	-51.3514
560	chr1	4801982	hypo	6.58569e-05	0.0152726	-32.3529
561	chr1	4817878	hypo	5.73324e-10	2.54849e-06	-60
562	chr1	4858538	hyper	9.88629e-05	0.0205541	29.7297
563	chr1	4873882	hypo	0.000210728	0.0351302	-43.1884
564	chr1	4874134	hypo	0.000345901	0.0490113	-40.2956
565	chr1	4895396	hyper	0.00016003	0.0289612	40.625
566	chr1	4897396	hyper	1.81584e-07	0.000175989	47.4359
567	chr1	4909685	hypo	3.49782e-09	9.14568e-06	-48.8372
568	chr1	4916065	hypo	2.79844e-08	4.16806e-05	-56.25
569	chr1	4922146	hypo	7.10443e-08	8.5807e-05	-51.6129
570	chr1	4922147	hypo	7.37051e-08	8.7905e-05	-48.1481
571	chr1	4933376	hyper	6.73679e-07	0.000483451	37.037
572	chr1	4959967	hypo	1.54586e-06	0.000905313	-43.3333
573	chr1	4960737	hypo	1.7177e-08	2.88326e-05	-51.6129
574	chr1	4961110	hypo	7.07566e-08	8.5568e-05	-65.121
575	chr1	4965100	hypo	8.05968e-07	0.00054791	-42.8571
576	chr1	4968968	hyper	2.98798e-12	5.36563e-08	77.3643
577	chr1	4975736	hyper	0.000352637	0.0497583	44.9309
578	chr1	4989542	hypo	2.23459e-06	0.00120088	-36.3636
579	chr1	5005677	hyper	6.92345e-06	0.00287619	43.6252
580	chr1	5024535	hypo	3.80651e-05	0.0102688	-48.1801
581	chr1	5046977	hypo	0.000181717	0.0316696	-38.6585
582	chr1	5046979	hyper	2.57701e-07	0.000230512	40.4762
583	chr1	5066982	hypo	5.19094e-06	0.00229895	-37.5
584	chr1	5066983	hypo	0.000113469	0.0227547	-32.1429
585	chr1	5096907	hypo	0.000169775	0.0301764	-31.0345
586	chr1	5097314	hypo	1.74998e-05	0.00578511	-38.2353
587	chr1	5098183	hypo	0.000218802	0.0361258	-22.2222
588	chr1	5098184	hypo	7.56454e-05	0.0169599	-26.3158
589	chr1	5098718	hypo	1.86786e-05	0.00607561	-33.3333
590	chr1	5099784	hypo	5.78353e-06	0.00250315	-31.5789
591	chr1	5109525	hypo	6.75927e-06	0.00283022	-41.4634
592	chr1	5119217	hypo	6.10213e-06	0.00261253	-52.8111
593	chr1	5119218	hypo	0.000175523	0.0309092	-49.0884
594	chr1	5119642	hypo	1.39994e-06	0.000841679	-60
595	chr1	5126768	hyper	0.000155218	0.0283601	36.4103
596	chr1	5136590	hypo	1.9784e-07	0.000186799	-57.6923
597	chr1	5136591	hypo	4.35779e-06	0.00202119	-40
598	chr1	5143611	hyper	1.37847e-05	0.00484649	39.0244
599	chr1	5152295	hypo	6.45861e-05	0.0150549	-36.875
600	chr1	5171437	hyper	5.88193e-05	0.0141081	46.0317
601	chr1	5184950	hyper	6.64927e-06	0.00279276	46.1538
602	chr1	5211480	hyper	0.000174453	0.030787	42.1922
603	chr1	5216093	hypo	0.000298923	0.0445363	-35.3207
604	chr1	5221088	hypo	8.4745e-07	0.000571619	-61.6667
605	chr1	5221089	hypo	4.07138e-10	2.00772e-06	-72.0508
606	chr1	5225476	hypo	2.98407e-05	0.00856104	-50.3795
607	chr1	5230886	hypo	3.27179e-13	9.73095e-09	-76.0714
608	chr1	5298096	hypo	7.8945e-05	0.0175362	-45.1852
609	chr1	5332441	hyper	0.000121359	0.0238445	45.0658
610	chr1	5332442	hyper	6.14506e-06	0.00262383	53.6842
611	chr1	5341691	hypo	7.84772e-07	0.000539278	-50
612	chr1	5341692	hypo	1.07947e-07	0.000118498	-53.5714
613	chr1	5354708	hypo	1.05552e-06	0.000680006	-40
614	chr1	5359121	hypo	3.17155e-05	0.00897828	-31.4286
615	chr1	5362127	hypo	1.84095e-05	0.00601474	-31.9149
616	chr1	5374794	hypo	6.47619e-05	0.0150701	-39.3919
617	chr1	5375748	hypo	0.000104844	0.0214729	-41.9481
618	chr1	5375749	hypo	0.000151345	0.027834	-42.6799
619	chr1	5377613	hypo	5.30245e-05	0.0130693	-42.5278
620	chr1	5377614	hypo	1.53256e-06	0.000899817	-49.3919
621	chr1	5386765	hypo	0.000151852	0.027895	-34.8584
622	chr1	5386766	hypo	1.46665e-07	0.000148813	-52.2368
623	chr1	5399230	hypo	1.20121e-14	1.14324e-09	-78.5714
624	chr1	5407665	hyper	2.43709e-08	3.7593e-05	63.2512
625	chr1	5426570	hypo	1.25243e-10	8.39433e-07	-65.625
626	chr1	5426816	hypo	4.72333e-07	0.000370489	-58.1494
627	chr1	5427084	hypo	3.16048e-06	0.00157074	-57.5269
628	chr1	5427085	hypo	4.72818e-05	0.0120644	-40.0976
629	chr1	5438098	hypo	1.36977e-05	0.00482474	-51.5344
630	chr1	5438099	hypo	0.000101465	0.0209703	-42.3529
631	chr1	5438239	hypo	0.000110823	0.0223939	-49.1315
632	chr1	5438253	hypo	8.68929e-06	0.00343152	-56.1529
633	chr1	5438254	hypo	0.000192748	0.032911	-47.1065
634	chr1	5458642	hypo	4.02803e-07	0.000325991	-48.4848
635	chr1	5477105	hypo	2.78036e-05	0.00814714	-47.5705
636	chr1	5513877	hypo	5.23645e-05	0.0129718	-27.7778
637	chr1	5513878	hypo	5.99443e-05	0.0143058	-27.5
638	chr1	5519005	hypo	1.5022e-05	0.00517271	-41.6667
639	chr1	5521595	hypo	7.4376e-08	8.8373e-05	-42.8571
640	chr1	5524572	hypo	6.75367e-06	0.00283022	-40.7407
641	chr1	5526347	hypo	1.61544e-05	0.00545401	-31.0345
642	chr1	5528379	hypo	2.55834e-07	0.000229705	-44.1176
643	chr1	5529475	hypo	1.56861e-05	0.00534113	-34.375
644	chr1	5532629	hypo	9.17029e-06	0.00357157	-36.6667
645	chr1	5532630	hypo	4.30888e-07	0.000344907	-53.3333
646	chr1	5535147	hypo	8.46419e-10	3.30153e-06	-56.6667
647	chr1	5536311	hypo	1.85525e-08	3.05828e-05	-50
648	chr1	5536312	hypo	5.10001e-05	0.0127199	-27.5
649	chr1	5547389	hypo	1.95655e-05	0.0062512	-43.2967
650	chr1	5576611	hyper	0.000164927	0.0295719	43.4066
651	chr1	5597326	hypo	3.54283e-06	0.00171946	-53.853
652	chr1	5602413	hypo	7.09927e-06	0.0029237	-54.2857
653	chr1	5603894	hypo	1.33241e-05	0.00472823	-52.9814
654	chr1	5603895	hypo	1.14795e-05	0.00424127	-51.6071
655	chr1	5604234	hypo	0.00013641	0.0258871	-40.2632
656	chr1	5605516	hypo	0.000218332	0.0360756	-42.5595
657	chr1	5612747	hypo	9.74077e-05	0.0203662	-44.0967
658	chr1	5612748	hypo	1.6684e-06	0.000955408	-57.1023
659	chr1	5613692	hypo	1.92459e-06	0.00106806	-58.3333
660	chr1	5613693	hypo	5.98117e-07	0.000442971	-59.7723
661	chr1	5614438	hypo	0.000175568	0.0309092	-44.9138
662	chr1	5615881	hypo	1.05716e-05	0.00397999	-47.3776
663	chr1	5616336	hypo	8.40029e-08	9.63006e-05	-56.6565
664	chr1	5616450	hyper	3.91137e-05	0.0104568	42.8061
665	chr1	5618367	hypo	1.23238e-05	0.00447506	-47.6403
666	chr1	5619678	hyper	5.99289e-06	0.00257039	56.6667
667	chr1	5619833	hypo	2.08281e-05	0.00651857	-52.6181
668	chr1	5621645	hypo	0.000103627	0.0213107	-46.3158
669	chr1	5625944	hypo	3.34319e-05	0.00935565	-51.0753
670	chr1	5625945	hypo	1.07439e-05	0.0040321	-51.3072
671	chr1	5627967	hypo	5.27778e-07	0.000402814	-58.5714
672	chr1	5665430	hypo	0.000202863	0.0341299	-42.2256
673	chr1	5679754	hypo	8.1108e-05	0.0178772	-31.4286
674	chr1	5698600	hyper	5.83996e-10	2.56334e-06	59.1667
675	chr1	5698601	hyper	1.62222e-07	0.000161351	57.1429
676	chr1	5698969	hyper	0.000318501	0.046521	44.4231
677	chr1	5701707	hyper	0.000130121	0.0250589	46.2963
678	chr1	5708363	hyper	1.22124e-05	0.00444816	52.1429
679	chr1	5708364	hyper	4.01257e-06	0.00188963	58.8942
680	chr1	5708443	hyper	1.25163e-05	0.00451858	53.3469
681	chr1	5738660	hypo	8.95017e-06	0.00350969	-50.4247
682	chr1	5744729	hyper	2.42729e-05	0.00733719	41.6541
683	chr1	5753056	hyper	0.000272611	0.0417466	42.8571
684	chr1	5786168	hyper	2.77927e-08	4.15251e-05	55.9441
685	chr1	5854208	hyper	0.000203479	0.0341913	31.0345
686	chr1	5860387	hyper	1.32593e-05	0.00470874	32.4324
687	chr1	5886530	hypo	0.000272077	0.0416917	-28.5714
688	chr1	5900840	hyper	1.46991e-06	0.000876002	51.6667
689	chr1	5909634	hyper	8.12301e-05	0.0178959	44.4853
690	chr1	5909635	hyper	3.05795e-06	0.00153178	48.9286
691	chr1	5916679	hypo	0.000223716	0.0367555	-25.641
692	chr1	5917793	hypo	0.000176326	0.0309962	-29.2973
693	chr1	5923461	hypo	1.44637e-05	0.00503077	-43.6735
694	chr1	5923462	hypo	1.16906e-05	0.00429923	-48.2456
695	chr1	5974371	hypo	9.3951e-05	0.0198396	-45.4545
696	chr1	5980818	hyper	5.09354e-05	0.012717	52.9101
697	chr1	5988819	hyper	0.000141388	0.0265257	43.5165
698	chr1	5999106	hypo	0.000129758	0.0250042	-49.5924
699	chr1	6027819	hypo	0.00011872	0.0234664	-39.1827
700	chr1	6037441	hypo	1.50288e-05	0.00517307	-44.7905
701	chr1	6062517	hypo	5.00776e-05	0.0125854	-45.2214
702	chr1	6066213	hyper	1.57135e-05	0.00534113	37.8378
703	chr1	6066214	hyper	8.20893e-05	0.0180328	41.0364
704	chr1	6206823	hypo	9.9175e-05	0.0206135	-42.8205
705	chr1	6210598	hyper	6.84195e-06	0.00285164	53.6693
706	chr1	6336300	hyper	0.00028563	0.0431366	26.6667
707	chr1	6391088	hypo	0.000338533	0.0483487	-39.6115
708	chr1	6565793	hyper	0.000329387	0.0474741	44.9064
709	chr1	6565794	hyper	0.000327179	0.0472519	42.5676
710	chr1	6565815	hyper	0.000132658	0.0254037	50.1935
711	chr1	6581232	hyper	1.44714e-05	0.00503077	35.1351
712	chr1	6581802	hyper	3.68702e-06	0.00176869	37.5
713	chr1	6581803	hyper	6.36176e-06	0.0026958	34.375
714	chr1	6598730	hyper	1.9489e-06	0.0010784	50
715	chr1	6599919	hyper	9.5966e-06	0.00369594	36.8421
716	chr1	6603564	hyper	5.47326e-07	0.000411789	48.4848
717	chr1	6603565	hyper	0.000321967	0.0467875	26.9231
718	chr1	6603656	hyper	5.44685e-06	0.00238674	41.1765
719	chr1	6603657	hyper	0.000240067	0.03848	29.1667
720	chr1	6603977	hyper	6.20374e-07	0.000455232	45.9459
721	chr1	6607579	hyper	4.50905e-06	0.00207617	38.8889
722	chr1	6610382	hyper	2.03708e-09	5.98387e-06	54.0541
723	chr1	6611167	hyper	0.000184342	0.0319632	24.3243
724	chr1	6611200	hyper	0.00010622	0.0216708	30
725	chr1	6615091	hyper	8.4006e-07	0.000567438	46.6667
726	chr1	6620030	hyper	5.63344e-05	0.0136771	29.4118
727	chr1	6621796	hyper	8.58224e-07	0.000576842	45.4545
728	chr1	6623671	hyper	0.000223716	0.0367555	25.641
729	chr1	6625321	hyper	1.61308e-06	0.000931723	50
730	chr1	6625322	hyper	8.29013e-10	3.26036e-06	60
731	chr1	6625922	hyper	2.52577e-08	3.84621e-05	51.2821
732	chr1	6627017	hyper	1.7436e-06	0.000987771	41.6667
733	chr1	6629361	hyper	9.78411e-07	0.00064309	38.4615
734	chr1	6633316	hyper	1.22118e-05	0.00444816	37.8378
735	chr1	6633317	hyper	8.4006e-07	0.000567438	46.6667
736	chr1	6634690	hyper	1.91298e-05	0.00616281	31.25
737	chr1	6636930	hyper	1.37025e-05	0.00482474	38.2353
738	chr1	6638876	hyper	1.82791e-06	0.00102698	38.2353
739	chr1	6646693	hyper	9.52522e-06	0.00367324	44.4444
740	chr1	6703752	hypo	0.0002923	0.0438309	-40.5383
741	chr1	6777966	hypo	2.94304e-06	0.00148679	-37.8378
742	chr1	6810311	hypo	0.000124486	0.0242623	-28.5714
743	chr1	6821688	hyper	2.49332e-06	0.00130744	40.2503
744	chr1	6946173	hypo	0.000223721	0.0367555	-22.5
745	chr1	6959542	hypo	1.97079e-05	0.00627608	-43.75
746	chr1	6967097	hyper	0.000113469	0.0227547	32.1429
747	chr1	7029584	hyper	7.13856e-05	0.0162343	52.381
748	chr1	7029778	hyper	1.61334e-06	0.000931723	51.6295
749	chr1	7030133	hyper	3.88191e-05	0.0103956	45.1613
750	chr1	7030548	hyper	4.54324e-08	5.98836e-05	52.8571
751	chr1	7031668	hypo	2.19014e-05	0.00678311	-49.8374
752	chr1	7033853	hyper	2.9452e-05	0.0084736	40.0513
753	chr1	7033854	hyper	1.7387e-05	0.00575381	49.2857
754	chr1	7063802	hyper	6.48107e-05	0.015071	41.1957
755	chr1	7080408	hypo	0.00016025	0.0289828	-45.351
756	chr1	7106227	hyper	0.000290389	0.0436061	23.5294
757	chr1	7116848	hypo	2.32246e-05	0.00707548	-40.7843
758	chr1	7138992	hypo	2.79769e-08	4.16806e-05	-48.6486
759	chr1	7167627	hyper	9.1113e-05	0.0193606	46.5455
760	chr1	7202514	hypo	5.05201e-06	0.00226269	-35
761	chr1	7220983	hyper	0.000192538	0.0329026	27.8516
762	chr1	7274211	hypo	0.000241139	0.0386274	-42.0301
763	chr1	7287382	hypo	0.000113276	0.0227351	-35.3365
764	chr1	7349483	hypo	6.12329e-06	0.00261764	-44.1919
765	chr1	7372966	hypo	0.000191405	0.0328004	-36.4329
766	chr1	7429632	hypo	1.30226e-07	0.0001359	-55.9942
767	chr1	7437245	hypo	0.000333826	0.0478777	-41.1892
768	chr1	7483309	hypo	0.000107647	0.0219017	-42.0875
769	chr1	7514159	hypo	0.000267179	0.0412667	-40.8537
770	chr1	7521124	hypo	2.74662e-05	0.00809062	-45.8583
771	chr1	7527272	hypo	6.41749e-05	0.0149958	-45.4545
772	chr1	7533131	hypo	2.45624e-10	1.39739e-06	-69.0653
773	chr1	7533815	hypo	7.30163e-07	0.000512162	-53.9961
774	chr1	7533870	hypo	1.53565e-05	0.00526494	-44.2958
775	chr1	7537617	hypo	3.59726e-05	0.00985952	-39.2857
776	chr1	7543132	hypo	3.04482e-07	0.0002637	-59.1579
777	chr1	7558040	hypo	8.87068e-05	0.0189977	-42.9668
778	chr1	7564092	hypo	0.000168417	0.0300112	-36.1681
779	chr1	7564300	hypo	1.27899e-06	0.000783311	-44.186
780	chr1	7565048	hypo	6.46946e-05	0.0150618	-32.4324
781	chr1	7567135	hypo	0.000308366	0.0455298	-25
782	chr1	7568269	hypo	0.000297219	0.0443241	-31.2693
783	chr1	7576485	hypo	0.000266936	0.0412577	-38.6275
784	chr1	7595866	hyper	2.1271e-06	0.00115683	50.8741
785	chr1	7595867	hyper	0.0001593	0.0288674	35.6794
786	chr1	7608744	hypo	0.00015662	0.0285341	-39.2334
787	chr1	7748290	hyper	0.000117601	0.0233228	40.279
788	chr1	7778613	hyper	1.95899e-05	0.00625236	35.8974
789	chr1	7813872	hypo	4.30884e-05	0.0112323	-47.8495
790	chr1	7813873	hypo	2.35224e-05	0.00714805	-51.5873
791	chr1	7814963	hypo	1.58601e-07	0.000158559	-54.4721
792	chr1	7818947	hypo	0.000292527	0.0438441	-40.0377
793	chr1	7819548	hypo	3.87654e-05	0.0103929	-51.3889
794	chr1	7819715	hypo	1.16133e-06	0.000731624	-57.197
795	chr1	7820541	hypo	3.86626e-07	0.000316124	-57.0536
796	chr1	7820542	hypo	6.63279e-10	2.76873e-06	-67.3219
797	chr1	7834778	hypo	1.62243e-07	0.000161351	-37.5
798	chr1	7942829	hyper	1.51988e-06	0.00089686	53.5714
799	chr1	7968356	hypo	0.000187635	0.0323514	-45.8669
800	chr1	7978442	hypo	9.03324e-06	0.00353363	-46.6667
801	chr1	7982705	hypo	0.000272154	0.0416969	-33.9657
802	chr1	8003048	hypo	3.87932e-05	0.0103945	-47.5232
803	chr1	8069299	hyper	2.76283e-05	0.00811073	44.6154
804	chr1	8081368	hyper	0.000202259	0.0340573	44.1244
805	chr1	8082337	hypo	0.000105489	0.0215678	-43.3761
806	chr1	8132428	hypo	2.92903e-07	0.00025575	-47.619
807	chr1	8185225	hypo	0.000141602	0.026547	-27.2727
808	chr1	8230935	hypo	0.000109611	0.0221914	-45.8333
809	chr1	8454439	hyper	1.29794e-07	0.000135598	59.2094
810	chr1	8468825	hyper	4.87151e-06	0.00220992	51.2586
811	chr1	8504721	hypo	0.000272786	0.04176	-42.8105
812	chr1	8534362	hyper	2.56388e-05	0.0076638	37.622
813	chr1	8625410	hypo	3.66552e-07	0.000302307	-59.9078
814	chr1	8726813	hyper	1.34264e-05	0.00475568	51.3393
815	chr1	8734918	hypo	0.000201408	0.0339693	-41.0384
816	chr1	8738115	hyper	0.000111397	0.0224746	41.3753
817	chr1	8783688	hypo	0.00020134	0.0339639	-41.1111
818	chr1	8804905	hyper	9.04183e-05	0.0192819	30.303
819	chr1	8804908	hyper	4.42995e-07	0.000351347	58.467
820	chr1	8805975	hyper	9.66378e-05	0.0202587	45.7516
821	chr1	8840876	hypo	2.80632e-05	0.00819292	-33.3333
822	chr1	8840877	hypo	0.000242981	0.0388338	-24.3243
823	chr1	8855946	hyper	0.000145397	0.0270116	36.3889
824	chr1	8894470	hypo	6.16384e-09	1.3744e-05	-57.7778
825	chr1	8907838	hypo	2.08131e-05	0.00651857	-41.7367
826	chr1	9001458	hyper	8.69396e-06	0.00343194	49.3436
827	chr1	9006574	hypo	9.0344e-05	0.0192819	-30
828	chr1	9009294	hyper	5.52766e-06	0.00241437	57.4519
829	chr1	9029826	hyper	3.30395e-06	0.00162591	53.5714
830	chr1	9039430	hyper	1.09208e-05	0.00407975	47.0964
831	chr1	9042421	hyper	0.000105275	0.0215286	40.7461
832	chr1	9047966	hyper	6.16627e-09	1.3744e-05	60.9938
833	chr1	9047967	hyper	0.000169318	0.0301378	44.2424
834	chr1	9049436	hyper	1.03154e-07	0.000113894	58.744
835	chr1	9050225	hyper	3.54032e-05	0.00975464	40.8232
836	chr1	9087731	hypo	0.000267782	0.0413113	-25.9259
837	chr1	9092903	hypo	3.0834e-06	0.00154047	-53.8603
838	chr1	9191037	hyper	6.72483e-05	0.0155272	44.97
839	chr1	9199443	hyper	2.57685e-05	0.00769048	29.4118
840	chr1	9199444	hyper	4.32151e-05	0.0112516	29.2683
841	chr1	9235288	hypo	0.000247074	0.0392965	-36.1538
842	chr1	9246932	hyper	0.000141459	0.0265339	42.9412
843	chr1	9246933	hyper	3.62236e-05	0.00990108	50.3695
844	chr1	9249292	hyper	2.33205e-05	0.00709789	33.3333
845	chr1	9251540	hyper	7.91266e-06	0.00318967	51.1111
846	chr1	9269579	hypo	5.02295e-05	0.0126119	-46.1128
847	chr1	9293665	hyper	8.38669e-09	1.7168e-05	65.3673
848	chr1	9293666	hyper	6.57521e-05	0.0152557	52.5568
849	chr1	9307665	hyper	0.000165881	0.0296872	32.1429
850	chr1	9330956	hyper	1.41115e-05	0.00493952	49.5196
851	chr1	9330957	hyper	8.2819e-05	0.0181284	43.871
852	chr1	9333284	hypo	4.65309e-05	0.0119111	-38.7375
853	chr1	9382365	hypo	0.000237303	0.0381892	-44.5233
854	chr1	9394393	hypo	1.64691e-05	0.00553863	-39.7215
855	chr1	9403863	hyper	4.05842e-11	3.19221e-07	69.4444
856	chr1	9477893	hypo	7.86091e-05	0.0174884	-27.5862
857	chr1	9497011	hypo	3.93268e-05	0.0104961	-29.0323
858	chr1	9512884	hypo	9.35732e-05	0.019773	-43.816
859	chr1	9553779	hypo	0.000229989	0.0373191	-26.4706
860	chr1	9558011	hyper	0.000191886	0.0328347	23.8095
861	chr1	9581489	hypo	0.000337061	0.0482052	-34.5238
862	chr1	9597983	hyper	5.41288e-07	0.000409187	34.0426
863	chr1	9601028	hypo	0.000154397	0.0282313	-31.25
864	chr1	9601029	hypo	3.09157e-06	0.00154294	-39.4737
865	chr1	9601129	hypo	0.000326634	0.04721	-38.8889
866	chr1	9712406	hyper	8.01729e-06	0.00322638	45.7143
867	chr1	9772304	hyper	0.000293973	0.0440124	34.0336
868	chr1	9783531	hypo	0.000318424	0.0465169	-27.5862
869	chr1	9854667	hypo	0.000325366	0.0471211	-35.2941
870	chr1	9882139	hypo	0.00028729	0.0432841	-25
871	chr1	9903298	hypo	0.00012899	0.0249028	-32.2967
872	chr1	9928775	hyper	2.73408e-06	0.00140632	54.4061
873	chr1	9949063	hyper	0.000262111	0.0407818	36.2229
874	chr1	9989499	hyper	5.86466e-05	0.0140773	45.4637
875	chr1	9999498	hyper	1.06277e-07	0.00011707	66.0633
876	chr1	10000380	hyper	8.15168e-06	0.00326116	49.7574
877	chr1	10002843	hyper	6.22125e-07	0.000455814	54.0541
878	chr1	10003716	hyper	9.11438e-05	0.0193628	38.3446
879	chr1	10004141	hyper	4.88508e-05	0.0123488	48.0114
880	chr1	10010461	hyper	4.7969e-05	0.0121874	42.735
881	chr1	10021302	hyper	1.94156e-05	0.00621969	52.1368
882	chr1	10026502	hyper	1.73414e-05	0.0057447	54.5882
883	chr1	10035985	hyper	3.55255e-08	4.9989e-05	63.0832
884	chr1	10039627	hyper	2.74944e-05	0.00809641	47.1552
885	chr1	10039955	hyper	0.000140001	0.0263538	43.0283
886	chr1	10046540	hyper	2.75198e-05	0.00810137	45.1049
887	chr1	10047611	hyper	2.76689e-06	0.00141731	47.8848
888	chr1	10049764	hyper	3.29938e-06	0.00162589	48.1717
889	chr1	10055198	hypo	0.000258555	0.040437	-43.9815
890	chr1	10058700	hypo	0.000265363	0.0410974	-38.7879
891	chr1	10065983	hyper	0.000107303	0.0218543	46.337
892	chr1	10065984	hyper	2.23594e-07	0.000206325	60.9821
893	chr1	10066922	hyper	0.00010417	0.0213851	43.5897
894	chr1	10066923	hyper	4.48984e-08	5.96653e-05	59.2342
895	chr1	10071025	hypo	0.000183332	0.0318403	-37.037
896	chr1	10073298	hyper	1.90365e-05	0.00614996	44.2857
897	chr1	10082990	hyper	3.00269e-06	0.00150886	57.5884
898	chr1	10085608	hyper	9.24396e-06	0.0035895	52.973
899	chr1	10085609	hyper	4.23101e-05	0.0110749	44.1103
900	chr1	10143590	hyper	0.000320484	0.0466531	40.2778
901	chr1	10169571	hyper	2.80632e-05	0.00819292	33.3333
902	chr1	10170416	hyper	3.99206e-05	0.0106247	50.7508
903	chr1	10170615	hyper	0.000295647	0.0441762	31.0345
904	chr1	10174880	hypo	9.85697e-05	0.0205541	-36.6667
905	chr1	10201491	hyper	5.70524e-05	0.0138025	50
906	chr1	10207580	hyper	4.46531e-05	0.0115265	45.1163
907	chr1	10208358	hyper	8.99138e-05	0.019226	41.3534
908	chr1	10211930	hypo	5.2094e-07	0.000398875	-58.1452
909	chr1	10211931	hypo	6.97347e-07	0.00049598	-54.172
910	chr1	10217993	hypo	0.000225578	0.036913	-41.3273
911	chr1	10222265	hypo	2.06778e-06	0.00113168	-57.0076
912	chr1	10222410	hypo	1.44967e-06	0.000866651	-52.5328
913	chr1	10222454	hypo	1.45047e-05	0.00503821	-47.2795
914	chr1	10244075	hypo	0.000140589	0.0264488	-42.5676
915	chr1	10248900	hypo	2.56587e-05	0.00766734	-47.1933
916	chr1	10250268	hypo	0.000122866	0.0240313	-43.3333
917	chr1	10250269	hypo	3.67519e-05	0.010011	-46.3869
918	chr1	10269570	hypo	0.000285965	0.0431619	-33.3333
919	chr1	10306562	hypo	0.000190297	0.0326567	-27.027
920	chr1	10315745	hypo	0.000249894	0.0395929	-35.4406
921	chr1	10316479	hypo	0.000341556	0.0486726	-27.4704
922	chr1	10328854	hypo	0.000259893	0.0405229	-28.125
923	chr1	10362438	hypo	4.45259e-05	0.011503	-32.3529
924	chr1	10404940	hyper	9.05365e-05	0.0192898	43.8095
925	chr1	10444009	hypo	2.87417e-05	0.00832208	-29.7297
926	chr1	10457547	hypo	0.000117324	0.0232824	-27.5
927	chr1	10471434	hyper	0.000229876	0.0373191	30.7692
928	chr1	10632138	hypo	7.72373e-05	0.0172356	-47.1665
929	chr1	10632139	hypo	1.27528e-06	0.000782213	-59.188
930	chr1	10637068	hypo	1.21635e-09	4.2876e-06	-67.5439
931	chr1	10638540	hypo	2.68722e-10	1.46434e-06	-69.8529
932	chr1	10641445	hyper	1.91644e-05	0.00616424	32.1429
933	chr1	10641465	hyper	1.60436e-06	0.000927993	37.037
934	chr1	10642295	hyper	0.000211414	0.0351954	24.3243
935	chr1	10642317	hypo	5.27739e-08	6.78745e-05	-60.6209
936	chr1	10645920	hypo	8.44823e-06	0.00335442	-47.549
937	chr1	10676132	hyper	0.00035132	0.04963	38.0952
938	chr1	10699891	hypo	2.23176e-05	0.00688289	-34.2857
939	chr1	10707411	hypo	5.72805e-05	0.0138366	-47.8764
940	chr1	10730892	hypo	2.75639e-06	0.00141346	-56.0924
941	chr1	10733682	hypo	0.000271873	0.0416872	-47.5783
942	chr1	10733683	hypo	0.000350926	0.0495978	-37.8788
943	chr1	10747876	hypo	6.53764e-07	0.000474249	-56.8598
944	chr1	10777554	hypo	0.000113924	0.0228106	-38.022
945	chr1	10816243	hypo	3.74681e-08	5.19069e-05	-57.6923
946	chr1	10848627	hypo	2.81859e-10	1.49864e-06	-76
947	chr1	10848628	hypo	9.94863e-10	3.6558e-06	-65.3595
948	chr1	10857695	hypo	0.000145503	0.0270213	-40.873
949	chr1	10928514	hyper	1.67552e-06	0.00095833	52.2727
950	chr1	10941571	hyper	5.69876e-05	0.0137974	41.4286
951	chr1	10954593	hyper	2.97786e-05	0.00855206	47.8938
952	chr1	10954647	hyper	1.71807e-07	0.000168922	55.1648
953	chr1	11044939	hypo	9.04183e-05	0.0192819	-30.303
954	chr1	11045012	hypo	0.000172602	0.030517	-28.9474
955	chr1	11061022	hypo	0.000172602	0.030517	-28.9474
956	chr1	11090364	hypo	0.000179738	0.0314196	-25
957	chr1	11107149	hypo	4.92322e-06	0.00222384	-50.5626
958	chr1	11116716	hypo	3.02479e-05	0.00863215	-42.588
959	chr1	11130503	hyper	0.000105546	0.0215748	30.289
960	chr1	11130546	hypo	2.73419e-05	0.00805897	-27.5
961	chr1	11130578	hypo	2.19955e-05	0.00680456	-26.1905
962	chr1	11153317	hypo	3.08353e-05	0.00877347	-45.0216
963	chr1	11153318	hypo	3.09693e-06	0.00154399	-49.7436
964	chr1	11166299	hyper	0.000208546	0.0348374	43.4635
965	chr1	11407948	hyper	0.000179034	0.0313744	29.972
966	chr1	11548205	hypo	4.16872e-05	0.0109874	-41.3194
967	chr1	11599414	hypo	1.49569e-06	0.000886925	-55.0676
968	chr1	11734240	hypo	7.70614e-05	0.0172094	-30
969	chr1	11738175	hyper	5.63322e-05	0.0136771	47.8824
970	chr1	11806472	hypo	1.71701e-05	0.00570782	-50.6757
971	chr1	11806473	hypo	0.000174222	0.0307519	-42.6374
972	chr1	11932868	hyper	0.000265363	0.0410974	38.7879
973	chr1	12177249	hypo	8.77062e-05	0.0188509	-37.0391
974	chr1	12315307	hypo	0.000187635	0.0323514	-45.8669
975	chr1	12333625	hyper	0.00010425	0.0213851	44.7104
976	chr1	12400950	hypo	4.75094e-05	0.0120962	-45.7983
977	chr1	12442631	hyper	6.84638e-06	0.00285164	31.5789
978	chr1	12453220	hyper	1.95666e-05	0.0062512	42.8755
979	chr1	12456491	hyper	6.62724e-06	0.00278596	49.4307
980	chr1	12456492	hyper	0.000194286	0.0330728	39.9425
981	chr1	12458499	hyper	0.000307637	0.0454927	44.5853
982	chr1	12473812	hypo	0.000326545	0.04721	-36.6959
983	chr1	12479066	hyper	0.000135927	0.0258269	32.1429
984	chr1	12554390	hypo	0.000171353	0.0303913	-42.9304
985	chr1	12593297	hypo	5.76131e-05	0.0138909	-45.7602
986	chr1	12645633	hyper	1.3651e-05	0.00481549	51.0753
987	chr1	12645634	hyper	1.15955e-05	0.00427915	50.7781
988	chr1	12660537	hyper	0.000281595	0.0426965	42.4862
989	chr1	12660538	hyper	0.000341229	0.0486389	40.2703
990	chr1	12662281	hypo	1.12252e-08	2.12818e-05	-72.9231
991	chr1	12662282	hypo	6.85958e-07	0.000489764	-57.5784
992	chr1	12662554	hypo	3.54104e-08	4.9989e-05	-63.3737
993	chr1	12668096	hypo	3.04088e-08	4.45938e-05	-66.8269
994	chr1	12669137	hyper	2.67585e-05	0.00792384	48.8562
995	chr1	12687599	hyper	0.000312615	0.045993	46.886
996	chr1	12701095	hyper	7.93687e-07	0.000544114	57.348
997	chr1	12745206	hypo	9.39283e-07	0.000622249	-52.9915
998	chr1	12835663	hypo	3.9391e-05	0.0105044	-47.7454
999	chr1	12893442	hyper	0.00027838	0.0423778	36.1319
1000	chr1	12900400	hyper	0.000100067	0.0207354	25.7143
1001	chr1	13009752	hyper	8.47664e-05	0.0184065	35.2941
1002	chr1	13019839	hyper	2.30035e-05	0.00702162	34.375
1003	chr1	13022159	hyper	2.5401e-08	3.8557e-05	45.4545
1004	chr1	13022368	hyper	0.000166835	0.0297962	27.5
1005	chr1	13202034	hyper	4.75208e-05	0.0120962	47.8992
1006	chr1	13272316	hyper	0.000174961	0.0308652	25.7143
1007	chr1	13476028	hypo	1.12558e-06	0.000715605	-56.6387
1008	chr1	13476029	hypo	4.38087e-08	5.87247e-05	-60.9244
1009	chr1	13481623	hyper	1.1704e-06	0.000734775	55.4878
1010	chr1	13499976	hyper	0.00033821	0.0483171	38.6905
1011	chr1	13504043	hyper	2.59369e-05	0.00773421	42.1262
1012	chr1	13508073	hyper	9.98939e-08	0.000110937	63.1702
1013	chr1	13511403	hyper	1.64374e-07	0.00016279	51.7914
1014	chr1	13523487	hyper	5.18478e-06	0.00229729	54.9808
1015	chr1	13529242	hyper	1.71001e-05	0.00569051	49.1667
1016	chr1	13529243	hyper	3.09057e-06	0.00154294	46.875
1017	chr1	13529697	hyper	6.34661e-05	0.0148703	37.1827
1018	chr1	13529698	hyper	0.000231512	0.0374982	37.3745
1019	chr1	13530560	hyper	1.69954e-06	0.00096974	41.8985
1020	chr1	13531093	hyper	7.33476e-07	0.000512541	63
1021	chr1	13538446	hypo	3.82689e-05	0.0103062	-44.4444
1022	chr1	13561495	hypo	0.000249827	0.0395929	-33.0116
1023	chr1	13600787	hyper	1.41036e-08	2.49963e-05	56.1005
1024	chr1	13623345	hypo	2.90293e-05	0.00838242	-52.4123
1025	chr1	13710227	hypo	2.49087e-05	0.0074808	-44.1176
1026	chr1	13719672	hypo	0.000340303	0.0485229	-32.5427
1027	chr1	13735885	hypo	1.22438e-05	0.00445278	-41.5033
1028	chr1	13738071	hyper	1.73762e-05	0.00575224	42.8571
1029	chr1	13738782	hyper	1.88555e-06	0.00105068	39.4737
1030	chr1	13740005	hyper	3.7156e-07	0.000305908	41.9355
1031	chr1	13808396	hyper	4.07387e-05	0.0108062	54.5584
1032	chr1	13817377	hypo	0.000106606	0.0217354	-41.8301
1033	chr1	13843273	hyper	6.99462e-05	0.0159949	28.2051
1034	chr1	13855700	hyper	8.41487e-06	0.00334536	48.5199
1035	chr1	13855816	hypo	7.34961e-05	0.0165953	-40.82
1036	chr1	13857760	hyper	0.000308366	0.0455298	25
1037	chr1	13904406	hypo	2.02576e-05	0.00639895	-39.3617
1038	chr1	13910881	hypo	0.000288596	0.0434396	-33.1071
1039	chr1	13914324	hypo	0.000117522	0.0233119	-48.6425
1040	chr1	13940570	hypo	5.61726e-07	0.000420959	-44.285
1041	chr1	13949734	hypo	5.81779e-05	0.0140072	-28.9474
1042	chr1	14141624	hypo	8.09065e-06	0.00324419	-46.7172
1043	chr1	14215591	hypo	0.000254809	0.0400847	-29.7973
1044	chr1	14285959	hyper	4.88508e-05	0.0123488	50
1045	chr1	14299753	hyper	0.000172065	0.030473	44.9261
1046	chr1	14301700	hyper	9.68289e-05	0.0202808	49.5228
1047	chr1	14316769	hyper	2.08877e-06	0.00113859	49.4595
1048	chr1	14326020	hyper	0.000255873	0.0401633	42.549
1049	chr1	14328530	hyper	1.65661e-05	0.00556535	49.1315
1050	chr1	14336918	hypo	0.000233065	0.0376409	-46.3675
1051	chr1	14337125	hypo	0.000252087	0.0398012	-44.6023
1052	chr1	14340118	hypo	1.30761e-05	0.00467332	-47.5052
1053	chr1	14361513	hyper	0.000166828	0.0297962	44.4144
1054	chr1	14395503	hyper	0.000242437	0.038799	43.4028
1055	chr1	14441062	hypo	2.0946e-05	0.00654257	-48.7879
1056	chr1	14444280	hypo	4.54182e-05	0.0116923	-44.8413
1057	chr1	14507005	hyper	0.000126234	0.0245039	34.8075
1058	chr1	14671194	hypo	0.000127326	0.0246704	-27.907
1059	chr1	14759260	hyper	3.7196e-08	5.17558e-05	53.5806
1060	chr1	14759299	hyper	2.29301e-11	2.12762e-07	62.7907
1061	chr1	14766313	hyper	9.60911e-10	3.60592e-06	63.1579
1062	chr1	14777908	hyper	1.54727e-06	0.000905313	48
1063	chr1	14780468	hyper	3.70783e-05	0.0100682	47.7419
1064	chr1	14784140	hyper	2.2968e-08	3.59534e-05	52.381
1065	chr1	14785881	hyper	9.02822e-09	1.78639e-05	56.6667
1066	chr1	14787949	hyper	7.79192e-08	9.10265e-05	65.3846
1067	chr1	14796560	hyper	1.44244e-08	2.53758e-05	51.2195
1068	chr1	14796561	hyper	1.07665e-06	0.000690495	44.8276
1069	chr1	14797388	hyper	6.5621e-07	0.000475661	44.4444
1070	chr1	14797441	hyper	8.86993e-08	0.000100499	55.5556
1071	chr1	14798021	hyper	1.4452e-07	0.000147423	53.8462
1072	chr1	14798022	hyper	2.47746e-10	1.39739e-06	62.5
1073	chr1	14798230	hyper	1.15003e-08	2.16505e-05	55.8824
1074	chr1	14798231	hyper	6.06173e-08	7.58108e-05	50
1075	chr1	14799299	hypo	0.00018756	0.0323502	-38.6325
1076	chr1	14802375	hyper	1.6377e-07	0.000162361	50
1077	chr1	14813853	hypo	1.27799e-06	0.000783206	-48.6486
1078	chr1	14813854	hypo	1.2473e-05	0.00451352	-46.1686
1079	chr1	14813877	hypo	5.35808e-05	0.013177	-42.5926
1080	chr1	14816586	hypo	0.00016025	0.0289828	-45.351
1081	chr1	14818440	hypo	0.000183512	0.0318657	-48.5311
1082	chr1	14819055	hypo	2.18094e-05	0.00675902	-52.4155
1083	chr1	14819056	hypo	1.0674e-05	0.00401539	-53.7895
1084	chr1	14823672	hypo	8.92294e-06	0.00350199	-46.6917
1085	chr1	14837689	hyper	1.96437e-06	0.00108444	34.2857
1086	chr1	14840422	hyper	3.06476e-08	4.47371e-05	50
1087	chr1	14841290	hyper	4.29593e-07	0.00034416	40.625
1088	chr1	14841419	hyper	1.54763e-06	0.000905313	44.4444
1089	chr1	14841420	hyper	1.46659e-08	2.55894e-05	55
1090	chr1	14857544	hyper	0.000253728	0.0399609	42.3077
1091	chr1	14861714	hyper	1.70574e-10	1.08149e-06	48.8372
1092	chr1	14872890	hyper	0.000182968	0.0317966	43.8031
1093	chr1	14873170	hyper	6.27099e-07	0.000458736	51.3903
1094	chr1	14891177	hyper	1.28625e-07	0.000134525	50
1095	chr1	14895456	hyper	9.6603e-09	1.88284e-05	59.1667
1096	chr1	14900665	hyper	5.11283e-05	0.0127485	46.2998
1097	chr1	14901436	hyper	2.87247e-08	4.25834e-05	61.5385
1098	chr1	14901437	hyper	4.23007e-05	0.0110749	43.8538
1099	chr1	14903025	hyper	3.70969e-05	0.0100704	28.125
1100	chr1	14903026	hyper	6.12781e-06	0.00261764	40.625
1101	chr1	14905609	hyper	1.20734e-05	0.00441951	31.25
1102	chr1	14915745	hyper	1.31325e-05	0.00468469	46.6912
1103	chr1	14922201	hypo	6.21361e-06	0.00264716	-46.1593
1104	chr1	14933664	hypo	7.55767e-05	0.0169518	-47.1429
1105	chr1	14941465	hypo	7.75514e-05	0.0172855	-47.1429
1106	chr1	14942005	hypo	3.80033e-07	0.000312074	-51.3445
1107	chr1	14960132	hypo	0.000342874	0.0487857	-41.9408
1108	chr1	14963311	hypo	0.00027074	0.0415738	-40.613
1109	chr1	14971056	hypo	2.07117e-05	0.00650853	-49.5544
1110	chr1	14980337	hypo	0.000125704	0.024429	-42.381
1111	chr1	14980937	hypo	1.00549e-05	0.0038248	-51.8027
1112	chr1	14986354	hypo	0.000314472	0.046209	-40.3274
1113	chr1	14987354	hypo	0.000142909	0.0266952	-44.3452
1114	chr1	14991860	hyper	4.7845e-06	0.00218189	56.1562
1115	chr1	14996824	hyper	3.1126e-06	0.00155099	51.0559
1116	chr1	15006623	hyper	0.000147612	0.0273271	40.4762
1117	chr1	15007394	hyper	0.000342874	0.0487857	41.9408
1118	chr1	15007812	hyper	6.66558e-05	0.0154128	44.352
1119	chr1	15024722	hypo	0.000311471	0.0458814	-36.7742
1120	chr1	15052516	hyper	0.000290446	0.0436078	36.6071
1121	chr1	15064533	hypo	2.13944e-06	0.00116023	-58.0819
1122	chr1	15064769	hyper	1.27694e-05	0.00458609	50.4808
1123	chr1	15081628	hypo	8.92594e-11	6.3397e-07	-71.1765
1124	chr1	15099728	hypo	0.000182769	0.0317716	-43.871
1125	chr1	15106643	hypo	0.000125511	0.0244032	-37.0188
1126	chr1	15117487	hypo	1.87217e-06	0.00104506	-54.372
1127	chr1	15120968	hypo	0.000275367	0.0419997	-39.2568
1128	chr1	15123634	hypo	4.57781e-06	0.00210377	-58.5165
1129	chr1	15125459	hypo	3.07881e-07	0.00026542	-54.2857
1130	chr1	15131105	hypo	0.00020605	0.034544	-42.7068
1131	chr1	15131573	hypo	1.35551e-08	2.44799e-05	-60.9397
1132	chr1	15131574	hypo	1.00062e-05	0.00381081	-50.4202
1133	chr1	15137158	hypo	2.58863e-06	0.00134998	-56.6667
1134	chr1	15140477	hypo	1.72466e-07	0.00016922	-57.5758
1135	chr1	15140478	hypo	2.59507e-06	0.00135169	-56.5982
1136	chr1	15144524	hyper	0.000100707	0.0208273	31.0345
1137	chr1	15164920	hypo	4.67089e-06	0.00213725	-53.0303
1138	chr1	15165288	hyper	0.000225113	0.036887	27.027
1139	chr1	15174021	hypo	6.59866e-05	0.0152915	-44.5887
1140	chr1	15228900	hyper	2.19065e-06	0.00117993	54.4547
1141	chr1	15238021	hypo	7.94222e-12	1.00446e-07	-69.1599
1142	chr1	15238022	hypo	6.57598e-07	0.000475759	-59.0476
1143	chr1	15328243	hypo	0.000137128	0.0259516	-27.027
1144	chr1	15554121	hypo	0.000250489	0.039645	-39.3939
1145	chr1	15591809	hypo	0.000181997	0.031701	-36.4286
1146	chr1	15595143	hyper	3.63718e-05	0.00993549	46
1147	chr1	15595144	hyper	3.02157e-10	1.56291e-06	65.3968
1148	chr1	15595172	hyper	1.67322e-06	0.000957591	50.6962
1149	chr1	15615604	hypo	0.00027368	0.0418335	-27.5862
1150	chr1	15619037	hypo	6.8206e-08	8.31172e-05	-59.8862
1151	chr1	15652659	hyper	0.000153743	0.0281608	45.977
1152	chr1	15664897	hyper	3.15302e-07	0.000270348	41.4634
1153	chr1	15666005	hypo	2.68991e-05	0.00795804	-44.2063
1154	chr1	15667143	hyper	1.28534e-06	0.000786696	37.5
1155	chr1	15667144	hyper	1.12706e-07	0.000121618	41.0256
1156	chr1	15675221	hyper	0.000186669	0.0322726	32
1157	chr1	15675222	hyper	1.19094e-05	0.00437051	34.2105
1158	chr1	15694496	hypo	0.000267782	0.0413113	-25.9259
1159	chr1	15738549	hyper	0.000269517	0.0414328	25
1160	chr1	15751834	hyper	0.000104794	0.0214672	32.5
1161	chr1	15787475	hypo	1.85654e-05	0.00604497	-31.0345
1162	chr1	15860591	hypo	0.00034474	0.048915	-24.1379
1163	chr1	15889418	hypo	3.93941e-07	0.000321277	-51.6538
1164	chr1	15894370	hypo	5.20775e-05	0.0129343	-50.5388
1165	chr1	15897158	hypo	0.000178867	0.0313682	-32.684
1166	chr1	15897159	hypo	3.45865e-07	0.000290773	-57.9683
1167	chr1	15907100	hypo	2.26447e-07	0.000208231	-48.5168
1168	chr1	15907101	hypo	4.98988e-05	0.0125438	-44.532
1169	chr1	15911049	hypo	4.93247e-05	0.0124224	-52.6961
1170	chr1	15977629	hypo	0.000124505	0.0242623	-40.5462
1171	chr1	16026247	hypo	1.39512e-05	0.0048924	-48.1527
1172	chr1	16200561	hypo	0.000319174	0.046555	-24.2424
1173	chr1	16370948	hypo	0.000221797	0.0365214	-32
1174	chr1	16384247	hypo	5.02758e-05	0.0126119	-36.1111
1175	chr1	16457813	hyper	0.000269493	0.0414328	27.7778
1176	chr1	16605166	hyper	0.000228084	0.0371517	36.7965
1177	chr1	16606376	hyper	1.71158e-06	0.000973687	51.2121
1178	chr1	16704465	hypo	0.00033848	0.0483484	-36.5576
1179	chr1	16838686	hyper	0.00020297	0.0341419	31.583
1180	chr1	16888067	hyper	8.46087e-06	0.003357	49.896
1181	chr1	16988496	hyper	7.11163e-06	0.00292753	44.1347
1182	chr1	17059982	hypo	0.000348501	0.049321	-32.0155
1183	chr1	17061593	hypo	0.00018893	0.0324923	-29.4118
1184	chr1	17120739	hypo	6.14917e-05	0.0145366	-27.907
1185	chr1	17148366	hyper	0.000181889	0.031688	37.7843
1186	chr1	17148367	hyper	0.000132088	0.0253302	42.1402
1187	chr1	17235910	hyper	0.000231645	0.0375134	23.5294
1188	chr1	17448774	hyper	7.88253e-07	0.00054128	40
1189	chr1	17480029	hypo	1.96302e-06	0.00108444	-53.1002
1190	chr1	17655698	hypo	6.16427e-05	0.0145511	-50.5305
1191	chr1	18035138	hypo	0.000192595	0.0329026	-33.9478
1192	chr1	18110743	hypo	0.000264958	0.041057	-47.2906
1193	chr1	18124392	hypo	3.23962e-06	0.00160254	-51.861
1194	chr1	18128989	hypo	4.18028e-05	0.011004	-43.9394
1195	chr1	18137870	hypo	0.000178464	0.0313149	-43.3333
1196	chr1	18139725	hypo	0.000129162	0.0249247	-43.5859
1197	chr1	18156727	hypo	0.000207974	0.0347625	-42.3445
1198	chr1	18239314	hypo	0.000159501	0.028882	-28.125
1199	chr1	18239429	hypo	0.000126193	0.0245008	-34.0351
1200	chr1	18280712	hypo	2.63734e-05	0.00783905	-36.3636
1201	chr1	18318406	hypo	0.000163203	0.0293557	-26.6667
1202	chr1	18416397	hyper	0.000284622	0.0430389	44.2857
1203	chr1	18448067	hyper	0.000322281	0.0468074	38.4005
1204	chr1	18455836	hyper	0.000160657	0.0290287	45.7875
1205	chr1	18476127	hyper	8.43949e-06	0.00335235	54.8857
1206	chr1	18484368	hypo	0.000110551	0.0223531	-38.0512
1207	chr1	18576424	hypo	0.000310704	0.0457898	-28.9474
1208	chr1	18765267	hypo	0.000101606	0.0209903	-41.2338
1209	chr1	18770982	hypo	0.000313929	0.0461364	-32.6716
1210	chr1	18786456	hyper	0.000133021	0.0254477	43.9803
1211	chr1	18956743	hypo	7.82239e-06	0.00316266	-51.8519
1212	chr1	19037167	hyper	4.8278e-05	0.0122496	44.6154
1213	chr1	19039393	hyper	0.000167394	0.0298736	40.2534
1214	chr1	19059735	hypo	4.58479e-05	0.0117661	-39.2857
1215	chr1	19088876	hypo	4.97978e-06	0.00223984	-46.7492
1216	chr1	19088877	hypo	0.000111825	0.0225198	-44.4444
1217	chr1	19092547	hypo	2.01489e-05	0.0063817	-40.6828
1218	chr1	19099852	hypo	0.000167186	0.029842	-37.0153
1219	chr1	19110225	hypo	2.26061e-05	0.00694037	-40.0219
1220	chr1	19145326	hypo	1.16449e-05	0.00429178	-47.0644
1221	chr1	19163339	hyper	0.00025773	0.0403641	21.9512
1222	chr1	19196222	hypo	0.000222844	0.036662	-38.767
1223	chr1	19235836	hypo	2.04125e-05	0.00643932	-37.5
1224	chr1	19241640	hypo	0.000176171	0.0309811	-41.8377
1225	chr1	19241641	hypo	4.33279e-05	0.0112608	-31.25
1226	chr1	19246971	hypo	4.76543e-05	0.0121172	-39.3557
1227	chr1	19250307	hypo	0.000326634	0.04721	-38.8889
1228	chr1	19256445	hypo	9.14837e-07	0.000608984	-42.5532
1229	chr1	19261533	hyper	5.98322e-05	0.0142826	51.4934
1230	chr1	19262216	hypo	3.91809e-06	0.00185893	-53.1469
1231	chr1	19264445	hypo	1.91616e-06	0.001064	-53.2148
1232	chr1	19264935	hypo	1.60371e-06	0.000927993	-55.1188
1233	chr1	19265546	hypo	4.881e-05	0.0123451	-50
1234	chr1	19266174	hypo	6.30348e-05	0.0147985	-45.4945
1235	chr1	19266379	hypo	3.47288e-06	0.00169155	-57.6842
1236	chr1	19266380	hypo	0.000156834	0.0285567	-44.7917
1237	chr1	19269139	hypo	6.27776e-08	7.80001e-05	-60.2564
1238	chr1	19270441	hypo	1.3856e-10	9.03242e-07	-73.5931
1239	chr1	19272517	hypo	2.79844e-07	0.000246154	-56.0714
1240	chr1	19273486	hypo	1.87217e-06	0.00104506	-54.372
1241	chr1	19286028	hypo	0.000330159	0.0475155	-43.2331
1242	chr1	19333031	hypo	8.81926e-05	0.0189174	-36.3487
1243	chr1	19340712	hypo	6.94493e-05	0.015908	-45.9433
1244	chr1	19353062	hypo	0.000163332	0.0293634	-38.2979
1245	chr1	19363719	hypo	9.25548e-06	0.00359159	-48.4029
1246	chr1	19374045	hypo	2.08254e-05	0.00651857	-34.4828
1247	chr1	19407028	hyper	9.55511e-06	0.00368178	49.5021
1248	chr1	19455316	hyper	4.40022e-06	0.00203493	51.7857
1249	chr1	19472070	hyper	0.000186586	0.0322642	25.9259
1250	chr1	19664594	hypo	2.33184e-06	0.00124261	-52.3719
1251	chr1	19664595	hypo	0.000270328	0.0415173	-42.0513
1252	chr1	19715290	hypo	1.84996e-05	0.00603181	-45.4545
1253	chr1	19980228	hypo	3.6383e-05	0.00993549	-48.6014
1254	chr1	19998464	hypo	0.000119054	0.0235178	-40.8395
1255	chr1	20060068	hypo	4.20233e-05	0.0110241	-44.1176
1256	chr1	20347983	hypo	9.58987e-05	0.0201303	-35.0721
1257	chr1	20388947	hypo	0.000300378	0.0447111	-22.8571
1258	chr1	20432406	hypo	3.50295e-05	0.00968315	-47.2222
1259	chr1	20445695	hypo	6.1645e-05	0.0145511	-49.2944
1260	chr1	20615294	hyper	0.000263478	0.0408854	30.5556
1261	chr1	20673972	hyper	7.0076e-05	0.0160142	41.928
1262	chr1	20825383	hypo	0.000207952	0.0347625	-41.9355
1263	chr1	20841362	hypo	7.78096e-06	0.00314724	-35
1264	chr1	20912685	hypo	0.000301009	0.0447979	-40.3226
1265	chr1	20997123	hypo	0.000195957	0.0333036	-31.7073
1266	chr1	21029916	hypo	2.86074e-05	0.00829581	-48.1061
1267	chr1	21049580	hypo	2.069e-05	0.00650529	-29.7297
1268	chr1	21075309	hyper	0.000122421	0.0239789	25
1269	chr1	21085905	hyper	0.000163203	0.0293557	26.6667
1270	chr1	21095199	hyper	3.84692e-05	0.0103514	29.7872
1271	chr1	21110431	hypo	1.63924e-05	0.00551871	-35.119
1272	chr1	21112416	hyper	1.16478e-05	0.00429178	35.1351
1273	chr1	21121187	hyper	6.76786e-06	0.00283105	31.1111
1274	chr1	21185618	hyper	3.91583e-05	0.0104628	30.7692
1275	chr1	21188935	hyper	7.99125e-05	0.0176628	32.1429
1276	chr1	21189129	hyper	0.000153459	0.0281359	27.5862
1277	chr1	21196526	hyper	0.000236129	0.0380068	22.8571
1278	chr1	21199282	hyper	3.40166e-05	0.0094761	29.6296
1279	chr1	21224185	hyper	8.41509e-05	0.0183146	26.1905
1280	chr1	21229934	hyper	0.000284854	0.0430603	21.6216
1281	chr1	21246153	hypo	5.23645e-05	0.0129718	-27.7778
1282	chr1	21272469	hypo	7.9008e-05	0.0175362	-22.2222
1283	chr1	21314185	hypo	0.000245355	0.0390754	-22.2222
1284	chr1	21319988	hypo	1.90486e-06	0.0010584	-36.3636
1285	chr1	21326052	hypo	7.35816e-06	0.00300207	-42.4638
1286	chr1	21329712	hypo	2.69675e-05	0.00796812	-37.5
1287	chr1	21329713	hypo	2.0043e-06	0.00110201	-48
1288	chr1	21333898	hypo	6.22819e-06	0.002651	-40
1289	chr1	21338119	hypo	2.10599e-06	0.00114666	-44.1176
1290	chr1	21427267	hyper	0.000274597	0.0419159	25.5319
1291	chr1	21450999	hypo	0.000257091	0.0402972	-33.5082
1292	chr1	21455099	hyper	9.79872e-06	0.0037574	33.3333
1293	chr1	21455100	hyper	3.66714e-06	0.00176182	39.0244
1294	chr1	21456995	hyper	0.000183766	0.0318924	34.6154
1295	chr1	21466798	hyper	2.7855e-06	0.00142608	38.2353
1296	chr1	21466799	hyper	0.000111345	0.0224746	25
1297	chr1	21789191	hyper	3.36956e-05	0.00940942	47.7273
1298	chr1	21880907	hyper	0.000169561	0.0301586	24.2424
1299	chr1	22089137	hypo	0.000181611	0.0316586	-29.0323
1300	chr1	22224938	hypo	0.000224046	0.0368026	-28.5714
1301	chr1	22267459	hypo	0.000141753	0.0265679	-25
1302	chr1	22278001	hypo	0.000248192	0.0394217	-20.8333
1303	chr1	22279438	hypo	0.000143612	0.0267951	-28.5714
1304	chr1	22286552	hypo	9.95583e-05	0.0206616	-44.5701
1305	chr1	22307870	hypo	5.09619e-06	0.00227033	-39.3939
1306	chr1	22367880	hypo	0.000133653	0.0255121	-32
1307	chr1	22403857	hyper	0.000121941	0.0239143	27.2727
1308	chr1	22403858	hyper	6.74576e-07	0.000483451	38.2353
1309	chr1	22404806	hyper	9.04183e-05	0.0192819	30.303
1310	chr1	22404807	hyper	0.000227158	0.0370643	33.3596
1311	chr1	22408061	hyper	0.000307247	0.0454492	46.2857
1312	chr1	22411442	hyper	1.22546e-06	0.000758829	41.1765
1313	chr1	22442085	hyper	1.94418e-05	0.00622598	27.2727
1314	chr1	22467748	hypo	2.26243e-05	0.00694037	-34.2105
1315	chr1	22487067	hypo	0.000295671	0.0441762	-27.0833
1316	chr1	22504916	hyper	0.000113848	0.0228065	30
1317	chr1	22509094	hyper	0.000280104	0.0425501	24.2424
1318	chr1	22512135	hyper	0.000197481	0.033473	26.4706
1319	chr1	22746390	hyper	1.72848e-05	0.00573194	39.3939
1320	chr1	22751135	hyper	0.000203866	0.0342419	27.5862
1321	chr1	22753962	hyper	0.000211414	0.0351954	24.3243
1322	chr1	22781773	hypo	2.36251e-07	0.000216202	-48.6486
1323	chr1	22811999	hyper	0.00028563	0.0431366	26.6667
1324	chr1	22967213	hypo	4.26694e-06	0.00198389	-56.4286
1325	chr1	23001249	hyper	2.87674e-05	0.00832445	39.7436
1326	chr1	23008656	hyper	9.98202e-05	0.0206933	40
1327	chr1	23013861	hyper	1.84157e-05	0.00601474	47.4359
1328	chr1	23058446	hypo	1.48188e-05	0.00513047	-52.6154
1329	chr1	23411702	hypo	6.12869e-05	0.0145199	-31.25
1330	chr1	23608025	hyper	0.000187834	0.032374	45.8689
1331	chr1	23669478	hyper	0.000120009	0.0236524	34.4828
1332	chr1	23683719	hypo	0.000180254	0.0314896	-35.7937
1333	chr1	23769827	hyper	3.25755e-05	0.00916642	33.8399
1334	chr1	23789535	hyper	0.000330152	0.0475155	41.1111
1335	chr1	23873652	hypo	0.00012387	0.024174	-27.2727
1336	chr1	23930292	hypo	1.07393e-05	0.0040321	-49.7598
1337	chr1	23946686	hyper	0.000136488	0.0258871	41.7204
1338	chr1	24013754	hypo	0.000230753	0.0374007	-34.1667
1339	chr1	24117871	hyper	0.000273152	0.0417892	37.8079
1340	chr1	24143664	hyper	3.62435e-06	0.00174485	45.9459
1341	chr1	24261753	hypo	0.000268559	0.0413725	-26.4706
1342	chr1	24402537	hyper	2.31871e-05	0.00707115	48.9378
1343	chr1	24686854	hypo	0.0002923	0.0438309	-40.5383
1344	chr1	24750686	hypo	0.000251206	0.0397017	-37.4074
1345	chr1	24773812	hyper	9.57325e-05	0.0200999	44.2308
1346	chr1	24862336	hypo	7.71018e-05	0.0172094	-30.9524
1347	chr1	24935290	hyper	0.000155411	0.028379	29.6296
1348	chr1	25149462	hypo	0.000219351	0.0361749	-42.7802
1349	chr1	25581952	hyper	0.000329625	0.0474826	23.5294
1350	chr1	26015051	hypo	0.000238129	0.0382899	-32.194
1351	chr1	26267331	hyper	0.000306005	0.0453218	24
1352	chr1	26375307	hypo	0.000137405	0.0259834	-37.6524
1353	chr1	26916274	hypo	0.000280503	0.042592	-33.9171
1354	chr1	27023646	hypo	0.000298884	0.0445363	-42.4107
1355	chr1	27163889	hypo	1.93343e-05	0.00619989	-43.1894
1356	chr1	27169889	hyper	1.66623e-05	0.00558546	48.8414
1357	chr1	27169898	hyper	2.05471e-06	0.00112712	55.2381
1358	chr1	27372289	hypo	6.45861e-05	0.0150549	-36.875
1359	chr1	27634231	hyper	0.000117898	0.0233622	42.1176
1360	chr1	27942408	hypo	9.72218e-05	0.0203363	-34.4828
1361	chr1	28144182	hypo	0.000309105	0.0456129	-29.2683
1362	chr1	28155850	hyper	3.70475e-05	0.0100682	44.3855
1363	chr1	28166438	hypo	0.000203941	0.0342448	-35
1364	chr1	28174283	hyper	6.456e-06	0.00272723	32.4324
1365	chr1	28249698	hypo	0.000269517	0.0414328	-25
1366	chr1	28464998	hypo	0.000289366	0.0435211	-27.5
1367	chr1	28526876	hypo	4.35271e-05	0.0112971	-27.2727
1368	chr1	28527658	hypo	0.000169683	0.030169	-20.4545
1369	chr1	28810230	hypo	4.97197e-05	0.012512	-33.1502
1370	chr1	28819902	hypo	0.000273345	0.041812	-24.1379
1371	chr1	28841859	hypo	0.000268559	0.0413725	-26.4706
1372	chr1	28845391	hypo	0.000105019	0.0214995	-34.9702
1373	chr1	29066913	hyper	9.48162e-05	0.0199824	46.9369
1374	chr1	29068664	hypo	3.11e-07	0.000267382	-46.2335
1375	chr1	29071255	hypo	2.28174e-08	3.57764e-05	-63.2873
1376	chr1	29073685	hypo	0.000192541	0.0329026	-41.0553
1377	chr1	29073855	hypo	3.49122e-07	0.000292752	-61.1111
1378	chr1	29076771	hypo	3.99665e-06	0.00188399	-58.6207
1379	chr1	29078326	hypo	5.97183e-08	7.5106e-05	-68.4729
1380	chr1	29087245	hypo	2.84336e-08	4.22836e-05	-62.3529
1381	chr1	29101115	hyper	0.000301677	0.0448833	42.3423
1382	chr1	29101116	hyper	3.89688e-08	5.36733e-05	59.026
1383	chr1	29101141	hyper	2.60806e-06	0.00135639	51.9006
1384	chr1	29102429	hyper	7.82961e-05	0.0174392	47.8704
1385	chr1	29102430	hyper	0.000166092	0.0297052	40.8824
1386	chr1	29106592	hypo	1.77904e-05	0.00584664	-55.6818
1387	chr1	29109442	hypo	1.14908e-06	0.000727161	-52.381
1388	chr1	29109443	hypo	1.27454e-06	0.000782213	-54.7988
1389	chr1	29111108	hypo	7.12535e-12	1.0001e-07	-73.3888
1390	chr1	29115920	hyper	0.000273018	0.0417821	45.0801
1391	chr1	29116951	hyper	8.88746e-09	1.77977e-05	64.9468
1392	chr1	29119667	hypo	8.61585e-05	0.0186069	-44.6617
1393	chr1	29131882	hypo	2.84806e-05	0.00828429	-47.973
1394	chr1	29133122	hypo	4.8569e-05	0.012307	-43.1579
1395	chr1	29144185	hypo	4.74347e-06	0.00216662	-54.6429
1396	chr1	29144781	hypo	1.14753e-05	0.00424127	-53.9488
1397	chr1	29180508	hypo	0.000344133	0.0488917	-41.3978
1398	chr1	29217796	hypo	1.4534e-08	2.55214e-05	-51.7813
1399	chr1	29243991	hypo	0.000121764	0.0239056	-47.8992
1400	chr1	29257082	hyper	4.34211e-07	0.000346111	57.0608
1401	chr1	29257671	hypo	1.25973e-06	0.000776012	-51.8187
1402	chr1	29265486	hypo	4.74445e-07	0.00037134	-49.0488
1403	chr1	29265487	hypo	2.08942e-09	6.0496e-06	-57.1429
1404	chr1	29266282	hyper	7.05979e-08	8.5568e-05	54.2812
1405	chr1	29266283	hyper	3.1303e-06	0.00155899	59.009
1406	chr1	29268647	hyper	5.39955e-05	0.0132585	48.5714
1407	chr1	29270503	hyper	4.20128e-05	0.0110241	50.9677
1408	chr1	29270805	hyper	2.30916e-10	1.36505e-06	68.0217
1409	chr1	29270936	hyper	3.12135e-05	0.00885726	47.6763
1410	chr1	29271985	hyper	0.00024896	0.039491	44.5076
1411	chr1	29273394	hyper	0.000119827	0.0236215	47.2222
1412	chr1	29276515	hypo	2.91193e-07	0.000254491	-48
1413	chr1	29277001	hypo	2.63845e-09	7.28695e-06	-50
1414	chr1	29277002	hypo	3.76278e-09	9.75803e-06	-48.5714
1415	chr1	29278549	hypo	1.92691e-09	5.71314e-06	-53.125
1416	chr1	29278606	hypo	1.6955e-09	5.13909e-06	-53.3333
1417	chr1	29285231	hypo	0.000288853	0.0434715	-40.0901
1418	chr1	29285325	hypo	4.40697e-06	0.00203607	-53.3883
1419	chr1	29288879	hypo	0.000204116	0.0342681	-37.2222
1420	chr1	29294274	hypo	1.72459e-05	0.00572503	-47.7679
1421	chr1	29295960	hypo	0.000206916	0.0346424	-37.8191
1422	chr1	29322690	hypo	1.31567e-06	0.000801897	-53.3738
1423	chr1	29326942	hypo	2.176e-05	0.00675249	-44.9449
1424	chr1	29333214	hyper	3.21138e-05	0.00906676	46.2021
1425	chr1	29336823	hypo	1.96849e-08	3.20255e-05	-62.6374
1426	chr1	29336824	hypo	5.28686e-06	0.00232843	-47.2269
1427	chr1	29337189	hyper	0.000288999	0.0434865	42.3611
1428	chr1	29340605	hypo	1.52093e-06	0.00089686	-54.1335
1429	chr1	29340740	hypo	5.03553e-05	0.0126285	-47.0046
1430	chr1	29340916	hypo	3.34283e-07	0.00028381	-55.4511
1431	chr1	29345988	hypo	1.05166e-05	0.00396871	-49.5833
1432	chr1	29348368	hypo	1.03962e-06	0.000672182	-55.9524
1433	chr1	29355944	hypo	6.07056e-05	0.0144368	-49.5789
1434	chr1	29356587	hypo	1.02829e-05	0.00389908	-45.1368
1435	chr1	29358781	hypo	1.80688e-08	3.0012e-05	-62.3932
1436	chr1	29360105	hypo	8.26698e-09	1.70576e-05	-64.7813
1437	chr1	29360106	hypo	2.06642e-07	0.000192935	-62.2678
1438	chr1	29360121	hypo	5.54613e-09	1.29058e-05	-65.3363
1439	chr1	29360122	hypo	2.45452e-05	0.00738796	-53.125
1440	chr1	29360563	hypo	2.53549e-07	0.000228733	-56.7063
1441	chr1	29373072	hypo	1.88305e-05	0.00611665	-46.3892
1442	chr1	29377922	hypo	5.02658e-05	0.0126119	-48.7132
1443	chr1	29397796	hyper	1.97104e-05	0.00627608	33.3333
1444	chr1	29450617	hypo	0.000102284	0.0211029	-49.2556
1445	chr1	29555483	hypo	8.02598e-06	0.00322725	-47.9665
1446	chr1	29557113	hypo	5.24336e-05	0.0129821	-32.4324
1447	chr1	29635812	hypo	0.000194669	0.0331321	-42.3692
1448	chr1	29636019	hyper	2.3585e-06	0.00125402	51.4412
1449	chr1	29684879	hypo	7.3566e-06	0.00300207	-50.8929
1450	chr1	29709989	hypo	0.000141057	0.0265133	-35.205
1451	chr1	29711622	hypo	0.000222844	0.036662	-38.767
1452	chr1	29735710	hypo	8.57578e-05	0.0185414	-25.9259
1453	chr1	29794030	hypo	1.95884e-05	0.00625236	-44.1129
1454	chr1	30001002	hypo	3.39177e-06	0.00166054	-51.3932
1455	chr1	30012511	hypo	4.67947e-05	0.0119722	-45.7143
1456	chr1	30043366	hypo	9.947e-05	0.0206612	-42.4242
1457	chr1	30044000	hypo	2.1282e-07	0.000197225	-56.9549
1458	chr1	30045945	hypo	6.25887e-06	0.00265811	-45.2439
1459	chr1	30048882	hyper	2.29103e-06	0.00122498	44.8276
1460	chr1	30051285	hyper	1.86144e-10	1.14298e-06	47.5
1461	chr1	30051286	hyper	2.77182e-08	4.14789e-05	47.9167
1462	chr1	30052120	hyper	1.34259e-07	0.000138891	48.3871
1463	chr1	30076810	hyper	3.91305e-05	0.0104584	26.1905
1464	chr1	30088297	hypo	3.57264e-07	0.000297483	-54.0517
1465	chr1	30093857	hypo	5.50161e-05	0.0134397	-38.4615
1466	chr1	30256904	hyper	3.13928e-05	0.00890281	43.5897
1467	chr1	30328427	hypo	9.9511e-05	0.0206616	-49.6528
1468	chr1	30434585	hypo	4.99901e-06	0.00224655	-42.4904
1469	chr1	30437924	hypo	6.61347e-05	0.0153146	-29.619
1470	chr1	30457315	hypo	9.52716e-05	0.0200394	-33.3887
1471	chr1	30457316	hypo	1.82224e-05	0.00596187	-45.3762
1472	chr1	30477121	hypo	9.88678e-05	0.0205541	-30.5556
1473	chr1	30489767	hypo	5.03896e-06	0.00225897	-47.0455
1474	chr1	30577808	hypo	0.000148435	0.0273993	-45.0304
1475	chr1	30730944	hyper	3.51539e-06	0.00170788	41.9355
1476	chr1	30786566	hyper	9.48162e-05	0.0199824	46.4349
1477	chr1	30815788	hypo	2.77476e-05	0.00813323	-50.4301
1478	chr1	30873644	hyper	0.000216848	0.0358865	43.2143
1479	chr1	31024760	hyper	2.80294e-05	0.00819058	39.4737
1480	chr1	31061537	hypo	0.000175028	0.0308714	-42
1481	chr1	31067177	hypo	0.000175283	0.0308876	-35.1806
1482	chr1	31078628	hypo	2.08703e-06	0.00113829	-48.3036
1483	chr1	31085332	hypo	4.881e-05	0.0123451	-50
1484	chr1	31139842	hyper	1.91843e-05	0.00616424	52.8736
1485	chr1	31215386	hyper	0.000144915	0.0269379	45.6044
1486	chr1	31357922	hypo	2.21939e-05	0.00685585	-29.4118
1487	chr1	31365251	hypo	7.07492e-07	0.000499889	-53.1532
1488	chr1	31543414	hyper	3.60258e-05	0.00986969	38.0952
1489	chr1	31626627	hyper	3.1836e-05	0.00900599	48.7305
1490	chr1	31626628	hyper	0.000318175	0.0465091	39.1667
1491	chr1	31691667	hypo	0.000244193	0.0389549	-40.5556
1492	chr1	31713483	hypo	0.00010236	0.0211096	-39.447
1493	chr1	31714687	hypo	0.000187758	0.0323668	-31.25
1494	chr1	31774721	hyper	0.000303969	0.0450904	29.0323
1495	chr1	31891900	hyper	4.57135e-05	0.0117461	46.2848
1496	chr1	31975381	hyper	0.000344965	0.048915	22.5806
1497	chr1	32078036	hyper	0.000215089	0.0356512	38.0616
1498	chr1	32097640	hypo	3.22806e-05	0.00910845	-48.4677
1499	chr1	32131647	hypo	5.01699e-05	0.012603	-44.7368
1500	chr1	32218865	hypo	0.000111902	0.0225306	-38.8298
1501	chr1	32245412	hyper	0.000172728	0.0305336	44.599
1502	chr1	32352733	hyper	0.000116648	0.0232208	40.1515
1503	chr1	32408198	hypo	5.44571e-05	0.0133443	-49.7899
1504	chr1	32411136	hypo	8.2371e-05	0.0180594	-42.8571
1505	chr1	32424393	hyper	5.64063e-06	0.00245695	48.7269
1506	chr1	32426991	hypo	1.95762e-05	0.00625217	-44.2905
1507	chr1	32426992	hypo	6.96632e-08	8.45682e-05	-64.5455
1508	chr1	32427015	hypo	0.000207253	0.0346663	-25
1509	chr1	32443580	hypo	0.000339034	0.0483963	-38.6711
1510	chr1	32472387	hypo	0.000222494	0.0366172	-43.3251
1511	chr1	32478671	hypo	0.00031489	0.0462563	-41.5179
1512	chr1	32619091	hyper	0.000292396	0.0438383	38.1307
1513	chr1	32689503	hypo	0.000156436	0.0285224	-25
1514	chr1	32775806	hypo	0.000307959	0.0455262	-39.9457
1515	chr1	32822577	hypo	1.6527e-05	0.00555418	-31.5789
1516	chr1	32841235	hyper	0.00011671	0.0232263	29.2092
1517	chr1	32943252	hypo	7.8917e-05	0.0175362	-35
1518	chr1	33130059	hypo	0.000111368	0.0224746	-38.7865
1519	chr1	33130060	hypo	6.12869e-05	0.0145199	-31.25
1520	chr1	33135570	hyper	0.000349504	0.0494335	22.2222
1521	chr1	33193640	hypo	0.000230386	0.0373476	-40.3968
1522	chr1	33198651	hypo	7.38445e-06	0.00300989	-47.7058
1523	chr1	33198652	hypo	2.1778e-05	0.00675369	-47.5
1524	chr1	33236293	hyper	6.03482e-06	0.00258488	48.2796
1525	chr1	33332583	hyper	1.98522e-05	0.00631488	38.3117
1526	chr1	33336473	hyper	5.88904e-05	0.014118	40.7268
1527	chr1	33336474	hyper	3.73245e-05	0.0101206	50.9259
1528	chr1	33336480	hyper	0.00020035	0.0338148	38.9286
1529	chr1	33336481	hyper	0.000151624	0.0278688	46.0317
1530	chr1	33337995	hyper	2.66546e-05	0.00790043	38.8889
1531	chr1	33344779	hyper	1.16278e-05	0.00428941	44.0351
1532	chr1	33344780	hyper	0.000161733	0.0291641	35.8974
1533	chr1	33394866	hyper	2.95861e-07	0.000257154	56.6071
1534	chr1	33396193	hypo	1.28843e-05	0.00461254	-44.0517
1535	chr1	33401152	hypo	1.26822e-05	0.00455824	-55.4762
1536	chr1	33408306	hyper	0.0001151	0.0229753	42.3688
1537	chr1	33411912	hypo	8.47213e-06	0.0033597	-44.5573
1538	chr1	33416354	hypo	7.17446e-05	0.0163043	-37.594
1539	chr1	33418584	hypo	3.972e-06	0.00187826	-45.7265
1540	chr1	33421552	hyper	2.99174e-05	0.00857124	37.931
1541	chr1	33473272	hypo	0.000275588	0.0420133	-22.2222
1542	chr1	33566488	hypo	2.13528e-06	0.00115955	-54.7619
1543	chr1	33766226	hyper	1.63938e-06	0.000942785	47.2222
1544	chr1	33768759	hyper	1.34895e-05	0.00477445	48.3643
1545	chr1	33891785	hypo	8.2411e-05	0.018064	-44.6429
1546	chr1	34032971	hyper	0.000133634	0.0255121	27.5862
1547	chr1	34032972	hyper	0.000139706	0.0263138	27.5
1548	chr1	34049737	hyper	0.000142733	0.0266943	26.6667
1549	chr1	34080513	hypo	5.06915e-05	0.0126894	-40.0463
1550	chr1	34098112	hyper	0.000239557	0.0384286	39.4737
1551	chr1	34130103	hyper	0.000238531	0.038322	43.9407
1552	chr1	34130314	hyper	2.07948e-05	0.00651857	45.8537
1553	chr1	34194523	hyper	0.000161716	0.0291641	44.9208
1554	chr1	34230568	hyper	5.27861e-05	0.0130456	50
1555	chr1	34279621	hyper	4.5659e-08	6.00215e-05	59.4872
1556	chr1	34583977	hyper	0.000330804	0.0475445	29.7581
1557	chr1	34959545	hypo	4.03361e-05	0.0107093	-29.7297
1558	chr1	34984519	hypo	5.54947e-05	0.0135323	-28.5714
1559	chr1	35197245	hyper	0.000279879	0.0425447	24.3243
1560	chr1	35301763	hypo	6.26175e-05	0.0147259	-24.3902
1561	chr1	35370726	hyper	0.000246429	0.039207	39.6465
1562	chr1	35370728	hyper	0.000191227	0.0327867	37.7261
1563	chr1	35385864	hyper	5.37052e-05	0.0131974	38.8889
1564	chr1	35388357	hyper	0.000137128	0.0259516	27.027
1565	chr1	35537787	hypo	8.25367e-05	0.0180791	-33.3934
1566	chr1	35545791	hypo	0.000179738	0.0314196	-25
1567	chr1	35609706	hyper	0.000199775	0.0337503	26.087
1568	chr1	35906489	hyper	0.000317525	0.0464747	25.7143
1569	chr1	36078326	hypo	1.55884e-06	0.00091107	-33.3333
1570	chr1	36185092	hyper	5.90828e-05	0.014157	28.2051
1571	chr1	36385589	hypo	0.000104434	0.021398	-25
1572	chr1	36458704	hypo	0.000284854	0.0430603	-21.6216
1573	chr1	36598196	hyper	0.000159501	0.028882	28.125
1574	chr1	36643693	hypo	0.000140292	0.0264034	-25.641
1575	chr1	36729375	hyper	9.87709e-05	0.0205541	26.8293
1576	chr1	36738717	hypo	4.72502e-05	0.0120595	-38.5714
1577	chr1	36812704	hyper	5.14244e-05	0.0128122	30.7692
1578	chr1	36812851	hyper	1.91298e-05	0.00616281	31.25
1579	chr1	36812852	hyper	2.118e-05	0.00659617	32.3529
1580	chr1	37489951	hyper	0.000197414	0.033473	42.5
1581	chr1	37564994	hyper	2.10124e-08	3.34981e-05	57.9944
1582	chr1	37710984	hyper	0.000229989	0.0373191	26.4706
1583	chr1	37748129	hypo	0.000148854	0.0274555	-27.2727
1584	chr1	37820705	hypo	7.4721e-05	0.0168041	-36.9697
1585	chr1	37824228	hypo	1.37972e-05	0.00484732	-48.3871
1586	chr1	37948581	hypo	0.000315486	0.0463295	-39.7504
1587	chr1	38003485	hypo	7.07119e-07	0.000499889	-44.1176
1588	chr1	38007019	hypo	0.00026339	0.0408854	-41.9872
1589	chr1	38020251	hyper	0.000117748	0.0233373	25.8065
1590	chr1	38514388	hypo	7.58757e-08	8.92635e-05	-47.2222
1591	chr1	38514389	hypo	6.44725e-06	0.00272474	-39.3939
1592	chr1	38518474	hypo	7.6002e-05	0.0170158	-45.7176
1593	chr1	38532433	hypo	4.91033e-07	0.000381188	-43.1818
1594	chr1	38578843	hypo	6.01176e-05	0.0143317	-48.2759
1595	chr1	38613265	hypo	3.15294e-07	0.000270348	-52.0609
1596	chr1	38638828	hypo	6.5034e-07	0.000472485	-57.424
1597	chr1	38707604	hypo	0.000250595	0.039645	-34.5045
1598	chr1	38784112	hypo	3.10085e-05	0.00881485	-36.4583
1599	chr1	38802457	hypo	2.10527e-05	0.00656942	-43.8227
1600	chr1	38819195	hypo	1.7156e-05	0.00570514	-43.4021
1601	chr1	38881009	hyper	6.48049e-05	0.015071	51.1084
1602	chr1	38894284	hyper	0.000196459	0.0333711	39.6199
1603	chr1	39146845	hypo	8.59983e-05	0.018585	-34.7368
1604	chr1	39582765	hypo	9.02017e-05	0.0192745	-39.8927
1605	chr1	39730845	hypo	0.000218194	0.0360653	-40.6566
1606	chr1	39798073	hypo	0.000129337	0.0249433	-35.2774
1607	chr1	39809965	hypo	1.7241e-05	0.00572503	-35.7143
1608	chr1	39858420	hyper	6.58345e-07	0.000475759	39.1304
1609	chr1	39860775	hyper	0.000131668	0.025275	29.4118
1610	chr1	39863236	hyper	5.2879e-05	0.0130573	33.3333
1611	chr1	39870204	hyper	3.44432e-05	0.00955717	33.3333
1612	chr1	39876745	hyper	0.000104434	0.021398	25
1613	chr1	39877440	hyper	5.44685e-06	0.00238674	41.1765
1614	chr1	39879347	hyper	3.05158e-05	0.00869295	32.3529
1615	chr1	39879348	hyper	1.1042e-06	0.00070342	46.6667
1616	chr1	39891122	hyper	6.67352e-05	0.0154274	26.6667
1617	chr1	39898498	hyper	3.8197e-07	0.000313124	45.4545
1618	chr1	39931150	hypo	3.2878e-05	0.00921417	-30.5556
1619	chr1	39931151	hypo	4.09589e-05	0.0108374	-32.2581
1620	chr1	39931695	hyper	0.000106216	0.0216708	40.9091
1621	chr1	39968318	hyper	0.000167625	0.0299092	41.1978
1622	chr1	40000255	hypo	3.40217e-05	0.0094761	-45.4392
1623	chr1	40016876	hypo	0.000211574	0.0352096	-44.5378
1624	chr1	40071196	hypo	1.45215e-07	0.000147658	-52.4827
1625	chr1	40076236	hypo	4.693e-05	0.0119939	-33.3333
1626	chr1	40079875	hypo	0.000318927	0.046555	-39.4737
1627	chr1	40165698	hypo	0.000202863	0.0341299	-42.2256
1628	chr1	40169386	hypo	1.13001e-06	0.000717946	-40.7407
1629	chr1	40169387	hypo	1.21732e-05	0.00444408	-35.8974
1630	chr1	40181150	hypo	6.18565e-05	0.0145866	-44.6083
1631	chr1	40184447	hypo	2.908e-07	0.00025439	-56.8627
1632	chr1	40184448	hypo	4.07766e-06	0.0019127	-51.9231
1633	chr1	40188491	hypo	0.000189775	0.0326083	-42.3491
1634	chr1	40188492	hypo	3.19748e-05	0.00903287	-50.6667
1635	chr1	40190397	hypo	3.18272e-06	0.00158014	-60.4775
1636	chr1	40191261	hypo	0.000146039	0.0270991	-42.0635
1637	chr1	40191262	hypo	2.19245e-05	0.00678583	-49.8051
1638	chr1	40192569	hypo	0.000307165	0.0454441	-45.5172
1639	chr1	40196126	hypo	5.58154e-05	0.0135931	-46.6749
1640	chr1	40196204	hypo	0.000278351	0.0423778	-41.4286
1641	chr1	40205104	hyper	6.63836e-05	0.0153536	32.5
1642	chr1	40205105	hyper	1.03089e-07	0.000113894	48.3871
1643	chr1	40205955	hypo	4.54447e-06	0.00209046	-55.4167
1644	chr1	40209023	hypo	0.000175712	0.0309232	-47.7208
1645	chr1	40209024	hypo	2.81611e-05	0.00821647	-45.1417
1646	chr1	40218969	hypo	4.32491e-05	0.0112557	-45.2381
1647	chr1	40221327	hypo	1.36471e-09	4.60586e-06	-60.6061
1648	chr1	40224853	hypo	4.4595e-05	0.0115146	-46.9697
1649	chr1	40227354	hypo	1.51118e-05	0.00519599	-32.5
1650	chr1	40227371	hypo	8.06886e-05	0.0178054	-40
1651	chr1	40240915	hyper	9.18571e-06	0.00357564	41.2485
1652	chr1	40247659	hypo	0.000131668	0.025275	-29.4118
1653	chr1	40247660	hypo	1.11535e-05	0.0041385	-36.6667
1654	chr1	40277322	hypo	2.31365e-06	0.00123569	-39.2857
1655	chr1	40281536	hypo	5.35026e-05	0.013168	-43.7838
1656	chr1	40345194	hypo	3.96387e-05	0.0105645	-45.7839
1657	chr1	40365179	hyper	0.000182718	0.0317684	40.0962
1658	chr1	40398798	hypo	4.74417e-06	0.00216662	-30
1659	chr1	40403008	hypo	0.000239277	0.0383902	-35.7843
1660	chr1	40421013	hyper	1.56457e-06	0.000913541	41.4634
1661	chr1	40421014	hyper	2.09228e-06	0.00113985	45.1613
1662	chr1	40468770	hypo	4.18081e-05	0.011004	-37.5994
1663	chr1	40491319	hypo	0.000320404	0.0466531	-25
1664	chr1	40502490	hypo	0.000214027	0.0355247	-42.1053
1665	chr1	40508255	hypo	3.46038e-09	9.0727e-06	-56.7568
1666	chr1	40820580	hypo	0.000228011	0.0371517	-34.8485
1667	chr1	40823709	hypo	0.000141224	0.0265133	-23.5294
1668	chr1	40927826	hypo	0.000136771	0.025915	-48.7212
1669	chr1	40931427	hypo	4.32167e-05	0.0112516	-32.8096
1670	chr1	40956205	hypo	0.000281036	0.0426321	-31.25
1671	chr1	40959142	hypo	5.72266e-05	0.0138271	-29.7297
1672	chr1	41036119	hyper	0.000352917	0.0497904	38.894
1673	chr1	41045777	hypo	0.00034371	0.0488608	-38.0515
1674	chr1	41084242	hyper	9.42069e-06	0.00363735	49.4172
1675	chr1	41116470	hypo	1.05552e-06	0.000680006	-40
1676	chr1	41202436	hypo	8.54444e-05	0.0185115	-40.1278
1677	chr1	41213407	hyper	0.000347088	0.0491502	39.354
1678	chr1	41244922	hyper	5.59559e-05	0.0136134	46.4177
1679	chr1	41255657	hyper	4.33012e-07	0.000346025	57.4405
1680	chr1	41263048	hyper	0.000147202	0.0272723	46.1323
1681	chr1	41283203	hypo	8.18001e-05	0.0179895	-40.5462
1682	chr1	41340135	hypo	2.43663e-06	0.00128479	-48.1481
1683	chr1	41346977	hypo	2.99524e-05	0.0085761	-34.4828
1684	chr1	41347345	hypo	4.03394e-05	0.0107093	-34.6154
1685	chr1	41354940	hyper	1.6783e-05	0.00560459	42.1053
1686	chr1	41355419	hypo	5.05201e-06	0.00226269	-35
1687	chr1	41377395	hypo	0.000160907	0.0290537	-35.6459
1688	chr1	41419348	hypo	6.76733e-07	0.000484267	-42
1689	chr1	41452230	hyper	6.63796e-05	0.0153536	29.4118
1690	chr1	41504088	hypo	0.000142166	0.0266139	-39.1133
1691	chr1	41518175	hypo	0.000111597	0.0224787	-29.0323
1692	chr1	41524879	hypo	0.000137238	0.0259621	-41.3731
1693	chr1	41540399	hypo	0.000137766	0.0260464	-42.8571
1694	chr1	41658542	hyper	9.04184e-05	0.0192819	30.303
1695	chr1	41751370	hypo	1.52829e-06	0.000899532	-44.7222
1696	chr1	41772115	hyper	4.17322e-05	0.0109962	47.1921
1697	chr1	41798150	hyper	7.46824e-05	0.0168034	28.125
1698	chr1	41799332	hyper	2.8095e-06	0.00143528	38.8889
1699	chr1	41821535	hypo	4.23189e-06	0.00197232	-45.5437
1700	chr1	41854609	hypo	1.10937e-07	0.000120136	-45.4545
1701	chr1	41861208	hypo	0.000152019	0.0279148	-36.6667
1702	chr1	41863635	hypo	0.000114055	0.0228106	-38.8153
1703	chr1	41878830	hyper	1.08311e-06	0.000693235	36.5854
1704	chr1	41881276	hyper	1.75611e-05	0.00579106	30
1705	chr1	41883838	hyper	3.5217e-07	0.000293498	40.625
1706	chr1	41968844	hypo	2.22321e-07	0.000205629	-33.3333
1707	chr1	41992121	hyper	0.000124475	0.0242623	35.8961
1708	chr1	42010324	hypo	3.67706e-05	0.0100132	-34.5799
1709	chr1	42010334	hypo	3.90924e-06	0.00185751	-35.9676
1710	chr1	42018285	hyper	6.49181e-08	8.00328e-05	55.5556
1711	chr1	42025792	hyper	5.23696e-07	0.000400019	56.1331
1712	chr1	42037561	hyper	0.000199429	0.0337072	30.7692
1713	chr1	42037562	hyper	6.83206e-08	8.31504e-05	52.6316
1714	chr1	42042092	hyper	1.22859e-06	0.000760277	43.1818
1715	chr1	42051028	hyper	3.17184e-09	8.5036e-06	51.5152
1716	chr1	42062138	hyper	4.37497e-06	0.0020262	49.1026
1717	chr1	42064561	hypo	1.85731e-08	3.05828e-05	-51.9814
1718	chr1	42064562	hypo	3.97747e-06	0.00187867	-49.8834
1719	chr1	42065729	hyper	1.30168e-05	0.00465389	34.375
1720	chr1	42066113	hyper	9.85437e-08	0.000109732	47.3684
1721	chr1	42066114	hyper	1.92982e-11	1.87417e-07	63.6364
1722	chr1	42089165	hypo	5.96709e-08	7.5106e-05	-56.5179
1723	chr1	42089166	hypo	7.72616e-07	0.000532463	-41.3793
1724	chr1	42090966	hypo	7.89003e-07	0.000541404	-51.5385
1725	chr1	42091055	hypo	0.000196138	0.0333285	-34.5476
1726	chr1	42091218	hypo	5.18347e-05	0.0128908	-43.1034
1727	chr1	42091219	hypo	6.84297e-07	0.000488945	-50.2679
1728	chr1	42091391	hypo	1.62741e-06	0.000939281	-47.1429
1729	chr1	42091575	hypo	3.78348e-05	0.0102298	-39.1813
1730	chr1	42094512	hypo	2.04451e-05	0.00644241	-41.7468
1731	chr1	42103102	hypo	4.03994e-07	0.000326399	-52.3946
1732	chr1	42108641	hypo	1.68462e-06	0.00096238	-47.0588
1733	chr1	42114007	hypo	1.23681e-05	0.00448599	-38.244
1734	chr1	42115008	hypo	4.75484e-05	0.0120999	-44.3124
1735	chr1	42115658	hypo	3.05392e-07	0.000263991	-48.3871
1736	chr1	42117794	hypo	1.89061e-07	0.000181086	-59.3117
1737	chr1	42117795	hypo	7.48575e-08	8.87387e-05	-53.8996
1738	chr1	42118626	hypo	2.64913e-09	7.28695e-06	-64.7436
1739	chr1	42120165	hypo	4.70405e-09	1.15091e-05	-59.2593
1740	chr1	42120297	hypo	3.45748e-08	4.91138e-05	-52.566
1741	chr1	42122888	hyper	2.55511e-07	0.000229705	45.9459
1742	chr1	42122889	hyper	8.41318e-06	0.00334536	37.5
1743	chr1	42124623	hypo	1.45024e-07	0.000147658	-45.9459
1744	chr1	42124624	hypo	2.85267e-05	0.00828504	-46.2406
1745	chr1	42135123	hyper	0.000212663	0.0353477	40.9133
1746	chr1	42135124	hyper	1.38282e-08	2.47385e-05	55.2632
1747	chr1	42151809	hypo	5.71117e-06	0.00247687	-41.7417
1748	chr1	42160553	hyper	1.32722e-08	2.41294e-05	63.5417
1749	chr1	42161308	hyper	5.26734e-08	6.78745e-05	58.2051
1750	chr1	42181492	hyper	1.27977e-08	2.34785e-05	44.7368
1751	chr1	42181493	hyper	1.15663e-06	0.000729982	44.4444
1752	chr1	42200399	hyper	2.64958e-10	1.46434e-06	64.5161
1753	chr1	42200400	hyper	1.38779e-08	2.47591e-05	53.3333
1754	chr1	42202859	hyper	1.25612e-06	0.000774292	48.247
1755	chr1	42205646	hypo	1.53502e-09	4.90501e-06	-60.119
1756	chr1	42210031	hyper	6.97631e-05	0.0159684	36.6541
1757	chr1	42218629	hyper	5.3939e-07	0.000408077	50.084
1758	chr1	42218630	hyper	1.22099e-07	0.000129551	56.25
1759	chr1	42463423	hypo	1.28716e-05	0.00461063	-43.3333
1760	chr1	42470266	hypo	8.85309e-05	0.0189643	-40.8088
1761	chr1	42562458	hypo	0.000321555	0.0467661	-34.9242
1762	chr1	42568457	hyper	0.000139271	0.0262684	39.767
1763	chr1	42572078	hypo	1.39476e-05	0.0048924	-33.3333
1764	chr1	42572079	hypo	4.35598e-05	0.0112987	-33.3333
1765	chr1	42608732	hyper	0.000198634	0.0335903	33.3572
1766	chr1	42653131	hypo	8.30014e-05	0.01816	-32
1767	chr1	42692940	hyper	5.58514e-05	0.0135974	34.2105
1768	chr1	42692941	hyper	5.40558e-05	0.0132664	32.3529
1769	chr1	42741197	hyper	0.000175712	0.0309232	47.7208
1770	chr1	42796967	hyper	7.0199e-05	0.0160335	44.7164
1771	chr1	42885904	hypo	9.29367e-05	0.0196603	-29.4118
1772	chr1	42890941	hypo	0.000248565	0.0394421	-29.6296
1773	chr1	42916680	hypo	7.06289e-05	0.0161114	-27.5
1774	chr1	42925261	hypo	0.000114652	0.0229002	-34.7222
1775	chr1	42933498	hypo	0.000150476	0.0277064	-30.8333
1776	chr1	42938812	hypo	0.000174961	0.0308652	-25.7143
1777	chr1	42987936	hypo	0.000108193	0.0219698	-28.5714
1778	chr1	43037073	hypo	0.000219224	0.0361728	-47.4747
1779	chr1	43072835	hyper	0.000111345	0.0224746	25
1780	chr1	43095157	hypo	7.3523e-07	0.000513389	-60.7143
1781	chr1	43113390	hypo	2.35224e-05	0.00714805	-50.9804
1782	chr1	43150570	hypo	0.00033654	0.0481662	-20.9302
1783	chr1	43187220	hypo	5.30331e-05	0.0130693	-36.7716
1784	chr1	43192476	hyper	0.000158679	0.0288044	25.8662
1785	chr1	43202782	hypo	2.75812e-05	0.00810942	-48.2576
1786	chr1	43202783	hypo	0.00010425	0.0213851	-44.7104
1787	chr1	43203013	hyper	5.39637e-05	0.0132541	27.5862
1788	chr1	43283292	hypo	0.000280503	0.042592	-33.9171
1789	chr1	43288171	hypo	0.000322596	0.0468317	-27.7778
1790	chr1	43310945	hypo	0.000131668	0.025275	-29.4118
1791	chr1	43330135	hypo	1.39307e-07	0.000143234	-43.3333
1792	chr1	43395932	hypo	2.11633e-05	0.00659527	-46.1376
1793	chr1	43435874	hyper	0.000122648	0.024005	33.3333
1794	chr1	43448381	hyper	9.86133e-06	0.00377077	37.037
1795	chr1	43451993	hypo	6.46434e-05	0.0150618	-28.125
1796	chr1	43480390	hypo	0.000269825	0.0414601	-40.0554
1797	chr1	43507661	hyper	7.12429e-05	0.016222	44.4048
1798	chr1	43529310	hyper	8.52372e-06	0.00337594	46.4975
1799	chr1	43652365	hyper	4.97731e-05	0.0125155	33.9827
1800	chr1	43713556	hyper	0.00024423	0.0389549	41.6667
1801	chr1	43727552	hyper	0.000223031	0.036673	35.1064
1802	chr1	43729496	hyper	0.000144235	0.026869	37.037
1803	chr1	43758411	hyper	0.000341816	0.0487008	29.7214
1804	chr1	43758412	hyper	0.000263643	0.0408998	30
1805	chr1	43784630	hyper	0.000234161	0.0377923	46.8013
1806	chr1	43800834	hyper	5.00523e-09	1.19992e-05	69.8413
1807	chr1	43803894	hypo	0.000142821	0.0266943	-41.6159
1808	chr1	43805089	hyper	0.000119543	0.0235703	42.522
1809	chr1	43812775	hyper	0.000228491	0.0371798	47.3558
1810	chr1	43819279	hyper	0.000246409	0.039207	41.4651
1811	chr1	43820852	hyper	0.000226571	0.037009	39.1181
1812	chr1	43821363	hyper	3.57166e-05	0.00981402	51.5
1813	chr1	43821364	hyper	1.65645e-06	0.000952	48.2872
1814	chr1	43824429	hyper	1.26771e-09	4.39281e-06	59.4444
1815	chr1	43827018	hyper	8.75916e-06	0.00345481	50.6688
1816	chr1	43854865	hypo	2.00331e-05	0.00635757	-46.5517
1817	chr1	43866564	hypo	0.000117285	0.0232824	-44.3089
1818	chr1	43875112	hypo	9.39455e-06	0.00363168	-37.0927
1819	chr1	43888745	hypo	8.84507e-05	0.0189545	-47.9167
1820	chr1	43924145	hypo	2.1023e-07	0.000195015	-50
1821	chr1	43927813	hypo	0.000353634	0.0498545	-25
1822	chr1	44032836	hypo	0.000287016	0.0432771	-40
1823	chr1	44036098	hyper	0.000164968	0.0295738	38.9735
1824	chr1	44044308	hyper	1.49536e-06	0.000886925	58.069
1825	chr1	44044309	hyper	2.57204e-05	0.00768095	46.2697
1826	chr1	44064005	hyper	0.00010989	0.0222432	26.6667
1827	chr1	44064006	hyper	0.000158835	0.0288108	28.5714
1828	chr1	44078896	hyper	0.000186712	0.0322741	36.9691
1829	chr1	44121548	hyper	2.44817e-05	0.00737351	32.2581
1830	chr1	44126973	hyper	1.78506e-09	5.35935e-06	54.2363
1831	chr1	44126974	hyper	5.86682e-07	0.000436909	42.5146
1832	chr1	44139123	hyper	1.0569e-05	0.00397999	30
1833	chr1	44139129	hyper	0.000316775	0.04644	26.2458
1834	chr1	44157762	hypo	1.85147e-06	0.00103654	-42.4242
1835	chr1	44236865	hypo	0.000199826	0.0337503	-27.5
1836	chr1	44254388	hyper	0.000335364	0.0480475	44.3051
1837	chr1	44375865	hypo	0.000288172	0.0433965	-26.087
1838	chr1	44376075	hyper	2.48449e-05	0.007464	49.9478
1839	chr1	44420782	hypo	2.00982e-05	0.00636973	-35.061
1840	chr1	44441084	hypo	2.65318e-05	0.00788122	-31.4286
1841	chr1	44466352	hyper	7.87858e-06	0.00317997	45.3347
1842	chr1	44516725	hypo	1.52713e-05	0.00524138	-35
1843	chr1	44552379	hyper	5.45873e-05	0.0133555	33.3333
1844	chr1	44568676	hyper	1.53872e-05	0.00527355	32
1845	chr1	44568677	hyper	2.94417e-07	0.000256602	45.4545
1846	chr1	44588095	hypo	2.8155e-05	0.00821647	-30.303
1847	chr1	44589875	hyper	1.34681e-05	0.00476867	35.7143
1848	chr1	44594752	hypo	2.42568e-05	0.00733719	-34.6154
1849	chr1	44612770	hyper	0.000112003	0.0225414	49.2234
1850	chr1	44615232	hypo	1.55939e-06	0.00091107	-40.4762
1851	chr1	44625427	hyper	3.63115e-06	0.00174666	35.2941
1852	chr1	44644014	hyper	1.10311e-05	0.00410911	42.0946
1853	chr1	44661466	hyper	0.000177663	0.0312146	38.9452
1854	chr1	44674897	hypo	1.87263e-05	0.00608904	-31.4286
1855	chr1	44690314	hypo	5.66053e-05	0.0137188	-26.3158
1856	chr1	44707134	hyper	2.21939e-05	0.00685585	29.4118
1857	chr1	44711518	hyper	5.947e-05	0.0142283	36.5766
1858	chr1	44720014	hyper	9.12352e-06	0.00355725	36.1111
1859	chr1	44805493	hyper	7.48217e-06	0.0030432	47.9365
1860	chr1	44954336	hypo	0.000127447	0.024689	-31.25
1861	chr1	44968778	hypo	3.69434e-05	0.010043	-28.5714
1862	chr1	44994513	hyper	7.3127e-05	0.0165591	36.4251
1863	chr1	45026306	hyper	0.000266082	0.0411507	22.8571
1864	chr1	45080762	hypo	4.33279e-05	0.0112608	-31.25
1865	chr1	45081307	hypo	0.000290389	0.0436061	-23.5294
1866	chr1	45149717	hypo	0.000111597	0.0224787	-29.0323
1867	chr1	45181065	hypo	0.000321081	0.0467257	-20.8333
1868	chr1	45189122	hypo	3.61041e-05	0.00988269	-29.2683
1869	chr1	45235683	hypo	3.33786e-05	0.00934347	-46.7787
1870	chr1	45237484	hyper	0.000156562	0.0285341	41.9377
1871	chr1	45241115	hyper	0.000303874	0.0450904	44.3956
1872	chr1	45340877	hypo	3.64697e-05	0.00994549	-42.6025
1873	chr1	45340878	hypo	0.000179755	0.0314196	-36.9748
1874	chr1	45341871	hypo	5.78022e-06	0.00250286	-43.5204
1875	chr1	45345703	hypo	3.05521e-06	0.00153121	-50.9211
1876	chr1	45366505	hypo	0.000233815	0.0377428	-32.3529
1877	chr1	45407907	hyper	0.00021492	0.0356357	29.0323
1878	chr1	45448843	hypo	0.000160119	0.0289719	-27.7778
1879	chr1	45484886	hypo	1.13746e-06	0.000721714	-55.1874
1880	chr1	45537978	hyper	0.000308366	0.0455298	25
1881	chr1	45553669	hypo	0.000352637	0.0497583	-44.9309
1882	chr1	45557669	hyper	0.00011531	0.022993	29.6296
1883	chr1	45567957	hyper	0.000140413	0.0264209	30.7018
1884	chr1	45573926	hypo	0.000186934	0.032289	-22.8571
1885	chr1	45576074	hypo	2.4767e-06	0.00130087	-38.4615
1886	chr1	45592712	hyper	0.00010261	0.0211473	43.8834
1887	chr1	45600697	hypo	0.000253728	0.0399609	-42.3077
1888	chr1	45612952	hyper	0.000235999	0.0380066	42.3203
1889	chr1	45644652	hyper	4.86123e-06	0.00220631	51.927
1890	chr1	45692165	hyper	2.4143e-06	0.00127533	44.3109
1891	chr1	45745792	hyper	2.072e-06	0.00113269	39.3939
1892	chr1	45777131	hyper	4.64588e-06	0.00213093	37.931
1893	chr1	45777132	hyper	4.19136e-05	0.0110206	39.7933
1894	chr1	45792382	hyper	2.61803e-06	0.00135974	36.1111
1895	chr1	45794455	hyper	1.19637e-07	0.000127649	38.0952
1896	chr1	45799822	hyper	3.41432e-07	0.000288059	45.1613
1897	chr1	45801961	hyper	2.79326e-06	0.00142928	39.2857
1898	chr1	45802614	hyper	3.56576e-05	0.00980266	41.9355
1899	chr1	45805195	hyper	0.000204455	0.0343008	37.1767
1900	chr1	45811199	hyper	0.000165555	0.0296343	23.6842
1901	chr1	45816165	hyper	5.85329e-09	1.34613e-05	46.5116
1902	chr1	45822902	hyper	3.43999e-05	0.00954793	32.2581
1903	chr1	45845700	hyper	6.16113e-08	7.6852e-05	48.3871
1904	chr1	45846011	hyper	4.88711e-05	0.01235	28.5714
1905	chr1	45856644	hyper	0.000163435	0.0293653	32.1429
1906	chr1	45884138	hyper	0.000224371	0.0368287	27.0715
1907	chr1	45885262	hyper	1.29542e-05	0.00463499	29.2683
1908	chr1	45885263	hyper	8.28019e-09	1.70576e-05	51.8801
1909	chr1	45886890	hyper	1.38419e-05	0.00485943	36.5854
1910	chr1	45886891	hyper	6.26902e-05	0.0147393	35.4839
1911	chr1	45889108	hyper	3.85705e-06	0.00183496	42.3077
1912	chr1	45891500	hyper	0.000297778	0.0443865	34.965
1913	chr1	45891501	hyper	2.92533e-06	0.00148015	43.2432
1914	chr1	45893514	hyper	2.16663e-05	0.00672781	36.3889
1915	chr1	45893515	hyper	3.482e-05	0.00964202	32.4324
1916	chr1	45895347	hyper	3.77477e-05	0.0102121	38.9803
1917	chr1	45927900	hyper	3.41571e-06	0.00166797	34.0909
1918	chr1	45927901	hyper	2.26717e-05	0.00694037	32.5
1919	chr1	45930976	hyper	2.45866e-08	3.7803e-05	53.3333
1920	chr1	45931770	hyper	1.38419e-05	0.00485943	36.5854
1921	chr1	45931771	hyper	8.16434e-05	0.0179786	30.5556
1922	chr1	45933832	hyper	8.5165e-07	0.000573233	41.3043
1923	chr1	45933833	hyper	5.47326e-07	0.000411789	48.4848
1924	chr1	45936031	hyper	1.89126e-07	0.000181086	37.7778
1925	chr1	45936032	hyper	2.99524e-05	0.0085761	34.4828
1926	chr1	45937583	hyper	7.99321e-08	9.28874e-05	46.5116
1927	chr1	45937584	hyper	3.83081e-06	0.00182937	36.8421
1928	chr1	45941140	hyper	1.89068e-07	0.000181086	46.1538
1929	chr1	45941141	hyper	2.03975e-05	0.00643672	30.7692
1930	chr1	45943223	hyper	3.35658e-08	4.8184e-05	50
1931	chr1	45952391	hyper	1.51569e-06	0.000895435	40.625
1932	chr1	45952392	hyper	0.000142869	0.0266943	29.994
1933	chr1	45952726	hyper	1.72179e-06	0.00097743	43.75
1934	chr1	45952727	hyper	0.00015844	0.0287776	35.4839
1935	chr1	45974755	hyper	1.42003e-05	0.00495781	30.5556
1936	chr1	45974756	hyper	1.37025e-05	0.00482474	38.2353
1937	chr1	45977253	hyper	7.68774e-07	0.000530968	52
1938	chr1	46015855	hyper	7.54823e-07	0.000523613	37.1429
1939	chr1	46016435	hyper	5.53542e-05	0.013505	31.8849
1940	chr1	46016436	hyper	0.000134499	0.0256399	29.4118
1941	chr1	46035100	hyper	5.8346e-07	0.00043519	37.5
1942	chr1	46035101	hyper	1.03097e-07	0.000113894	52.7334
1943	chr1	46048692	hyper	0.000131082	0.0251981	28.5714
1944	chr1	46054479	hyper	0.000252534	0.0398255	31.2052
1945	chr1	46069616	hyper	1.50455e-05	0.00517507	38.186
1946	chr1	46070589	hyper	3.55289e-05	0.00977011	33.3333
1947	chr1	46070834	hyper	1.24057e-05	0.00449278	43.3333
1948	chr1	46070835	hyper	1.30167e-05	0.00465389	46.2963
1949	chr1	46076179	hyper	6.20374e-07	0.000455232	45.9459
1950	chr1	46078836	hyper	0.000192567	0.0329026	34.6346
1951	chr1	46078837	hyper	1.02017e-06	0.000663663	45.7447
1952	chr1	46132782	hyper	0.000262769	0.0408308	29.7297
1953	chr1	46148278	hyper	0.000182136	0.031702	34.1126
1954	chr1	46148279	hyper	3.25355e-06	0.00160609	41.1765
1955	chr1	46166941	hyper	0.000123772	0.0241638	42.3077
1956	chr1	46202802	hypo	0.000100271	0.0207641	-22.2222
1957	chr1	46203254	hyper	2.47898e-06	0.00130135	34.2105
1958	chr1	46203255	hyper	3.07168e-06	0.00153693	44.2434
1959	chr1	46227390	hypo	9.7651e-05	0.0204081	-27.7778
1960	chr1	46227409	hypo	3.51723e-05	0.0097057	-31.5789
1961	chr1	46242900	hyper	2.18742e-06	0.00117952	42.8571
1962	chr1	46248150	hyper	5.66312e-06	0.00246336	37.1429
1963	chr1	46260744	hyper	8.08119e-06	0.00324254	44.0285
1964	chr1	46273316	hyper	6.9803e-05	0.0159693	31.8158
1965	chr1	46280253	hyper	8.00785e-08	9.2944e-05	43.7778
1966	chr1	46313796	hyper	4.33404e-07	0.000346048	42.1053
1967	chr1	46340193	hypo	0.000334991	0.0480014	-32.7273
1968	chr1	46431251	hyper	5.32032e-05	0.0131045	37.5
1969	chr1	46433286	hyper	8.32698e-05	0.0181936	26.4706
1970	chr1	46433287	hyper	0.000194176	0.033066	36.5517
1971	chr1	46443087	hyper	9.1951e-05	0.0194908	42.437
1972	chr1	46469670	hypo	1.90784e-07	0.000181941	-50.5472
1973	chr1	46511243	hypo	0.000189431	0.0325608	-28.5714
1974	chr1	46536293	hyper	0.000295127	0.0441365	40.3252
1975	chr1	46557202	hypo	5.98106e-07	0.000442971	-39.3939
1976	chr1	46557203	hypo	6.91216e-06	0.00287275	-35.4839
1977	chr1	46558203	hypo	3.94129e-06	0.00186622	-47.3856
1978	chr1	46561892	hyper	0.000180738	0.0315568	34.3939
1979	chr1	46561893	hyper	0.000125277	0.0243628	39.5238
1980	chr1	46563739	hyper	1.56532e-05	0.00533697	43.9024
1981	chr1	46571269	hypo	1.28052e-05	0.00459421	-34.0909
1982	chr1	46587135	hyper	3.14341e-06	0.00156389	43.0827
1983	chr1	46587136	hyper	3.11775e-08	4.54409e-05	47.3684
1984	chr1	46620319	hyper	0.000261052	0.0406635	35.4622
1985	chr1	46622150	hyper	1.82256e-07	0.000176282	44.6809
1986	chr1	46629126	hypo	0.0001464	0.0271502	-43.2432
1987	chr1	46652027	hyper	0.000166107	0.0297052	28.5714
1988	chr1	46657694	hypo	3.24815e-06	0.00160509	-48.6897
1989	chr1	46667000	hypo	8.59244e-05	0.0185732	-36.6708
1990	chr1	46671273	hyper	0.000290389	0.0436061	23.5294
1991	chr1	46721535	hyper	0.000102045	0.0210628	27.5862
1992	chr1	46738057	hyper	8.36715e-05	0.0182643	40.8333
1993	chr1	46748924	hyper	2.75976e-05	0.00811029	43.0199
1994	chr1	46781749	hypo	0.000111544	0.0224787	-37.2072
1995	chr1	46851663	hyper	4.19616e-05	0.0110206	32.4447
1996	chr1	46857082	hypo	2.19993e-05	0.00680456	-27.7778
1997	chr1	46857994	hypo	8.50794e-09	1.73609e-05	-57.1429
1998	chr1	46867800	hyper	0.000257547	0.0403487	35.4816
[truncated: 130,239 more rows]

## Sheet: TableS3b_CHG
Table S3b. Identified differentially methylated sites in CHG context between S. uberis- positive and negative group
	Chromosome	position	DM_status	pvalue	qvalue	meth.diff
1	chr1	466146	hyper	2.73716e-08	0.00121676	33.7838
2	chr1	658414	hypo	6.27679e-08	0.00190186	-31.0345
3	chr1	675815	hypo	3.66208e-06	0.0353057	-50.4202
4	chr1	1440671	hypo	2.27949e-07	0.0046747	-45.4545
5	chr1	1545295	hyper	3.47893e-06	0.03432	55.4131
6	chr1	1688125	hypo	2.81087e-06	0.0295155	-32.5
7	chr1	1811173	hypo	2.31421e-07	0.0046747	-48.1481
8	chr1	2099120	hyper	1.70093e-06	0.0206153	54.6798
9	chr1	3111179	hyper	4.62547e-07	0.00784849	48.7259
10	chr1	3111266	hyper	3.44205e-08	0.00121676	58.3127
11	chr1	3132142	hyper	3.93645e-10	4.34578e-05	63.1579
12	chr1	3135409	hyper	5.08958e-07	0.00830383	57.6007
13	chr1	3136968	hyper	5.05914e-06	0.046654	52.5517
14	chr1	4012599	hypo	1.42232e-06	0.0177455	-41.3793
15	chr1	4077060	hypo	3.03061e-07	0.0055895	-39.4737
16	chr1	4122065	hypo	5.12234e-10	4.34578e-05	-62.5
17	chr1	4205152	hyper	2.85275e-06	0.0295155	51.0801
18	chr1	4292744	hyper	4.46682e-13	1.89482e-07	73.6842
19	chr1	4349653	hyper	2.02013e-09	0.000142823	57.1429
20	chr1	4533660	hypo	7.64216e-08	0.0021612	-44.8276
21	chr1	4873111	hyper	1.36461e-07	0.00304666	50
22	chr1	4977622	hypo	9.91428e-12	2.10281e-06	-65.5172
23	chr1	5055405	hypo	1.3066e-08	0.000791796	-53.4884
24	chr1	5181703	hypo	1.09679e-06	0.0145392	-39.3939
25	chr1	5373881	hypo	3.40644e-08	0.00121676	-62.3485
26	chr1	5421225	hypo	5.73768e-07	0.00869257	-20.6349
27	chr1	5528524	hyper	9.14616e-08	0.00242487	57.193
28	chr1	5532614	hyper	2.59507e-06	0.0283646	57.0443
29	chr1	5769137	hypo	6.3162e-07	0.00923905	-50.3947
30	chr1	6600758	hypo	5.29476e-06	0.046892	-48.7645
31	chr1	6918179	hypo	2.60778e-06	0.0283646	-49.2026
32	chr1	7760004	hypo	4.44696e-06	0.0419199	-50.0366
33	chr1	8497404	hypo	5.09788e-10	4.34578e-05	-57.5
34	chr1	8755264	hyper	2.16196e-06	0.0254751	51.6006
35	chr1	8798491	hypo	2.56887e-07	0.00495325	-49.2794
36	chr1	8908201	hyper	3.05778e-06	0.0308835	38.3666
37	chr1	9597739	hypo	5.49715e-06	0.0475895	-47.7106
38	chr1	9762670	hypo	5.30604e-06	0.046892	-45.9514
39	chr1	12319337	hyper	9.67966e-07	0.0132455	56.3025
40	chr1	12461200	hypo	1.16316e-07	0.00274118	-43.2432
41	chr1	12660105	hypo	2.91595e-08	0.00121676	-58.0808
42	chr1	12697258	hyper	1.02677e-07	0.0025621	64.1935
43	chr1	14326058	hypo	1.17814e-06	0.0151444	-55.8333
44	chr1	14900662	hypo	8.97458e-07	0.01269	-52.8388
45	chr1	14989957	hyper	4.08346e-08	0.00133246	52.7778
46	chr1	19195211	hyper	5.53114e-07	0.00869002	42.4242
47	chr1	19266772	hyper	3.3376e-07	0.00589919	54.7425
48	chr1	19669832	hyper	2.74847e-08	0.00121676	52
49	chr1	24447918	hypo	2.39531e-06	0.0274618	-30.7692
50	chr1	29118036	hyper	1.26e-08	0.000764877	66.3826
51	chr1	29124800	hyper	8.50659e-08	0.00344578	58.967
52	chr1	29147338	hypo	1.00919e-07	0.00374727	-57.6062
53	chr1	29255059	hyper	3.45204e-07	0.00809557	54.749
54	chr1	29257084	hypo	1.70764e-07	0.0050726	-59.0545
55	chr1	29269971	hypo	1.77904e-06	0.0304886	-58.4865
56	chr1	29280033	hyper	5.78124e-09	0.000644001	47.2222
57	chr1	30838412	hyper	1.07665e-06	0.0218061	44.8276
58	chr1	32413488	hypo	1.00272e-06	0.0212758	-57.9749
59	chr1	32835779	hyper	2.05731e-06	0.0316102	37.5
60	chr1	39194774	hyper	5.86064e-07	0.0130569	39.4737
61	chr1	40203235	hyper	1.34259e-07	0.00460177	48.3871
62	chr1	40318336	hypo	1.96775e-06	0.031314	-49.0741
63	chr1	40348454	hyper	2.7785e-07	0.006878	36.8421
64	chr1	41980757	hypo	2.07301e-07	0.00543346	-58.8929
65	chr1	42050143	hyper	1.92349e-07	0.00535666	54.5455
66	chr1	42101556	hyper	3.47723e-08	0.00172154	50
67	chr1	42124790	hyper	6.41313e-08	0.00285756	53.125
68	chr1	42156110	hypo	3.19413e-12	1.42324e-06	-62.8571
69	chr1	42844529	hyper	5.05258e-09	0.000644001	51.2821
70	chr1	43344674	hyper	3.00248e-06	0.0409428	45
71	chr1	43730311	hypo	2.18929e-06	0.0325167	-51.4286
72	chr1	43736537	hypo	2.5844e-06	0.0371469	-34.4828
73	chr1	45345078	hyper	1.55136e-07	0.00493753	46.875
74	chr1	46074190	hypo	1.24911e-06	0.022263	-38.7097
75	chr1	46075334	hypo	1.17946e-06	0.0218977	-37.5
76	chr1	46436555	hypo	3.32332e-06	0.0423087	-35
77	chr1	46734954	hypo	8.75392e-09	0.000764877	-63.1944
78	chr1	48493336	hypo	1.93061e-06	0.031314	-46.875
79	chr1	48502559	hyper	1.37327e-08	0.000764877	64.1988
80	chr1	48505441	hypo	7.24405e-11	1.6139e-05	-62.8571
81	chr1	48510371	hypo	1.18588e-08	0.000764877	-48.4848
82	chr1	48707588	hypo	3.15345e-06	0.0413268	-38.4615
83	chr1	49894765	hypo	1.16154e-06	0.0218977	-44.7368
84	chr1	50920697	hyper	3.03226e-06	0.0409428	36.6667
85	chr1	55540922	hyper	1.35892e-07	0.0113837	55.1724
86	chr1	56053927	hypo	2.35363e-07	0.0153416	-52.136
87	chr1	58158688	hyper	1.66804e-06	0.0372621	36.5854
88	chr1	59934480	hypo	1.22315e-06	0.0341547	-54.6887
89	chr1	59977347	hypo	2.74707e-07	0.0153416	-63.9731
90	chr1	59979820	hyper	1.42008e-06	0.0366033	51.1785
91	chr1	59993060	hyper	6.52035e-07	0.0218485	45.4545
92	chr1	67876148	hypo	4.12804e-07	0.0191041	-56.1715
93	chr1	72249139	hyper	4.56105e-07	0.0191041	58.7889
94	chr1	72366291	hyper	6.11406e-07	0.0218485	43.3333
95	chr1	73371166	hyper	7.22081e-08	0.00806522	45.7143
96	chr1	74206058	hypo	1.55688e-06	0.0372621	-33.3333
97	chr1	76229704	hypo	6.3689e-08	0.00806522	-56.6667
98	chr1	77766051	hyper	7.94667e-07	0.0242072	40.625
99	chr1	78143641	hyper	2.10623e-06	0.04411	40
100	chr1	78439678	hyper	5.9728e-08	0.00806522	46.1538
101	chr1	79464308	hyper	4.31588e-08	0.00107875	61.7117
102	chr1	79501717	hypo	1.81829e-08	0.00062928	-61.5385
103	chr1	80270154	hypo	9.97982e-09	0.00038725	-55
104	chr1	80280092	hypo	7.28135e-08	0.00163797	-51.5152
105	chr1	80499033	hypo	2.98287e-08	0.000857036	-50
106	chr1	80545721	hypo	4.7323e-09	0.000266137	-55.5556
107	chr1	81064043	hypo	1.03288e-08	0.00038725	-61.152
108	chr1	81067261	hypo	2.32535e-06	0.0249093	-58.125
109	chr1	81067559	hypo	3.24703e-07	0.00521738	-65.4194
110	chr1	82093737	hypo	1.09256e-07	0.00223433	-58.6111
111	chr1	82096990	hypo	9.97947e-08	0.00213802	-60.373
112	chr1	87787053	hypo	2.73343e-06	0.0285998	-38.7097
113	chr1	88144578	hypo	2.9252e-07	0.00487434	-59.4706
114	chr1	88346771	hyper	6.20489e-08	0.00146928	50
115	chr1	88421608	hyper	1.25311e-07	0.00245124	49.0196
116	chr1	88801648	hyper	4.6142e-09	0.000266137	62.2222
117	chr1	89565298	hyper	2.3104e-07	0.00399795	48.3871
118	chr1	89629895	hyper	1.9742e-08	0.000634434	58.6207
119	chr1	90025825	hyper	8.7761e-07	0.011613	37.2093
120	chr1	90104612	hypo	3.38753e-14	7.62038e-09	-76.3158
121	chr1	90169415	hypo	3.04786e-08	0.000857036	-47.619
122	chr1	90218277	hyper	6.70114e-11	6.02979e-06	77.1429
123	chr1	90704548	hypo	1.84416e-13	2.07426e-08	-68.5714
124	chr1	91181548	hyper	8.50634e-14	1.27569e-08	88
125	chr1	91742868	hyper	2.06345e-07	0.00371345	64.4231
126	chr1	91773784	hypo	8.22771e-09	0.000370171	-72.3077
127	chr1	92059397	hyper	4.13572e-08	0.00107875	43.9024
128	chr1	92064285	hyper	3.32538e-06	0.0340026	36.3636
129	chr1	92100501	hyper	4.92059e-06	0.0461211	47.0238
130	chr1	92198526	hypo	2.23459e-06	0.0249093	-36.3636
131	chr1	92223520	hyper	4.82555e-07	0.0070034	54.0541
132	chr1	92346225	hyper	6.30742e-07	0.008868	45.4545
133	chr1	92522163	hypo	2.28969e-06	0.0249093	-32.6531
134	chr1	92897522	hyper	8.11575e-07	0.0110647	48.1481
135	chr1	92908767	hyper	1.41272e-07	0.00264831	41.0256
136	chr1	93318846	hypo	1.11848e-06	0.0143775	-36.3636
137	chr1	93320505	hypo	1.48821e-06	0.0185989	-38.2353
138	chr1	93948963	hypo	2.91252e-14	7.62038e-09	-79.4118
139	chr1	95446353	hypo	3.83511e-06	0.0383432	-52.7778
140	chr1	95456680	hypo	1.86201e-06	0.0225463	-46.7803
141	chr1	95474210	hypo	2.06341e-10	1.54724e-05	-57.8947
142	chr1	96374214	hypo	3.53387e-07	0.005348	-58.8558
143	chr1	96376826	hypo	3.93105e-06	0.038448	-55.2802
144	chr1	96660143	hypo	7.63165e-09	0.000370171	-50
145	chr1	97819067	hypo	2.31522e-06	0.0249093	-47.8862
146	chr1	101250560	hypo	4.64588e-06	0.0444727	-37.931
147	chr1	103090336	hyper	1.9043e-06	0.0225463	58.2492
148	chr1	103692640	hyper	3.56606e-07	0.005348	40
149	chr1	113627397	hyper	4.97885e-08	0.000922498	64.3011
150	chr1	113948600	hyper	4.32259e-07	0.00582475	41.3793
151	chr1	113990318	hyper	2.96077e-07	0.00453999	46.6667
152	chr1	115067454	hyper	4.74104e-09	0.000175687	61.2903
153	chr1	115482303	hyper	6.0362e-12	5.36836e-07	67.8571
154	chr1	115518255	hypo	3.99665e-06	0.0329117	-58.6207
155	chr1	115601471	hypo	2.19392e-08	0.000551426	-51.4286
156	chr1	115964264	hypo	2.06377e-10	1.31103e-05	-57.1429
157	chr1	115972489	hypo	4.89385e-06	0.0375207	-36.3636
158	chr1	116272712	hypo	2.7668e-06	0.025109	-45.1613
159	chr1	116319937	hyper	7.66457e-13	8.52071e-08	80.7692
160	chr1	116320895	hypo	9.41095e-16	4.18486e-10	-88.0519
161	chr1	116394012	hypo	3.93779e-08	0.00076133	-51.5152
162	chr1	116682717	hyper	2.68722e-10	1.32772e-05	69.8529
163	chr1	116683979	hyper	9.35244e-09	0.000277256	65.9983
164	chr1	117759314	hyper	3.05226e-06	0.0271456	44.2308
165	chr1	117863153	hyper	2.2426e-09	9.0658e-05	52.2727
166	chr1	117879293	hyper	1.93061e-06	0.0178855	46.875
167	chr1	117981867	hyper	2.55485e-10	1.32772e-05	53.6585
168	chr1	118128449	hypo	5.17562e-09	0.000177038	-62.012
169	chr1	118132515	hyper	7.2152e-07	0.0078255	45.1613
170	chr1	118132701	hypo	7.58757e-08	0.00129771	-47.2222
171	chr1	118146744	hypo	1.00447e-06	0.0100696	-49.8258
172	chr1	118253243	hyper	8.02699e-07	0.00830103	43.75
173	chr1	118273500	hyper	2.23209e-08	0.000551426	48.8372
174	chr1	118296172	hypo	5.8346e-07	0.00698209	-37.5
175	chr1	118298817	hyper	3.14518e-07	0.004662	41.6667
176	chr1	118302370	hypo	6.28055e-07	0.00698209	-43.75
177	chr1	118790295	hyper	1.77735e-07	0.00292722	51.6129
178	chr1	118828695	hypo	2.36363e-08	0.000553189	-67.875
179	chr1	118973160	hyper	2.32799e-13	3.45071e-08	80
180	chr1	118975804	hyper	2.11062e-13	3.45071e-08	62.7907
181	chr1	118988243	hyper	3.07826e-10	1.36884e-05	71.4286
182	chr1	119059299	hypo	3.52692e-08	0.000746835	-67.3118
183	chr1	119152757	hyper	4.25431e-06	0.0343965	33.3333
184	chr1	119197284	hyper	3.93779e-08	0.00076133	51.5152
185	chr1	120664695	hypo	5.81073e-07	0.00698209	-55.0654
186	chr1	122885270	hypo	4.31951e-07	0.00582475	-51.7742
187	chr1	124343188	hypo	1.78536e-06	0.0168917	-49.564
188	chr1	125557195	hypo	5.65136e-07	0.00698209	-41.9355
189	chr1	125569511	hyper	1.11381e-06	0.0107671	60.4497
190	chr1	125603796	hyper	3.95978e-06	0.0329117	42.381
191	chr1	125654049	hyper	3.97746e-07	0.00570548	53.9286
192	chr1	125692751	hypo	4.7939e-06	0.0373991	-35.7143
193	chr1	125700194	hypo	5.52617e-08	0.000982952	-48
194	chr1	127092007	hyper	3.38148e-08	0.000746835	55.8824
195	chr1	127092053	hyper	1.71274e-08	0.000476013	60.6061
196	chr1	127211081	hyper	5.27468e-07	0.00689866	44.8276
197	chr1	127450145	hyper	5.3876e-06	0.0406061	45.5678
198	chr1	127942956	hypo	3.40341e-06	0.029675	-44.4444
199	chr1	128165483	hypo	4.67089e-06	0.0370902	-53.0303
200	chr1	128512797	hyper	6.7388e-06	0.0483324	40.5405
201	chr1	128812903	hyper	6.14789e-07	0.00698209	41.1765
202	chr1	128873605	hyper	1.01901e-06	0.0100696	53.0075
203	chr1	128882442	hyper	1.84767e-10	1.31103e-05	75.9259
204	chr1	128893971	hypo	5.97011e-07	0.00698209	-50
205	chr1	128895783	hypo	8.08936e-09	0.000256941	-54.1667
206	chr1	128940311	hyper	7.979e-07	0.00830103	56.9444
207	chr1	129584899	hypo	5.86848e-06	0.0427802	-49.1039
208	chr1	130232298	hypo	2.48394e-07	0.00394485	-41.3793
209	chr1	130278956	hyper	5.76808e-06	0.0427492	48.7013
210	chr1	130414964	hypo	3.66714e-06	0.0313597	-39.0244
211	chr1	130485905	hyper	2.54777e-06	0.0137333	36.6667
212	chr1	130539987	hyper	5.33968e-08	0.00065897	51.5152
213	chr1	130972233	hyper	2.5143e-06	0.0137105	52.2048
214	chr1	130995215	hypo	2.02013e-09	5.57269e-05	-57.1429
215	chr1	131243112	hypo	4.30542e-06	0.0217104	-38.2353
216	chr1	131585487	hypo	4.85907e-08	0.000615865	-55
217	chr1	131685252	hypo	4.51463e-07	0.00407149	-46.875
218	chr1	131920087	hypo	3.84807e-06	0.019615	-53.125
219	chr1	132598956	hypo	6.42487e-07	0.00509015	-46.6667
220	chr1	133784024	hyper	1.03023e-06	0.00700199	53.1561
221	chr1	134013184	hyper	6.58031e-07	0.00509015	56.9697
222	chr1	134327047	hyper	4.12435e-09	9.21024e-05	69.4497
223	chr1	134338441	hypo	3.40758e-06	0.0175606	-57.2043
224	chr1	134383457	hyper	2.28533e-06	0.0130698	53.0882
225	chr1	134385858	hyper	3.32639e-08	0.000433316	64.3103
226	chr1	139936283	hypo	5.22963e-07	0.00454163	-41.3793
227	chr1	140710448	hyper	1.02157e-09	4.27043e-05	70.4861
228	chr1	140717923	hypo	2.55834e-07	0.00249949	-44.1176
229	chr1	140740909	hypo	1.51371e-07	0.00157748	-50
230	chr1	141122523	hypo	7.56563e-06	0.0341151	-36.6667
231	chr1	141195867	hypo	9.29619e-07	0.00653059	-44.2735
232	chr1	141281472	hypo	7.34072e-06	0.0334222	-45.3997
233	chr1	141564269	hyper	1.72516e-09	5.42467e-05	65.9737
234	chr1	141612580	hyper	8.95634e-11	5.25019e-06	75.641
235	chr1	141616070	hyper	6.22124e-08	0.000711586	56.6667
236	chr1	141616471	hyper	9.47207e-08	0.00100955	64.6552
237	chr1	141619947	hyper	5.77844e-09	0.000117819	59.375
238	chr1	141631666	hypo	2.44947e-06	0.013675	-40
239	chr1	141644905	hyper	3.07279e-08	0.000411718	59.8246
240	chr1	141654015	hyper	1.4102e-06	0.00926142	52.1739
241	chr1	141683067	hyper	1.0789e-06	0.00722801	58.4821
242	chr1	141685876	hyper	1.73512e-09	5.42467e-05	52.7778
243	chr1	141693724	hypo	1.92459e-06	0.0117215	-58.3333
244	chr1	141706945	hypo	8.60047e-07	0.00620502	-38.7097
245	chr1	141854704	hypo	5.42474e-07	0.00460424	-37.5
246	chr1	141896582	hypo	2.93009e-17	1.37409e-11	-84.2105
247	chr1	141905180	hypo	2.05973e-06	0.0122269	-51.0714
248	chr1	142338276	hypo	4.89385e-06	0.024158	-36.3636
249	chr1	143070306	hypo	9.91138e-06	0.0434395	-31.1111
250	chr1	143096994	hypo	6.41752e-06	0.0297975	-34.4828
251	chr1	143097543	hypo	4.32259e-07	0.00397473	-41.3793
252	chr1	143122584	hypo	2.17612e-08	0.00031891	-51.5152
253	chr1	143127997	hypo	2.91515e-07	0.00278997	-40
254	chr1	143135594	hypo	4.89741e-07	0.00433336	-43.3333
255	chr1	143226727	hypo	5.4547e-06	0.0261023	-40.7407
256	chr1	143391999	hyper	4.89385e-06	0.024158	36.3636
257	chr1	143486230	hypo	2.43663e-06	0.013675	-48.1481
258	chr1	143486337	hypo	7.82534e-07	0.00582501	-38.4615
259	chr1	143670123	hypo	3.6723e-09	9.21024e-05	-75
260	chr1	143678331	hyper	1.44052e-06	0.00926142	48.8796
261	chr1	143688021	hypo	1.90438e-08	0.000292341	-63.6223
262	chr1	143693481	hypo	2.01891e-10	1.05198e-05	-81.2857
263	chr1	143781585	hyper	1.93249e-08	0.000292341	62.8676
264	chr1	143893665	hyper	8.27987e-06	0.0369801	55
265	chr1	144023540	hyper	7.05477e-13	1.1028e-07	80
266	chr1	144024409	hyper	3.81219e-09	9.21024e-05	67.6344
267	chr1	144031577	hyper	5.74576e-07	0.00472724	51.8975
268	chr1	144067496	hyper	1.14003e-05	0.0486023	48.5642
269	chr1	144334579	hypo	6.02715e-08	0.00070662	-64.6617
270	chr1	144335545	hypo	2.00313e-09	5.57269e-05	-58.6207
271	chr1	144341244	hypo	1.27591e-09	4.60268e-05	-68.6603
272	chr1	144342053	hypo	4.06079e-09	9.21024e-05	-65.7143
273	chr1	144343031	hypo	1.76518e-06	0.010892	-55.9476
274	chr1	144346125	hypo	7.69241e-14	1.80371e-08	-79.4444
275	chr1	144431511	hyper	5.49809e-07	0.00460424	62.0968
276	chr1	144602912	hyper	9.33025e-07	0.00653059	59.2375
277	chr1	144624981	hyper	2.05388e-06	0.0122269	45.7143
278	chr1	144672264	hyper	2.51228e-11	1.96359e-06	74.6825
279	chr1	144675661	hyper	9.14418e-09	0.000164932	64.065
280	chr1	144723536	hyper	6.55749e-07	0.00509015	52.6038
281	chr1	144763871	hyper	7.48993e-08	0.000816853	63.8889
282	chr1	145133392	hypo	2.60364e-08	0.000359117	-63.125
283	chr1	145142294	hypo	6.4121e-11	4.29573e-06	-74.8639
284	chr1	145142373	hypo	1.09274e-09	4.27043e-05	-71.5543
285	chr1	145183001	hypo	1.51042e-06	0.00957197	-45.4545
286	chr1	145767856	hypo	1.44167e-06	0.00926142	-42.4242
287	chr1	146053041	hyper	8.97522e-06	0.0397076	57.25
288	chr1	146460279	hypo	8.07383e-07	0.00591608	-48.9102
289	chr1	147669713	hypo	2.49112e-06	0.0137105	-37.5
290	chr1	148528971	hyper	5.38294e-06	0.0260245	38.2353
291	chr1	149175937	hyper	1.53191e-08	0.00025585	63.073
292	chr1	149181965	hyper	7.07029e-08	0.000789446	62.1645
293	chr1	149251394	hyper	1.08179e-05	0.0465427	53.0172
294	chr1	149254907	hyper	3.52007e-07	0.00330153	54.5911
295	chr1	149270975	hyper	1.03002e-06	0.00700199	54.8137
296	chr1	149360085	hyper	6.62104e-07	0.00509015	50.3833
297	chr1	149411122	hyper	5.88184e-06	0.027862	43.4548
298	chr1	149611096	hyper	6.80768e-06	0.0312992	42.8571
299	chr1	150066625	hyper	3.20696e-06	0.0168981	52.9412
300	chr1	150285254	hyper	1.16918e-08	0.000203072	58.0645
301	chr1	150345378	hyper	2.78922e-06	0.014864	48.5772
302	chr1	150625560	hyper	3.40534e-06	0.0175606	40
303	chr1	150630752	hyper	5.96532e-06	0.0279749	36.3636
304	chr1	150739209	hypo	2.20995e-07	0.00225298	-41.8605
305	chr1	151349620	hyper	5.22758e-09	0.000111433	64.1827
306	chr1	151370498	hyper	2.27949e-07	0.00227444	45.4545
307	chr1	151474353	hypo	7.00598e-07	0.00529921	-41.9355
308	chr1	151613404	hypo	2.26061e-08	0.000321252	-47.5
309	chr1	152434722	hypo	8.72161e-09	0.000163603	-67.2014
310	chr1	152437892	hyper	5.20036e-06	0.0254037	36.6667
311	chr1	152444608	hypo	5.4153e-12	6.34887e-07	-78.4799
312	chr1	152445891	hypo	1.23447e-11	1.15783e-06	-77.1795
313	chr1	152776978	hyper	2.17756e-06	0.0127648	42.0054
314	chr1	153498042	hyper	1.01096e-05	0.0438981	48.5887
315	chr1	153632254	hypo	5.79959e-08	0.000697376	-57.1429
316	chr1	153642174	hyper	7.18201e-09	0.000140336	61.6541
317	chr1	153646931	hypo	6.39064e-10	2.99694e-05	-65.625
318	chr1	153655468	hyper	1.73927e-06	0.0108753	52.1822
319	chr1	153669457	hyper	2.23381e-06	0.0129329	57.7083
320	chr1	153680345	hypo	1.58215e-08	0.00025585	-73.2857
321	chr1	153794231	hypo	2.98175e-07	0.00536858	-48.4848
322	chr1	153935238	hyper	3.90367e-06	0.0351424	43.8337
323	chr1	154054354	hyper	4.19351e-07	0.00670617	44.8276
324	chr1	154318213	hypo	4.91655e-07	0.00670617	-39.3939
325	chr1	154494899	hypo	4.12552e-06	0.0352269	-38.7097
326	chr1	154570706	hypo	6.90639e-07	0.00863529	-43.2432
327	chr1	154572418	hypo	4.30824e-07	0.00670617	-48.2759
328	chr1	154579138	hypo	1.54934e-07	0.00332091	-64.3319
329	chr1	154593076	hyper	1.77713e-06	0.0195103	52.2059
330	chr1	154924151	hypo	1.28625e-07	0.00304719	-50
331	chr1	154954916	hypo	2.94304e-06	0.0281855	-37.8378
332	chr1	155072132	hyper	2.25915e-08	0.000726347	51.6129
333	chr1	155081086	hypo	5.01531e-06	0.0396051	-39.2857
334	chr1	155083371	hypo	5.65136e-07	0.00748173	-41.9355
335	chr1	155234421	hyper	2.70293e-06	0.027008	50.4464
336	chr1	156365116	hypo	2.76008e-06	0.027008	-52.5253
337	chr1	156517955	hypo	1.03498e-06	0.0122596	-38.7097
338	chr1	156632433	hyper	2.56981e-06	0.0262891	41.7367
339	chr1	156860921	hypo	2.32191e-06	0.0244488	-45
340	chr1	157244959	hypo	4.14784e-06	0.0352269	-54.3611
341	chr1	157580279	hypo	8.72213e-10	4.9075e-05	-69.5513
342	chr1	157603769	hypo	3.32421e-12	1.49629e-06	-71.6393
343	chr1	157932975	hypo	3.88936e-06	0.0351424	-46.1538
344	chr1	158474107	hyper	8.4006e-07	0.0102197	46.6667
345	chr2	1381441	hypo	5.24306e-06	0.0406898	-52.1429
346	chr2	5372544	hypo	1.15526e-11	1.73335e-06	-84
347	chr2	5751801	hyper	4.89741e-07	0.00670617	43.3333
348	chr2	7589239	hyper	1.13922e-09	5.69763e-05	67.8322
349	chr2	7921557	hyper	4.12552e-06	0.0352269	38.7097
350	chr2	8236633	hyper	3.47157e-10	2.61222e-05	50
351	chr2	8635741	hypo	5.70479e-06	0.0435227	-51.0836
352	chr2	8757207	hyper	1.78167e-07	0.00348681	46.4286
353	chr2	8812353	hyper	4.52267e-07	0.00670617	56.1343
354	chr2	9079367	hyper	3.48203e-10	2.61222e-05	55.8824
355	chr2	9112594	hypo	4.94746e-06	0.0396051	-41.0256
356	chr2	9280742	hyper	4.19565e-07	0.00670617	48.5714
357	chr2	9281055	hyper	4.62051e-07	0.00670617	42.8571
358	chr2	9481475	hypo	5.88755e-07	0.00757172	-41.0256
359	chr2	10343768	hyper	4.4654e-08	0.00133998	53.5714
360	chr2	10369976	hypo	1.54586e-06	0.0178416	-43.3333
361	chr2	10556454	hypo	4.62127e-07	0.00670617	-38.2353
362	chr2	12168052	hypo	3.99151e-11	4.49165e-06	-65.625
363	chr2	12226445	hypo	6.42411e-06	0.0474036	-52.9464
364	chr2	12331892	hypo	1.47431e-08	0.000510472	-51.7241
365	chr2	13348089	hyper	1.51874e-09	6.83617e-05	65.625
366	chr2	13349349	hyper	7.30446e-12	1.64394e-06	75.0924
367	chr2	13377573	hypo	1.43176e-08	0.000510472	-61.8182
368	chr2	13994956	hypo	6.21361e-06	0.0466145	-46.1593
369	chr2	14560815	hypo	9.02547e-08	0.00225697	-62.8004
370	chr2	14716559	hypo	1.61308e-06	0.018152	-50
371	chr2	14849480	hypo	2.33559e-06	0.0244488	-54.5752
372	chr2	15010991	hypo	3.09657e-06	0.0290381	-42.4242
373	chr2	15997429	hypo	1.00978e-08	0.000413202	-60.3175
374	chr2	16052413	hypo	5.64196e-08	0.00152746	-67.7778
375	chr2	16053309	hypo	1.50169e-07	0.00332091	-60.5
376	chr2	16056344	hypo	6.57051e-10	4.22502e-05	-66.4141
377	chr2	16317277	hyper	4.85497e-06	0.0396051	45.7958
378	chr2	17756247	hypo	5.76888e-08	0.00152746	-42.8571
379	chr2	19372894	hypo	1.77655e-07	0.00348681	-41.0256
380	chr2	19459274	hypo	4.64366e-06	0.0387075	-47.9876
381	chr2	19879780	hyper	2.43566e-07	0.00456807	43.2432
382	chr2	24668114	hyper	1.1685e-06	0.0177175	39.4737
383	chr2	25167317	hypo	2.6865e-07	0.00687392	-55.7971
384	chr2	25171669	hypo	5.01191e-08	0.00225507	-57.3377
385	chr2	28060826	hyper	5.17547e-07	0.0111515	53.6134
386	chr2	29025910	hyper	1.52648e-06	0.0223188	52.1944
387	chr2	29035604	hyper	2.54094e-06	0.0325074	37.5
388	chr2	29109742	hyper	3.21185e-06	0.0398455	37.5
389	chr2	29113858	hyper	2.33892e-06	0.0319178	40.5405
390	chr2	29160467	hypo	1.11647e-06	0.0177175	-45.7143
391	chr2	29998935	hyper	1.99107e-06	0.0281078	54.8611
392	chr2	30034917	hyper	1.1145e-08	0.000760446	50
393	chr2	30047761	hyper	9.98703e-08	0.00340716	51.5152
394	chr2	30223038	hyper	4.64978e-08	0.00225507	53.125
395	chr2	30224089	hyper	7.0549e-07	0.0135651	57.3308
396	chr2	30232912	hyper	1.27843e-07	0.0037384	45.8333
397	chr2	30555362	hyper	1.76489e-10	1.80632e-05	62.069
398	chr2	30644236	hyper	8.54437e-08	0.00317999	43.4783
399	chr2	30696106	hyper	2.14797e-11	4.39679e-06	57.5758
400	chr2	30704226	hyper	7.62102e-07	0.0135651	42.8571
401	chr2	30780455	hyper	7.56654e-07	0.0135651	41.0256
402	chr2	30780891	hypo	2.07217e-07	0.00565552	-49.7222
403	chr2	33598390	hypo	6.25259e-07	0.0127988	-58.3669
404	chr2	33610049	hypo	1.1685e-06	0.0177175	-39.4737
405	chr2	38322436	hypo	1.14601e-07	0.00360898	-44.8276
406	chr2	40006208	hyper	4.64181e-07	0.0106486	51.6043
407	chr2	40070591	hypo	5.50836e-08	0.00225507	-51.7241
408	chr2	40143280	hypo	3.38201e-08	0.00197795	-56.6667
409	chr2	40415608	hypo	3.82815e-06	0.0435336	-34.375
410	chr2	41125017	hypo	8.65417e-11	1.18098e-05	-73.9865
411	chr2	44121176	hyper	4.68195e-07	0.0106486	61.4286
412	chr2	44803921	hypo	3.80896e-06	0.0435336	-33.3333
413	chr2	44813776	hyper	6.15008e-09	0.000503558	53.4884
414	chr2	44921273	hypo	2.54094e-06	0.0325074	-37.5
415	chr2	45807885	hypo	1.07665e-06	0.0177175	-44.8276
416	chr2	46632274	hypo	3.3559e-06	0.040408	-52.1569
417	chr2	46781619	hyper	2.09036e-11	4.39679e-06	73.2305
418	chr2	46998202	hypo	7.49146e-06	0.000623862	-30.303
419	chr2	47013354	hypo	4.54129e-05	0.00207111	-26.1905
420	chr2	47016276	hypo	1.6527e-05	0.00109414	-31.5789
421	chr2	47023917	hypo	2.28363e-09	4.72966e-06	-55
422	chr2	47048837	hypo	0.00310864	0.00207111	-31.448
423	chr2	47176320	hyper	0.00033103	0.00207111	41.9508
424	chr2	47179586	hyper	8.93308e-05	0.00207111	45.2273
425	chr2	47203318	hyper	0.000173412	0.00207111	45.2206
426	chr2	47205483	hyper	0.00435163	0.00207111	36.0847
427	chr2	47226375	hypo	0.000375253	0.00207111	-23.6842
428	chr2	47251254	hypo	1.59754e-07	6.61737e-05	-40
429	chr2	47313085	hyper	0.0145495	0.00207111	27.4194
430	chr2	47532348	hypo	0.000457859	0.00207111	-25.8065
431	chr2	47603845	hypo	0.000251159	0.00207111	-39.4737
432	chr2	47618054	hypo	0.00348262	0.00207111	-33.3333
433	chr2	47797953	hypo	0.000186586	0.00207111	-25.9259
434	chr2	47957327	hypo	3.93779e-08	2.24529e-05	-51.5152
435	chr2	47959924	hypo	0.00139054	0.00207111	-25.8065
436	chr2	48074063	hyper	0.0477725	0.00207111	22.5974
437	chr2	48108551	hypo	0.00290591	0.00207111	-32.8111
438	chr2	48458576	hypo	0.0146076	0.00207111	-25.2525
439	chr2	48651515	hyper	0.0327501	0.00207111	22.7329
440	chr2	48667504	hyper	0.00909276	0.00207111	22.0696
441	chr2	48795144	hypo	0.0123195	0.00207111	-31.4815
442	chr2	48803862	hypo	2.09697e-06	0.000310218	-57.4603
443	chr2	48804627	hypo	0.0047804	0.00207111	-33.653
444	chr2	48976673	hypo	0.0163573	0.00207111	-24.6154
445	chr2	48982074	hypo	0.0956298	0.00207111	-20.9091
446	chr2	48982727	hypo	0.000535576	0.00207111	-22.7273
447	chr2	49412549	hyper	0.00773733	0.00207111	26.0714
448	chr2	49416577	hyper	2.30076e-05	0.00134863	44.0602
449	chr2	49444454	hypo	0.000558965	0.00207111	-23.5294
450	chr2	49576233	hypo	6.133e-05	0.00207111	-32
451	chr2	49586938	hypo	0.000848745	0.00207111	-25
452	chr2	49627596	hypo	0.0796284	0.00207111	-20.3869
453	chr2	49822870	hypo	0.000271832	0.00207111	-20.5128
454	chr2	49866193	hypo	0.0155808	0.00207111	-26.1486
455	chr2	49867270	hypo	0.0126601	0.00207111	-31.2088
456	chr2	49887258	hyper	2.2893e-05	0.00134863	33.3333
457	chr2	50026401	hyper	0.00901177	0.00207111	28.4594
458	chr2	50139603	hyper	1.08837e-06	0.000225413	54.0184
459	chr2	50305708	hyper	0.0290017	0.00207111	25.53
460	chr2	50336502	hyper	2.60837e-05	0.00146006	51.1579
461	chr2	50418336	hyper	0.0142328	0.00207111	27.4322
462	chr2	50425316	hyper	0.0411282	0.00207111	23.7548
463	chr2	50525369	hyper	0.00118787	0.00207111	20.5882
464	chr2	50781645	hypo	0.0196545	0.00207111	-26.6082
465	chr2	50797591	hyper	0.000218803	0.00207111	22.2222
466	chr2	50824038	hyper	0.0356533	0.00207111	23.1707
467	chr2	50844379	hypo	3.69383e-06	0.000406634	-37.8378
468	chr2	50894893	hypo	0.000552189	0.00207111	-38.172
469	chr2	51342247	hyper	0.00119846	0.00207111	27.381
470	chr2	51690760	hyper	0.0273299	0.00207111	20.5882
471	chr2	51799815	hypo	1.01912e-05	0.000753828	-27.907
472	chr2	51802844	hypo	0.000272538	0.00207111	-25.7143
473	chr2	51822398	hyper	0.089809	0.00207111	20.1014
474	chr2	51851236	hyper	0.000735407	0.00207111	32.1505
475	chr2	51954217	hyper	0.000709906	0.00207111	21.875
476	chr2	52364581	hypo	0.00037768	0.00207111	-22.5
477	chr2	52852596	hyper	0.036593	0.00207111	23.6742
478	chr2	52893581	hypo	0.0239434	0.00207111	-22.521
479	chr2	52942270	hyper	0.0119243	0.00207111	21.657
480	chr2	53522577	hyper	0.0299687	0.00207111	26.7806
481	chr2	53820540	hypo	0.012737	0.00207111	-28.3824
482	chr2	53850066	hypo	0.0612975	0.00207111	-22.4138
483	chr2	53884015	hypo	0.000313399	0.00207111	-26.3158
484	chr2	53884028	hypo	9.88492e-05	0.00207111	-28.9474
485	chr2	53937135	hyper	0.069908	0.00207111	21.1161
486	chr2	54083289	hyper	0.000848745	0.00207111	25
487	chr2	54102881	hyper	0.00835237	0.00207111	22.7196
488	chr2	54141394	hypo	0.0462901	0.00207111	-24.8479
489	chr2	54408991	hypo	0.000211414	0.00207111	-24.3243
490	chr2	54570088	hypo	0.000104434	0.00207111	-25
491	chr2	54794809	hypo	0.000268559	0.00207111	-26.4706
492	chr2	55272800	hypo	0.000364486	0.00207111	-24.2424
493	chr2	55309982	hypo	0.00441541	0.00207111	-20.6897
494	chr2	55310002	hypo	0.11238	0.00207111	-21.4756
495	chr2	55310049	hypo	0.0783425	0.00207111	-21.9373
496	chr2	55310058	hypo	0.0612975	0.00207111	-22.8704
497	chr2	55470643	hyper	0.00156427	0.00207111	35.473
498	chr2	55513558	hypo	0.0126982	0.00207111	-23.9583
499	chr2	55728138	hyper	0.0260655	0.00207111	26.6667
500	chr2	55785393	hyper	0.0268236	0.00207111	26.4706
501	chr2	55841745	hyper	0.0055428	0.00207111	23.3083
502	chr2	55856428	hypo	0.00158525	0.00207111	-22.2222
503	chr2	55859812	hypo	0.000714908	0.00207111	-38.1016
504	chr2	56031790	hypo	0.00525154	0.00207111	-30.2294
505	chr2	56105854	hyper	0.114323	0.00207111	20.1964
506	chr2	56126689	hypo	0.000384183	0.00207111	-26.087
507	chr2	56156736	hypo	0.0266733	0.00207111	-26.7361
508	chr2	56159590	hyper	0.0161058	0.00207111	23.9496
509	chr2	56185058	hypo	0.021016	0.00207111	-27.5
510	chr2	56185356	hypo	0.0286834	0.00207111	-27.0588
511	chr2	56188636	hypo	0.0783425	0.00207111	-21.2121
512	chr2	56190866	hyper	0.00315962	0.00207111	30.5854
513	chr2	56190891	hyper	0.0079626	0.00207111	25.8929
514	chr2	56198533	hyper	0.00029389	0.00207111	37.987
515	chr2	56199632	hypo	0.00702765	0.00207111	-20.5814
516	chr2	56222810	hypo	0.000432856	0.00207111	-39.2119
517	chr2	56238244	hypo	0.000232859	0.00207111	-46.6073
518	chr2	56286320	hyper	0.0014671	0.00207111	39.9015
519	chr2	56346535	hyper	0.00426009	0.00207111	28.8889
520	chr2	56387109	hypo	0.00703078	0.00207111	-31.2771
521	chr2	56613048	hyper	0.0173514	0.00207111	24.6032
522	chr2	56652374	hyper	0.00401931	0.00207111	38.0682
523	chr2	56666287	hyper	0.00195711	0.00207111	31.8147
524	chr2	56671495	hyper	0.0201576	0.00207111	24.8684
525	chr2	56674296	hypo	0.00826355	0.00207111	-27.8075
526	chr2	56983065	hypo	0.000689059	0.00207111	-30.3922
527	chr2	57018110	hypo	0.000182136	0.00207111	-21.4286
528	chr2	57030456	hypo	0.00146807	0.00207111	-21.6216
529	chr2	57069490	hyper	0.0019553	0.00207111	34.375
530	chr2	57100585	hyper	1.51386e-06	0.000285034	60.2694
531	chr2	57115112	hyper	0.00275393	0.00207111	32.4939
532	chr2	57224283	hyper	0.0396926	0.00207111	25.2381
533	chr2	57231346	hypo	0.011565	0.00207111	-30.5444
534	chr2	57245291	hypo	0.000123701	0.00207111	-24.3243
535	chr2	57259027	hypo	4.33639e-08	2.24529e-05	-46.5116
536	chr2	57324250	hypo	0.00285325	0.00207111	-20.5882
537	chr2	57324803	hypo	0.000409722	0.00207111	-23.3333
538	chr2	57420148	hypo	0.00399421	0.00207111	-25.7143
539	chr2	57670639	hyper	0.0360128	0.00207111	23.7968
540	chr2	57705131	hypo	0.0563745	0.00207111	-25.8242
541	chr2	57749291	hypo	0.000211892	0.00207111	-29.6296
542	chr2	58042490	hypo	0.022772	0.00207111	-28.7879
543	chr2	58065148	hyper	0.000349275	0.00207111	38.0567
544	chr2	58079639	hyper	0.0251081	0.00207111	30.5556
545	chr2	58084832	hypo	0.000799081	0.00207111	-24
546	chr2	58198250	hypo	0.0470018	0.00207111	-20.0697
547	chr2	58377824	hypo	0.000825987	0.00207111	-40.7143
548	chr2	58379023	hyper	0.0455063	0.00207111	24.5161
549	chr2	58481610	hyper	0.00276112	0.00207111	29.4444
550	chr2	58702538	hyper	0.022927	0.00207111	23.8636
551	chr2	58817478	hyper	2.62112e-07	7.75519e-05	53.8462
552	chr2	58820025	hyper	0.00165751	0.00207111	31.0897
553	chr2	58863350	hyper	0.00865069	0.00207111	25.1052
554	chr2	58884582	hypo	5.969e-06	0.00056193	-47.8553
555	chr2	58897740	hypo	0.00996595	0.00207111	-33.6384
556	chr2	59234317	hypo	0.00030928	0.00207111	-25.641
557	chr2	59327611	hypo	0.0302386	0.00207111	-25.5449
558	chr2	59355128	hyper	0.0816935	0.00207111	21.4286
559	chr2	59370700	hyper	0.00126395	0.00207111	28.2197
560	chr2	59435446	hyper	0.100933	0.00207111	21.3333
561	chr2	59589450	hyper	0.0011119	0.00207111	23.3333
562	chr2	59598359	hyper	0.0019357	0.00207111	21.2121
563	chr2	59617392	hyper	0.0390079	0.00207111	26.8519
564	chr2	59688803	hypo	8.42826e-07	0.000213994	-45.9459
565	chr2	59712756	hypo	0.0660056	0.00207111	-21.7636
566	chr2	59745705	hypo	0.00307118	0.00207111	-32.7778
567	chr2	59808577	hyper	0.0398431	0.00207111	26.0536
568	chr2	59859923	hypo	0.0726177	0.00207111	-21.3793
569	chr2	59897618	hypo	0.000854856	0.00207111	-21.0526
570	chr2	59913502	hypo	0.0313166	0.00207111	-23.5023
571	chr2	59918512	hypo	0.0747177	0.00207111	-24.0741
572	chr2	59936884	hypo	1.23959e-05	0.000885284	-32.5
573	chr2	59950582	hyper	0.0431348	0.00207111	21.6117
574	chr2	59981061	hypo	0.000522469	0.00207111	-21.0526
575	chr2	60045480	hyper	0.0147319	0.00207111	27.5
576	chr2	60177065	hyper	0.0198195	0.00207111	25.6044
577	chr2	60239414	hypo	0.0496198	0.00207111	-24.5442
578	chr2	60443678	hyper	0.00471663	0.00207111	20.478
579	chr2	60477410	hypo	0.000258621	0.00207111	-25.8065
580	chr2	60495325	hyper	2.7673e-05	0.00150826	41.4035
581	chr2	60503489	hyper	2.06318e-06	0.000310218	41.7921
582	chr2	60573564	hyper	0.0331373	0.00207111	29.2614
583	chr2	60675781	hypo	0.0573403	0.00207111	-23.0172
584	chr2	60681090	hypo	0.000185935	0.00207111	-40.404
585	chr2	60712477	hypo	0.00304212	0.00207111	-33.8681
586	chr2	60723421	hyper	0.0513045	0.00207111	25.2091
587	chr2	60730129	hypo	0.00108291	0.00207111	-39.4118
588	chr2	61012683	hyper	0.0454446	0.00207111	23.0937
589	chr2	61041071	hypo	0.000191445	0.00207111	-43.3586
590	chr2	61277992	hypo	0.0573521	0.00207111	-21.9251
591	chr2	61802895	hyper	0.0374945	0.00207111	22.619
592	chr2	61867800	hypo	0.0476925	0.00207111	-24.1289
593	chr2	61887771	hyper	0.000202416	0.00207111	25
594	chr2	61900522	hyper	0.0302711	0.00207111	26.8571
595	chr2	61900937	hyper	0.00327939	0.00207111	37.6923
596	chr2	61903143	hyper	0.0109019	0.00207111	28.4615
597	chr2	61922248	hyper	0.000314862	0.00207111	36.6667
598	chr2	62002064	hypo	1.58374e-05	0.00109337	-35.7143
599	chr2	62037471	hyper	0.00286711	0.00207111	28.6765
600	chr2	62175830	hypo	0.0918069	0.00207111	-22.1729
601	chr2	62468448	hypo	7.53052e-06	0.000623862	-34.4828
602	chr2	62493288	hyper	0.0134771	0.00207111	22.1027
603	chr2	62555930	hyper	0.00295655	0.00207111	33.0159
604	chr2	62802630	hypo	0.041325	0.00207111	-20.9052
605	chr2	62965603	hyper	0.0337063	0.00207111	22.9905
606	chr2	62990977	hypo	0.00010696	0.00207111	-26.9231
607	chr2	63005629	hyper	0.000372474	0.00207111	25
608	chr2	63078699	hyper	0.00438204	0.00207111	20.9653
609	chr2	63101569	hyper	0.0166059	0.00207111	26.6667
610	chr2	63394510	hyper	0.000612732	0.00207111	25
611	chr2	63494620	hyper	0.00778167	0.00207111	30.888
612	chr2	63499139	hypo	0.0484333	0.00207111	-21.5668
613	chr2	63571866	hyper	0.022424	0.00207111	27.4194
614	chr2	63610381	hyper	2.42592e-08	2.24529e-05	48
615	chr2	63658883	hypo	0.000842048	0.00207111	-20.5882
616	chr2	64086869	hyper	0.0239541	0.00207111	22.5753
617	chr2	64178219	hyper	0.0145374	0.00207111	25.2671
618	chr2	64433420	hypo	0.0355472	0.00207111	-21.875
619	chr2	64433431	hyper	0.000504164	0.00207111	21.875
620	chr2	64535314	hyper	0.000142164	0.00207111	31.0345
621	chr2	64542568	hyper	0.0012606	0.00207111	20.9302
622	chr2	64932359	hypo	0.000382399	0.00207111	-21.2121
623	chr2	65101708	hypo	0.000924896	0.00207111	-38.3901
624	chr2	65102152	hypo	0.000589229	0.00207111	-21.0526
625	chr2	65136716	hypo	0.0747954	0.00207111	-21.2488
626	chr2	65141797	hypo	0.101647	0.00207111	-21.3287
627	chr2	65144462	hypo	0.0138121	0.00207111	-34.2609
628	chr2	65144635	hypo	0.000243377	0.00207111	-43.8697
629	chr2	65301224	hypo	2.34418e-05	0.00134863	-32.4324
630	chr2	65361076	hypo	0.00928385	0.00207111	-31.2222
631	chr2	65463180	hypo	2.61803e-06	0.000361483	-36.1111
632	chr2	65700977	hypo	0.00773954	0.00207111	-32.9365
633	chr2	65786533	hyper	0.000924972	0.00207111	25
634	chr2	65809787	hyper	0.000746328	0.00207111	22.2222
635	chr2	66146922	hypo	0.0342408	0.00207111	-21.2121
636	chr2	66287528	hyper	0.00118787	0.00207111	20.5882
637	chr2	66321871	hyper	4.88776e-05	0.00207111	26.4706
638	chr2	66474553	hypo	0.108446	0.00207111	-21.0275
639	chr2	66484124	hypo	0.0224368	0.00207111	-31.0897
640	chr2	66558530	hyper	0.00102481	0.00207111	22.5
641	chr2	66679528	hyper	4.19961e-06	0.000434893	41.1765
642	chr2	66684168	hypo	0.00394844	0.00207111	-36.04
643	chr2	66698624	hyper	0.00131672	0.00207111	32.2917
644	chr2	66748783	hyper	0.000632188	0.00207111	21.875
645	chr2	66942453	hyper	0.00380542	0.00207111	31.8783
646	chr2	66974748	hypo	0.000209917	0.00207111	-22.8571
647	chr2	67024523	hypo	5.66053e-05	0.00207111	-26.3158
648	chr2	67224723	hypo	0.017394	0.00207111	-25.6707
649	chr2	67244398	hypo	0.000112594	0.00207111	-23.5294
650	chr2	67275038	hypo	0.00016132	0.00207111	-27.027
651	chr2	67301235	hypo	0.000121805	0.00207111	-32.3529
652	chr2	67320724	hypo	4.27899e-05	0.00207111	-31.8182
653	chr2	67347652	hypo	2.41944e-07	7.75519e-05	-44.4444
654	chr2	67424729	hypo	0.000686892	0.00207111	-22.5806
655	chr2	67428254	hypo	0.000323115	0.00207111	-24.3243
656	chr2	67436853	hypo	0.0714046	0.00207111	-23.2143
657	chr2	67438690	hypo	0.054058	0.00207111	-23.2639
658	chr2	67493650	hypo	0.000292784	0.00207111	-37.1429
659	chr2	67512290	hypo	0.000905916	0.00207111	-36.0434
660	chr2	67641802	hypo	0.0125999	0.00207111	-22.4474
661	chr2	67736074	hyper	0.00276565	0.00207111	35.473
662	chr2	67739519	hypo	0.000775767	0.00207111	-22.5806
663	chr2	67744503	hypo	0.0018168	0.00207111	-28.8194
664	chr2	67790643	hyper	0.000405565	0.00207111	40.5732
665	chr2	67835886	hyper	0.00512393	0.00207111	30.9058
666	chr2	68237030	hyper	0.0264145	0.00207111	26.9704
667	chr2	68466321	hypo	0.00037878	0.00207111	-21.9512
668	chr2	68680096	hyper	3.54214e-05	0.00188107	27.027
669	chr2	68684013	hyper	1.92471e-06	0.000310218	30.9524
670	chr2	68768938	hyper	3.36876e-06	0.000406634	34.8837
671	chr2	68835233	hyper	0.000850031	0.00207111	24.2424
672	chr2	68997408	hyper	4.2653e-05	0.00207111	32.4324
673	chr2	69016806	hyper	0.000269493	0.00207111	27.7778
674	chr2	69078916	hypo	0.000328086	0.00207111	-23.0769
675	chr2	69210577	hypo	0.000155411	0.00207111	-29.6296
676	chr2	69275794	hyper	0.000225861	0.00207111	27.7778
677	chr2	69316861	hyper	0.000206965	0.00207111	25
678	chr2	69386939	hyper	0.0032844	0.00207111	39.8571
679	chr2	69547036	hypo	0.00276796	0.00207111	-27.9605
680	chr2	69863597	hypo	0.0778979	0.00207111	-20.7843
681	chr2	70374479	hypo	0.0325418	0.00207111	-21.2341
682	chr2	70415347	hypo	0.041325	0.00207111	-20.9052
683	chr2	70577319	hyper	1.69052e-05	0.00109414	33.3333
684	chr2	70871068	hypo	0.000100707	0.00207111	-31.0345
685	chr2	70962742	hypo	0.0664529	0.00207111	-22.8764
686	chr2	70986883	hypo	0.00439393	0.00207111	-34.4643
687	chr2	70995705	hypo	0.0012991	0.00207111	-35.0168
688	chr2	71027416	hyper	0.00768666	0.00207111	31.5949
689	chr2	71110989	hyper	0.00631862	0.00207111	33.3333
690	chr2	71117547	hyper	0.0303394	0.00207111	21.9902
691	chr2	71134041	hyper	0.00226527	0.00207111	37.3118
692	chr2	71154920	hyper	0.0315046	0.00207111	23.4127
693	chr2	71156627	hyper	0.063863	0.00207111	21.982
694	chr2	71170412	hyper	0.0106685	0.00207111	28.5714
695	chr2	71199150	hyper	0.0201437	0.00207111	27.2657
696	chr2	71251989	hypo	1.77096e-05	0.00111147	-30.4348
697	chr2	71256194	hypo	8.16434e-05	0.00207111	-30.5556
698	chr2	71361302	hypo	0.0521498	0.00207111	-21.0227
699	chr2	71408238	hyper	5.30311e-05	0.00207111	34.4828
700	chr2	71452198	hypo	5.90842e-06	0.00056193	-54.1935
701	chr2	71453810	hypo	0.000952294	0.00207111	-20.9302
702	chr2	71460963	hypo	9.29908e-07	0.000213994	-52.549
703	chr2	71947726	hypo	9.40896e-06	0.000721741	-35.1351
704	chr2	71997330	hyper	3.19724e-06	0.000406634	36.1111
705	chr2	72005917	hyper	0.00034546	0.00207111	29.6296
706	chr2	72007022	hyper	3.73038e-06	0.000406634	41.0256
707	chr2	72011570	hyper	0.000120139	0.00207111	30.5556
708	chr2	72012908	hyper	8.19225e-06	0.000652579	39.3939
709	chr2	72034024	hypo	4.56545e-05	0.00207111	-30.303
710	chr2	72038912	hypo	7.05634e-06	0.000623862	-37.1429
711	chr2	72150986	hyper	0.0662013	0.00207111	20.4396
712	chr2	72355262	hyper	0.0443241	0.00207111	23.9827
713	chr2	72456053	hyper	0.000385152	0.00207111	22.5806
714	chr2	72564055	hypo	0.0303136	0.00223024	-23.8739
715	chr2	72576116	hypo	0.00863422	0.00223024	-25.0294
716	chr2	72677502	hypo	0.000234417	0.00223024	-45.4361
717	chr2	72738449	hypo	0.0336063	0.00223024	-25.7087
718	chr2	72746119	hyper	0.00139927	0.00223024	26.9231
719	chr2	72787591	hyper	0.0096812	0.00223024	33.5897
720	chr2	73054056	hyper	0.000852241	0.00223024	22.8571
721	chr2	73097676	hypo	0.00336013	0.00223024	-28.5714
722	chr2	73404445	hypo	0.0288093	0.00223024	-23.7634
723	chr2	73582044	hyper	0.00117038	0.00223024	21.2121
724	chr2	73828299	hypo	0.00730376	0.00223024	-32.2917
725	chr2	73855710	hypo	0.00267746	0.00223024	-35.4167
726	chr2	73855912	hypo	0.0218613	0.00223024	-28.125
727	chr2	73871844	hypo	0.087803	0.00223024	-21.3996
728	chr2	73873518	hypo	0.0191749	0.00223024	-26.4706
729	chr2	73959038	hypo	0.0871255	0.00223024	-20.7498
730	chr2	74033429	hypo	0.000559203	0.00223024	-34.5644
731	chr2	74040101	hypo	0.00581924	0.00223024	-25.4785
732	chr2	74136419	hyper	0.00562253	0.00223024	27.5606
733	chr2	74249168	hypo	0.0126643	0.00223024	-23.2213
734	chr2	74267840	hypo	8.6484e-05	0.00223024	-28.125
735	chr2	74287854	hyper	6.75367e-06	0.00223024	40.7407
736	chr2	74290687	hypo	0.0267832	0.00223024	-21.4734
737	chr2	74411842	hyper	0.000898938	0.00223024	28.3318
738	chr2	74502310	hypo	0.000120657	0.00223024	-25.641
739	chr2	74613718	hyper	0.0157841	0.00223024	29.4444
740	chr2	74633342	hypo	0.000635935	0.00223024	-39.4265
741	chr2	74665421	hypo	0.026646	0.00223024	-25.1192
742	chr2	74683674	hyper	0.0433039	0.00223024	25.9511
743	chr2	74749233	hyper	0.00264207	0.00223024	21.4286
744	chr2	74769906	hyper	7.02492e-05	0.00223024	25.5319
745	chr2	74798946	hyper	0.0443447	0.00223024	23.048
746	chr2	74838127	hyper	0.00193827	0.00223024	21.875
747	chr2	74850954	hyper	0.0148311	0.00223024	24.4715
748	chr2	74884440	hyper	0.00127759	0.00223024	21.6216
749	chr2	75015717	hyper	0.0486617	0.00223024	21.6908
750	chr2	75053602	hypo	0.0151746	0.00223024	-20.7977
751	chr2	75260739	hypo	0.0234527	0.00223024	-26.6667
752	chr2	75360782	hypo	0.00701721	0.00223024	-29.2929
753	chr2	75378194	hypo	0.00439617	0.00223024	-34.2964
754	chr2	75504430	hypo	0.034747	0.00223024	-21.1034
755	chr2	75513331	hypo	0.0207091	0.00223024	-30.6878
756	chr2	75586559	hypo	2.19101e-05	0.00223024	-43.5054
757	chr2	75686766	hyper	0.000166835	0.00223024	27.5
758	chr2	75880835	hyper	0.027441	0.00223024	23.7631
759	chr2	75894048	hypo	0.091321	0.00223024	-21.2185
760	chr2	76234077	hyper	0.00862042	0.00223024	27.3533
761	chr2	76282683	hypo	0.000474012	0.00223024	-34.8815
762	chr2	76549208	hypo	0.0147072	0.00223024	-30.7692
763	chr2	77013618	hypo	0.0377186	0.00223024	-23.0655
764	chr2	77030950	hyper	0.00136298	0.00223024	20.6897
765	chr2	77032086	hyper	1.58374e-05	0.00223024	35.7143
766	chr2	77131590	hypo	0.064622	0.00223024	-21.7346
767	chr2	77175340	hypo	0.00605122	0.00223024	-27.0202
768	chr2	77199898	hypo	0.0208578	0.00223024	-27.7778
769	chr2	77217253	hyper	0.000435645	0.00223024	28.125
770	chr2	77234286	hyper	3.28779e-05	0.00223024	30.5556
771	chr2	77242411	hypo	0.0294577	0.00223024	-26.1853
772	chr2	77248178	hypo	0.0109476	0.00223024	-30.303
773	chr2	77256668	hyper	4.22313e-06	0.00223024	34.0909
774	chr2	77379908	hypo	0.00250821	0.00223024	-32.3892
775	chr2	77403228	hypo	1.37401e-05	0.00223024	-46.0103
776	chr2	77518103	hyper	0.000174961	0.00223024	25.7143
777	chr2	77686297	hypo	0.000372474	0.00223024	-25
778	chr2	77800482	hyper	1.33786e-06	0.00149188	37.1429
779	chr2	78054924	hyper	9.75545e-05	0.00223024	33.6996
780	chr2	78120714	hypo	0.0261846	0.00223024	-21.4865
781	chr2	78188248	hypo	0.00135218	0.00223024	-23.0769
782	chr2	78222379	hyper	2.09678e-05	0.00223024	40
783	chr2	78463480	hypo	0.000433753	0.00223024	-24.3243
784	chr2	78811792	hyper	0.0370251	0.00223024	24.6711
785	chr2	78822320	hypo	0.000638335	0.00223024	-24.1379
786	chr2	78824426	hypo	0.000297189	0.00223024	-25.8065
787	chr2	78828198	hyper	0.000225449	0.00223024	43.8889
788	chr2	78862365	hyper	0.00270614	0.00223024	35.5438
789	chr2	78866468	hyper	0.000225578	0.00223024	42.9467
790	chr2	78955517	hyper	0.0161281	0.00223024	26.8789
791	chr2	79027721	hyper	0.0140177	0.00223024	30.6061
792	chr2	79033711	hyper	0.00011168	0.00223024	52.7778
793	chr2	79218132	hyper	0.000820929	0.00223024	40.625
794	chr2	79435099	hyper	0.0190458	0.00223024	27.9412
795	chr2	79718105	hyper	0.0963138	0.00223024	22.963
796	chr2	79741128	hyper	0.00389038	0.00223024	35.4167
797	chr2	80012693	hypo	0.0617739	0.00223024	-20.625
798	chr2	80066675	hypo	0.000190297	0.00223024	-27.027
799	chr2	80133725	hypo	0.00218695	0.00223024	-38.359
800	chr2	80135905	hypo	0.00445749	0.00223024	-36.7133
801	chr2	80182370	hypo	0.0480657	0.00223024	-22.9115
802	chr2	80285701	hyper	0.0135927	0.00223024	22.3545
803	chr2	80443905	hypo	9.10893e-05	0.00223024	-27.2727
804	chr2	80568618	hyper	0.0124884	0.00223024	28.1746
805	chr2	80729604	hypo	0.000547399	0.00223024	-37.5
806	chr2	80768216	hypo	0.0156874	0.00223024	-28.6318
807	chr2	80805235	hyper	0.0532094	0.00223024	24.6237
808	chr2	80918254	hypo	0.00129062	0.00223024	-36.3201
809	chr2	81018163	hypo	0.00110509	0.00223024	-20.6897
810	chr2	81060478	hypo	0.000134444	0.00223024	-41.6785
811	chr2	81130192	hypo	0.00538158	0.00223024	-31.2879
812	chr2	81525946	hypo	0.000151764	0.00223024	-25.8065
813	chr2	82123079	hypo	3.29919e-05	0.00223024	-30.303
814	chr2	82343701	hyper	0.00973673	0.00223024	21.3437
815	chr2	82465105	hypo	0.0698102	0.00223024	-22.4694
816	chr2	82505766	hypo	0.0827878	0.00223024	-20.4545
817	chr2	82883884	hypo	0.0394109	0.00223024	-21.9828
818	chr2	83187491	hyper	0.0105131	0.00223024	26.7574
819	chr2	83213139	hyper	0.00333384	0.00223024	32.3529
820	chr2	83895109	hyper	0.0106232	0.00223024	23.6765
821	chr2	83905325	hyper	0.0482693	0.00223024	21.147
822	chr2	84408467	hypo	0.000155649	0.00223024	-34.375
823	chr2	84621246	hyper	0.000843075	0.00223024	25.7143
824	chr2	84881803	hyper	0.00016132	0.00223024	27.027
825	chr2	85002461	hypo	0.00164072	0.00223024	-21.4286
826	chr2	85246838	hyper	0.000658882	0.00223024	22.5
827	chr2	85314763	hypo	0.0014648	0.00223024	-21.4286
828	chr2	85633357	hypo	0.000289563	0.00223024	-22.5
829	chr2	85657068	hypo	0.000654305	0.00223024	-22.2222
830	chr2	85693571	hypo	0.00039539	0.00223024	-25.8065
831	chr2	85714022	hypo	0.000555238	0.00223024	-27.619
832	chr2	85781839	hypo	0.0374614	0.00223024	-22.8571
833	chr2	85863836	hypo	0.000531975	0.00223024	-36.8839
834	chr2	85963797	hypo	0.0239316	0.00223024	-25
835	chr2	86198621	hyper	0.0252092	0.00223024	25.0494
836	chr2	86424659	hypo	5.52753e-05	0.00223024	-47.7273
837	chr2	87040733	hypo	0.000665452	0.00223024	-38.9091
838	chr2	87117221	hyper	0.00366256	0.00223024	34.7222
839	chr2	87215519	hypo	0.0492689	0.00223024	-24.9735
840	chr2	87269076	hypo	0.0505281	0.00223024	-24.8922
841	chr2	87278707	hypo	0.00137571	0.00223024	-34.4482
842	chr2	87317231	hypo	0.016567	0.00223024	-31
843	chr2	87417773	hyper	0.0163444	0.00223024	29.1291
844	chr2	87494497	hyper	0.0643697	0.00223024	21.537
845	chr2	87602157	hyper	0.120471	0.00223024	22
846	chr2	87650719	hyper	0.00748775	0.00223024	33.1653
847	chr2	87799871	hypo	0.0516278	0.00223024	-22.7273
848	chr2	88217091	hyper	0.0261049	0.00223024	27.0563
849	chr2	88218369	hyper	0.0773709	0.00223024	21.3166
850	chr2	88397397	hypo	0.00127088	0.00223024	-29.798
851	chr2	88713131	hyper	0.0370789	0.00223024	22.9798
852	chr2	88746033	hyper	0.00710578	0.00223024	28.5714
853	chr2	88749212	hyper	0.000724662	0.00223024	37.3377
854	chr2	88769891	hyper	0.00459005	0.00223024	31.8713
855	chr2	88857907	hypo	0.000422257	0.00223024	-37.8049
856	chr2	88876401	hypo	0.00908967	0.00223024	-27.71
857	chr2	88919809	hypo	0.00731403	0.00223024	-26.9886
858	chr2	89420735	hypo	0.000917728	0.00223024	-40.9852
859	chr2	89428044	hyper	0.0620158	0.00223024	24.1379
860	chr2	89539671	hyper	0.000234417	0.00223024	45.7143
861	chr2	89569262	hypo	0.00103083	0.00223024	-40
862	chr2	89572184	hypo	0.00031762	0.00223024	-37.8061
863	chr2	89572766	hypo	1.51343e-05	0.00223024	-51.1036
864	chr2	89678788	hypo	0.0694468	0.00223024	-22.5096
865	chr2	89840401	hypo	0.000294022	0.00223024	-44.2857
866	chr2	89848276	hypo	0.0102317	0.00223024	-31.1828
867	chr2	89878165	hypo	0.0292622	0.00223024	-29.3956
868	chr2	89882996	hypo	0.0377909	0.00223024	-24.5994
869	chr2	89934719	hypo	0.0565587	0.00223024	-22.9167
870	chr2	89937255	hypo	0.0311054	0.00223024	-25.5991
871	chr2	89995086	hypo	0.0200595	0.00223024	-24.5174
872	chr2	90061334	hypo	0.00042314	0.00223024	-39.0374
873	chr2	90466683	hyper	0.0460116	0.00223024	25.6322
874	chr2	90477699	hyper	0.0379815	0.00223024	24.7917
875	chr2	90478954	hypo	0.000486805	0.00223024	-40.1431
876	chr2	90565897	hypo	0.00601344	0.00223024	-27.9698
877	chr2	90714814	hyper	0.0187709	0.00223024	27.7244
878	chr2	91552399	hypo	0.00801961	0.00223024	-22.8009
879	chr2	91566218	hypo	0.000467183	0.00223024	-31.8426
880	chr2	91863304	hypo	0.00237969	0.00223024	-35.2941
881	chr2	91864045	hypo	0.00160224	0.00223024	-33.9761
882	chr2	91866076	hypo	0.000173572	0.00223024	-40.8021
883	chr2	91869465	hypo	0.00230348	0.00223024	-36.1969
884	chr2	91869524	hypo	0.0647959	0.00223024	-20.6439
885	chr2	91952888	hyper	0.000416357	0.00223024	42.765
886	chr2	92151366	hyper	0.00362848	0.00223024	34.8659
887	chr2	92153319	hyper	0.0384045	0.00223024	25
888	chr2	92276222	hypo	0.00306074	0.00223024	-21.6216
889	chr2	92418990	hyper	0.00164034	0.00223024	36.6667
890	chr2	92429800	hyper	0.00898163	0.00223024	30.5376
891	chr2	92448449	hyper	0.0142928	0.00223024	26.3415
892	chr2	92477136	hyper	0.0466036	0.00223024	22.3118
893	chr2	92497072	hyper	0.0191511	0.00223024	28.164
894	chr2	92505753	hyper	0.0139213	0.00223024	32.2793
895	chr2	92514820	hyper	0.0234565	0.00223024	24.5921
896	chr2	92517727	hyper	0.0190434	0.00223024	28.0702
897	chr2	92538024	hyper	0.000984447	0.00223024	39.8467
898	chr2	92562273	hyper	0.0472819	0.00223024	20.9273
899	chr2	92679051	hyper	4.99972e-06	0.00223024	50.3876
900	chr2	92758829	hypo	0.00174495	0.00223024	-27.0588
901	chr2	92797384	hyper	0.0152104	0.00223024	28.8288
902	chr2	92939570	hyper	0.0428638	0.00223024	22.8764
903	chr2	93027608	hyper	0.0538129	0.00223024	22.2382
904	chr2	93073305	hypo	0.0130747	0.00223024	-27.6144
905	chr2	93102226	hypo	0.0125099	0.00223024	-30.9804
906	chr2	93367415	hypo	0.00195165	0.00223024	-26.0425
907	chr2	93529123	hypo	4.38292e-05	0.00223024	-48.5769
908	chr2	93569019	hyper	0.0122967	0.00223024	28.1579
909	chr2	93664419	hypo	1.12803e-07	0.000251579	-59.0756
910	chr2	93673395	hypo	0.0507534	0.00223024	-21.6931
911	chr2	93681072	hypo	0.00401126	0.00223024	-28.022
912	chr2	93695122	hypo	0.0210396	0.00223024	-30.9019
913	chr2	93972208	hypo	0.00860869	0.00223024	-31.0606
914	chr2	94152042	hypo	0.0676467	0.00223024	-21.9595
915	chr2	94865148	hypo	0.0310182	0.00223024	-25.5172
916	chr2	95081473	hyper	0.0616651	0.00223024	20.4125
917	chr2	95233873	hyper	0.0148591	0.00223024	27.5261
918	chr2	95233877	hyper	0.0323864	0.00223024	23.7179
919	chr2	95259482	hypo	0.00499495	0.00223024	-31.9861
920	chr2	95276900	hypo	0.111733	0.00223024	-20.356
921	chr2	95361513	hyper	0.0458351	0.00223024	22.0831
922	chr2	95613881	hypo	0.0656377	0.00223024	-21.8832
923	chr2	95767971	hyper	0.0364555	0.00223024	20.66
924	chr2	96408703	hypo	0.00930016	0.00223024	-27.5
925	chr2	96435625	hypo	0.0549943	0.00223024	-20.7265
926	chr2	96499645	hyper	0.000562129	0.00223024	36.895
927	chr2	96592365	hyper	0.010266	0.00223024	24.902
928	chr2	96592372	hyper	0.010658	0.00223024	25.6209
929	chr2	96727081	hyper	0.0145645	0.00223024	26.4286
930	chr2	97014780	hypo	0.032494	0.00223024	-23.2317
931	chr2	97656676	hyper	0.0162969	0.00223024	21.9737
932	chr2	97902588	hyper	0.038135	0.00223024	23.5023
933	chr2	98013618	hyper	1.24882e-05	0.00223024	30
934	chr2	98091176	hyper	0.0501894	0.00223024	20.7143
935	chr2	100732309	hypo	1.58216e-07	0.0100437	-46.1538
936	chr2	105486274	hyper	4.55207e-07	0.0202279	55.803
937	chr2	107839161	hyper	2.41079e-09	0.000357093	50
938	chr2	108181281	hypo	8.09651e-07	0.0327075	-53.2153
939	chr2	108802120	hyper	5.35006e-08	0.00475479	43.9024
940	chr2	114623700	hypo	1.1042e-06	0.0377438	-46.6667
941	chr2	114683698	hypo	3.18628e-07	0.0176985	-41.1765
942	chr2	114758317	hypo	4.96121e-08	0.00475479	-54.5455
943	chr2	115996827	hypo	6.61183e-08	0.00489681	-50
944	chr2	118584464	hyper	3.95317e-07	0.0195184	41.1765
945	chr2	120922686	hypo	8.88552e-07	0.0329036	-42.5
946	chr2	121470292	hyper	2.78853e-11	1.23913e-05	61.5385
947	chr2	121871203	hypo	2.41619e-10	5.36838e-05	-50
948	chr2	123027363	hyper	1.22859e-06	0.0147175	43.1818
949	chr2	126674283	hyper	1.10656e-08	0.000265113	50
950	chr2	131994122	hyper	3.93751e-07	0.00653096	43.3333
951	chr2	132225730	hypo	5.4547e-06	0.0470467	-40.7407
952	chr2	132876736	hypo	3.81499e-07	0.00653096	-46.6667
953	chr2	133219137	hyper	2.9906e-06	0.0286598	40.625
954	chr2	133231261	hyper	6.5621e-07	0.0091287	44.4444
955	chr2	133269536	hyper	2.05927e-06	0.02166	42.3077
956	chr2	133317783	hyper	2.31365e-06	0.0232037	39.2857
957	chr2	134267527	hyper	5.4229e-07	0.00806421	48.3871
958	chr2	134316882	hypo	1.57603e-09	6.79661e-05	-55.8824
959	chr2	134818446	hypo	7.18011e-08	0.00134627	-48.4848
960	chr2	135001603	hyper	7.07119e-07	0.00924074	44.1176
961	chr2	135002662	hyper	5.09619e-06	0.0448516	39.3939
962	chr2	135101025	hypo	3.85705e-06	0.0346531	-42.3077
963	chr2	135101972	hypo	8.45037e-07	0.0107183	-44.8276
964	chr2	135102609	hypo	5.10953e-07	0.00806421	-50.3472
965	chr2	135579554	hypo	7.52209e-10	4.05487e-05	-71.5517
966	chr2	135630675	hypo	1.95336e-09	7.01986e-05	-54.8387
967	chr2	135631371	hypo	1.14455e-06	0.0141024	-44
968	chr2	135647016	hypo	4.05263e-09	0.000124835	-64.2857
969	chr3	153829	hypo	5.4229e-07	0.00806421	-48.3871
970	chr3	165606	hypo	1.85147e-06	0.0199612	-42.4242
971	chr3	265663	hyper	1.31953e-06	0.0153796	44.4444
972	chr3	1000373	hyper	1.80736e-09	7.01986e-05	67.1922
973	chr3	1000866	hyper	1.04374e-09	5.00123e-05	67.8571
974	chr3	1199083	hypo	3.74871e-06	0.0343964	-40
975	chr3	1382529	hyper	6.30089e-08	0.00123512	62.7534
976	chr3	1460023	hypo	5.97998e-09	0.000171924	-67.3611
977	chr3	1652022	hyper	6.26315e-07	0.00900326	61.1285
978	chr3	1652665	hyper	8.00961e-11	8.63534e-06	73.3333
979	chr3	2052228	hypo	1.94723e-10	1.67949e-05	-78.8889
980	chr3	2061254	hyper	4.50639e-08	0.000925417	61.8401
981	chr3	2064680	hyper	3.31927e-06	0.0311181	35.7143
982	chr3	2317713	hypo	5.73324e-10	3.53208e-05	-60
983	chr3	2540558	hyper	1.69116e-07	0.00303879	61.7989
984	chr3	2566367	hyper	2.18411e-09	7.24536e-05	66.9498
985	chr3	3185279	hyper	3.4206e-10	2.45855e-05	55.814
986	chr3	3232056	hypo	2.17514e-06	0.022334	-41.3793
987	chr3	3286256	hypo	1.37745e-08	0.000312644	-47.3684
988	chr3	3286595	hypo	2.52517e-15	1.08898e-09	-84.375
989	chr3	3301274	hypo	8.57779e-14	1.84958e-08	-75
990	chr3	3787944	hyper	6.78283e-07	0.00914091	40
991	chr3	3796587	hypo	3.73228e-08	0.000804771	-54.2857
992	chr3	3824500	hypo	6.56767e-09	0.000177019	-52.0833
993	chr3	4716881	hypo	1.41579e-06	0.0160674	-40.5405
994	chr3	6455249	hypo	5.56852e-11	8.00473e-06	-63.6364
995	chr3	7226786	hyper	2.47944e-06	0.0243013	41.6667
996	chr3	7316519	hyper	9.94219e-09	0.000252209	58.6207
997	chr3	7812613	hyper	1.62841e-06	0.0180065	37.1429
998	chr3	9232808	hyper	1.6678e-08	0.00112072	53.3333
999	chr3	9927298	hyper	1.36798e-07	0.00510698	59.5694
1000	chr3	10127326	hyper	6.33498e-07	0.0109611	40.7407
1001	chr3	12155666	hypo	2.32668e-10	1.95435e-05	-70
1002	chr3	12670578	hyper	1.53362e-07	0.00515278	64.011
1003	chr3	13389979	hypo	1.88014e-07	0.00574279	-48
1004	chr3	13865460	hypo	2.05731e-06	0.0242121	-37.5
1005	chr3	13882974	hypo	2.76513e-07	0.00619369	-41.3043
1006	chr3	14191061	hyper	3.02593e-06	0.0338893	40.5405
1007	chr3	14930867	hyper	2.71094e-07	0.00619369	50
1008	chr3	15179555	hypo	2.88227e-17	9.68411e-12	-87.0968
1009	chr3	15235392	hypo	1.60232e-06	0.0207063	-39.2857
1010	chr3	15704184	hypo	3.66262e-07	0.00723882	-52.1739
1011	chr3	15792481	hypo	6.34674e-08	0.00266554	-56
1012	chr3	15845133	hypo	2.0898e-06	0.0242121	-58.3333
1013	chr3	15957069	hypo	5.35006e-08	0.00256794	-43.9024
1014	chr3	16113484	hypo	2.25699e-07	0.00583327	-42.4242
1015	chr3	17605386	hypo	7.52344e-07	0.0115237	-57.1429
1016	chr3	17624310	hypo	5.13384e-08	0.00256794	-51.2821
1017	chr3	18024410	hypo	3.94796e-13	6.63235e-08	-79.6429
1018	chr3	18719991	hypo	4.30542e-06	0.0466637	-38.2353
1019	chr3	18774015	hyper	2.18819e-07	0.00583327	38.4615
1020	chr3	19048855	hyper	8.71677e-07	0.0122031	41.9355
1021	chr3	22779790	hyper	2.01436e-11	2.25601e-06	51.6484
1022	chr3	22780496	hyper	9.89671e-07	0.0133007	46.4635
1023	chr3	22869027	hypo	4.89684e-07	0.00914047	-56.5789
1024	chr3	24479414	hypo	1.82814e-06	0.0227494	-53.9474
1025	chr3	24539517	hypo	2.98349e-07	0.00626512	-60.9524
1026	chr3	26606320	hypo	6.52467e-07	0.0109611	-35.2941
1027	chr3	27068908	hypo	8.66883e-07	0.0122031	-56.7227
1028	chr3	31064163	hyper	7.54555e-07	0.0115237	43.4416
1029	chr3	33214480	hyper	1.35118e-06	0.0194546	39.3939
1030	chr3	33598804	hyper	2.37488e-06	0.0295215	40.625
1031	chr3	34078747	hyper	2.8095e-06	0.03219	38.8889
1032	chr3	34318940	hypo	9.78486e-10	0.000225416	-64.7059
1033	chr3	34522276	hyper	4.83959e-09	0.000445964	56.6667
1034	chr3	35063288	hyper	2.05456e-07	0.00535009	44.7368
1035	chr3	35068286	hyper	4.16429e-10	0.000191868	61.1111
1036	chr3	41901256	hypo	8.09511e-07	0.0143453	-57.5893
1037	chr3	42173715	hyper	2.50435e-07	0.00576934	59.7039
1038	chr3	43023705	hypo	4.03085e-06	0.0403738	-34.4828
1039	chr3	43324447	hyper	4.72434e-09	0.000445964	60.3843
1040	chr3	43364223	hypo	2.8972e-06	0.03219	-42.741
1041	chr3	43534058	hyper	1.22546e-06	0.0194546	41.1765
1042	chr3	43560684	hypo	9.45026e-08	0.00395833	-48.4848
1043	chr3	43609844	hypo	3.68702e-06	0.0377506	-37.5
1044	chr3	44272094	hypo	1.34036e-06	0.0194546	-57.2985
1045	chr3	45531725	hypo	5.04197e-06	0.0494269	-42.1053
1046	chr3	46096437	hyper	2.04843e-06	0.027759	44.8296
1047	chr3	46105428	hyper	1.48246e-07	0.00510283	43.2432
1048	chr3	46106383	hyper	4.3743e-07	0.00876278	45.6522
1049	chr3	48409821	hyper	1.1886e-06	0.0194546	58.7192
1050	chr3	48428146	hyper	2.364e-06	0.0295215	55.6207
1051	chr3	48546341	hyper	1.66127e-07	0.00510283	48.4848
1052	chr3	49027159	hyper	3.15681e-07	0.0066113	58.3784
1053	chr3	49440749	hyper	1.44808e-08	0.000833995	61.4359
1054	chr3	49570280	hyper	5.16933e-08	0.00238174	59.6639
1055	chr3	49733244	hypo	1.07887e-07	0.00414236	-59.3703
1056	chr3	49863266	hyper	2.0488e-07	0.00535009	43.1818
1057	chr3	50494170	hyper	9.36272e-07	0.0159771	54.6162
1058	chr3	50495442	hyper	9.66938e-09	0.00074252	61.1111
1059	chr3	53396190	hypo	1.72179e-06	0.0240396	-43.75
1060	chr3	54791413	hypo	4.72579e-07	0.00907244	-46.1538
1061	chr3	54926343	hyper	7.70804e-07	0.0142058	41.1765
1062	chr3	55486553	hyper	2.93434e-06	0.03219	43.75
1063	chr3	55567150	hypo	1.66127e-07	0.00510283	-48.4848
1064	chr3	55583239	hypo	3.24681e-06	0.0347896	-43.3333
1065	chr3	55653060	hypo	2.29278e-06	0.0295215	-50.1368
1066	chr3	55928966	hypo	1.38602e-08	0.000833995	-63.9286
1067	chr3	56131358	hypo	2.45946e-07	0.00576934	-52.0053
1068	chr3	56545833	hypo	3.00126e-07	0.00658483	-57.3864
1069	chr3	56573657	hyper	3.58412e-09	0.000445964	54.2857
1070	chr3	56921965	hyper	2.84146e-06	0.03219	54.4118
1071	chr3	56926877	hyper	3.46815e-06	0.0363167	34.4828
1072	chr3	56942566	hyper	1.32927e-06	0.0194546	40
1073	chr3	57028916	hyper	2.09013e-07	0.00535009	43.3333
1074	chr3	57580553	hyper	1.8606e-08	0.000952514	61.507
1075	chr3	57585454	hyper	2.43478e-06	0.0295215	37.1429
1076	chr3	58753145	hyper	1.18946e-09	0.00024305	67.5676
1077	chr3	58949916	hyper	2.17151e-06	0.0435245	41.9355
1078	chr3	59045156	hyper	5.25656e-07	0.0195293	40.625
1079	chr3	59140629	hypo	2.80888e-07	0.0133591	-42.4242
1080	chr3	59165751	hypo	2.23653e-06	0.0435245	-38.7097
1081	chr3	60175843	hyper	2.17177e-06	0.0435245	40
1082	chr3	62427576	hyper	6.28055e-07	0.0213892	43.75
1083	chr3	62443183	hyper	2.4626e-08	0.00201281	46.3415
1084	chr3	62728731	hyper	2.2308e-08	0.00201281	57.0946
1085	chr3	64879667	hyper	2.94198e-07	0.0133591	52.9412
1086	chr3	68816186	hyper	1.10253e-06	0.0298521	49.4152
1087	chr3	73255121	hypo	4.37472e-07	0.0178784	-39.5349
1088	chr3	74865188	hyper	2.05671e-09	0.000280176	72.7679
1089	chr3	75440062	hypo	8.16837e-07	0.0256785	-41.6667
1090	chr3	76278974	hyper	1.32514e-06	0.031856	35.1351
1091	chr3	76772619	hyper	1.16874e-06	0.0298521	54.8529
1092	chr3	80155631	hyper	1.08066e-06	0.0298521	57.5758
1093	chr3	82460769	hypo	2.40565e-10	9.8313e-05	-59.4595
1094	chr3	82468445	hyper	2.10892e-06	0.0435245	57.3953
1095	chr3	82526192	hypo	4.4654e-08	0.00304149	-53.5714
1096	chr3	82541672	hypo	5.49625e-08	0.00320883	-44.7368
1097	chr3	82899949	hypo	2.53228e-06	0.04704	-41.1765
1098	chr3	86185562	hypo	2.20995e-07	0.00842566	-41.8605
1099	chr3	86335307	hypo	1.717e-08	0.00177874	-48.5714
1100	chr3	87064625	hypo	3.32735e-07	0.0115326	-54.4657
1101	chr3	89075967	hypo	1.31208e-08	0.00177874	-51.6129
1102	chr3	89917573	hyper	4.76192e-07	0.0139656	56.6234
1103	chr3	91542686	hypo	2.22721e-06	0.0383524	-53.5294
1104	chr3	91563553	hyper	2.31365e-06	0.0383524	39.2857
1105	chr3	91814716	hyper	1.1685e-06	0.0234476	39.4737
1106	chr3	91857224	hyper	1.86616e-08	0.00177874	46.3415
1107	chr3	92058005	hyper	1.20156e-07	0.00572637	46.875
1108	chr3	92642903	hyper	2.28438e-06	0.0383524	56.1976
1109	chr3	92664450	hyper	3.86626e-07	0.0122838	57.0536
1110	chr3	92737706	hypo	7.58801e-07	0.0175588	-62.069
1111	chr3	93263865	hypo	2.01314e-07	0.00842566	-50
1112	chr3	94356787	hypo	3.80703e-09	0.00145147	-66.9872
1113	chr3	95528498	hyper	9.34646e-08	0.00543952	46.875
1114	chr3	95849909	hypo	7.82926e-07	0.0175588	-58.9744
1115	chr3	96053584	hypo	5.51151e-07	0.0150095	-56.391
1116	chr3	97908852	hyper	3.4399e-08	0.002623	58.3333
1117	chr3	101714428	hypo	1.09156e-06	0.0231205	-40
1118	chr3	105936202	hyper	7.6272e-07	0.0175588	57.367
1119	chr3	106315356	hypo	1.51205e-06	0.0288244	-38.7097
1120	chr3	107151595	hypo	9.98703e-08	0.00543952	-51.5152
1121	chr3	108309302	hyper	1.40746e-07	0.0055291	46.1538
1122	chr3	108378223	hypo	3.91688e-06	0.0397082	-36.1111
1123	chr3	109092492	hyper	1.9137e-07	0.00683439	51.5152
1124	chr3	109124599	hypo	1.08556e-06	0.0203074	-34.1463
1125	chr3	109237396	hyper	1.26725e-07	0.0055291	63.0682
1126	chr3	112352538	hypo	1.21019e-06	0.0216098	-53.5714
1127	chr3	112772299	hypo	3.80474e-06	0.0397082	-51.5406
1128	chr3	112931525	hypo	7.2152e-07	0.0158527	-45.1613
1129	chr3	113270277	hyper	3.94209e-06	0.0397082	34.2857
1130	chr3	114468798	hyper	5.04546e-09	0.000396414	58.8235
1131	chr3	114995401	hypo	3.42772e-07	0.00961826	-64.4444
1132	chr3	116256757	hyper	5.56643e-07	0.0136671	60.0569
1133	chr3	116399423	hypo	3.29941e-06	0.0360041	-34.2857
1134	chr3	116816514	hyper	1.43021e-06	0.0230869	45.8333
1135	chr3	118493928	hypo	2.10634e-06	0.0266614	-35.8974
1136	chr3	118566152	hyper	2.73343e-06	0.0312961	38.7097
1137	chr3	118766989	hypo	1.79844e-06	0.0248713	-51.3889
1138	chr3	119432525	hypo	1.73187e-06	0.0248713	-53.545
1139	chr3	119552880	hyper	1.66804e-06	0.0248713	36.5854
1140	chr3	119914789	hyper	2.03751e-08	0.00133404	65.5827
1141	chr3	120477403	hyper	4.94849e-06	0.0474141	39.7133
1142	chr3	120754418	hyper	1.46922e-06	0.0230869	47.0588
1143	chr3	120755350	hyper	3.10332e-12	1.21912e-06	67.7419
1144	chr3	120759041	hyper	7.26366e-07	0.0158527	47.2222
1145	chr3	120775477	hyper	1.33074e-07	0.0055291	52.2746
1146	chr4	1251102	hypo	9.15722e-07	0.0181484	-60.7639
1147	chr4	3659805	hyper	2.7883e-06	0.0312961	40.7937
1148	chr4	4076645	hypo	2.86718e-07	0.00866424	-54.7368
1149	chr4	5579063	hypo	2.15828e-07	0.00706554	-47.7273
1150	chr4	6202335	hyper	7.70487e-11	1.5134e-05	66.6667
1151	chr4	6922632	hyper	1.5615e-10	1.80591e-05	75.1515
1152	chr4	7084307	hypo	1.42036e-06	0.0230869	-32.5
1153	chr4	7413169	hypo	4.50905e-06	0.0442837	-38.8889
1154	chr4	8172117	hypo	2.39363e-06	0.0284946	-54.1063
1155	chr4	8209370	hyper	1.83881e-10	1.80591e-05	60.9756
1156	chr4	8272885	hyper	4.52589e-07	0.0118531	37.2093
1157	chr4	8956532	hyper	3.95219e-08	0.00221798	63.711
1158	chr4	9091106	hypo	1.83602e-06	0.0248713	-38.7097
1159	chr4	9792133	hypo	2.1508e-06	0.0266614	-55.1411
1160	chr4	10388263	hyper	9.2395e-07	0.0181484	55.5807
1161	chr4	10569352	hyper	2.17177e-06	0.0266614	40
1162	chr4	10827076	hyper	1.71794e-06	0.0100693	41.9355
1163	chr4	10845508	hyper	2.0762e-06	0.0114308	35.4839
1164	chr4	11000512	hypo	1.70968e-08	0.000254149	-52.8241
1165	chr4	12373254	hypo	4.1132e-09	9.17156e-05	-66.1665
1166	chr4	12753206	hyper	8.3975e-06	0.0353295	40.7407
1167	chr4	12792061	hyper	6.50379e-09	0.000126105	61.5385
1168	chr4	13092589	hyper	3.74026e-08	0.000463332	43.5897
1169	chr4	13211782	hyper	2.36266e-06	0.0125434	52.381
1170	chr4	13390328	hypo	2.05388e-06	0.0114308	-45.7143
1171	chr4	14315088	hyper	3.70861e-06	0.0181745	52.5225
1172	chr4	14339363	hypo	4.50343e-07	0.00334724	-49.0652
1173	chr4	14551734	hyper	2.72529e-07	0.00229314	43.9024
1174	chr4	14552373	hyper	5.60165e-06	0.0246188	40
1175	chr4	14774003	hypo	6.4687e-07	0.0044381	-56.6993
1176	chr4	14787384	hyper	2.36251e-07	0.00210716	48.6486
1177	chr4	14944356	hypo	7.52144e-06	0.0322523	-53.588
1178	chr4	15282774	hyper	1.52539e-07	0.00138828	51.4286
1179	chr4	15327331	hyper	8.62334e-09	0.000160235	54.7619
1180	chr4	15612483	hypo	1.85298e-11	1.03294e-06	-72.5718
1181	chr4	15617619	hyper	1.4267e-07	0.00135355	52.9412
1182	chr4	15645675	hypo	3.94811e-13	4.40173e-08	-67.5
1183	chr4	15744637	hyper	2.22079e-06	0.0119323	37.2093
1184	chr4	15808371	hypo	3.22414e-06	0.016339	-39.3939
1185	chr4	15934691	hyper	1.81316e-06	0.0102354	36.6667
1186	chr4	16161579	hypo	1.68191e-06	0.0100008	-51.4803
1187	chr4	16353345	hypo	8.87175e-07	0.00573395	-46.1538
1188	chr4	16638614	hyper	9.76374e-07	0.0061875	41.0256
1189	chr4	16917996	hypo	1.17032e-06	0.00724879	-43.5897
1190	chr4	16983328	hypo	5.01651e-07	0.00366746	-45.2381
1191	chr4	16984699	hyper	8.80793e-10	2.61864e-05	70.5128
1192	chr4	16985682	hyper	3.26412e-14	4.8522e-09	79.3436
1193	chr4	17389059	hyper	3.14518e-07	0.00250467	41.6667
1194	chr4	17455027	hyper	3.76396e-06	0.0182453	42.1053
1195	chr4	17568140	hypo	5.34609e-07	0.00383871	-52.9015
1196	chr4	18147114	hypo	1.92966e-09	4.88327e-05	-54.2857
1197	chr4	18512189	hypo	5.78124e-09	0.000117191	-47.2222
1198	chr4	18518363	hypo	1.45687e-07	0.00135355	-51.2821
1199	chr4	18536882	hypo	1.51838e-08	0.000235583	-54.0541
1200	chr4	18550492	hypo	1.76117e-06	0.0100693	-58.2692
1201	chr4	18567118	hypo	8.60348e-06	0.0358579	-48.6037
1202	chr4	18653514	hypo	9.85098e-07	0.0061875	-42.8571
1203	chr4	18732970	hyper	4.26087e-11	1.90017e-06	73.7101
1204	chr4	18900946	hypo	8.2511e-06	0.0350442	-33.3333
1205	chr4	18901353	hypo	4.64588e-06	0.0212553	-37.931
1206	chr4	19240991	hypo	4.32828e-09	9.19158e-05	-56.3244
1207	chr4	19245318	hypo	1.02118e-07	0.00108429	-57.9279
1208	chr4	19279490	hypo	9.70145e-08	0.00105523	-55.1724
1209	chr4	19309945	hypo	2.47944e-06	0.0130085	-41.6667
1210	chr4	19343110	hypo	2.68382e-07	0.00229314	-45.1613
1211	chr4	19388065	hypo	4.03125e-06	0.0193309	-38.4615
1212	chr4	19442701	hyper	1.7436e-06	0.0100693	41.6667
1213	chr4	19633898	hyper	8.70149e-07	0.00570661	41.8605
1214	chr4	19645476	hypo	3.47126e-08	0.000442296	-47.8261
1215	chr4	19708572	hyper	7.64802e-07	0.00509549	60.2941
1216	chr4	19741420	hyper	3.8197e-07	0.00288716	45.4545
1217	chr4	19958972	hypo	4.61427e-06	0.0212553	-39.5349
1218	chr4	20222567	hyper	1.6684e-06	0.0100008	57.7586
1219	chr4	20245167	hyper	3.41736e-11	1.69333e-06	70.7516
1220	chr4	20273847	hypo	1.46522e-12	1.30686e-07	-63.4146
1221	chr4	20360653	hypo	6.37286e-07	0.0044381	-52.879
1222	chr4	20590891	hypo	2.79098e-08	0.00037717	-60.6543
1223	chr4	20723670	hypo	4.40601e-06	0.0209032	-30.9524
1224	chr4	20747457	hypo	1.47561e-08	0.000235583	-67.7419
1225	chr4	20753939	hypo	8.70943e-10	2.61864e-05	-73.1481
1226	chr4	20779060	hyper	1.51238e-06	0.00923915	33.3333
1227	chr4	20801530	hyper	3.4567e-06	0.0173207	38.2353
1228	chr4	20804902	hyper	1.20224e-15	5.36149e-10	84.8485
1229	chr4	21029603	hypo	7.65538e-07	0.00509549	-52.6316
1230	chr4	21352121	hyper	1.53196e-08	0.000235583	50
1231	chr4	21588720	hypo	1.20846e-05	0.0489931	-35.4839
1232	chr4	21740435	hypo	6.69198e-10	2.29565e-05	-54.8387
1233	chr4	21745591	hypo	7.58757e-08	0.000845935	-47.2222
1234	chr4	21878623	hypo	2.84728e-07	0.00230867	-42.8571
1235	chr4	22110512	hypo	1.91285e-08	0.000275178	-52.9412
1236	chr4	22631106	hyper	5.20036e-06	0.0234256	36.6667
1237	chr4	22675391	hyper	1.59796e-09	4.4539e-05	59.0909
1238	chr4	22715215	hyper	4.20257e-08	0.000493203	48.4848
1239	chr4	22734993	hyper	2.48932e-08	0.000346916	50
1240	chr4	22926311	hypo	3.20601e-08	0.000420513	-51.7241
1241	chr4	22957066	hyper	1.16979e-07	0.00118563	50
1242	chr4	22971665	hyper	3.08261e-10	1.1456e-05	56.7568
1243	chr4	22981393	hyper	1.32656e-08	0.000227535	57.8947
1244	chr4	22992925	hyper	6.40476e-12	4.32082e-07	67.5676
1245	chr4	22993605	hyper	4.0914e-08	0.000493133	51.4286
1246	chr4	22995169	hyper	6.78219e-12	4.32082e-07	70.3704
1247	chr4	22997664	hyper	1.33576e-07	0.00129499	47.2222
1248	chr4	23003448	hyper	5.63084e-06	0.0246188	44.4444
1249	chr4	23520283	hyper	1.33515e-07	0.00129499	48.7179
1250	chr4	23601914	hyper	3.55206e-06	0.0176008	38.8889
1251	chr4	23647977	hypo	8.9536e-06	0.0366814	-36.3636
1252	chr4	23872810	hyper	2.5525e-07	0.00223197	46.1538
1253	chr4	23898421	hypo	5.40295e-06	0.0240949	-32.5581
1254	chr4	24293920	hypo	6.79895e-06	0.0294373	-43.75
1255	chr4	24319056	hypo	5.4229e-07	0.00383871	-48.3871
1256	chr4	24582469	hypo	2.62119e-06	0.0135566	-49.8512
1257	chr4	24787233	hyper	1.0132e-08	0.000180738	63.8889
1258	chr4	24797779	hyper	3.20583e-14	4.8522e-09	86.1862
1259	chr4	25185920	hypo	3.71248e-07	0.0028545	-59.7538
1260	chr4	25552623	hyper	1.08506e-07	0.00112533	45.4545
1261	chr4	25913949	hyper	1.97101e-09	4.88327e-05	59.375
1262	chr4	25920280	hyper	5.28156e-11	2.14123e-06	68.4211
1263	chr4	25925673	hypo	2.15583e-09	5.06005e-05	-63.3083
1264	chr4	26786278	hypo	8.96559e-06	0.0366814	-49.1101
1265	chr4	26957465	hypo	4.67089e-06	0.0212553	-54.3103
1266	chr4	27119621	hyper	2.6447e-06	0.0135566	33.3333
1267	chr4	29095603	hyper	2.77817e-07	0.00229435	55.4945
1268	chr4	29363212	hyper	7.49967e-08	0.000845935	59.6241
1269	chr4	30547715	hypo	3.61998e-07	0.00283221	-42.8571
1270	chr4	31871153	hyper	4.56328e-06	0.0212553	49.6429
1271	chr4	35292226	hyper	2.15028e-06	0.0116943	36.1111
1272	chr4	38774219	hyper	9.44202e-09	0.000424126	54.2857
1273	chr4	40459004	hypo	1.69651e-08	0.00068585	-61.4865
1274	chr4	40986075	hypo	1.75186e-06	0.0272395	-32.5581
1275	chr4	41100669	hyper	4.43126e-07	0.00995239	37.8378
1276	chr4	41483514	hypo	1.07665e-06	0.0197845	-44.8276
1277	chr4	41754745	hypo	2.31452e-08	0.000850631	-47.0588
1278	chr4	42972062	hyper	1.2978e-06	0.0223215	40
1279	chr4	43117277	hypo	2.22014e-06	0.0315085	-51.4393
1280	chr4	43522953	hyper	3.20267e-07	0.00761616	33.3333
1281	chr4	44005446	hypo	3.44994e-12	1.39471e-06	-77.2222
1282	chr4	44616967	hyper	3.33225e-10	2.69426e-05	65.7143
1283	chr4	44619506	hyper	3.90283e-11	5.25934e-06	63.6364
1284	chr4	44632157	hyper	2.70848e-11	5.25934e-06	66.6667
1285	chr4	46021125	hypo	4.33388e-09	0.000250295	-53.125
1286	chr4	46656412	hypo	2.2824e-09	0.000153784	-47.2222
1287	chr4	46658462	hypo	9.17474e-08	0.0030909	-48.6486
1288	chr4	46923425	hyper	2.07693e-10	2.09911e-05	74.5098
1289	chr4	46946921	hypo	1.89356e-06	0.0283523	-40.625
1290	chr4	47426541	hyper	1.60232e-06	0.0259109	39.2857
1291	chr4	47576613	hyper	1.35892e-07	0.00422592	55.1724
1292	chr4	48769971	hyper	2.61864e-07	0.00661649	36.5854
1293	chr4	49248020	hyper	1.00694e-06	0.0193845	36.1111
1294	chr4	50538377	hyper	8.16837e-07	0.0173802	41.6667
1295	chr4	51162816	hyper	6.79859e-09	0.000343559	54.2857
1296	chr4	55910959	hyper	2.23137e-07	0.00601384	46.4286
1297	chr4	56026458	hypo	1.521e-07	0.00439211	-37.7778
1298	chr4	56059410	hyper	9.34463e-07	0.0188888	45.1613
1299	chr4	57116476	hypo	1.32514e-06	0.0223215	-35.1351
1300	chr4	61183003	hypo	2.26024e-06	0.0315085	-56.229
1301	chr4	63123481	hypo	4.37336e-06	0.0453553	-35.2941
1302	chr4	63247654	hypo	3.4856e-07	0.0059784	-36.1111
1303	chr4	63424340	hypo	7.62102e-07	0.0121377	-42.8571
1304	chr4	65410552	hypo	2.10785e-06	0.0261107	-43.2432
1305	chr4	65609137	hypo	9.64153e-07	0.0148262	-43.3333
1306	chr4	65770930	hypo	5.43291e-08	0.00186367	-43.75
1307	chr4	65805354	hypo	1.84166e-08	0.000746618	-40.4255
1308	chr4	65844477	hypo	6.4714e-08	0.00192392	-42.1053
1309	chr4	65931747	hypo	1.46723e-07	0.00348169	-45.2381
1310	chr4	69466187	hypo	3.24681e-06	0.0361974	-43.3333
1311	chr4	69510486	hypo	4.30608e-08	0.00160023	-66.6667
1312	chr4	69563647	hypo	2.76515e-09	0.000196706	-51.3514
1313	chr4	69719955	hyper	2.3939e-06	0.0280934	34.6939
1314	chr4	69783551	hypo	7.84268e-08	0.00218588	-54.8387
1315	chr4	69961065	hypo	1.47514e-11	3.28915e-06	-66.6667
1316	chr4	70563084	hyper	4.04527e-06	0.0429516	39.3939
1317	chr4	70620593	hyper	2.21316e-06	0.0266743	35
1318	chr4	70758465	hyper	1.07665e-06	0.015004	44.8276
1319	chr4	70957407	hypo	1.06318e-06	0.015004	-55.7895
1320	chr4	71005472	hyper	2.83812e-07	0.00527352	41.0256
1321	chr4	71053473	hyper	1.36277e-11	3.28915e-06	60.6061
1322	chr4	71515469	hyper	5.76005e-07	0.00951357	55
1323	chr4	71644178	hypo	1.00913e-07	0.00264716	-47.5
1324	chr4	71782919	hyper	2.11824e-07	0.00447896	45.1613
1325	chr4	71856173	hyper	1.48342e-07	0.00348169	45
1326	chr4	72255326	hyper	1.78374e-06	0.0227271	45.8333
1327	chr4	72945761	hypo	9.44328e-09	0.000526397	-64.3695
1328	chr4	72968436	hypo	2.20963e-07	0.00447896	-58.0159
1329	chr4	72980461	hypo	2.508e-07	0.00486274	-61.9231
1330	chr4	73001416	hypo	4.12177e-11	4.5952e-06	-74.3891
1331	chr4	73018493	hypo	1.07247e-06	0.015004	-56.6828
1332	chr4	73051621	hypo	6.28638e-08	0.00192392	-61.0708
1333	chr4	73076691	hypo	3.0877e-09	0.000196706	-68.1818
1334	chr4	73087514	hypo	1.21911e-08	0.000604063	-62.0906
1335	chr4	73091226	hypo	2.59982e-11	3.86458e-06	-69.4017
1336	chr4	73461681	hyper	3.2946e-07	0.00587684	40.4762
1337	chr4	73962966	hypo	3.44427e-06	0.0374622	-32.3529
1338	chr4	77049491	hyper	1.21821e-06	0.0164623	43.3333
1339	chr4	77138314	hyper	3.24681e-06	0.0361974	43.3333
1340	chr4	78185574	hypo	2.00313e-07	0.00446642	-57.7677
1341	chr4	78354791	hyper	1.29066e-06	0.0169283	51.8421
1342	chr4	78420026	hyper	1.56688e-10	1.39748e-05	72.1429
1343	chr4	78652069	hypo	1.58175e-08	0.000705374	-70.625
1344	chr4	82820374	hypo	4.8375e-06	0.0490286	-30.5556
1345	chr4	92425553	hyper	4.95197e-08	0.0015565	63.9706
1346	chr4	92535370	hypo	9.27057e-07	0.0157837	-51.1435
1347	chr4	93911316	hyper	1.47797e-06	0.0215686	60.2564
1348	chr4	95340367	hypo	1.76698e-06	0.0240672	-53.6683
1349	chr4	97465547	hyper	1.01542e-06	0.0165966	34.0909
1350	chr4	104406405	hyper	8.05968e-07	0.0149695	42.8571
1351	chr4	105794682	hypo	7.87756e-07	0.0149695	-40.7407
1352	chr4	105798130	hyper	9.22053e-07	0.0157837	44.1176
1353	chr4	105921991	hyper	5.71758e-09	0.000467257	48.9796
1354	chr4	106348730	hypo	1.30957e-08	0.000494926	-64.7321
1355	chr4	106585649	hypo	6.52868e-07	0.0133386	-43.9024
1356	chr4	106618210	hypo	9.40447e-09	0.000494926	-56.5217
1357	chr4	106717059	hypo	1.15859e-06	0.0182083	-47.8261
1358	chr4	106823053	hypo	2.4739e-11	1.01087e-05	-60.6061
1359	chr4	106913316	hyper	1.18014e-08	0.000494926	55.2381
1360	chr4	106922591	hyper	6.41704e-08	0.00187293	45.9459
1361	chr4	106953429	hypo	2.12235e-06	0.0271007	-41.1507
1362	chr4	107995020	hyper	2.65308e-06	0.0328511	44.5113
1363	chr4	108075826	hyper	3.22766e-06	0.0387902	41.6903
1364	chr4	108222195	hyper	2.78804e-07	0.00599596	61.5764
1365	chr4	110037497	hypo	2.01395e-06	0.0265461	-56.3158
1366	chr4	110597971	hypo	1.33235e-08	0.000494926	-62.5
1367	chr4	110625621	hypo	2.61777e-07	0.00594254	-62.069
1368	chr4	110731071	hypo	1.60985e-06	0.0226831	-45.823
1369	chr4	110740108	hypo	1.99272e-07	0.00478973	-57.5175
1370	chr4	110761513	hypo	1.80849e-08	0.000615812	-59.375
1371	chr4	110789435	hypo	1.65999e-09	0.000275052	-62.8483
1372	chr4	111159659	hyper	1.28279e-08	0.000494926	47.5
1373	chr4	111341173	hypo	9.27957e-09	0.000494926	-51.5152
1374	chr4	111341612	hypo	1.62937e-07	0.00416114	-60.68
1375	chr4	111773235	hyper	3.93733e-09	0.000402212	63.4615
1376	chr4	111775178	hyper	1.08016e-07	0.00294247	60.7639
1377	chr4	111775802	hyper	2.0194e-09	0.000275052	70.0926
1378	chr4	111829475	hyper	1.28541e-06	0.0194532	51.9656
1379	chr4	112403865	hyper	5.52176e-15	2.36465e-09	83.4432
1380	chr4	113493976	hyper	3.14919e-10	4.49539e-05	64.899
1381	chr4	113686474	hypo	7.18111e-07	0.00715176	-39.5349
1382	chr4	113688068	hypo	3.05392e-07	0.00344163	-48.3871
1383	chr4	113695215	hypo	2.99149e-06	0.0232925	-37.1429
1384	chr4	113711761	hypo	3.38335e-06	0.0254192	-39.2857
1385	chr4	113733185	hypo	2.26499e-06	0.0181374	-41.6667
1386	chr4	113733745	hypo	1.40451e-07	0.00222767	-47.0588
1387	chr4	114382639	hypo	8.24341e-09	0.000294182	-58.0645
1388	chr4	114383677	hyper	4.64797e-09	0.00018243	62.684
1389	chr4	114389538	hyper	5.1224e-12	1.09682e-06	65.4399
1390	chr4	115756535	hypo	3.36663e-07	0.00369676	-59.3776
1391	chr4	116264163	hyper	4.4956e-09	0.00018243	65.368
1392	chr4	116626362	hypo	9.34463e-07	0.00889283	-45.1613
1393	chr4	116677706	hypo	6.12781e-06	0.0416538	-40.625
1394	chr4	116679853	hypo	2.68778e-07	0.00311087	-54.1328
1395	chr4	116772973	hypo	4.54194e-08	0.000845676	-60.9039
1396	chr4	117616840	hyper	2.28707e-06	0.0181374	36.3636
1397	chr4	119603200	hypo	7.26102e-08	0.00129562	-65.1515
1398	chr4	119906135	hypo	1.0886e-06	0.0101345	-41.9355
1399	chr5	552419	hyper	3.67629e-08	0.000787172	61.4706
1400	chr5	1076364	hypo	1.3836e-08	0.000395011	-53.5335
1401	chr5	1088896	hypo	1.79782e-07	0.00256634	-59.6154
1402	chr5	1222665	hypo	1.80669e-06	0.0154741	-52.957
1403	chr5	1391365	hypo	4.79895e-10	5.13779e-05	-62.1622
1404	chr5	1564037	hypo	1.33608e-06	0.0120294	-51.2605
1405	chr5	1597754	hypo	6.68966e-06	0.0440738	-48.323
1406	chr5	1601919	hyper	7.64778e-07	0.00744342	52.9268
1407	chr5	1676288	hyper	2.57249e-08	0.000612028	63.2353
1408	chr5	1678544	hyper	2.59514e-07	0.00308709	61.6935
1409	chr5	1690959	hyper	1.79135e-08	0.000479457	68.7783
1410	chr5	2882552	hypo	2.28312e-07	0.00305541	-50
1411	chr5	2889001	hypo	2.15085e-08	0.000541815	-66.6667
1412	chr5	2901926	hyper	4.50313e-09	0.00018243	69.4118
1413	chr5	2931586	hyper	1.48444e-07	0.00223112	57.8022
1414	chr5	2970160	hypo	2.35565e-07	0.00305694	-57.9627
1415	chr5	3172243	hypo	1.99361e-06	0.0167402	-51.4431
1416	chr5	4119615	hyper	4.2402e-08	0.000845676	42.2222
1417	chr5	4641289	hyper	5.07463e-06	0.0350512	33.3333
1418	chr5	4830508	hyper	4.52864e-08	0.000845676	46.1538
1419	chr5	4831135	hyper	2.57262e-07	0.00308709	43.3333
1420	chr5	4833963	hyper	3.50698e-08	0.000787172	45.2381
1421	chr5	4844522	hyper	6.20835e-07	0.00648459	45.7143
1422	chr5	4945489	hypo	6.19136e-07	0.00648459	-46.0536
1423	chr5	5680973	hypo	7.54391e-06	0.0489489	-39.2857
1424	chr5	6285275	hypo	6.65751e-06	0.0440738	-49.6825
1425	chr5	6931117	hyper	2.23381e-06	0.0181374	57.7083
1426	chr5	7689005	hypo	5.01531e-06	0.0350512	-39.2857
1427	chr5	8074794	hyper	2.03413e-07	0.00281001	64.0086
1428	chr5	8232262	hypo	4.2901e-06	0.0307294	-52.7778
1429	chr5	8715280	hypo	3.25678e-06	0.0249052	-48.1481
1430	chr5	8715811	hypo	2.22193e-09	0.000135932	-63.5417
1431	chr5	8729602	hypo	4.68597e-09	0.00018243	-53.3333
1432	chr5	8814743	hypo	1.20145e-08	0.000367509	-51.4286
1433	chr5	8914158	hypo	1.34833e-06	0.0120294	-41.6667
1434	chr5	9431824	hyper	2.507e-07	0.00308709	60.9852
1435	chr5	9487116	hypo	1.00309e-08	0.000330436	-58.5973
1436	chr5	9659250	hyper	4.19961e-06	0.0307294	41.1765
1437	chr5	9666141	hyper	1.34259e-07	0.00221137	48.3871
1438	chr5	9691250	hyper	1.51088e-07	0.00223112	57.5758
1439	chr5	9886425	hypo	1.60018e-06	0.0139851	-51.5152
1440	chr5	10031514	hyper	1.08027e-09	9.25238e-05	57.5
1441	chr5	10090166	hypo	4.30542e-06	0.0307294	-38.2353
1442	chr5	12354279	hyper	2.01942e-09	0.000135932	58.0263
1443	chr5	12692678	hyper	9.80431e-08	0.00167945	58.5586
1444	chr5	14120329	hypo	6.58749e-07	0.00671678	-58.8465
1445	chr5	19875640	hypo	2.17151e-06	0.0208455	-41.9355
1446	chr5	20524242	hyper	2.37171e-09	0.000133759	66.5913
1447	chr5	20532130	hyper	1.15516e-08	0.000460654	59.0355
1448	chr5	20534849	hyper	4.71879e-11	4.25804e-06	70.7513
1449	chr5	20586304	hypo	1.16979e-07	0.00239902	-50
1450	chr5	20741536	hyper	1.17711e-06	0.0129533	51.9549
1451	chr5	20785700	hypo	9.43671e-07	0.0112043	-41.3793
1452	chr5	20785725	hypo	8.77446e-07	0.0106996	-36.8421
1453	chr5	21381542	hypo	3.80474e-06	0.033012	-51.5406
1454	chr5	22447163	hypo	2.29103e-06	0.0215347	-44.8276
1455	chr5	22453761	hypo	2.63615e-07	0.0047575	-42.1053
1456	chr5	22533647	hypo	1.16154e-06	0.0129533	-44.7368
1457	chr5	22550318	hyper	4.00996e-06	0.0337989	47.1429
1458	chr5	22557493	hyper	1.86016e-06	0.0190742	45.7759
1459	chr5	23050277	hypo	4.38209e-07	0.00659036	-51.4286
1460	chr5	23122830	hypo	3.73734e-08	0.000991888	-48.6486
1461	chr5	23165899	hypo	3.81499e-07	0.00593532	-46.6667
1462	chr5	23444815	hypo	1.1694e-07	0.00239902	-40.5405
1463	chr5	26110381	hypo	1.49027e-10	1.12063e-05	-58.0645
1464	chr5	26115076	hypo	5.77004e-07	0.00839782	-50
1465	chr5	26126750	hypo	1.03687e-11	1.16953e-06	-61.7647
1466	chr5	26138354	hypo	5.93989e-09	0.000267995	-52.7273
1467	chr5	26740926	hypo	1.68349e-06	0.0176641	-42.3077
1468	chr5	26930124	hypo	2.85e-07	0.00494562	-40.7407
1469	chr5	27005641	hypo	6.44654e-07	0.00881378	-35.8974
1470	chr5	27130487	hypo	7.95708e-07	0.0102573	-39.2857
1471	chr5	27146059	hyper	1.84494e-08	0.000594571	59.3093
1472	chr5	27153950	hyper	5.55448e-06	0.0410831	54.6296
1473	chr5	27324199	hypo	4.93179e-08	0.00123618	-45.9459
1474	chr5	27670918	hypo	4.69555e-06	0.037831	-34.4828
1475	chr5	27671254	hypo	1.6133e-06	0.0173307	-45.4545
1476	chr5	27911705	hyper	5.33044e-06	0.0400831	49.0208
1477	chr5	28330914	hyper	3.43269e-06	0.0303678	53.8084
1478	chr5	28604810	hypo	3.05172e-07	0.00509954	-53.3333
1479	chr5	28624918	hypo	1.2252e-08	0.000460654	-56
1480	chr5	28878634	hypo	1.17197e-06	0.0129533	-41.4545
1481	chr5	30164692	hypo	6.19796e-08	0.00147178	-50
1482	chr5	30414021	hypo	2.89457e-09	0.000145108	-50
1483	chr5	30747276	hypo	3.62503e-08	0.000991888	-52.1739
1484	chr5	30754802	hypo	1.08764e-07	0.00239902	-51.4286
1485	chr5	30812173	hypo	1.17459e-09	7.57074e-05	-58.1395
1486	chr5	31570393	hypo	1.69928e-08	0.000589753	-47.5
1487	chr5	31591901	hypo	2.17151e-06	0.0208455	-41.9355
1488	chr5	32480854	hyper	2.63615e-07	0.0047575	42.1053
1489	chr5	33125560	hyper	5.16517e-12	7.76805e-07	71.0526
1490	chr5	33458140	hypo	3.32538e-06	0.0300069	-36.3636
1491	chr5	33680953	hypo	6.25237e-07	0.00881378	-48.1481
1492	chr5	33690200	hypo	3.19344e-19	1.44081e-13	-89.7436
1493	chr5	33692695	hyper	2.07337e-12	4.67732e-07	72.6144
1494	chr5	33909521	hyper	2.68797e-08	0.000808504	59.375
1495	chr5	34129990	hypo	6.00737e-06	0.0437161	-38.4615
1496	chr5	35115590	hyper	2.17151e-06	0.0208455	41.9355
1497	chr5	35140326	hypo	2.54364e-06	0.0234212	-51.5789
1498	chr5	35174699	hyper	4.80306e-06	0.0380183	40.625
1499	chr5	35250016	hyper	5.09596e-06	0.0396413	38.7097
1500	chr5	35272677	hyper	4.04527e-06	0.0337989	39.3939
1501	chr5	35704460	hyper	3.54231e-07	0.00570792	46.4286
1502	chr5	37870256	hypo	4.35779e-06	0.0357481	-40
1503	chr5	38844065	hypo	2.62152e-07	0.0047575	-51.2195
1504	chr5	38847700	hypo	8.29875e-07	0.0104006	-40.4255
1505	chr5	39566050	hypo	6.73303e-07	0.00893472	-42.5
1506	chr5	40254417	hypo	5.21607e-06	0.0398878	-32.2581
1507	chr5	42011344	hyper	6.14119e-07	0.00677441	58.6607
1508	chr5	42042215	hyper	2.87683e-06	0.0240948	53.4056
1509	chr5	42552888	hypo	1.1699e-08	0.000311246	-58.9744
1510	chr5	42565920	hypo	1.8543e-07	0.00239616	-59.5968
1511	chr5	43113034	hypo	1.59333e-06	0.015013	-42.8571
1512	chr5	43256474	hypo	2.84306e-06	0.0240948	-51.3904
1513	chr5	43285232	hyper	7.43383e-07	0.00800509	62.5
1514	chr5	43399427	hyper	3.74871e-06	0.0297447	40
1515	chr5	43955712	hypo	3.57142e-09	0.000124251	-62.5
1516	chr5	43982905	hyper	3.25355e-06	0.0267545	41.1765
1517	chr5	44349076	hypo	1.27665e-11	9.62329e-07	-70.9677
1518	chr5	44930874	hyper	5.06201e-06	0.038157	35.1351
1519	chr5	46771662	hypo	4.27989e-07	0.00483922	-41.5064
1520	chr5	47385934	hypo	2.42199e-07	0.00296056	-39.1304
1521	chr5	48334264	hypo	2.08242e-07	0.00261618	-39.0244
1522	chr5	48608924	hypo	1.46777e-09	6.63835e-05	-48.5714
1523	chr5	48633392	hypo	1.94043e-08	0.000461899	-53.5714
1524	chr5	48642097	hypo	1.6657e-08	0.000418531	-63.8889
1525	chr5	48663498	hypo	9.17474e-08	0.00153686	-48.6486
1526	chr5	48675505	hypo	1.43909e-06	0.0141492	-35.5556
1527	chr5	48675643	hypo	8.02699e-07	0.00844281	-43.75
1528	chr5	48840337	hypo	2.82403e-06	0.0240948	-36.3636
1529	chr5	49255254	hypo	4.94974e-09	0.000159903	-51.3514
1530	chr5	49293655	hypo	1.2178e-06	0.0125177	-40.625
1531	chr5	49639649	hyper	1.77655e-07	0.00239616	41.0256
1532	chr5	49700825	hyper	9.14936e-10	4.59781e-05	61.1111
1533	chr5	51630283	hyper	3.81533e-13	5.75193e-08	72.6744
1534	chr5	53346437	hypo	1.48821e-06	0.0143209	-38.2353
1535	chr5	54698401	hyper	8.73296e-08	0.00151912	56.6667
1536	chr5	54921567	hypo	4.79408e-08	0.000985566	-48.3871
1537	chr5	55018049	hyper	8.01945e-14	1.8135e-08	68.4211
1538	chr5	55343409	hypo	7.24915e-08	0.00131145	-64.8829
1539	chr5	55376510	hypo	1.75979e-07	0.00239616	-61.1227
1540	chr5	55457039	hyper	2.20202e-12	2.4898e-07	67.7419
1541	chr5	55460226	hyper	2.9176e-09	0.00011996	64.5161
1542	chr5	55580025	hypo	2.06603e-06	0.0190697	-55.8036
1543	chr5	57612185	hypo	1.84925e-07	0.00239616	-55.0699
1544	chr5	57677073	hypo	5.39934e-16	2.44199e-10	-82.0513
1545	chr5	57735716	hypo	1.54396e-10	8.72867e-06	-76.8319
1546	chr5	60186705	hyper	2.18858e-08	0.00049492	45.4545
1547	chr5	60442823	hypo	1.36479e-06	0.0137169	-41.9355
1548	chr5	60632576	hypo	6.75283e-08	0.00131145	-62.8183
1549	chr5	60635502	hypo	3.57421e-08	0.000769775	-63.9058
1550	chr5	61530445	hyper	3.28333e-07	0.00390782	54.0724
1551	chr5	61754785	hypo	3.43954e-09	0.000124251	-57.5758
1552	chr5	61755894	hypo	1.02853e-11	9.30358e-07	-63.1579
1553	chr5	61791230	hypo	7.04976e-09	0.000212562	-51.5152
1554	chr5	61981416	hypo	2.8196e-06	0.0240948	-34.7826
1555	chr5	61981944	hyper	1.02432e-08	0.000289546	47.9167
1556	chr5	61985111	hyper	1.12207e-07	0.00169162	46.6667
1557	chr5	62063156	hypo	4.21656e-07	0.00483922	-44.1176
1558	chr5	62076966	hypo	7.22195e-08	0.00131145	-61.9748
1559	chr5	62077139	hypo	7.23275e-11	4.67313e-06	-73.0049
1560	chr5	62295987	hypo	3.66208e-06	0.0295762	-50.4202
1561	chr5	62968907	hypo	4.10884e-06	0.0320401	-45.5901
1562	chr5	63785908	hypo	4.88325e-06	0.0374334	-45.4921
1563	chr5	63908595	hyper	1.4452e-07	0.00210848	53.8462
1564	chr5	64086973	hypo	2.82678e-06	0.0240948	-41.0256
1565	chr5	64741109	hypo	1.0303e-07	0.00166306	-62.0833
1566	chr5	64901630	hypo	1.06636e-07	0.00166306	-37.2093
1567	chr5	67832242	hypo	1.66066e-06	0.0176954	-44.4444
1568	chr5	67961257	hyper	1.88866e-06	0.019657	37.8378
1569	chr5	67961370	hyper	3.09657e-06	0.0282258	42.4242
1570	chr5	67966647	hyper	7.70804e-07	0.00958234	41.1765
1571	chr5	67976326	hypo	6.13937e-06	0.0422708	-39.2857
1572	chr5	67989998	hypo	2.01471e-11	1.28809e-06	-76.4502
1573	chr5	67991944	hyper	3.87904e-13	5.78673e-08	81.7857
1574	chr5	68002837	hyper	3.97711e-06	0.0335832	54.3011
1575	chr5	68267695	hypo	9.88565e-08	0.00199241	-52.6316
1576	chr5	68578875	hyper	8.7322e-07	0.0104306	56.4502
1577	chr5	68770793	hypo	5.62926e-06	0.039989	-37.931
1578	chr5	69530527	hypo	2.94304e-06	0.02744	-37.8378
1579	chr5	69548338	hypo	2.01192e-07	0.00333486	-46.875
1580	chr5	69550820	hypo	9.3045e-08	0.00199241	-45.7143
1581	chr5	69969376	hyper	1.06514e-06	0.0119172	57.9151
1582	chr5	69999587	hyper	2.12059e-10	9.49046e-06	69.697
1583	chr5	70518836	hyper	5.30543e-06	0.038529	34.2105
1584	chr5	71700797	hypo	6.69685e-06	0.0441922	-36.1702
1585	chr5	71722784	hypo	1.73494e-11	1.28809e-06	-69.2308
1586	chr5	71752345	hypo	3.23395e-08	0.000921773	-65.3846
1587	chr5	71793805	hypo	5.70038e-11	2.8346e-06	-60.5263
1588	chr5	72011925	hypo	6.56775e-09	0.000244943	-50
1589	chr5	72012801	hypo	6.74944e-06	0.0441922	-47.2222
1590	chr5	72019618	hypo	8.85648e-07	0.0104306	-42.4242
1591	chr5	72020241	hypo	2.92533e-06	0.02744	-43.2432
1592	chr5	72278237	hypo	5.28278e-06	0.038529	-35.2941
1593	chr5	73231940	hyper	4.5573e-06	0.0357818	50.0797
1594	chr5	73417265	hyper	2.82762e-06	0.02744	39.0244
1595	chr5	74476270	hypo	2.76258e-11	1.54545e-06	-67.7419
1596	chr5	74496196	hyper	7.24119e-07	0.00925917	42.1053
1597	chr5	74719711	hyper	5.07463e-06	0.038529	33.3333
1598	chr5	74740662	hyper	2.62112e-07	0.00404501	53.8462
1599	chr5	74754470	hypo	1.91326e-11	1.28809e-06	-73.6842
1600	chr5	74834465	hypo	1.50702e-14	3.37224e-09	-89.2857
1601	chr5	74850915	hyper	3.22288e-08	0.000921773	62.5997
1602	chr5	74862926	hypo	9.55647e-08	0.00199241	-58.1653
1603	chr5	74908577	hypo	1.99883e-07	0.00333486	-63.5628
1604	chr5	74910164	hypo	3.29545e-08	0.000921773	-65.8847
1605	chr5	74910215	hypo	3.37869e-07	0.00504031	-56.6667
1606	chr5	75294110	hypo	1.02394e-07	0.00199241	-52.1429
1607	chr5	75615709	hyper	7.80604e-12	8.73375e-07	70
1608	chr5	75621552	hypo	5.92159e-07	0.00828167	-42.8571
1609	chr5	75730796	hypo	3.30991e-06	0.0290453	-48.4879
1610	chr5	77359689	hyper	6.43795e-07	0.00873099	55.8029
1611	chr5	78048857	hypo	4.5573e-06	0.0357818	-50.0797
1612	chr5	78067808	hypo	1.27767e-07	0.00228722	-63.7409
1613	chr5	78663587	hypo	6.69921e-07	0.00881809	-37.5
1614	chr5	78670518	hypo	4.5174e-07	0.00652164	-38.6364
1615	chr5	79620786	hyper	8.3845e-08	0.00199241	45.9459
1616	chr5	79637010	hyper	3.6014e-06	0.0309954	40.7407
1617	chr5	80475243	hypo	3.15345e-06	0.0282258	-38.4615
1618	chr5	80785883	hypo	5.33764e-06	0.038529	-41.3793
1619	chr5	81096384	hypo	2.17151e-06	0.0220871	-41.9355
1620	chr5	81808097	hyper	1.19434e-07	0.00222714	42.4242
1621	chr5	81878085	hyper	2.0376e-09	8.29002e-05	48.7805
1622	chr5	82763046	hyper	4.50384e-06	0.0357818	41.9355
1623	chr5	83144583	hypo	1.20999e-06	0.0132077	-36.9565
1624	chr5	83173832	hypo	7.54391e-06	0.0468915	-39.2857
1625	chr5	84781043	hypo	6.91216e-06	0.0441922	-35.4839
1626	chr5	84781752	hypo	4.4042e-08	0.00115944	-47.7273
1627	chr5	84988378	hyper	1.00809e-06	0.0115681	42.7381
1628	chr5	85117816	hyper	2.65517e-06	0.0264064	46.7349
1629	chr5	85474542	hypo	6.76786e-06	0.0441922	-31.1111
1630	chr5	86426507	hypo	7.54391e-06	0.0468915	-39.2857
1631	chr5	86476584	hypo	5.94565e-06	0.0415766	-46.3415
1632	chr5	86979761	hypo	9.80431e-08	0.00199241	-58.5586
1633	chr5	86982600	hypo	2.11032e-07	0.00337302	-59.4566
1634	chr5	87195414	hyper	5.26977e-06	0.038529	30.6122
1635	chr5	87320453	hypo	4.09101e-06	0.0339053	-35
1636	chr5	87538109	hypo	1.19607e-15	5.35285e-10	-80
1637	chr5	88308090	hyper	6.91084e-06	0.0441922	37.037
1638	chr5	88311453	hyper	2.72401e-08	0.000921773	50
1639	chr5	93996692	hyper	6.4099e-08	0.0023392	44.4444
1640	chr5	97802107	hypo	1.59985e-06	0.0291922	-53.4392
1641	chr5	101984927	hypo	2.75671e-06	0.0384656	-41.9355
1642	chr5	103266962	hypo	7.33877e-08	0.00248688	-47.3684
1643	chr5	103289529	hypo	2.14126e-06	0.0335043	-44
1644	chr5	104814055	hypo	1.66127e-07	0.00375303	-48.4848
1645	chr5	104818848	hypo	1.31607e-06	0.0249747	-36.8421
1646	chr5	104943277	hypo	2.18742e-06	0.0335043	-42.8571
1647	chr5	106135622	hyper	3.24023e-06	0.0416604	51.1364
1648	chr5	106168121	hyper	2.27858e-12	5.40497e-07	81.0362
1649	chr5	106169975	hyper	5.44087e-08	0.00215103	60.1399
1650	chr5	106545176	hypo	2.19065e-08	0.00129603	-65.035
1651	chr5	106699437	hypo	3.58066e-06	0.0447033	-33.3333
1652	chr5	109790790	hypo	7.75806e-09	0.000613425	-51.6129
1653	chr5	109908273	hypo	7.50998e-07	0.0148452	-53.5714
1654	chr5	110086588	hyper	1.90551e-06	0.032286	51.6129
1655	chr5	110621787	hyper	1.05744e-11	1.67222e-06	62.1622
1656	chr5	111002374	hyper	1.62191e-08	0.00109923	58.8235
1657	chr5	111537485	hypo	6.30593e-07	0.0130071	-63.1965
1658	chr5	111755799	hypo	2.81192e-09	0.000266804	-56
1659	chr5	112369765	hyper	1.72179e-06	0.0302536	43.75
1660	chr5	112630767	hypo	2.95695e-06	0.0400808	-50.8815
1661	chr5	112801079	hyper	1.20388e-07	0.00335965	45.7143
1662	chr5	113267207	hypo	1.36461e-07	0.00359662	-50
1663	chr5	113621464	hypo	9.58819e-08	0.00303253	-51.6129
1664	chr5	113630733	hypo	2.73343e-06	0.0384656	-38.7097
1665	chr5	113925560	hypo	2.74972e-08	0.00130451	-52.5
1666	chr5	113962579	hypo	1.73533e-12	5.40497e-07	-78.5714
1667	chr5	113992154	hypo	2.45866e-08	0.00129603	-53.3333
1668	chr5	113993801	hypo	2.73104e-10	3.23913e-05	-67.5439
1669	chr5	113997557	hypo	2.18929e-06	0.0335043	-45.9459
1670	chr5	114061078	hyper	3.24912e-06	0.0416604	52.7778
1671	chr5	114149094	hypo	1.6377e-07	0.00375303	-50
1672	chr5	114184483	hypo	3.93027e-08	0.00169508	-62.2914
1673	chr5	114195784	hypo	1.64404e-07	0.00375303	-58.4559
1674	chr5	114213620	hypo	1.0438e-07	0.00309497	-63.4009
1675	chr5	114303181	hypo	3.2965e-07	0.00710871	-48.2759
1676	chr5	114459477	hyper	2.40942e-06	0.0357209	39.4737
1677	chr5	114581771	hyper	3.08532e-09	4.2047e-05	58.3333
1678	chr5	114628582	hypo	3.66115e-13	2.31253e-08	-76.1905
1679	chr5	114637722	hypo	1.01317e-13	1.06659e-08	-79.1667
1680	chr5	114640946	hypo	2.60464e-11	7.47815e-07	-73.913
1681	chr5	114697201	hyper	2.01561e-13	1.59142e-08	80.6178
1682	chr5	114701645	hypo	4.62841e-16	1.46174e-10	-83.3333
1683	chr5	114708541	hypo	3.46443e-12	1.82356e-07	-73.3333
1684	chr5	114714342	hyper	2.80797e-09	4.03096e-05	54.0541
1685	chr5	114721083	hyper	4.21277e-06	0.0146206	38.4615
1686	chr5	114728262	hyper	1.48534e-07	0.000998084	52
1687	chr5	114735229	hyper	4.83572e-06	0.0166001	35.4839
1688	chr5	114836401	hyper	9.21511e-06	0.0303157	40
1689	chr5	115025924	hypo	6.26246e-06	0.0210405	-36.6667
1690	chr5	115038139	hyper	3.10824e-07	0.00175293	61.996
1691	chr5	115062757	hypo	1.36032e-09	2.14807e-05	-66.6667
1692	chr5	115063684	hypo	4.70405e-09	5.5077e-05	-59.2593
1693	chr5	115070510	hypo	3.32841e-09	4.2047e-05	-59.1919
1694	chr5	115077427	hypo	2.23381e-06	0.00853822	-57.7083
1695	chr5	115185339	hypo	8.86993e-08	0.000636658	-55.5556
1696	chr5	115387727	hypo	4.54554e-07	0.00239262	-56.6667
1697	chr5	115857937	hyper	8.43844e-07	0.00391915	44.4444
1698	chr5	115983342	hypo	2.60362e-06	0.00978896	-57.1429
1699	chr5	116038843	hyper	7.75573e-09	8.16471e-05	60.7143
1700	chr5	116054821	hyper	1.27476e-10	2.87567e-06	69.2308
1701	chr5	116097960	hyper	1.60091e-05	0.0481522	44.5813
1702	chr5	116143072	hyper	8.95696e-09	8.83995e-05	62.5947
1703	chr5	116149894	hyper	5.33968e-08	0.00039218	51.5152
1704	chr5	116152965	hyper	1.77735e-07	0.00110063	51.6129
1705	chr5	116373994	hyper	7.23202e-07	0.00346063	57.1429
1706	chr5	116489986	hypo	2.24405e-08	0.000191545	-62.8596
1707	chr5	116537795	hyper	1.73927e-06	0.00704225	52.1822
1708	chr5	117590833	hyper	1.25633e-05	0.040078	52.7859
1709	chr5	117908477	hyper	9.75459e-06	0.0317597	34.1463
1710	chr5	117939963	hyper	5.09267e-07	0.00263666	50
1711	chr5	118139111	hypo	1.30168e-05	0.0411097	-34.375
1712	chr5	118143210	hyper	3.65748e-06	0.0131262	60.8974
1713	chr5	118180394	hypo	1.73961e-07	0.00109881	-61.1111
1714	chr5	118522131	hyper	6.75367e-06	0.022452	40.7407
1715	chr5	118861557	hypo	2.23086e-06	0.00853822	-38.8889
1716	chr5	119246767	hyper	1.37832e-05	0.0426764	31.5789
1717	chr5	119623325	hypo	1.32517e-07	0.000930035	-54.5455
1718	chr5	119653061	hypo	1.95068e-06	0.00779826	-49.8137
1719	chr6	532797	hyper	1.67533e-06	0.00687143	40
1720	chr6	4187010	hyper	1.25249e-09	2.0819e-05	62.069
1721	chr6	7276583	hyper	6.76768e-07	0.00339264	44.186
1722	chr6	8744958	hypo	3.972e-06	0.0140948	-45.7265
1723	chr6	8800205	hypo	5.25504e-08	0.00039218	-62.5717
1724	chr6	9511429	hyper	1.19121e-06	0.00522508	40.4762
1725	chr6	9749449	hyper	2.66652e-06	0.00990753	44.4444
1726	chr6	9895806	hyper	1.1685e-06	0.00519768	39.4737
1727	chr6	9946586	hyper	1.16478e-05	0.0375366	35.1351
1728	chr6	9965713	hyper	7.04804e-07	0.0034265	50
1729	chr6	10408934	hyper	3.399e-08	0.000268367	45.4545
1730	chr6	10428631	hyper	1.20145e-08	0.000108412	51.4286
1731	chr6	11463806	hypo	4.70864e-09	5.5077e-05	-57.1429
1732	chr6	11466591	hyper	1.56532e-05	0.0475344	43.9024
1733	chr6	11467649	hypo	7.05222e-07	0.0034265	-46.1538
1734	chr6	11485379	hypo	1.58216e-07	0.00104099	-46.1538
1735	chr6	11574266	hypo	1.36327e-05	0.0426285	-36.3636
1736	chr6	11640242	hypo	5.28278e-06	0.0179398	-35.2941
1737	chr6	11672719	hypo	8.58224e-07	0.00392817	-45.4545
1738	chr6	11973818	hyper	3.22032e-06	0.0118261	55.0766
1739	chr6	12019376	hypo	1.72806e-10	3.63838e-06	-52.9412
1740	chr6	12021147	hypo	1.6301e-08	0.000143004	-51.5152
1741	chr6	12041699	hypo	8.01486e-10	1.48897e-05	-54.0541
1742	chr6	12092681	hypo	1.19044e-08	0.000108412	-54.5455
1743	chr6	12144824	hypo	1.5561e-05	0.0475344	-38.7097
1744	chr6	12162293	hypo	1.92626e-07	0.0011699	-52
1745	chr6	12319469	hypo	6.91004e-09	7.668e-05	-56.5217
1746	chr6	12371472	hypo	9.10936e-07	0.00410988	-37.1429
1747	chr6	12437481	hypo	8.29822e-07	0.00391155	-37.5
1748	chr6	12539452	hypo	1.65025e-09	2.48182e-05	-47.7273
1749	chr6	12895950	hypo	4.33639e-08	0.000334028	-46.5116
1750	chr6	12895960	hypo	3.29358e-08	0.000266712	-46.6667
1751	chr6	13112526	hypo	3.84048e-07	0.0020912	-38.2353
1752	chr6	16904897	hypo	4.50472e-11	1.18556e-06	-67.6471
1753	chr6	16910616	hypo	1.46584e-07	0.000998084	-50
1754	chr6	16960066	hyper	9.38683e-09	8.98346e-05	56.4103
1755	chr6	17043097	hypo	1.1189e-09	1.96317e-05	-62.1622
1756	chr6	17058624	hypo	2.03471e-07	0.00121245	-42.8571
1757	chr6	17125102	hypo	1.62558e-11	6.41737e-07	-52
1758	chr6	17301308	hypo	4.81337e-12	2.17165e-07	-77.2727
1759	chr6	17322980	hypo	4.32648e-07	0.00231591	-63.4615
1760	chr6	17326418	hypo	2.4626e-08	0.000204668	-46.3415
1761	chr6	17471795	hyper	4.98955e-15	7.87899e-10	75.6098
1762	chr6	17715054	hypo	3.58066e-06	0.0129982	-33.3333
1763	chr6	17777865	hyper	7.53894e-11	1.8315e-06	61.7647
1764	chr6	18046418	hypo	4.05462e-06	0.0142281	-51.5048
1765	chr6	18465656	hyper	2.56166e-07	0.00149819	55.1348
1766	chr6	19001356	hyper	1.6698e-06	0.00687143	61.4144
1767	chr6	19028421	hyper	2.37927e-11	7.47815e-07	63.8889
1768	chr6	19229484	hypo	1.54586e-06	0.00650949	-43.3333
1769	chr6	19490813	hyper	3.79674e-07	0.0020912	44.4444
1770	chr6	19806440	hyper	1.68186e-07	0.00108401	58.8235
1771	chr6	19820626	hypo	6.67044e-07	0.00339264	-53.9971
1772	chr6	19838563	hypo	2.02046e-06	0.00797626	-45.4545
1773	chr6	19868064	hyper	2.72654e-07	0.00156562	58.6128
1774	chr6	19961612	hyper	3.21539e-09	4.2047e-05	63.166
1775	chr6	19971659	hyper	7.52209e-10	1.48476e-05	71.5517
1776	chr6	20003366	hyper	8.49034e-09	8.64973e-05	66.8627
1777	chr6	20137778	hyper	1.4579e-06	0.00622206	59.6545
1778	chr6	20210647	hyper	2.25001e-11	7.47815e-07	67.8571
1779	chr6	20212510	hyper	7.04111e-09	7.668e-05	58.5366
1780	chr6	20228522	hyper	2.24392e-06	0.00853822	57.2981
1781	chr6	20242058	hyper	1.36432e-06	0.00590246	58.5417
1782	chr6	20969129	hyper	2.8302e-06	0.0308024	53.7577
1783	chr6	22172529	hypo	1.40023e-08	0.000781015	-69.6429
1784	chr6	22480491	hyper	2.6254e-09	0.000292878	66.332
1785	chr6	22572189	hyper	9.20005e-08	0.00273685	54.5455
1786	chr6	22613695	hyper	2.71094e-07	0.00596283	50
1787	chr6	22626679	hyper	2.24735e-06	0.0263899	35.5556
1788	chr6	22649525	hyper	1.12272e-07	0.00294695	54.2857
1789	chr6	22686060	hyper	8.29063e-09	0.000528495	56.0976
1790	chr6	22942763	hyper	9.1979e-07	0.0143307	38.8889
1791	chr6	22983864	hypo	1.69553e-06	0.0229268	-50
1792	chr6	23096488	hypo	1.82612e-06	0.0233044	-38.4615
1793	chr6	23099887	hyper	1.95907e-07	0.00485656	48.2759
1794	chr6	23128111	hyper	3.58066e-06	0.0371575	33.3333
1795	chr6	23457790	hyper	9.93545e-10	0.000147781	55.2632
1796	chr6	23622706	hypo	3.51539e-06	0.0371575	-41.9355
1797	chr6	23664736	hyper	8.24341e-09	0.000528495	58.0645
1798	chr6	24017753	hyper	6.66801e-09	0.000528495	60
1799	chr6	24150898	hyper	6.61183e-08	0.00233898	50
1800	chr6	25177631	hypo	1.82791e-06	0.0233044	-38.2353
1801	chr6	25179032	hypo	2.80189e-06	0.0308024	-35.1351
1802	chr6	25331751	hypo	1.24954e-06	0.0179862	-59.5106
1803	chr6	26875186	hypo	1.32737e-06	0.0185094	-57.1429
1804	chr6	26878958	hypo	6.32791e-08	0.00233898	-65.75
1805	chr6	26894996	hypo	1.09832e-07	0.00294695	-57.4751
1806	chr6	26911185	hypo	2.80621e-07	0.00596283	-53.0645
1807	chr6	26955229	hyper	2.43508e-06	0.0278612	52.8571
1808	chr6	26966988	hyper	3.37055e-08	0.00167113	62.9984
1809	chr6	26976530	hyper	1.83373e-11	8.18252e-06	70.4545
1810	chr6	26976594	hyper	5.05637e-07	0.0094011	50.7576
1811	chr6	26978523	hyper	5.47858e-07	0.00977866	58.5714
1812	chr6	30594735	hypo	7.1946e-08	0.00233898	-61.3003
1813	chr6	32455159	hypo	9.95929e-07	0.0148135	-38.2353
1814	chr6	32574392	hyper	4.53568e-07	0.00879966	47.8697
1815	chr6	34623705	hypo	4.72031e-10	0.000105315	-65.0794
1816	chr6	36533948	hyper	7.66464e-07	0.0126672	35.2941
1817	chr6	38066095	hyper	7.10612e-07	0.0121958	51.9298
1818	chr6	38392999	hyper	2.50058e-07	0.00587271	41.6667
1819	chr6	38849633	hyper	9.31351e-07	0.0143307	45.8333
1820	chr6	39934390	hypo	6.20489e-08	0.00233898	-50
1821	chr6	41316327	hypo	3.60623e-07	0.00731446	-41.0256
1822	chr6	41352403	hypo	2.23653e-06	0.0263899	-38.7097
1823	chr6	41941658	hypo	4.30542e-06	0.0436631	-38.2353
1824	chr6	42829786	hypo	2.23086e-06	0.0263899	-38.8889
1825	chr6	45246662	hyper	7.33842e-08	0.00233898	50
1826	chr6	46678973	hyper	3.9846e-07	0.00812646	50
1827	chr6	46743466	hyper	3.49122e-07	0.00783225	62.3482
1828	chr6	46773877	hyper	3.51539e-06	0.0414336	41.9355
1829	chr6	48748256	hyper	4.51601e-06	0.0494209	54.1475
1830	chr6	48897949	hypo	3.58412e-09	0.000201017	-54.2857
1831	chr6	49477237	hyper	7.04504e-10	6.32198e-05	67.7444
1832	chr6	49725604	hyper	1.10025e-07	0.0029039	45.9459
1833	chr6	49728947	hyper	5.49164e-08	0.00189539	47.3684
1834	chr6	50182470	hypo	1.2592e-06	0.0209252	-35.2941
1835	chr6	51494329	hyper	3.4585e-07	0.00783225	53.0303
1836	chr6	51562461	hypo	1.74558e-09	0.000111887	-62.6386
1837	chr6	52617268	hyper	1.43476e-06	0.021252	51.3725
1838	chr6	53132446	hypo	4.6449e-06	0.0496211	-51.4286
1839	chr6	53158490	hyper	1.73187e-06	0.0222017	53.545
1840	chr6	53277046	hypo	3.12801e-06	0.0389857	-57.7778
1841	chr6	53542166	hyper	5.59047e-07	0.0109059	42.1053
1842	chr6	53621463	hyper	1.69906e-10	2.54113e-05	67.6471
1843	chr6	53941785	hyper	3.81499e-07	0.00812646	46.6667
1844	chr6	54660603	hypo	3.73228e-08	0.00139551	-54.2857
1845	chr6	55347030	hypo	8.53793e-09	0.000425647	-50
1846	chr6	55371107	hypo	9.65141e-08	0.00270651	-48.7179
1847	chr6	55376741	hypo	1.42704e-06	0.021252	-46.875
1848	chr6	55394415	hypo	6.4099e-08	0.00191734	-44.4444
1849	chr6	55408456	hypo	6.03723e-08	0.00191734	-53.3333
1850	chr6	55409371	hypo	1.589e-06	0.0216048	-48.5714
1851	chr6	55585839	hypo	1.02158e-10	2.29184e-05	-57.1429
1852	chr6	56805827	hypo	2.79486e-10	3.13502e-05	-60
1853	chr6	56967424	hypo	1.24341e-07	0.00309943	-53.125
1854	chr6	56976663	hypo	1.25249e-09	9.3662e-05	-62.069
1855	chr6	57971356	hyper	2.49157e-08	0.0010163	56.1817
1856	chr6	57994083	hyper	4.50472e-11	2.02119e-05	67.6471
1857	chr6	58016347	hyper	8.71677e-07	0.0156443	41.9355
1858	chr6	58107628	hyper	1.66865e-06	0.0220204	42.8571
1859	chr6	59247931	hyper	1.50636e-06	0.021252	35.4839
1860	chr6	59786845	hypo	9.78411e-07	0.0168845	-38.4615
1861	chr6	61218914	hypo	9.58263e-09	0.000429956	-47.8261
1862	chr6	61664021	hypo	1.51569e-06	0.021252	-40.625
1863	chr6	62002899	hypo	3.22743e-06	0.0391376	-48.6938
1864	chr6	62791113	hypo	1.40706e-06	0.021252	-34.2857
1865	chr6	65087716	hypo	3.60145e-06	0.0414336	-41.6667
1866	chr6	70822847	hyper	4.18239e-06	0.0469142	50.3686
1867	chr6	71522360	hyper	8.4465e-07	0.0156443	40
1868	chr6	73283097	hypo	0.000697511	0.00247805	-41.25
1869	chr6	73283864	hypo	0.0126666	0.00247805	-24.0721
1870	chr6	73289184	hypo	0.000889597	0.00247805	-42.9952
1871	chr6	73447907	hyper	0.0388014	0.00247805	21.9608
1872	chr6	73668620	hypo	0.0267589	0.00247805	-24.1667
1873	chr6	73675844	hyper	0.0496074	0.00247805	24.2788
1874	chr6	73846829	hyper	0.0144329	0.00247805	26.9048
1875	chr6	73901189	hypo	0.00603754	0.00247805	-32.8007
1876	chr6	73941718	hypo	0.00501491	0.00247805	-30.9158
1877	chr6	73965632	hypo	0.0281404	0.00247805	-20.6349
1878	chr6	74298615	hypo	5.80257e-05	0.00247805	-43.4884
1879	chr6	74342071	hyper	3.21851e-05	0.00247805	33.3333
1880	chr6	74343584	hypo	0.0105438	0.00247805	-28.6114
1881	chr6	74482849	hyper	0.00143296	0.00247805	25
1882	chr6	74493186	hyper	0.000775767	0.00247805	22.5806
1883	chr6	74494543	hyper	0.00030668	0.00247805	24.1379
1884	chr6	74500404	hyper	0.000111345	0.00247805	25
1885	chr6	74500642	hyper	0.000342965	0.00247805	30.4348
1886	chr6	74543451	hyper	0.000841623	0.00247805	28
1887	chr6	74551685	hyper	0.000135411	0.00247805	27.7778
1888	chr6	74566844	hyper	4.44887e-06	0.00247805	30.7692
1889	chr6	74620584	hyper	0.000432648	0.00247805	22.5
1890	chr6	74865671	hypo	0.0840758	0.00247805	-20.5645
1891	chr6	74934584	hyper	0.0143736	0.00247805	26.5583
1892	chr6	75033547	hyper	0.0544055	0.00247805	24
1893	chr6	75073806	hypo	0.0251943	0.00247805	-24.7772
1894	chr6	75132681	hyper	0.0254223	0.00247805	27.3185
1895	chr6	75349986	hyper	0.0170908	0.00247805	27.2227
1896	chr6	75409489	hyper	0.00389247	0.00247805	38.0952
1897	chr6	75705886	hypo	0.000587912	0.00247805	-37.8788
1898	chr6	75740250	hypo	0.112833	0.00247805	-20.2614
1899	chr6	76639680	hyper	1.89356e-06	0.00247805	40.625
1900	chr6	76780006	hyper	0.0411243	0.00247805	24.1379
1901	chr6	76836774	hypo	0.00182228	0.00247805	-23.9065
1902	chr6	77031733	hyper	0.0296105	0.00247805	26.4706
1903	chr6	77041329	hyper	0.000255295	0.00247805	36.7439
1904	chr6	77354644	hyper	0.0328326	0.00247805	23.0769
1905	chr6	77571235	hypo	0.0090677	0.00247805	-28.4091
1906	chr6	77628551	hyper	0.0122445	0.00247805	28.4848
1907	chr6	78046304	hyper	0.000565556	0.00247805	39.9145
1908	chr6	78230619	hyper	0.0476975	0.00247805	24.4514
1909	chr6	78289521	hypo	0.0036063	0.00247805	-28.4222
1910	chr6	78328867	hyper	0.092995	0.00247805	21.3978
1911	chr6	78328894	hyper	0.0752336	0.00247805	22.5
1912	chr6	78353951	hyper	0.00454935	0.00247805	35.625
1913	chr6	78655082	hypo	0.0175817	0.00247805	-24.902
1914	chr6	78920170	hypo	0.00221338	0.00247805	-35.1351
1915	chr6	78948905	hyper	0.00642975	0.00247805	32.381
1916	chr6	78949343	hyper	0.0023512	0.00247805	36.3557
1917	chr6	78963990	hyper	0.00748951	0.00247805	33.3669
1918	chr6	78974247	hyper	0.0336063	0.00247805	25.7087
1919	chr6	78980657	hyper	0.0197958	0.00247805	26.4706
1920	chr6	78988010	hypo	0.118731	0.00247805	-20.6061
1921	chr6	79001398	hypo	0.00151491	0.00247805	-36.963
1922	chr6	79107213	hyper	0.089469	0.00247805	23.913
1923	chr6	79309811	hyper	0.00308111	0.00247805	36.2759
1924	chr6	79320466	hyper	0.0349213	0.00247805	22.0191
1925	chr6	79375724	hyper	0.00156309	0.00247805	29.0179
1926	chr6	79446199	hypo	0.0414906	0.00247805	-22.043
1927	chr6	79482126	hyper	0.0172691	0.00247805	26.2069
1928	chr6	79666612	hyper	0.0165516	0.00247805	28.125
1929	chr6	79751378	hypo	0.00131052	0.00247805	-27.3619
1930	chr6	79769855	hyper	0.0364411	0.00247805	21.3889
1931	chr6	79773144	hyper	0.00132939	0.00247805	31.5789
1932	chr6	79979835	hyper	0.00219559	0.00247805	24.2424
1933	chr6	80184446	hypo	0.0114349	0.00247805	-30.5963
1934	chr6	80292578	hyper	0.0574344	0.00247805	22.0713
1935	chr6	80366043	hypo	0.000480128	0.00247805	-40.6546
1936	chr6	80372853	hypo	0.000840151	0.00247805	-30.5556
1937	chr6	80383899	hypo	0.0260512	0.00247805	-21.875
1938	chr6	80416542	hyper	0.0300423	0.00247805	23.6585
1939	chr6	80435669	hypo	0.0722736	0.00247805	-23.3032
1940	chr6	80448843	hypo	0.0020722	0.00247805	-21.4286
1941	chr6	80672921	hypo	0.0573097	0.00247805	-22.973
1942	chr6	80876693	hyper	0.0199307	0.00247805	26.8763
1943	chr6	80918005	hyper	0.0314242	0.00247805	20.3209
1944	chr6	80963630	hyper	0.0336758	0.00247805	26.6667
1945	chr6	81190683	hypo	0.0496741	0.00247805	-26.3736
1946	chr6	81414678	hypo	0.00491531	0.00247805	-30.1708
1947	chr6	81418362	hypo	0.0319303	0.00247805	-25.6944
1948	chr6	81535267	hypo	0.0676467	0.00247805	-21.8487
1949	chr6	81872747	hypo	0.0020722	0.00247805	-21.4286
1950	chr6	82156428	hyper	0.0181408	0.00247805	21.3037
1951	chr6	82362849	hyper	0.00108196	0.00247805	25
1952	chr6	83205323	hyper	0.0133023	0.00247805	29.7379
1953	chr6	83571072	hypo	0.0994937	0.00247805	-20.9979
1954	chr6	84452736	hypo	0.0155998	0.00247805	-29.4508
1955	chr6	84503932	hyper	0.0263563	0.00247805	25
1956	chr6	84804057	hyper	0.0457626	0.00247805	23.2733
1957	chr6	84987527	hypo	0.0278428	0.00247805	-21.4286
1958	chr6	85027436	hypo	0.0189016	0.00247805	-23.1672
1959	chr6	85027456	hypo	0.0133838	0.00247805	-24.5098
1960	chr6	85085185	hyper	0.0223462	0.00247805	25.641
1961	chr6	85161303	hyper	0.0928346	0.00247805	21.2963
1962	chr6	85351642	hypo	0.0370985	0.00247805	-21.9913
1963	chr6	85393106	hyper	0.0118601	0.00247805	32.5714
1964	chr6	85519208	hypo	0.010166	0.00247805	-28.6195
1965	chr6	85519271	hypo	0.0173126	0.00247805	-27.6094
1966	chr6	85567792	hypo	0.0518519	0.00247805	-22.2222
1967	chr6	85657362	hyper	0.0123642	0.00247805	26.1905
1968	chr6	85658794	hyper	0.00739487	0.00247805	31.3131
1969	chr6	85663881	hyper	0.00465424	0.00247805	34.1935
1970	chr6	85676588	hyper	0.0191087	0.00247805	26.2424
1971	chr6	85800231	hypo	0.00780371	0.00247805	-32.4811
1972	chr6	85894964	hyper	0.0150718	0.00247805	30.819
1973	chr6	86001658	hypo	0.0247984	0.00247805	-23.8487
1974	chr6	87340381	hypo	0.0800267	0.00247805	-21.1144
1975	chr6	87358076	hypo	0.0543494	0.00247805	-24.7273
1976	chr6	88087610	hyper	0.000195667	0.00247805	26.8293
1977	chr6	88815240	hyper	0.0212516	0.00247805	25.7576
1978	chr6	88915793	hypo	0.0294998	0.00247805	-26.2673
1979	chr6	88978605	hypo	0.00105523	0.00247805	-21.4286
1980	chr6	88979803	hypo	0.0001699	0.00247805	-23.0769
1981	chr6	89000078	hypo	0.0013801	0.00247805	-37.5616
1982	chr6	89140191	hypo	0.0531608	0.00247805	-21.371
1983	chr6	89388809	hyper	7.26685e-05	0.00247805	26.4706
1984	chr6	89551020	hypo	0.0641603	0.00247805	-22.5
1985	chr6	89602451	hyper	0.0114642	0.00247805	24.5714
1986	chr6	89610667	hyper	0.0312398	0.00247805	21.4286
1987	chr6	89725103	hypo	0.0982277	0.00247805	-20.9524
1988	chr6	89735737	hyper	0.0287321	0.00247805	26.9585
1989	chr6	89757661	hyper	0.0101413	0.00247805	31.25
1990	chr6	89769207	hypo	0.0047804	0.00247805	-33.653
1991	chr6	90124437	hyper	0.00194096	0.00247805	22.5806
1992	chr6	90163159	hypo	0.073252	0.00247805	-21.6912
1993	chr6	90376624	hypo	0.00630857	0.00247805	-33.1611
1994	chr6	90686408	hypo	0.0276086	0.00247805	-25.1613
1995	chr6	90750851	hyper	0.0439555	0.00247805	26.7081
1996	chr6	90847976	hypo	0.0547988	0.00247805	-23.7438
1997	chr6	90855070	hyper	0.0575694	0.00247805	20.5392
1998	chr6	91059304	hyper	6.05935e-05	0.00247805	29.0323
[truncated: 5,414 more rows]

## Sheet: TableS3c_CHH
Table S3c. Identified differentially methylated sites in CHH context between S. uberis- positive and negative group
	Chromosome	position	DM_status	pvalue	qvalue	meth.diff
1	chr1	689916	hypo	1.70699e-06	0.00982376	-36.5431
3	chr1	886687	hyper	2.02425e-09	5.15035e-05	60.7143
5	chr1	895556	hyper	4.84313e-08	0.000520285	56.4103
7	chr1	908944	hyper	8.5168e-07	0.00604994	53.2095
9	chr1	924124	hyper	6.63669e-07	0.0048611	50
11	chr1	1150567	hyper	5.69993e-06	0.0262426	48.4983
14	chr1	1442948	hypo	1.20814e-06	0.00768476	-44.1176
19	chr1	1662644	hypo	1.0528e-07	0.00106031	-46.1538
21	chr1	1665600	hypo	7.31858e-07	0.00528055	-46.4286
24	chr1	1675529	hypo	1.09223e-05	0.0455179	-52.4107
26	chr1	1685881	hypo	5.92605e-10	2.38732e-05	-54.2857
28	chr1	1698561	hypo	3.22414e-06	0.0162356	-39.3939
30	chr1	1698565	hypo	4.04527e-06	0.0195558	-39.3939
32	chr1	1711001	hypo	1.25997e-07	0.00121819	-50
34	chr1	1761444	hypo	1.02368e-08	0.000170645	-50
37	chr1	1769342	hypo	2.104e-08	0.000282534	-48.6486
39	chr1	1804130	hypo	1.77458e-11	1.42979e-06	-65.7143
41	chr1	1805489	hypo	3.2083e-11	1.93871e-06	-53.6585
43	chr1	1806350	hypo	2.60152e-09	5.46797e-05	-52.1739
46	chr1	1806409	hypo	6.30157e-07	0.00468665	-46.0714
49	chr1	1807931	hypo	1.7496e-09	4.69887e-05	-56.0976
51	chr1	1816912	hypo	3.35216e-06	0.0165358	-38.7097
54	chr1	2096604	hyper	2.62074e-06	0.0136229	57.0968
56	chr1	2099165	hyper	3.84481e-07	0.00299785	62.6374
58	chr1	2105445	hyper	9.26131e-07	0.00613305	52.3226
61	chr1	2163138	hyper	9.66751e-06	0.0409955	51.9964
63	chr1	2174625	hyper	2.57927e-06	0.013553	49.6795
66	chr1	2285239	hypo	1.4587e-11	1.41034e-06	-78.2732
70	chr1	2287907	hypo	8.78144e-07	0.00604994	-48.8725
75	chr1	3065892	hypo	7.94903e-06	0.0346193	-42.8571
79	chr1	3112231	hyper	1.01721e-05	0.04276	45.2456
83	chr1	3114602	hyper	6.54125e-06	0.029519	49.6585
87	chr1	3117921	hyper	8.80969e-07	0.00604994	51.4205
91	chr1	3121721	hyper	4.56066e-09	8.59691e-05	58.7607
95	chr1	3123063	hyper	2.19392e-08	0.000286646	51.4286
100	chr1	3123137	hyper	2.0201e-08	0.000279018	63.3333
105	chr1	3124017	hyper	3.58761e-12	8.67166e-07	73.6842
109	chr1	3128897	hyper	2.40302e-09	5.44093e-05	58.8235
113	chr1	3132097	hyper	4.62092e-11	2.48206e-06	66.6667
117	chr1	3132985	hyper	5.10276e-06	0.0239494	52.8205
121	chr1	3133577	hyper	3.1457e-07	0.00260006	51.8519
125	chr1	3138246	hyper	8.84837e-11	4.2775e-06	61.5385
130	chr1	3140256	hyper	3.11033e-11	1.93871e-06	62.1622
135	chr1	3140727	hyper	1.28576e-06	0.00796878	55.6561
139	chr1	3142006	hyper	2.04117e-07	0.00186179	52.9412
143	chr1	3208046	hyper	1.61024e-06	0.00937866	57.6355
146	chr1	3271600	hyper	4.29885e-07	0.00329867	60.8791
149	chr1	3488522	hypo	2.54463e-08	0.000309313	-50
152	chr1	3619600	hyper	1.55437e-08	0.000227702	61.2903
154	chr1	3715255	hypo	2.4761e-09	5.44093e-05	-61.5385
157	chr1	3849904	hypo	6.83696e-09	0.000122413	-55
160	chr1	3906213	hyper	2.01569e-07	0.00186179	63.4921
163	chr1	3908051	hyper	2.72978e-08	0.000310574	59.342
166	chr1	3908872	hyper	1.55642e-09	4.42594e-05	70.5556
169	chr1	3918483	hyper	2.55936e-08	0.000309313	66.3968
172	chr1	3919881	hyper	2.65788e-08	0.000310574	62.5
175	chr1	3925230	hyper	6.12832e-08	0.000644037	65.6593
178	chr1	3946525	hyper	1.20388e-07	0.00118772	45.7143
181	chr1	3992645	hyper	2.21839e-10	9.74925e-06	75.8929
184	chr1	4000362	hyper	9.23253e-07	0.00613305	58.9418
186	chr1	4042652	hypo	1.32884e-06	0.00813156	-39.0244
188	chr1	4114527	hyper	2.76253e-08	0.000310574	54.5673
191	chr1	4117642	hyper	1.7417e-06	0.00990564	49.5756
194	chr1	4121779	hypo	3.29217e-06	0.0164073	-48.2759
197	chr1	4148700	hyper	7.91157e-14	3.82463e-08	74.6377
200	chr1	4156247	hypo	2.44943e-09	5.44093e-05	-57.5758
203	chr1	4160929	hypo	1.27487e-11	1.41034e-06	-61.9048
206	chr1	4213800	hyper	4.62369e-09	8.59691e-05	69.1105
209	chr1	4218348	hyper	3.77443e-06	0.0184307	53.7815
212	chr1	4292169	hyper	8.27052e-06	0.0354015	55.2189
214	chr1	4297876	hyper	2.5284e-06	0.0134317	42.3077
216	chr1	4301845	hyper	9.58859e-08	0.000986243	57.0639
218	chr1	4301853	hyper	6.11077e-12	9.84695e-07	67.9545
220	chr1	4308303	hyper	3.75697e-07	0.00299785	52.9363
223	chr1	4328011	hyper	4.80306e-06	0.0227638	40.625
225	chr1	4329761	hyper	1.57441e-06	0.00928179	43.5897
228	chr1	4337510	hypo	2.24805e-07	0.00201252	-42.8571
230	chr1	4344515	hyper	2.49971e-07	0.00215789	51.7677
232	chr1	4360139	hyper	1.4946e-09	4.42594e-05	66.9369
235	chr1	4396275	hyper	2.02883e-06	0.0114045	50.905
237	chr1	4463599	hypo	1.19145e-09	4.42594e-05	-63.3333
239	chr1	4531090	hypo	8.23992e-09	0.000142263	-55.1724
242	chr1	4531514	hypo	3.64548e-08	0.000400525	-52.9412
245	chr1	4562866	hypo	1.31725e-09	4.42594e-05	-65.5172
247	chr1	4570389	hyper	6.36527e-06	0.0290294	52.7778
250	chr1	4580276	hypo	8.88552e-07	0.00604994	-42.5
253	chr1	4612270	hyper	6.69655e-06	0.0296997	45.3684
256	chr1	4626586	hypo	3.83828e-07	0.00299785	-55.4957
259	chr1	4627161	hypo	9.81604e-07	0.00632706	-54.4643
262	chr1	4659597	hyper	1.90522e-08	0.00027089	71.2121
264	chr1	4686303	hyper	2.72568e-09	5.49023e-05	63.0952
266	chr1	4709757	hypo	2.62128e-07	0.00222313	-46.875
268	chr1	4753745	hyper	7.27699e-06	0.0319806	43.8333
271	chr1	4960021	hyper	5.23985e-06	0.0243564	49.2424
273	chr1	4967622	hypo	1.3975e-08	0.000217931	-52.9412
275	chr1	5237604	hypo	2.43716e-08	0.000309313	-65.6546
278	chr1	5325472	hypo	1.10277e-05	0.0455644	-36.3636
281	chr1	5332803	hypo	2.45245e-07	0.00215558	-43.75
283	chr1	5347860	hypo	2.13116e-06	0.0117074	-42.1053
286	chr1	5374664	hyper	1.22837e-06	0.00771196	57.5652
288	chr1	5389963	hypo	2.23653e-06	0.0121482	-38.7097
290	chr1	5458906	hyper	1.07293e-08	0.000172892	63.1324
292	chr1	5501688	hypo	4.59908e-07	0.00347391	-41.0256
294	chr1	5514466	hyper	2.08877e-06	0.0116064	49.4595
296	chr1	5522806	hyper	2.5135e-06	0.0134317	48.9899
298	chr1	5539584	hyper	8.27511e-06	0.0354015	46.5003
301	chr1	5541928	hyper	6.59475e-06	0.029519	55.4113
304	chr1	5575065	hypo	3.19992e-06	0.0162356	-35.8974
306	chr1	5589031	hyper	1.33466e-07	0.00126511	54.5113
309	chr1	5769171	hypo	3.17328e-07	0.00260006	-49.5614
312	chr1	5784086	hypo	1.40061e-06	0.0083591	-49.2823
315	chr1	5790504	hypo	1.5006e-08	0.000226695	-70.1389
318	chr1	6604383	hypo	9.58996e-07	0.00626487	-55.5921
321	chr1	6614725	hypo	4.2786e-06	0.020479	-50.9982
323	chr1	6631129	hypo	1.49973e-09	4.42594e-05	-66.6667
326	chr1	6632125	hypo	2.9048e-06	0.0149388	-47.1429
329	chr1	6917288	hypo	1.3501e-06	0.00815836	-47.8788
331	chr1	7157500	hyper	5.80402e-06	0.0417241	46.0317
334	chr1	7161881	hyper	2.23653e-06	0.0194885	38.7097
337	chr1	7482794	hypo	2.13436e-06	0.0191794	-51.3095
339	chr1	7538240	hyper	4.90849e-08	0.00156828	60.7143
341	chr1	7820769	hyper	3.50791e-07	0.00683621	42.4242
343	chr1	7859237	hyper	4.44531e-06	0.0331821	58.4229
345	chr1	8077800	hypo	1.54763e-06	0.016554	-44.4444
347	chr1	8104398	hyper	4.56231e-10	0.000131191	68.1366
349	chr1	8127008	hyper	1.62741e-06	0.0167131	47.1429
351	chr1	8461390	hypo	1.47431e-08	0.000529926	-51.7241
353	chr1	8466031	hypo	8.15192e-09	0.000385602	-47.3684
356	chr1	8471970	hypo	4.56807e-09	0.000328391	-50
358	chr1	8559387	hypo	5.28774e-07	0.00844725	-43.2432
360	chr1	9039056	hypo	4.50039e-06	0.0331821	-52.765
363	chr1	9046659	hypo	7.20741e-07	0.010568	-51.2146
365	chr1	9239815	hypo	4.18239e-06	0.0330698	-50.3686
367	chr1	9291254	hyper	1.44381e-07	0.00377429	59.0461
370	chr1	9372248	hypo	7.35027e-07	0.010568	-39.4737
372	chr1	9373599	hypo	9.38683e-09	0.000385602	-56.4103
375	chr1	9858203	hyper	1.42232e-06	0.016554	41.3793
378	chr1	9935451	hypo	6.58314e-06	0.0450714	-55.6723
383	chr1	9959875	hypo	6.98676e-09	0.000385602	-45.7143
387	chr1	9965483	hypo	3.71485e-09	0.000328391	-57.7907
391	chr1	10003000	hypo	8.39225e-07	0.0114915	-58.1105
394	chr1	10004046	hypo	3.20652e-07	0.00683621	-59.3277
396	chr1	10004402	hypo	6.48756e-06	0.0450714	-53.125
399	chr1	10020734	hypo	2.87296e-07	0.00683621	-54.8949
401	chr1	10084090	hypo	6.06173e-08	0.00174307	-50
403	chr1	10094086	hypo	3.30869e-06	0.0279831	-52.1242
406	chr1	10641583	hyper	1.72179e-06	0.0170726	43.75
409	chr1	10826688	hypo	4.08213e-07	0.00733097	-38.4615
413	chr1	12450795	hypo	1.33945e-06	0.016554	-39.2857
416	chr1	12450799	hypo	3.56606e-07	0.00683621	-40
419	chr1	12473141	hypo	3.68777e-06	0.0302979	-37.1429
421	chr1	12479042	hyper	1.02524e-06	0.0134005	47.5
424	chr1	12519494	hypo	1.55435e-06	0.016554	-41.1765
426	chr1	13856539	hyper	1.91038e-06	0.0181285	34.1463
428	chr1	13916383	hyper	4.33404e-07	0.00733097	42.1053
430	chr1	14360298	hypo	1.95436e-06	0.0181285	-48.5653
433	chr1	14419529	hypo	4.25515e-06	0.0330698	-54.5535
436	chr1	14766980	hypo	1.58856e-09	0.000228397	-75.1852
439	chr1	14775648	hypo	1.44281e-06	0.016554	-58.3333
441	chr1	14789420	hypo	9.93683e-07	0.0230256	-56.5217
443	chr1	14807017	hyper	4.96544e-07	0.0134236	41.8605
445	chr1	14818067	hyper	6.89944e-09	0.0009401	51.2821
447	chr1	14819707	hyper	2.42858e-06	0.0429157	50
449	chr1	14834534	hypo	3.86695e-08	0.00313617	-60.4762
452	chr1	14879690	hypo	8.88943e-07	0.0221831	-59.433
454	chr1	14945929	hyper	2.82496e-06	0.04364	42.1053
457	chr1	14967137	hyper	2.95619e-07	0.00927719	40.9091
459	chr1	14989966	hyper	1.78529e-07	0.00723951	47.2222
461	chr1	14990256	hyper	1.2791e-06	0.0276634	42.8571
463	chr1	15122939	hyper	4.48417e-09	0.0009401	64.5161
466	chr1	19239994	hyper	2.11346e-06	0.0403307	35.2941
470	chr1	19254329	hyper	2.70799e-06	0.04364	35
475	chr1	19268458	hyper	2.0483e-07	0.00738317	57.5758
478	chr1	19269132	hyper	8.69369e-09	0.0009401	62.8552
480	chr1	19269783	hyper	6.78272e-08	0.00366728	58.9961
483	chr1	19278339	hyper	1.14989e-07	0.00532904	62.5139
485	chr1	19362156	hyper	1.87217e-06	0.0379591	54.372
488	chr1	19597790	hyper	5.12445e-08	0.00332482	50
491	chr1	19693986	hyper	2.5135e-06	0.0429157	48.9899
493	chr1	21432078	hypo	3.1457e-07	0.00927719	-51.8519
496	chr1	23007625	hypo	1.95791e-07	0.016769	-47.3684
498	chr1	29070793	hyper	1.99636e-12	5.12951e-07	66.6667
501	chr1	29074597	hyper	2.79583e-08	0.00359186	55.3061
503	chr1	29252911	hyper	1.19428e-06	0.04264	54.8485
507	chr1	29277518	hyper	1.69701e-09	0.000363536	62.0588
512	chr1	29280359	hyper	1.4267e-07	0.0122252	52.9412
516	chr1	29337467	hyper	8.14106e-09	0.00116266	65.6098
520	chr1	29356409	hyper	6.81444e-07	0.03244	59.3985
525	chr1	29357394	hyper	8.94787e-07	0.0348514	54.5455
530	chr1	29543146	hyper	5.43469e-07	0.0322783	60.0379
532	chr1	29577161	hypo	2.40189e-07	0.0171512	-58.0675
535	chr1	30050576	hypo	1.01608e-11	4.35334e-06	-66.6667
537	chr1	30050914	hypo	2.64004e-08	0.00282777	-60.9524
540	chr1	31414887	hyper	6.02709e-07	0.0322783	38.8889
542	chr1	32171527	hyper	8.5165e-07	0.0348514	41.3043
545	chr1	32428883	hypo	1.44796e-06	0.0477207	-59.5533
548	chr1	38581124	hyper	5.98106e-07	0.0119794	39.3939
550	chr1	39548358	hyper	1.7556e-06	0.0243435	41.3793
552	chr1	40014492	hypo	3.89366e-07	0.00825735	-43.75
554	chr1	40048045	hypo	3.2965e-07	0.00742788	-48.2759
557	chr1	40161018	hyper	2.633e-08	0.00158209	52.9412
560	chr1	40196516	hypo	5.81963e-08	0.00265579	-61.875
563	chr1	40203047	hyper	1.40451e-07	0.00402187	47.0588
565	chr1	40491602	hyper	3.13246e-09	0.000443594	52.7778
568	chr1	40860428	hyper	1.42327e-06	0.0205248	46.1538
570	chr1	41419656	hyper	2.00168e-06	0.0267277	44.5906
573	chr1	41424485	hypo	2.68432e-07	0.0064517	-38.8889
576	chr1	41723594	hyper	1.20999e-06	0.0189664	36.9565
579	chr1	42032849	hyper	7.66248e-07	0.0145394	43.3333
584	chr1	42036767	hypo	3.09947e-06	0.0385319	-43.9394
589	chr1	42076488	hypo	1.08997e-06	0.0178617	-54.902
591	chr1	42091877	hyper	8.21478e-08	0.00329067	47.0588
594	chr1	42094927	hyper	2.23546e-09	0.000443594	61.2903
597	chr1	42099391	hyper	2.17734e-07	0.00560699	53.3333
600	chr1	42099406	hyper	9.64153e-07	0.0173799	43.3333
603	chr1	42108170	hyper	5.89321e-08	0.00265579	46.1538
606	chr1	42110550	hyper	7.21561e-09	0.000520277	57.1429
609	chr1	42111250	hyper	3.60205e-06	0.0432872	46.875
612	chr1	42115620	hyper	1.40451e-07	0.00402187	47.0588
614	chr1	42121409	hyper	4.92288e-09	0.000443701	54.2857
616	chr1	42124550	hyper	1.07487e-07	0.00387512	40.9091
618	chr1	42163492	hypo	3.69127e-09	0.000443594	-51.3514
620	chr1	42475495	hyper	2.68795e-06	0.0346095	53.4091
623	chr1	42632043	hypo	1.41574e-06	0.0205248	-37.5
626	chr1	43273634	hyper	1.06364e-06	0.0178617	52.1739
629	chr1	43509159	hypo	1.45024e-07	0.00402187	-45.9459
632	chr1	43724394	hypo	3.98384e-06	0.0378862	-39.4737
635	chr1	43744784	hypo	3.55456e-07	0.00934057	-55.5283
637	chr1	43839040	hyper	3.21185e-06	0.0335529	37.5
640	chr1	43919341	hypo	6.18873e-08	0.00320126	-40
645	chr1	43926162	hypo	5.2828e-06	0.0435408	-42.4242
649	chr1	44112034	hypo	1.43233e-06	0.0221348	-32.3529
653	chr1	44883419	hyper	1.08036e-06	0.0190806	37.5
655	chr1	45340270	hyper	3.66714e-06	0.0357921	39.0244
658	chr1	45345263	hyper	3.02578e-06	0.0335529	37.5
661	chr1	45345685	hyper	5.34967e-08	0.00320126	45.4545
663	chr1	45616421	hypo	2.32152e-06	0.027775	-50.4329
666	chr1	45628622	hypo	4.19565e-07	0.00972576	-48.5714
669	chr1	45665429	hypo	2.84981e-11	1.05696e-05	-51.1628
671	chr1	45807577	hypo	1.68846e-06	0.0231937	-34.4828
674	chr1	45808046	hypo	4.92491e-06	0.0433193	-35.8974
677	chr1	45812207	hypo	3.00822e-07	0.00929763	-42.5
680	chr1	45937811	hypo	3.51742e-06	0.0352587	-37.037
685	chr1	46018131	hypo	2.10634e-06	0.0269385	-35.8974
689	chr1	46035687	hypo	1.956e-06	0.0259093	-33.3333
693	chr1	46044294	hypo	4.89984e-06	0.0433193	-29.4118
698	chr1	46070622	hypo	3.40747e-10	6.31896e-05	-60
701	chr1	46099629	hypo	1.58285e-06	0.0225794	-43.2432
704	chr1	46245459	hypo	8.4006e-07	0.0155785	-46.6667
706	chr1	46363115	hypo	8.16704e-08	0.00336563	-44.4444
708	chr1	46469879	hyper	2.0855e-07	0.00771026	47.619
711	chr1	47001364	hypo	1.2178e-06	0.0205303	-40.625
713	chr1	47090305	hypo	4.94746e-06	0.0433193	-41.0256
715	chr1	47479640	hypo	4.68597e-09	0.000434494	-53.3333
717	chr1	47759149	hypo	3.77764e-07	0.00934057	-55.641
720	chr1	48474206	hypo	3.25678e-06	0.0335529	-48.1481
723	chr1	48497890	hypo	1.07293e-09	0.000132646	-59.4595
725	chr1	48500787	hyper	6.90504e-08	0.00320126	59.8039
727	chr1	48503280	hyper	1.5674e-06	0.0225794	54.6537
730	chr1	48503663	hyper	1.08406e-08	0.000804132	62.4885
732	chr1	48504843	hyper	1.32565e-06	0.0213768	52.5448
734	chr1	48504993	hyper	5.18478e-06	0.0435408	54.9808
736	chr1	48830736	hyper	8.15278e-07	0.0155785	60.6707
738	chr1	48844579	hypo	4.91655e-07	0.0107264	-39.3939
740	chr1	48932541	hypo	5.02234e-06	0.0433193	-31.7073
743	chr1	48972616	hyper	2.44754e-06	0.0283677	48.783
746	chr1	49328694	hypo	3.15345e-06	0.0335529	-38.4615
749	chr1	49375966	hyper	2.2526e-06	0.027775	38.2353
752	chr1	49891129	hypo	2.28674e-07	0.00771026	-47.5
755	chr1	50393671	hypo	6.14789e-07	0.0126677	-41.1765
759	chr1	50600574	hypo	3.35423e-07	0.00934057	-57.9365
762	chr1	50792789	hypo	0.00988045	0.00162485	-30.2679
765	chr1	50804120	hypo	6.45291e-05	0.00162485	-25.8065
768	chr1	50804130	hypo	0.000730964	0.00162485	-38.5714
771	chr1	50826447	hypo	0.0031604	0.00162485	-34.1133
774	chr1	50834303	hypo	0.048303	0.00162485	-23.5714
776	chr1	50848099	hypo	0.0154477	0.00162485	-25.2945
778	chr1	50937265	hyper	0.000594608	0.00162485	25
780	chr1	50948300	hyper	0.0344853	0.00162485	21.968
782	chr1	50960685	hyper	0.00147484	0.00162485	22.5806
784	chr1	50963927	hyper	0.000154397	0.00162485	31.25
787	chr1	50964993	hyper	0.000112699	0.00162485	28.5714
790	chr1	50970479	hyper	1.52087e-06	0.000308899	37.8378
792	chr1	50972669	hypo	0.00856682	0.00162485	-29.1317
795	chr1	51004952	hypo	0.0107846	0.00162485	-24.375
797	chr1	51022033	hypo	0.0328559	0.00162485	-26.8519
800	chr1	51034405	hypo	0.0203642	0.00162485	-22.6667
803	chr1	51050534	hypo	0.0479172	0.00162485	-22.4638
806	chr1	51054270	hypo	0.0589842	0.00162485	-22.2222
808	chr1	51090195	hypo	0.00775445	0.00162485	-28.8031
811	chr1	51101211	hypo	0.000767313	0.00162485	-35.3073
813	chr1	51152194	hypo	1.97152e-05	0.0014561	-30.5556
816	chr1	51161561	hypo	0.000100707	0.00162485	-31.0345
819	chr1	51162474	hypo	0.000368062	0.00162485	-26.9231
822	chr1	51164727	hypo	0.000404921	0.00162485	-21.875
825	chr1	51166457	hypo	0.00151794	0.00162485	-20.6897
827	chr1	51167380	hypo	0.00097354	0.00162485	-23.3333
830	chr1	51168901	hypo	4.58913e-06	0.000532617	-33.3333
832	chr1	51169331	hypo	1.32083e-06	0.000306593	-37.931
834	chr1	51173426	hypo	0.00497408	0.00162485	-25.6113
836	chr1	51178154	hypo	1.10277e-05	0.000943069	-36.3636
839	chr1	51178200	hypo	3.59726e-05	0.00162485	-39.2857
842	chr1	51178217	hypo	0.144132	0.00162485	-20.8333
845	chr1	51183462	hypo	0.000125259	0.00162485	-30
847	chr1	51231161	hypo	0.0232336	0.00162485	-25.2632
849	chr1	51234199	hyper	0.0702682	0.00162485	21.5966
852	chr1	51258824	hypo	0.00044532	0.00162485	-28.5714
854	chr1	51306813	hypo	0.00419265	0.00162485	-21.6216
856	chr1	51378441	hyper	0.00961088	0.00162485	26.2373
859	chr1	51380465	hyper	0.004931	0.00162485	32.7586
862	chr1	51429226	hypo	3.93426e-06	0.000491736	-55.7359
865	chr1	51443679	hyper	0.0391691	0.00162485	25.974
868	chr1	51451897	hyper	0.0133291	0.00162485	22.4083
871	chr1	51512825	hyper	0.0542753	0.00162485	20.7002
873	chr1	51515391	hyper	6.22516e-05	0.00162485	36.1538
876	chr1	51524520	hyper	0.000434107	0.00162485	31.18
878	chr1	51598602	hypo	0.000394662	0.00162485	-22.2222
880	chr1	51610089	hypo	0.00111317	0.00162485	-33.8317
882	chr1	51613215	hypo	0.00380152	0.00162485	-31.1037
884	chr1	51614081	hypo	0.108932	0.00162485	-21.2251
887	chr1	51615297	hypo	0.00414946	0.00162485	-37.2596
890	chr1	51630017	hypo	0.00782774	0.00162485	-23.0769
892	chr1	51634101	hypo	0.00137123	0.00162485	-26.3296
894	chr1	51652417	hypo	0.0286676	0.00162485	-24.6429
897	chr1	51668442	hypo	0.000317525	0.00162485	-25.7143
900	chr1	51673272	hypo	4.2725e-05	0.00162485	-32.5
903	chr1	51673278	hypo	1.85147e-06	0.000334263	-42.4242
906	chr1	51675999	hypo	6.92919e-06	0.00070368	-54.9569
908	chr1	51801681	hypo	0.00100408	0.00162485	-22.2222
910	chr1	51828098	hypo	0.000733407	0.00162485	-24.2424
913	chr1	51832732	hypo	0.00207272	0.00162485	-28.8098
916	chr1	51862669	hypo	0.000415298	0.00162485	-25
919	chr1	51951777	hypo	0.000705425	0.00162485	-34.8077
921	chr1	51964563	hypo	0.000331459	0.00162485	-30.7692
923	chr1	51966922	hypo	0.00236859	0.00162485	-26.1039
926	chr1	51994477	hyper	0.0715578	0.00162485	25
929	chr1	52147888	hypo	0.0282337	0.00162485	-23.3333
933	chr1	52151368	hyper	0.0175772	0.00162485	30.7796
938	chr1	52173280	hypo	0.00677817	0.00162485	-30.5556
942	chr1	52219713	hypo	0.0367862	0.00162485	-25.7519
947	chr1	52307251	hyper	0.00967259	0.00162485	28.5024
951	chr1	52361195	hypo	0.00572759	0.00162485	-32.4603
955	chr1	52411782	hypo	0.0699781	0.00162485	-20.8871
959	chr1	52434081	hypo	0.0016186	0.00162485	-20.4167
961	chr1	52456347	hyper	0.00136298	0.00162485	20.6897
963	chr1	52531773	hyper	0.00243713	0.00162485	25.4153
966	chr1	52534336	hyper	0.000165543	0.00162485	29.1558
968	chr1	52536944	hyper	0.0275819	0.00162485	20.0758
971	chr1	52580134	hyper	0.0470314	0.00162485	24.6139
974	chr1	52616721	hyper	0.0038789	0.00162485	23.2943
977	chr1	52618259	hyper	0.00313849	0.00162485	37.1429
980	chr1	52619094	hyper	0.0364683	0.00162485	25.0631
982	chr1	52620856	hyper	0.0115212	0.00162485	31.3725
984	chr1	52620932	hypo	0.00160553	0.00162485	-25
986	chr1	52625060	hyper	0.0328754	0.00162485	21.118
988	chr1	52642925	hyper	9.33522e-05	0.00162485	43.8122
990	chr1	52650595	hyper	0.0213605	0.00162485	27.5
992	chr1	52673930	hyper	0.000520515	0.00162485	42.9435
994	chr1	52676482	hyper	0.00479652	0.00162485	34.2857
997	chr1	52698247	hyper	0.00531578	0.00162485	32.7907
999	chr1	52725114	hypo	0.0567937	0.00162485	-20.0322
1003	chr1	52788113	hyper	0.0904965	0.00162485	22.6667
1005	chr1	52830378	hypo	0.0146271	0.00162485	-29.8387
1008	chr1	52841891	hypo	0.00188565	0.00162485	-27.7778
1010	chr1	52844477	hypo	0.0617496	0.00162485	-23.2804
1012	chr1	52847847	hypo	0.165084	0.00162485	-20.3557
1015	chr1	52848194	hypo	0.0248254	0.00162485	-26.8398
1018	chr1	52851381	hypo	0.0773709	0.00162485	-21.3166
1020	chr1	52865799	hypo	0.0053417	0.00162485	-29.9107
1022	chr1	52936831	hyper	0.0133016	0.00162485	26.1057
1027	chr1	52943115	hypo	0.00827479	0.00162485	-29.1866
1032	chr1	53004290	hyper	0.000384822	0.00162485	42.2939
1034	chr1	53060533	hypo	0.101804	0.00162485	-22.1467
1037	chr1	53063628	hypo	0.000753566	0.00162485	-20.5882
1040	chr1	53099480	hyper	7.01607e-07	0.000228001	37.2093
1043	chr1	53100887	hyper	0.000149861	0.00162485	23.0769
1046	chr1	53115733	hyper	0.000224046	0.00162485	28.5714
1048	chr1	53192346	hyper	0.0365158	0.00162485	23.8392
1050	chr1	53196024	hypo	0.0167697	0.00162485	-25.6494
1052	chr1	53225456	hyper	0.000437131	0.00162485	22.8571
1055	chr1	53231413	hyper	0.00376053	0.00162485	23.0655
1057	chr1	53232498	hyper	3.24853e-05	0.00162485	37.5
1060	chr1	53236108	hypo	0.00195334	0.00162485	-21.6216
1062	chr1	53258570	hyper	0.122985	0.00162485	22.2222
1065	chr1	53389546	hyper	0.0208861	0.00162485	20.4327
1070	chr1	53489026	hyper	0.00764702	0.00162485	30.746
1073	chr1	53517660	hyper	0.0218524	0.00162485	27.619
1075	chr1	53519367	hyper	0.00155207	0.00162485	33.2126
1077	chr1	53597674	hypo	0.0201372	0.00162485	-20.5517
1082	chr1	53606025	hyper	0.0900335	0.00162485	20.1863
1086	chr1	53610499	hyper	0.0363668	0.00162485	25
1090	chr1	53630448	hyper	0.00706509	0.00162485	24.4444
1092	chr1	53632207	hyper	0.0563624	0.00162485	20.4762
1094	chr1	53643207	hyper	0.00299657	0.00162485	35.7143
1097	chr1	53666056	hypo	0.035485	0.00162485	-25.109
1100	chr1	53764655	hyper	1.30157e-05	0.00100707	43.2217
1102	chr1	53849811	hyper	0.0223784	0.00162485	25.3577
1105	chr1	53884859	hypo	0.000753656	0.00162485	-21.0526
1108	chr1	53885936	hypo	0.000997729	0.00162485	-20.6897
1110	chr1	53912645	hypo	0.000357868	0.00162485	-30.3732
1113	chr1	53919501	hyper	0.0633095	0.00162485	20.1238
1115	chr1	53937202	hyper	0.000101975	0.00162485	26.3158
1118	chr1	53959425	hypo	0.0010746	0.00162485	-34.7598
1121	chr1	53968132	hypo	0.0144062	0.00162485	-25.5348
1124	chr1	53968369	hypo	0.0111511	0.00162485	-25.2841
1126	chr1	53972220	hypo	0.0573329	0.00162485	-20.431
1128	chr1	53973485	hypo	0.0136157	0.00162485	-23.5484
1130	chr1	53973500	hypo	0.0105438	0.00162485	-28.6114
1132	chr1	53983550	hyper	0.0296546	0.00162485	22.449
1134	chr1	53997682	hyper	0.00114139	0.00162485	23.5294
1137	chr1	53999092	hyper	0.0205762	0.00162485	24.9446
1139	chr1	54000784	hyper	0.0411369	0.00162485	23.4985
1142	chr1	54000795	hyper	0.0595405	0.00162485	23.0196
1145	chr1	54015092	hypo	0.000429655	0.00162485	-29.1667
1148	chr1	54022129	hypo	4.90287e-05	0.00162485	-28.9474
1151	chr1	54035873	hypo	0.00150869	0.00162485	-21.4286
1153	chr1	54111200	hypo	0.0275206	0.00162485	-21.5789
1156	chr1	54131466	hyper	0.0610121	0.00162485	20.4301
1159	chr1	54135778	hypo	0.00681069	0.00162485	-30.8244
1162	chr1	54196641	hypo	0.00084309	0.00162485	-25
1165	chr1	54220460	hypo	0.0140121	0.00162485	-24.2063
1168	chr1	54224266	hypo	0.0166513	0.00162485	-25.7206
1171	chr1	54224316	hypo	0.00035033	0.00162485	-36.9748
1174	chr1	54309929	hyper	0.00738203	0.00162485	26.0442
1176	chr1	54322308	hypo	0.0318443	0.00162485	-20.6897
1178	chr1	54347233	hypo	0.000567121	0.00162485	-22.8571
1180	chr1	54367050	hyper	0.00512901	0.00162485	30.9524
1182	chr1	54368155	hypo	1.03089e-07	5.58346e-05	-48.3871
1184	chr1	54370510	hypo	0.0158543	0.00162485	-25.3968
1187	chr1	54375665	hypo	0.0187625	0.00162485	-22.3656
1191	chr1	54388766	hypo	0.0120728	0.00162485	-27.7641
1194	chr1	54407065	hypo	0.00295769	0.00162485	-30.4828
1196	chr1	54421953	hypo	0.0128739	0.00162485	-21.5584
1199	chr1	54423854	hypo	0.0104928	0.00162485	-31.2821
1201	chr1	54470831	hypo	0.00344153	0.00162485	-34.7199
1203	chr1	54570381	hypo	0.0491079	0.00162485	-21.7308
1206	chr1	54685039	hyper	0.00922849	0.00162485	30.084
1209	chr1	54690624	hypo	0.0141327	0.00162485	-25.9857
1211	chr1	54717158	hyper	8.53358e-08	5.58346e-05	44.186
1214	chr1	54717613	hypo	0.000322372	0.00162485	-29.6651
1217	chr1	54724067	hypo	0.0025617	0.00162485	-25.1838
1220	chr1	54725880	hypo	0.0330733	0.00162485	-22.8879
1223	chr1	54734589	hypo	4.74212e-05	0.00162485	-37.1429
1225	chr1	54739695	hypo	0.00401055	0.00162485	-25.1154
1228	chr1	54744543	hypo	0.0239434	0.00162485	-22.521
1231	chr1	54745102	hyper	8.59251e-07	0.000232692	44.7368
1233	chr1	54754183	hypo	0.000813747	0.00162485	-27.8075
1236	chr1	54762392	hypo	0.00165418	0.00162485	-31.9697
1238	chr1	54791761	hyper	5.17485e-06	0.000560556	38.4615
1241	chr1	54800538	hyper	0.0250881	0.00162485	25.0356
1244	chr1	54821426	hyper	0.00679061	0.00162485	33.3333
1247	chr1	54832209	hyper	0.00182711	0.00162485	37.0766
1249	chr1	54843333	hypo	0.0145772	0.00162485	-22.2222
1252	chr1	54979056	hypo	0.00101302	0.00162485	-37.5582
1255	chr1	54995392	hypo	0.00121212	0.00162485	-37.7477
1258	chr1	55004777	hypo	0.00404131	0.00162485	-24.3182
1261	chr1	55039652	hypo	0.0256915	0.00162485	-29.0909
1263	chr1	55045456	hyper	0.000203866	0.00162485	27.5862
1266	chr1	55114309	hyper	0.000264541	0.00162485	32
1268	chr1	55224672	hyper	7.09694e-08	5.58346e-05	44.7368
1270	chr1	55310256	hyper	0.00684379	0.00162485	26.0417
1272	chr1	55319810	hypo	0.00554414	0.00162485	-32.1267
1274	chr1	55344051	hyper	5.30245e-05	0.00162485	42.5278
1276	chr1	55344725	hypo	0.0313284	0.00162485	-25.9259
1278	chr1	55358316	hypo	0.000435272	0.00162485	-27.2727
1281	chr1	55413602	hyper	0.000161241	0.00162485	40.1588
1284	chr1	55418780	hyper	0.0201891	0.00162485	22.9236
1287	chr1	55443671	hyper	0.0141177	0.00162485	31.713
1290	chr1	55466824	hyper	0.00613777	0.00162485	33.547
1293	chr1	55468364	hypo	0.0208471	0.00162485	-26.5745
1295	chr1	55485841	hyper	0.0394674	0.00162485	24.8718
1297	chr1	55508861	hypo	0.0247736	0.00162485	-26.6026
1300	chr1	55511907	hyper	2.40868e-05	0.00162485	30.303
1303	chr1	55523794	hyper	3.17155e-05	0.00162485	31.4286
1306	chr1	55534588	hyper	0.000332536	0.00162485	21.9512
1309	chr1	55559720	hyper	0.0124822	0.00162485	26.7905
1311	chr1	55592965	hypo	0.00736131	0.00162485	-29.5238
1313	chr1	55600588	hypo	0.0382143	0.00162485	-20.8494
1316	chr1	55616006	hyper	0.0289895	0.00162485	22.9762
1318	chr1	55624608	hypo	0.0370283	0.00162485	-20.8295
1320	chr1	55646338	hyper	0.000531099	0.00162485	39.375
1323	chr1	55660161	hypo	0.0554376	0.00162485	-20.4836
1326	chr1	55670570	hyper	0.0203168	0.00162485	27.2894
1329	chr1	55672456	hyper	0.000490083	0.00162485	20.9302
1332	chr1	55707687	hypo	0.00139054	0.00162485	-25.8065
1334	chr1	55714316	hypo	8.43309e-05	0.00162485	-24.2424
1336	chr1	55784064	hypo	0.0636241	0.00162485	-20.2346
1339	chr1	55797620	hypo	0.000424803	0.00162485	-40.95
1341	chr1	55838287	hypo	0.0271202	0.00162485	-28.2805
1343	chr1	55847062	hypo	0.00488217	0.00162485	-34.9206
1346	chr1	55850534	hypo	0.018679	0.00162485	-29.1852
1349	chr1	55855077	hypo	0.0446724	0.00162485	-21.9355
1351	chr1	55871115	hyper	5.74007e-05	0.00162485	42.2292
1353	chr1	55968522	hypo	0.00310495	0.00162485	-20.6379
1356	chr1	55969809	hypo	0.00174058	0.00162485	-33.376
1359	chr1	55970240	hypo	0.000858683	0.00162485	-34.0336
1361	chr1	56024645	hypo	0.00127052	0.00162485	-39.4309
1363	chr1	56045629	hypo	0.000260641	0.00162485	-33.9181
1365	chr1	56082170	hypo	0.000497538	0.00162485	-38.9025
1367	chr1	56084804	hypo	1.26247e-05	0.00100707	-46.6389
1370	chr1	56088828	hypo	0.0012127	0.00162485	-36.8889
1372	chr1	56090495	hypo	0.000141057	0.00162485	-35.205
1375	chr1	56092098	hypo	0.000650524	0.00162485	-35.9477
1378	chr1	56113029	hypo	0.0208647	0.00162485	-22.9268
1381	chr1	56114117	hypo	0.00642037	0.00162485	-31.7136
1383	chr1	56122915	hypo	0.0542019	0.00162485	-20.7386
1385	chr1	56135374	hypo	0.0212292	0.00162485	-24.2026
1387	chr1	56137060	hypo	0.0697351	0.00162485	-20.3668
1389	chr1	56182314	hypo	0.00275661	0.00162485	-30.2463
1392	chr1	56204971	hypo	0.0331015	0.00162485	-21.4286
1394	chr1	56210074	hypo	0.0560646	0.00162485	-24.6898
1397	chr1	56238445	hypo	0.0124532	0.00162485	-30.989
1399	chr1	56246929	hypo	0.000475915	0.00162485	-28.3422
1401	chr1	56258871	hypo	0.00508486	0.00162485	-28.0451
1404	chr1	56273360	hypo	0.041114	0.00162485	-20.6259
1406	chr1	56282207	hyper	0.00952729	0.00162485	29.9913
1409	chr1	56286686	hypo	0.051324	0.00162485	-24.8918
1411	chr1	56297426	hyper	0.0021963	0.00162485	21.0526
1413	chr1	56314452	hypo	0.0274548	0.00162485	-21.2454
1418	chr1	56336583	hyper	0.00189399	0.00162485	20.6897
1423	chr1	56357446	hypo	0.0987758	0.00162485	-22.6667
1428	chr1	56450090	hyper	0.0120945	0.00162485	22.8571
1430	chr1	56538292	hyper	0.0452632	0.00162485	22.2689
1433	chr1	56576081	hyper	0.037906	0.00162485	25.9177
1436	chr1	56598588	hyper	0.0098274	0.00162485	24.6829
1438	chr1	56663987	hyper	0.000681269	0.00162485	27.2222
1443	chr1	56688179	hypo	0.0014243	0.00162485	-20.5128
1448	chr1	56693526	hyper	0.000396976	0.00162485	40
1452	chr1	56731584	hyper	0.0256596	0.00162485	20.2963
1455	chr1	56732615	hypo	0.0280211	0.00162485	-26.4835
1458	chr1	56757076	hyper	0.00666978	0.00162485	23.2558
1460	chr1	56810385	hypo	3.70324e-06	0.000491736	-57.085
1462	chr1	56812960	hyper	0.00474955	0.00162485	32.2353
1464	chr1	56818159	hyper	0.0741018	0.00162485	20.4545
1466	chr1	56818572	hypo	0.000231149	0.00162485	-21.4286
1469	chr1	56820859	hypo	0.0050355	0.00162485	-20.6897
1471	chr1	56821317	hypo	0.000601016	0.00162485	-37.5296
1473	chr1	56826878	hyper	0.0240614	0.00162485	28.172
1476	chr1	56827574	hyper	0.0337131	0.00162485	28.2051
1479	chr1	56832544	hyper	0.000513123	0.00162485	42.8571
1483	chr1	56833964	hypo	0.000457815	0.00162485	-41.7117
1488	chr1	56836760	hyper	0.091321	0.00162485	21.2185
1492	chr1	56840604	hypo	0.00114813	0.00162485	-33.6798
1496	chr1	56843132	hyper	0.000528193	0.00162485	37.9257
1500	chr1	56846532	hyper	0.0675623	0.00162485	21.0712
1505	chr1	56847001	hyper	0.0242631	0.00162485	29.6296
1509	chr1	56898317	hyper	0.000191017	0.00162485	25.641
1511	chr1	56904806	hyper	0.0324904	0.00162485	24.0766
1513	chr1	56915675	hypo	0.0900685	0.00162485	-22.0046
1516	chr1	56920006	hypo	0.0199463	0.00162485	-26.9115
1518	chr1	56947330	hypo	0.000346802	0.00162485	-27.2727
1521	chr1	56960244	hypo	0.00036704	0.00162485	-30.3922
1524	chr1	56997882	hyper	0.000590631	0.00162485	25
1526	chr1	57003099	hyper	4.85584e-07	0.00019725	43.9024
1529	chr1	57004256	hyper	8.41318e-06	0.000781955	37.5
1531	chr1	57006905	hypo	0.0670265	0.00162485	-21.4286
1534	chr1	57039957	hyper	0.0205857	0.00162485	27.6786
1537	chr1	57231910	hyper	0.0650269	0.00162485	20.155
1540	chr1	57256132	hypo	0.00316664	0.00162485	-32.0238
1542	chr1	57272395	hypo	0.0337201	0.00162485	-20.4392
1545	chr1	57272821	hypo	0.0116637	0.00162485	-29.2929
1548	chr1	57315908	hyper	0.000530113	0.00162485	20.5128
1553	chr1	57351489	hyper	0.00134514	0.00162485	21.9512
1557	chr1	57431352	hyper	0.0214692	0.00162485	26.3617
1559	chr1	57458335	hyper	0.000244085	0.00162485	24.1379
1562	chr1	57458505	hyper	0.000263205	0.00162485	21.0526
1565	chr1	57462651	hyper	0.000126234	0.00162485	34.8075
1568	chr1	57470060	hypo	0.03547	0.00162485	-25
1571	chr1	57473932	hyper	0.000441684	0.00162485	22.2222
1573	chr1	57489533	hypo	0.00315338	0.00162485	-36.3027
1576	chr1	57522175	hyper	0.000432648	0.00162485	22.5
1578	chr1	57547416	hyper	0.00132277	0.00162485	21.2121
1581	chr1	57560307	hyper	0.0935405	0.00162485	22.3602
1583	chr1	57568872	hypo	0.0411772	0.00162485	-24.0476
1585	chr1	57568916	hyper	0.00416267	0.00162485	27.9789
1587	chr1	57574609	hyper	0.000699585	0.00162485	39.2857
1590	chr1	57579317	hyper	2.3502e-05	0.00162485	37.8261
1593	chr1	57579646	hyper	0.0014648	0.00162485	21.4286
1596	chr1	57592386	hypo	0.0170613	0.00162485	-31.7419
1599	chr1	57605608	hypo	0.0518191	0.00162485	-21.2482
1602	chr1	57647823	hypo	0.000190761	0.00162485	-21.0526
1606	chr1	57664982	hyper	0.000223699	0.00162485	22
1610	chr1	57668576	hyper	0.00122205	0.00162485	23.0769
1614	chr1	57682901	hyper	0.00130724	0.00162485	21.875
1617	chr1	57709023	hyper	0.000302682	0.00162485	20.5128
1621	chr1	57723735	hyper	8.66247e-06	0.000781955	27.5
1625	chr1	57823011	hypo	0.0254559	0.00162485	-28.2828
1627	chr1	57828574	hypo	0.0561127	0.00162485	-23.4783
1629	chr1	57830470	hypo	0.000121534	0.00162485	-44.2105
1631	chr1	57835606	hyper	0.00193827	0.00162485	21.875
1634	chr1	57836915	hyper	0.00193827	0.00162485	21.875
1637	chr1	57862322	hypo	0.00354958	0.00162485	-33.4109
1639	chr1	57866506	hyper	0.0121277	0.00162485	23.9247
1642	chr1	57871860	hypo	0.0808752	0.00162485	-22.2222
1645	chr1	57882084	hyper	0.000119252	0.00162485	25
1648	chr1	57892738	hyper	0.000372474	0.00162485	25
1650	chr1	57892749	hyper	0.000190297	0.00162485	27.027
1652	chr1	57897633	hyper	3.75157e-06	0.000491736	44.1176
1655	chr1	57910579	hyper	0.00165757	0.00162485	21.0526
1657	chr1	57915271	hypo	0.130744	0.00162485	-20.6553
1660	chr1	57934177	hyper	0.0405122	0.00162485	21.0323
1663	chr1	57965608	hyper	0.000238855	0.00162485	25
1666	chr1	57996704	hyper	6.30124e-05	0.00162485	25
1670	chr1	58007507	hypo	0.0159167	0.00162485	-24.2105
1674	chr1	58007509	hypo	0.021971	0.00162485	-22.3839
1678	chr1	58078868	hyper	3.77742e-06	0.000491736	36.7347
1680	chr1	58079134	hypo	0.00103395	0.00162485	-26.8726
1682	chr1	58081240	hypo	0.00407085	0.00162485	-32.4031
1685	chr1	58089050	hyper	0.000751853	0.00162485	23.3333
1688	chr1	58098704	hyper	6.26175e-05	0.00162485	24.3902
1691	chr1	58117838	hyper	0.000289563	0.00146664	22.5
1694	chr1	58121572	hyper	0.00255245	0.00146664	23.0769
1697	chr1	58134921	hyper	0.000161069	0.00146664	24.3243
1700	chr1	58154280	hyper	0.000521091	0.00146664	28.125
1705	chr1	58154808	hyper	4.08964e-05	0.00146664	29.4118
1710	chr1	58157010	hyper	0.00152732	0.00146664	23.0769
1715	chr1	58160931	hyper	0.000550361	0.00146664	24.2424
1720	chr1	58161767	hyper	0.000314461	0.00146664	26.4706
1724	chr1	58175995	hyper	0.000977619	0.00146664	22.2222
1729	chr1	58214869	hyper	0.000553405	0.00146664	20.4545
1732	chr1	58224722	hyper	0.000775328	0.00146664	23.0769
1737	chr1	58234288	hypo	0.0347451	0.00146664	-26.5413
1741	chr1	58237723	hypo	0.0994937	0.00146664	-20.3629
1745	chr1	58242465	hyper	7.84651e-05	0.00146664	35.4839
1749	chr1	58242711	hypo	0.063863	0.00146664	-21.982
1754	chr1	58243668	hypo	9.49107e-05	0.00146664	-47.4645
1758	chr1	58246593	hypo	0.00404603	0.00146664	-33.4229
1763	chr1	58260261	hypo	0.00069933	0.00146664	-31.0223
1767	chr1	58293753	hypo	0.0171029	0.00146664	-22.7178
1771	chr1	58311619	hyper	0.000733407	0.00146664	24.2424
1776	chr1	58327456	hyper	0.000435272	0.00146664	27.2727
1779	chr1	58336713	hyper	0.000850031	0.00146664	24.2424
1782	chr1	58369851	hyper	0.00167625	0.00146664	24.1379
1785	chr1	58374370	hyper	0.000564043	0.00146664	21.875
1788	chr1	58383066	hyper	0.00106746	0.00146664	23.0769
1791	chr1	58385651	hyper	0.000984321	0.00146664	23.5294
1793	chr1	58389032	hyper	0.00014194	0.00146664	25
1795	chr1	58389852	hyper	0.0287234	0.00146664	26.6359
1798	chr1	58512892	hyper	0.000394662	0.00146664	22.2222
1801	chr1	58570830	hyper	0.000130882	0.00146664	29.0323
1805	chr1	58575596	hypo	0.000272538	0.00146664	-25.7143
1809	chr1	58640875	hypo	3.60633e-06	0.000360574	-34.2105
1812	chr1	58657634	hyper	0.00110509	0.00146664	20.6897
1815	chr1	58658399	hyper	0.00133912	0.00146664	31.3862
1818	chr1	58710941	hyper	0.00238335	0.00146664	20.6897
1820	chr1	58726247	hyper	0.000286494	0.00146664	23.0769
1823	chr1	58728796	hyper	0.000513774	0.00146664	26.4706
1825	chr1	58736876	hyper	9.12892e-05	0.00146664	29.2683
1830	chr1	58739343	hyper	0.000507363	0.00146664	25
1834	chr1	58741728	hyper	9.98591e-05	0.00146664	27.027
1838	chr1	58744156	hyper	1.72319e-05	0.000815254	37.037
1842	chr1	58744329	hyper	6.80835e-06	0.000453881	37.5
1846	chr1	58746382	hyper	1.01987e-05	0.000575301	32.5
1851	chr1	58755299	hyper	3.26317e-08	4.78589e-05	46.3415
1855	chr1	58812659	hyper	0.000342353	0.00146664	25.8065
1860	chr1	58817072	hypo	0.0864659	0.00146664	-21.345
1864	chr1	58820114	hypo	0.037906	0.00146664	-25.9177
1869	chr1	58841667	hyper	0.00166559	0.00146664	37.146
1871	chr1	58841759	hyper	0.0118671	0.00146664	28.8248
1873	chr1	58847247	hyper	0.0218295	0.00146664	26.0101
1877	chr1	58896284	hyper	0.00018232	0.00146664	25
1879	chr1	58905485	hyper	0.000146708	0.00146664	26.4706
1882	chr1	58929210	hyper	0.000481832	0.00146664	38.1229
1884	chr1	58933409	hyper	0.00443497	0.00146664	31.371
1887	chr1	58945902	hyper	0.00521071	0.00146664	34.8214
1889	chr1	58947841	hyper	0.000306913	0.00146664	25
1892	chr1	58986795	hyper	1.36312e-05	0.000714001	28.9474
1895	chr1	58991104	hypo	0.00871234	0.00146664	-35.982
1897	chr1	58991706	hyper	4.43005e-06	0.000383816	28.2609
1899	chr1	58993927	hyper	0.043156	0.00146664	24.2399
1901	chr1	59019671	hyper	6.00737e-06	0.000440531	38.4615
1903	chr1	59074205	hypo	0.000455572	0.00146664	-39.538
1906	chr1	59091266	hypo	0.0491314	0.00146664	-23.7132
1908	chr1	59158241	hypo	0.0607571	0.00146664	-23.5294
1911	chr1	59178312	hyper	0.00388278	0.00146664	20.6897
1913	chr1	59181856	hyper	5.07463e-06	0.000406576	33.3333
1916	chr1	59215062	hypo	0.013447	0.00146664	-20.7941
1918	chr1	59236701	hyper	4.35598e-05	0.00146664	33.3333
1920	chr1	59242450	hyper	0.000119455	0.00146664	31.0345
1922	chr1	59244330	hypo	0.0238217	0.00146664	-20.3604
1924	chr1	59260799	hyper	0.00109012	0.00146664	24.1379
1927	chr1	59264199	hypo	4.93878e-07	0.000181085	-46.6667
1929	chr1	59265104	hypo	0.000118809	0.00146664	-26.3158
1932	chr1	59269562	hypo	0.000824865	0.00146664	-24.7086
1934	chr1	59284464	hypo	1.27684e-07	6.24218e-05	-58.5907
1936	chr1	59296371	hypo	0.000105693	0.00146664	-35.8525
1939	chr1	59335595	hypo	0.00303654	0.00146664	-29.697
1941	chr1	59363863	hyper	0.00043301	0.00146664	23.0769
1943	chr1	59364504	hypo	0.000790152	0.00146664	-35.5277
1946	chr1	59429854	hypo	0.000455116	0.00146664	-38.369
1948	chr1	59478104	hypo	0.0064365	0.00146664	-30.303
1950	chr1	59478105	hypo	0.0080187	0.00146664	-29.8295
1952	chr1	59619368	hypo	0.000361	0.00146664	-43.304
1955	chr1	59622719	hypo	0.0767506	0.00146664	-21.1111
1958	chr1	59624306	hyper	0.00146807	0.00146664	21.6216
1960	chr1	59633070	hyper	0.0367862	0.00146664	25.7519
1962	chr1	59703713	hypo	0.0992636	0.00146664	-20.2956
1965	chr1	59736403	hypo	0.00350905	0.00146664	-26.3636
1968	chr1	59747792	hypo	0.000414075	0.00146664	-33.8336
1970	chr1	59759904	hypo	0.00122315	0.00146664	-42.5641
1973	chr1	59787484	hyper	5.61508e-05	0.00146664	34.2105
1976	chr1	59791903	hyper	9.79822e-07	0.000239507	34.6939
1978	chr1	59831406	hypo	0.000359088	0.00146664	-32.0101
1980	chr1	59847426	hypo	0.00211648	0.00146664	-29.2335
1982	chr1	59857904	hypo	0.0231436	0.00146664	-22.5087
1984	chr1	59866671	hypo	0.00403313	0.00146664	-34.2738
1986	chr1	59871904	hyper	0.00198825	0.00146664	26.8439
1989	chr1	59872359	hypo	0.0981234	0.00146664	-20.9677
1992	chr1	59873773	hypo	0.0277847	0.00146664	-20.9195
1994	chr1	59885333	hypo	0.0179029	0.00146664	-22.7011
1997	chr1	59887981	hypo	0.0632242	0.00146664	-23.5897
1999	chr1	59917783	hypo	0.0795631	0.00146664	-20.5033
2002	chr1	59928132	hypo	0.0625191	0.00146664	-20.3297
2004	chr1	59929471	hypo	1.49331e-05	0.000755222	-51.9048
2007	chr1	59934407	hypo	0.000626154	0.00146664	-39.984
2010	chr1	59937788	hypo	0.0126351	0.00146664	-22.4958
2012	chr1	59939776	hyper	0.00192952	0.00146664	35.4651
2014	chr1	59945597	hyper	0.0129932	0.00146664	25.7919
2016	chr1	59946584	hyper	0.00162102	0.00146664	20.4545
2018	chr1	59970275	hyper	0.0165516	0.00146664	25.2101
2021	chr1	59973767	hyper	0.0698022	0.00146664	20.6626
2023	chr1	59974170	hyper	0.00305373	0.00146664	31.9048
2026	chr1	59979337	hypo	0.0194074	0.00146664	-23.2349
2028	chr1	59987533	hyper	0.00437227	0.00146664	27.5
2031	chr1	59988832	hypo	0.0117596	0.00146664	-30.9232
2033	chr1	59990254	hypo	0.0244435	0.00146664	-25.5583
2036	chr1	59992471	hypo	0.00944736	0.00146664	-24.6088
2038	chr1	60007830	hypo	0.062173	0.00146664	-22.1065
2041	chr1	60015328	hyper	0.0061601	0.00146664	21.4352
2043	chr1	60020070	hyper	0.000853194	0.00146664	22.2222
2045	chr1	60022261	hyper	0.0241755	0.00146664	25.1466
2048	chr1	60027533	hyper	0.000632302	0.00146664	23.2558
2050	chr1	60034885	hyper	8.74817e-05	0.00146664	25.7143
2053	chr1	60036708	hyper	2.04001e-06	0.000298973	51.5054
2055	chr1	60062597	hyper	0.0156418	0.00146664	27.5641
2057	chr1	60087868	hyper	0.00013849	0.00146664	45.7721
2059	chr1	60099358	hypo	0.000178303	0.00146664	-40.6417
2062	chr1	60123625	hypo	0.00212229	0.00146664	-20.6897
2064	chr1	60123661	hypo	6.46399e-05	0.00146664	-34.4828
2066	chr1	60125978	hypo	0.00120002	0.00146664	-23.0769
2069	chr1	60126964	hyper	0.0451039	0.00146664	24.2424
2071	chr1	60212033	hypo	0.092995	0.00146664	-21.3978
2074	chr1	60241752	hypo	0.00851834	0.00146664	-28.976
2077	chr1	60261353	hyper	0.042183	0.00146664	25.7053
2079	chr1	60263298	hyper	0.00668869	0.00146664	33.8235
2081	chr1	60276226	hyper	0.00235102	0.00146664	30.7692
2084	chr1	60350550	hypo	0.000269601	0.00146664	-33.3333
2089	chr1	60371435	hyper	0.0397232	0.00146664	20.2381
2093	chr1	60378900	hyper	0.0131165	0.00146664	22.3158
2097	chr1	60406189	hypo	0.0687347	0.00146664	-22.5287
2102	chr1	60406720	hypo	0.000135506	0.00146664	-40.4558
2107	chr1	60407148	hypo	0.000422508	0.00146664	-28.5714
2112	chr1	60408153	hypo	0.0164014	0.00146664	-26.6968
2116	chr1	60408774	hypo	0.0587245	0.00146664	-21.9396
2119	chr1	60457381	hyper	0.0530789	0.00146664	22.2506
2121	chr1	60503716	hyper	0.0128466	0.00146664	23.7908
2125	chr1	60520203	hypo	0.000101069	0.00146664	-46.1905
2129	chr1	60520823	hypo	0.00692198	0.00146664	-30.4301
2133	chr1	60521611	hypo	0.0146793	0.00146664	-27.0677
2137	chr1	60598611	hyper	0.000300278	0.00146664	43.043
2142	chr1	60615030	hypo	0.000239277	0.00146664	-35.7843
2146	chr1	60616685	hypo	0.000542299	0.00146664	-42.7419
2150	chr1	60617101	hypo	2.44619e-06	0.000298973	-53.7707
2155	chr1	60618802	hypo	0.00152154	0.00146664	-39.7059
2160	chr1	60621116	hypo	0.0083882	0.00146664	-31.6092
2164	chr1	60621423	hypo	1.89779e-05	0.000869801	-50
2168	chr1	60622825	hypo	0.00281517	0.00146664	-31.2078
2173	chr1	60635997	hyper	0.000467014	0.00146664	27.7778
2178	chr1	60675380	hypo	0.0868398	0.00146664	-20.7721
2182	chr1	60686821	hyper	0.0388975	0.00146664	22.2576
2187	chr1	60734651	hyper	0.0581037	0.00146664	23.8337
2192	chr1	60736615	hyper	0.00487765	0.00146664	22.684
2196	chr1	60762781	hyper	0.0167404	0.00146664	23.5642
2201	chr1	60807629	hyper	0.0793557	0.00146664	20.625
2205	chr1	60817606	hyper	0.00826666	0.00146664	30.0775
2210	chr1	60852017	hypo	0.0276277	0.00146664	-28.125
2215	chr1	60896303	hypo	0.000328607	0.00146664	-20.5882
2219	chr1	60917112	hypo	0.000149788	0.00146664	-23.0769
2224	chr1	60918063	hypo	0.00869398	0.00146664	-28.6797
2228	chr1	60933457	hyper	0.0408388	0.00146664	22.2222
2232	chr1	60933466	hyper	0.0699374	0.00146664	22.1675
2236	chr1	60954831	hypo	0.0309356	0.00146664	-22.6079
2240	chr1	60993602	hypo	0.00452479	0.00146664	-34.2593
2244	chr1	61008884	hypo	0.000317525	0.00146664	-25.7143
2248	chr1	61087762	hypo	0.0460337	0.00146664	-21.501
2253	chr1	61098680	hypo	0.044894	0.00146664	-25.2874
2257	chr1	61101933	hypo	0.0206914	0.00146664	-26.4706
2262	chr1	61113259	hyper	0.025491	0.00146664	22.5
2266	chr1	61114628	hypo	0.0212635	0.00146664	-25.1076
2270	chr1	61125768	hypo	0.0157935	0.00146664	-26.4162
2274	chr1	61151238	hyper	0.00157949	0.00146664	39.2308
2278	chr1	61290402	hypo	0.0010956	0.00146664	-31.6176
2281	chr1	61303845	hypo	0.0432014	0.00146664	-23.1855
2284	chr1	61355198	hypo	1.47254e-06	0.000271513	-51.3621
2286	chr1	61358697	hyper	0.0709387	0.00146664	20.9904
2288	chr1	61360947	hyper	0.000269493	0.00146664	27.7778
2290	chr1	61421347	hypo	0.0530769	0.00146664	-22.0588
2292	chr1	61430304	hyper	0.00165207	0.00146664	25.8065
2294	chr1	61444574	hypo	0.000445021	0.00146664	-43.5091
2296	chr1	61478247	hyper	0.0107742	0.00146664	30.2419
2299	chr1	61524936	hyper	0.0753441	0.00146664	23.0769
2302	chr1	61625139	hypo	0.0302766	0.00146664	-26.9592
2305	chr1	61673954	hypo	0.00203458	0.00146664	-26.9697
2308	chr1	61692732	hyper	0.000817401	0.00146664	20.6897
2310	chr1	61721060	hyper	6.26989e-05	0.00146664	51.7419
2313	chr1	61747214	hyper	0.0772985	0.00146664	20.5882
2316	chr1	61747365	hyper	0.00114024	0.00146664	40.3361
2319	chr1	61753333	hyper	0.0146333	0.00146664	26.648
2321	chr1	61775959	hyper	0.00978941	0.00146664	25.188
2323	chr1	61794430	hyper	7.61319e-05	0.00146664	43.2317
2326	chr1	61859317	hyper	0.00154807	0.00146664	23.5294
2329	chr1	61915806	hypo	0.000467896	0.00146664	-42.0956
2331	chr1	61986818	hypo	0.0282514	0.00146664	-26.2821
2334	chr1	62009678	hypo	0.0022002	0.00146664	-31.7861
2336	chr1	62013620	hyper	3.68777e-06	0.000360574	37.1429
2339	chr1	62013713	hyper	3.54214e-05	0.00136711	27.027
2342	chr1	62014150	hyper	0.00285325	0.00146664	20.5882
2344	chr1	62015171	hyper	0.000434513	0.00146664	25.7143
2347	chr1	62074138	hyper	0.0461644	0.00146664	22.4532
2350	chr1	62201623	hyper	0.000295065	0.00146664	21.875
2352	chr1	62223526	hyper	0.00073212	0.00146664	21.2121
2355	chr1	62226378	hyper	0.00096887	0.00146664	20.5128
2357	chr1	62228830	hypo	0.00467628	0.00146664	-32.1429
2359	chr1	62228878	hyper	9.17029e-06	0.000537979	36.6667
2361	chr1	62231250	hyper	1.57966e-05	0.000772263	31.4286
2364	chr1	62236853	hypo	0.0151805	0.00146664	-27.8966
2366	chr1	62242218	hypo	1.66614e-06	0.000271513	-55.4113
2368	chr1	62245751	hypo	0.000212604	0.00146664	-44.0171
2370	chr1	62247466	hypo	0.0470314	0.00146664	-24.2857
2372	chr1	62333519	hyper	0.0753265	0.00146664	21.1317
2374	chr1	62402610	hypo	0.0103393	0.00146664	-31.2821
2376	chr1	62422784	hypo	0.000190673	0.00146664	-26.3158
2379	chr1	62465883	hypo	8.35066e-06	0.000510308	-37.931
2381	chr1	62468706	hypo	0.00115194	0.00146664	-21.875
2384	chr1	62471986	hyper	0.02711	0.00146664	21.6749
2387	chr1	62475269	hypo	6.46399e-05	0.00146664	-34.4828
2390	chr1	62476392	hypo	0.000358819	0.00146664	-28.5714
2392	chr1	62483729	hyper	0.0083742	0.00146664	28.9661
2394	chr1	62531457	hypo	0.00531873	0.00146664	-31.1562
2396	chr1	62539819	hyper	0.000571327	0.00146664	35.3535
2398	chr1	62560573	hyper	0.00968551	0.00146664	24.9373
2400	chr1	62564590	hyper	0.00230481	0.00146664	26.8769
2402	chr1	62569839	hyper	0.0003173	0.00146664	29.7297
2404	chr1	62591509	hyper	0.00640706	0.00146664	27.8553
2407	chr1	62598364	hyper	0.000427363	0.00146664	23.5294
2409	chr1	62610453	hyper	0.0135076	0.00146664	26.4706
2411	chr1	62625895	hypo	0.00993502	0.00146664	-25.3036
2414	chr1	62628657	hypo	0.0235395	0.00146664	-20.2116
2416	chr1	62644069	hyper	0.0001256	0.00146664	25
2419	chr1	62658695	hyper	9.98591e-05	0.00146664	27.027
2421	chr1	62662092	hyper	2.29103e-06	0.000298973	44.8276
2423	chr1	62663328	hypo	0.000224046	0.00146664	-28.5714
2426	chr1	62663357	hypo	0.000248565	0.00146664	-29.6296
2429	chr1	62663992	hyper	2.33178e-05	0.000977106	30.5556
2431	chr1	62676850	hypo	0.0215945	0.00146664	-22.9532
2433	chr1	62684110	hypo	5.39245e-05	0.00146664	-30.303
2436	chr1	62702566	hyper	0.0703685	0.00146664	21.7172
2438	chr1	62721835	hypo	0.0391694	0.00146664	-21.8266
2441	chr1	62743532	hyper	0.000258621	0.00146664	25.8065
2443	chr1	62744907	hyper	4.76602e-05	0.00146664	37.1429
2445	chr1	62744914	hyper	4.52464e-05	0.00146664	37.8378
2447	chr1	62747248	hyper	0.000162446	0.00146664	26.3158
2450	chr1	62780379	hypo	0.000701012	0.00146664	-25
2452	chr1	62791269	hyper	0.000148167	0.00146664	30
2454	chr1	62793502	hypo	0.003635	0.00146664	-32.8869
2456	chr1	62799718	hypo	0.00654969	0.00146664	-30.2083
2458	chr1	62947360	hypo	0.000164499	0.00146664	-25
2461	chr1	62952860	hyper	1.55152e-06	0.000271513	32
2463	chr1	62958985	hyper	0.0289755	0.00146664	21.6327
2465	chr1	62971670	hypo	0.000130665	0.00146664	-38.2542
2467	chr1	63016367	hyper	0.0365711	0.00146664	20.4433
2470	chr1	63018038	hyper	0.0548332	0.00146664	21.2121
2473	chr1	63048023	hypo	0.000460704	0.00146664	-23.3333
2476	chr1	63061745	hyper	0.000187137	0.00146664	28.125
2479	chr1	63065991	hypo	5.26712e-06	0.000406576	-29.7297
2482	chr1	63070738	hypo	3.68008e-05	0.00138393	-32.3529
2484	chr1	63079261	hyper	2.2893e-05	0.000977106	33.3333
2487	chr1	63090716	hyper	0.000111345	0.00146664	25
2489	chr1	63091063	hyper	1.20122e-05	0.000652502	30.7692
2491	chr1	63097886	hyper	6.59136e-05	0.00146664	30
2494	chr1	63113065	hyper	0.00150197	0.00146664	33.0065
2497	chr1	63138122	hypo	0.00912703	0.00146664	-30
2500	chr1	63144727	hyper	0.000271832	0.00146664	20.5128
2503	chr1	63177662	hypo	4.44887e-06	0.000383816	-30.7692
2506	chr1	63177742	hyper	0.0987887	0.00146664	21.8391
2509	chr1	63194901	hyper	0.0124678	0.00146664	24.1186
2511	chr1	63218560	hyper	0.00094261	0.00146664	20.5882
2514	chr1	63224731	hypo	7.77547e-06	0.000495817	-31.25
2516	chr1	63225774	hypo	2.8095e-06	0.000316963	-38.8889
2519	chr1	63226100	hypo	1.13065e-07	6.24218e-05	-42.8571
2521	chr1	63229377	hypo	0.000190712	0.00146664	-33.3333
2524	chr1	63252206	hypo	6.41752e-06	0.000448199	-34.4828
2527	chr1	63253661	hypo	0.029993	0.00146664	-20.3273
2530	chr1	63259708	hyper	0.000511252	0.00146664	25.9259
2533	chr1	63267628	hypo	0.000414357	0.00146664	-43.3333
2536	chr1	63271288	hypo	8.77187e-07	0.000239507	-58.9718
2539	chr1	63282352	hypo	0.0374633	0.00146664	-25
2542	chr1	63286867	hypo	0.0490147	0.00146664	-21.9949
2545	chr1	63302336	hypo	0.00133728	0.00146664	-38.2353
2548	chr1	63386925	hypo	0.000325672	0.00146664	-23.6842
2551	chr1	63389781	hypo	2.91307e-05	0.00118678	-27.7778
2554	chr1	63406299	hypo	0.0021963	0.00146664	-21.0526
2556	chr1	63406468	hypo	0.0203281	0.00146664	-24.8485
2558	chr1	63434497	hypo	0.0122051	0.00146664	-23.0075
2561	chr1	63473291	hypo	0.0190686	0.00146664	-25.784
2563	chr1	63477511	hypo	0.00209452	0.00146664	-34.7039
2566	chr1	63478387	hypo	0.0334469	0.00146664	-25.2381
2568	chr1	63478517	hypo	4.35641e-05	0.00146664	-43.1818
2570	chr1	63479790	hypo	1.96361e-05	0.000872696	-43.5897
2572	chr1	63483336	hypo	0.027785	0.00146664	-23.5786
2574	chr1	63509841	hypo	0.00872214	0.00146664	-29.9539
2577	chr1	63516975	hypo	0.0307188	0.00146664	-23.0066
2579	chr1	63571309	hypo	0.0114978	0.00146664	-21.8954
2581	chr1	63580770	hyper	0.034084	0.00146664	21.2431
2583	chr1	63620229	hyper	0.0556696	0.00146664	20.0216
2586	chr1	63691188	hypo	0.0360779	0.00146664	-21.164
2589	chr1	63694891	hypo	0.0387585	0.00146664	-26.1233
2591	chr1	63751058	hyper	0.0101662	0.00146664	21.6667
2595	chr1	63774426	hypo	0.0617554	0.00146664	-20.4762
2600	chr1	63783444	hypo	0.00170837	0.00146664	-32.2695
2605	chr1	63805772	hyper	0.00453379	0.00146664	33.5526
2610	chr1	63812376	hyper	3.25892e-05	0.0012918	43.9579
2615	chr1	63816855	hypo	0.0100893	0.00146664	-30.7389
2619	chr1	63841133	hypo	0.042467	0.00146664	-21.2815
2624	chr1	63841549	hypo	0.0877633	0.00146664	-20.7692
2628	chr1	63842823	hypo	0.0407888	0.00146664	-21.7391
2632	chr1	63860709	hypo	0.0312479	0.00146664	-25.1852
2637	chr1	63876406	hyper	0.00602601	0.00146664	32.7206
2642	chr1	64003086	hypo	0.0497153	0.00146664	-22.8571
2646	chr1	64007715	hypo	0.0339268	0.00146664	-20.501
2651	chr1	64021198	hypo	0.0377555	0.00146664	-22.4432
2656	chr1	64091250	hypo	0.0164742	0.00146664	-20.5556
2660	chr1	64116467	hyper	0.0260084	0.00146664	25.1282
2665	chr1	64178533	hyper	4.5729e-05	0.00146664	31.4286
2669	chr1	64178774	hyper	0.000499169	0.00146664	25
2674	chr1	64260443	hypo	0.000206958	0.00146664	-40.1652
2679	chr1	64283312	hypo	0.0140121	0.00146664	-24.2063
2684	chr1	64317825	hypo	0.00841536	0.00146664	-24.8904
2688	chr1	64380412	hyper	0.0737695	0.00146664	20.4373
2690	chr1	64404838	hyper	0.00217745	0.00146664	33.1098
2694	chr1	64423103	hypo	0.0494251	0.00146664	-23.4651
2697	chr1	64448873	hyper	0.00168962	0.00146664	22.5806
2700	chr1	64456864	hypo	0.00105714	0.00146664	-20.5882
2703	chr1	64489019	hypo	0.00997905	0.00146664	-26.2097
2706	chr1	64517273	hyper	0.000215684	0.00146664	23.6842
2708	chr1	64523615	hypo	0.0330071	0.00146664	-22.5936
2710	chr1	64527565	hypo	0.0211898	0.00146664	-24.5926
2712	chr1	64537976	hypo	0.000627062	0.00146664	-25
2715	chr1	64543757	hypo	0.00275661	0.00146664	-30.2463
2717	chr1	64551755	hypo	0.00340776	0.00146664	-31.6478
2720	chr1	64552298	hypo	0.00238017	0.00146664	-36.0614
2723	chr1	64591440	hypo	0.0263933	0.00146664	-22.3529
2726	chr1	64616697	hyper	0.00765461	0.00146664	32.1429
2730	chr1	64633822	hypo	0.0239434	0.00146664	-22.521
2734	chr1	64700665	hypo	0.000984321	0.00146664	-23.5294
2739	chr1	64724981	hypo	0.0296233	0.00146664	-20.933
2744	chr1	64734340	hypo	0.00099174	0.00146664	-36.1905
2748	chr1	64736779	hypo	0.0453959	0.00146664	-22.328
2753	chr1	64829806	hyper	0.0541499	0.00146664	21.8182
2758	chr1	64831061	hypo	0.0880968	0.00146664	-20.7207
2762	chr1	64980681	hypo	0.00431167	0.00146664	-31.3141
2766	chr1	65806094	hypo	1.45779e-06	0.0301432	-55.8824
2770	chr1	65806260	hypo	6.87784e-07	0.0182848	-53.3704
2774	chr1	66611780	hyper	4.40575e-10	8.19891e-05	54.0541
2778	chr1	67425866	hyper	3.50791e-07	0.0108801	42.4242
2782	chr1	67430005	hyper	2.01568e-07	0.0093777	44.186
2786	chr1	69151782	hyper	1.02137e-07	0.00633573	39.5833
2790	chr1	69887716	hyper	1.36479e-06	0.0301432	41.9355
2793	chr1	70473927	hypo	2.61777e-07	0.00974309	-62.069
2795	chr1	70479659	hypo	4.74427e-08	0.00441443	-56.4693
2798	chr1	72490584	hypo	2.27011e-09	0.000482626	-56.3464
2802	chr1	74313386	hypo	1.14455e-06	0.0345325	-44
2805	chr1	75458380	hyper	3.2965e-07	0.0155742	48.2759
2808	chr1	75487982	hyper	1.46804e-06	0.0346785	52.4476
2811	chr1	76300325	hyper	6.56462e-08	0.00697823	58.9899
2814	chr1	76309957	hyper	3.19461e-14	1.35836e-08	84.8485
2817	chr1	76495520	hyper	5.28825e-07	0.0224857	41.4634
2820	chr1	76640735	hypo	6.27144e-07	0.0242421	-37.1429
2824	chr1	76653521	hypo	1.88874e-06	0.0422682	-28.8462
2828	chr1	76655709	hypo	3.36086e-08	0.00476348	-47.2222
2833	chr1	76685555	hypo	1.44078e-06	0.0346785	-34.2105
2838	chr1	77102215	hypo	1.07171e-07	0.00759489	-47.0588
2841	chr1	77148369	hypo	9.82012e-07	0.0321195	-40.625
2846	chr1	77243418	hyper	2.80939e-07	0.014932	50
2851	chr1	77578132	hypo	7.70804e-07	0.0273123	-41.1765
2855	chr1	77637506	hypo	1.21821e-06	0.0345325	-43.3333
2859	chr1	77869281	hypo	1.32383e-06	0.0346785	-40
2862	chr1	77974866	hyper	8.35054e-08	0.00710133	56.25
2864	chr1	78001537	hyper	1.75688e-07	0.0106719	48.3871
2867	chr1	78290354	hypo	2.00546e-06	0.0426362	-55.4622
2869	chr1	79224256	hypo	5.62127e-12	2.36009e-06	-65.7895
2871	chr1	79456060	hyper	2.77969e-07	0.00972548	60.5042
2874	chr1	79512314	hypo	2.43566e-07	0.00972548	-43.2432
2876	chr1	79595652	hypo	1.58941e-08	0.00166828	-48.6486
2879	chr1	79605844	hypo	1.86807e-06	0.0435409	-37.037
2884	chr1	80281597	hypo	2.63169e-07	0.00972548	-47.5
2887	chr1	80295871	hypo	3.76718e-09	0.000527218	-66.6667
2889	chr1	80498750	hypo	1.78603e-07	0.00833186	-40.5405
2891	chr1	80500096	hypo	1.9704e-06	0.0435409	-43.3333
2893	chr1	80501299	hypo	1.17946e-06	0.0309499	-37.5
2895	chr1	81061670	hypo	5.6582e-08	0.0047512	-65.6187
2897	chr1	81064789	hypo	6.77373e-07	0.0189597	-55.9846
2899	chr1	81072403	hypo	4.58261e-07	0.013743	-60.1326
2902	chr1	81085567	hypo	1.40682e-06	0.0347444	-59.3682
2904	chr1	81089720	hypo	5.50905e-10	0.000115649	-64.2857
2907	chr1	81321735	hypo	1.73705e-07	0.00833186	-57.7606
2910	chr1	81411271	hyper	1.60827e-07	0.00833186	56.2314
2914	chr1	81413177	hyper	3.89774e-07	0.0125882	59.8746
2919	chr1	82027119	hypo	7.83595e-08	0.00548322	-56.75
2924	chr1	86808430	hyper	1.10428e-08	0.000189332	65.625
2927	chr1	86837423	hypo	2.98554e-08	0.00044208	-51.6129
2930	chr1	86848182	hypo	4.33174e-06	0.0235186	-36.6667
2933	chr1	86878879	hypo	4.18212e-06	0.0230911	-30.5556
2935	chr1	86899528	hyper	8.60107e-06	0.0403779	49.7354
2938	chr1	86914271	hyper	8.30084e-10	2.45827e-05	58.8235
2940	chr1	87315175	hypo	9.89436e-09	0.000189332	-43.4783
2945	chr1	87415009	hyper	8.67643e-06	0.0403779	47.2426
2949	chr1	87752224	hypo	2.73075e-11	1.48263e-06	-61.7647
2953	chr1	88133437	hypo	6.20298e-07	0.00481119	-58.8889
2955	chr1	88171467	hypo	4.5204e-12	7.36288e-07	-64.5161
2960	chr1	88174487	hypo	1.82791e-06	0.0124055	-38.2353
2964	chr1	88831569	hyper	2.99538e-07	0.00263724	38.7097
2966	chr1	88843558	hyper	1.33171e-06	0.0094309	33.3333
2968	chr1	89021275	hyper	3.09952e-07	0.00265712	55.8998
2971	chr1	89033412	hypo	9.5667e-08	0.00126437	-55.1762
2974	chr1	89042370	hypo	1.2662e-07	0.00152771	-60.5556
2977	chr1	89048068	hypo	1.64653e-09	4.11584e-05	-64.802
2979	chr1	89341212	hypo	1.95731e-07	0.00187535	-43.75
2982	chr1	89541722	hyper	2.71717e-06	0.0170222	34.8837
2984	chr1	89563385	hyper	9.34464e-07	0.00707937	45.1613
2986	chr1	89564826	hyper	1.11535e-05	0.0480552	36.6667
2988	chr1	89568216	hyper	1.00435e-07	0.00126437	47.2222
2990	chr1	89571794	hyper	4.91033e-07	0.00390146	43.1818
2993	chr1	89571842	hyper	1.22546e-06	0.00887129	41.1765
2996	chr1	89575628	hyper	1.81967e-07	0.00187535	42.4242
2999	chr1	89575930	hyper	6.47761e-06	0.0329713	33.3333
3001	chr1	89576456	hyper	6.12781e-06	0.0316859	40.625
3003	chr1	89587450	hyper	6.01716e-06	0.0316155	36.8421
3006	chr1	89717318	hypo	2.813e-06	0.01729	-45.8333
3009	chr1	89829720	hypo	3.58066e-06	0.0201111	-33.3333
3011	chr1	89862536	hypo	1.05529e-08	0.000189332	-53.6585
3014	chr1	89905403	hyper	7.26766e-06	0.0353362	33.3333
3017	chr1	90052844	hypo	1.12709e-12	3.67163e-07	-67.7419
3020	chr1	90056283	hypo	2.36893e-08	0.000385855	-58.5125
3022	chr1	90075204	hypo	8.6257e-11	3.27542e-06	-60.6061
3025	chr1	90077311	hypo	1.76883e-09	4.11584e-05	-60
3028	chr1	90089314	hypo	1.23623e-11	1.34239e-06	-70
3031	chr1	90100541	hypo	1.94471e-07	0.00187535	-45.8333
3034	chr1	90100629	hypo	1.51371e-07	0.0016772	-50
3037	chr1	90113568	hypo	2.35573e-06	0.0150472	-34.375
3039	chr1	90114497	hypo	2.21316e-06	0.0147136	-35
3041	chr1	90141228	hypo	2.33892e-06	0.0150472	-40.5405
3046	chr1	90200809	hyper	9.56902e-06	0.0436402	31.25
3050	chr1	90211772	hyper	8.26556e-06	0.0395971	53.7879
3053	chr1	90442053	hypo	1.00913e-07	0.00126437	-47.5
3056	chr1	90452426	hyper	1.75485e-09	4.11584e-05	57.5758
3058	chr1	90573943	hyper	9.77933e-06	0.0436402	41.6667
3061	chr1	90706187	hypo	9.04917e-11	3.27542e-06	-65.7143
3064	chr1	90715685	hyper	1.54457e-07	0.0016772	43.1818
3067	chr1	90874254	hypo	1.01825e-06	0.00753881	-52.3649
3070	chr1	91024470	hyper	9.73962e-06	0.0436402	47.0325
3072	chr1	91087083	hypo	2.68756e-07	0.00243196	-57.2917
3075	chr1	91105837	hypo	1.6213e-06	0.0112374	-49.7585
3077	chr1	91126785	hypo	2.69637e-08	0.000418274	-66.6667
3080	chr1	91133977	hyper	2.63799e-11	1.48263e-06	65.7143
3083	chr1	91169031	hypo	1.77436e-11	1.44505e-06	-71.0074
3086	chr1	91509876	hyper	6.96375e-06	0.0343716	32.5
3089	chr1	91752228	hypo	6.27918e-11	2.92217e-06	-68.6514
3092	chr1	91758477	hypo	1.4783e-07	0.0016772	-56.3035
3095	chr1	91960431	hypo	8.49034e-09	0.000172865	-66.8627
3097	chr1	91962649	hypo	1.12112e-05	0.0480552	-52.0161
3100	chr1	92052819	hyper	4.33639e-08	0.000614187	46.5116
3102	chr1	92059265	hyper	3.50791e-07	0.00293011	42.4242
3105	chr1	92061452	hyper	2.51136e-07	0.00233744	52
3108	chr1	92064350	hyper	1.95731e-07	0.00187535	43.75
3111	chr1	92168726	hyper	3.07481e-10	1.00166e-05	68.3983
3113	chr1	92201953	hypo	1.10215e-05	0.0480552	-34.6154
3115	chr1	92228614	hypo	3.49212e-06	0.0199579	-35.7143
3117	chr1	92238852	hypo	2.98719e-06	0.017908	-32.2581
3120	chr1	92272781	hypo	3.02349e-06	0.017908	-35.2941
3122	chr1	92289958	hyper	3.64271e-09	7.91104e-05	66.6667
3125	chr1	92295745	hyper	3.16048e-06	0.0183851	57.9004
3128	chr1	92363950	hyper	6.91216e-06	0.0343716	35.4839
3130	chr1	92408870	hyper	3.64871e-07	0.00297153	51.3514
3133	chr1	92495518	hypo	5.21948e-06	0.0278739	-43.9359
3135	chr1	92886537	hyper	2.99149e-06	0.0405769	37.1429
3138	chr1	93158495	hypo	1.63016e-09	0.000236764	-73.3333
3142	chr1	93316612	hypo	1.41574e-06	0.0293745	-37.5
3147	chr1	93338243	hypo	3.86647e-06	0.0488316	-32.4324
3152	chr1	93541268	hypo	6.78863e-07	0.0197195	-53.0722
3157	chr1	93910540	hypo	2.92132e-06	0.0405769	-50.6359
3162	chr1	93943383	hyper	2.01624e-06	0.0366047	32.4324
3166	chr1	94081958	hypo	1.58285e-06	0.0306523	-43.2432
3171	chr1	94491268	hyper	2.1852e-07	0.00890481	35.4167
3173	chr1	95356752	hypo	2.18952e-06	0.0374123	-39.0244
3177	chr1	95357015	hypo	1.70368e-07	0.00828351	-43.3333
3181	chr1	95444455	hypo	2.40082e-06	0.0387437	-47.1309
3183	chr1	95481877	hypo	8.72814e-09	0.000766806	-50.8105
3186	chr1	95485436	hypo	1.39471e-06	0.0293745	-47.2619
3189	chr1	95503093	hypo	1.05592e-08	0.000766806	-59.221
3192	chr1	95662857	hypo	1.71101e-07	0.00828351	-53.0252
3195	chr1	95764990	hyper	1.13001e-06	0.0273538	40.7407
3199	chr1	95849417	hyper	3.07317e-06	0.0405769	36.8421
3203	chr1	95944174	hypo	1.06121e-06	0.0273538	-46.875
3205	chr1	96387292	hypo	5.68891e-07	0.0183612	-48.29
3207	chr1	96650119	hypo	3.01744e-06	0.0405769	-42.8571
3209	chr1	96652609	hypo	2.45245e-07	0.00890481	-43.75
3211	chr1	96743274	hyper	1.17151e-13	3.403e-08	80.5556
3214	chr1	99800920	hyper	0.00225156	0.00181142	23.3333
3217	chr1	99808371	hypo	0.000105924	0.00181142	-50
3220	chr1	99847388	hypo	0.0594802	0.00181142	-24.1071
3223	chr1	99872881	hypo	0.000506121	0.00181142	-22.2222
3225	chr1	99959886	hypo	0.0820471	0.00181142	-22.3499
3228	chr1	99971542	hypo	5.32622e-07	0.000964804	-55.5147
3231	chr1	100022257	hypo	0.0715503	0.00181142	-21.5873
3235	chr1	100024106	hyper	0.000476954	0.00181142	42
3239	chr1	100024141	hyper	0.0001654	0.00181142	32.8523
3243	chr1	100035505	hypo	0.00100905	0.00181142	-40
3245	chr1	100039028	hyper	5.32032e-05	0.00181142	37.5
3249	chr1	100042648	hypo	0.0382207	0.00181142	-25.2613
3251	chr1	100046833	hypo	0.0212428	0.00181142	-24.4175
3254	chr1	100053859	hyper	4.2725e-05	0.00181142	32.5
3257	chr1	100056344	hypo	0.001842	0.00181142	-34.9085
3260	chr1	100075032	hyper	0.0123028	0.00181142	25.5526
3262	chr1	100076143	hyper	4.08964e-05	0.00181142	29.4118
3264	chr1	100103540	hypo	0.0536252	0.00181142	-22.3485
3267	chr1	100118685	hypo	0.00206277	0.00181142	-22.8571
3270	chr1	100166342	hypo	0.0521732	0.00181142	-22.8571
3272	chr1	100231256	hyper	0.0014243	0.00181142	20.5128
3274	chr1	100252167	hypo	7.03173e-05	0.00181142	-29.0323
3277	chr1	100265317	hypo	0.0277306	0.00181142	-28.0172
3280	chr1	100267874	hypo	0.00354634	0.00181142	-33.1452
3283	chr1	100298539	hyper	0.000170786	0.00181142	37.9697
3286	chr1	100302085	hypo	0.017897	0.00181142	-30.2558
3289	chr1	100305998	hypo	0.0167486	0.00181142	-30.2381
3291	chr1	100307733	hypo	0.00295548	0.00181142	-33.3333
3294	chr1	100318147	hypo	0.00202947	0.00181142	-24.5588
3296	chr1	100321602	hypo	1.39476e-05	0.00181142	-33.3333
3298	chr1	100325178	hyper	0.0195613	0.00181142	28.2531
3300	chr1	100325680	hyper	0.00122375	0.00181142	39.803
3302	chr1	100336558	hyper	0.0133023	0.00181142	26.0811
3304	chr1	100344841	hyper	0.00140934	0.00181142	29.1592
3306	chr1	100345834	hyper	0.0414512	0.00181142	23.9785
3308	chr1	100346597	hyper	0.0151216	0.00181142	26.146
3310	chr1	100348021	hyper	0.00931333	0.00181142	32.2581
3313	chr1	100360908	hypo	0.0190097	0.00181142	-23.6719
3316	chr1	100436198	hypo	2.76586e-06	0.00125253	-53.9216
3319	chr1	100484058	hypo	0.0563513	0.00181142	-24.8139
3322	chr1	100627982	hyper	0.0479798	0.00181142	22.381
3324	chr1	100642314	hyper	0.00038829	0.00181142	24.1379
3326	chr1	100659669	hyper	0.0165168	0.00181142	27.4194
3329	chr1	100665521	hyper	0.00466752	0.00181142	29.8701
3331	chr1	100665884	hyper	0.0530262	0.00181142	20.2381
3333	chr1	100706153	hyper	0.0191092	0.00181142	26.3228
3336	chr1	100709933	hyper	0.0815457	0.00181142	21.0526
3338	chr1	100754448	hyper	0.0123684	0.00181142	27.9561
3341	chr1	100759402	hyper	0.00761299	0.00181142	31.7051
3344	chr1	100771303	hyper	0.0403632	0.00181142	23.2906
3347	chr1	100784448	hyper	0.0133583	0.00181142	31.4935
3350	chr1	100834385	hyper	0.00242793	0.00181142	34.4444
3352	chr1	100867037	hypo	0.0547358	0.00181142	-21.1538
3355	chr1	100900119	hyper	0.00243222	0.00181142	35.8423
3358	chr1	100901823	hyper	2.98045e-05	0.00181142	28.9474
3360	chr1	100937540	hypo	0.000169775	0.00181142	-31.0345
3363	chr1	101024981	hypo	0.0120776	0.00181142	-26.5766
3365	chr1	101085210	hypo	0.0235138	0.00181142	-20.6977
3368	chr1	101094257	hyper	0.00116978	0.00181142	34.7222
3370	chr1	101098688	hyper	0.00390127	0.00181142	34.2857
3373	chr1	101102207	hypo	0.0011067	0.00181142	-21.0526
3375	chr1	101107898	hyper	0.034781	0.00181142	22.4932
3377	chr1	101133293	hyper	0.00262714	0.00181142	34.9876
3380	chr1	101139269	hypo	0.0190458	0.00181142	-29.2308
3383	chr1	101141345	hyper	0.0609606	0.00181142	20.6272
3385	chr1	101144453	hyper	0.000843925	0.00181142	27.5862
3388	chr1	101153015	hyper	0.000996013	0.00181142	22.5806
3390	chr1	101210048	hypo	0.0590227	0.00181142	-24.7596
3392	chr1	101225890	hypo	0.0256097	0.00181142	-28.8506
3395	chr1	101226176	hypo	0.0376603	0.00181142	-24.1129
3398	chr1	101234036	hypo	0.0030951	0.00181142	-27.1242
3400	chr1	101242065	hyper	0.0130807	0.00181142	23.2304
3402	chr1	101246366	hypo	2.37488e-06	0.00125253	-40.625
3405	chr1	101299488	hypo	0.0076144	0.00181142	-23.5772
3407	chr1	101323686	hyper	0.0772985	0.00181142	20.5882
3409	chr1	101326111	hyper	0.0461623	0.00181142	22.5
3411	chr1	101373251	hypo	0.00178701	0.00181142	-22.2222
3414	chr1	101375543	hyper	0.0126252	0.00181142	24.6799
3417	chr1	101378116	hypo	0.000645828	0.00181142	-26.9231
3420	chr1	101403226	hypo	0.000820819	0.00181142	-21.2121
3422	chr1	101404514	hypo	0.000136427	0.00181142	-22.5
3425	chr1	101486779	hypo	0.0218752	0.00181142	-23.2353
3427	chr1	101524158	hyper	0.0472261	0.00181142	21.6176
3431	chr1	101559635	hypo	6.26246e-06	0.00139463	-36.6667
3435	chr1	101560244	hypo	0.0045335	0.00181142	-27.2498
3439	chr1	101628877	hyper	0.000589229	0.00181142	21.0526
3442	chr1	101668433	hypo	0.000164499	0.00181142	-25
3444	chr1	101686826	hypo	0.00223604	0.00181142	-22.5806
3447	chr1	101706602	hypo	0.000460704	0.00181142	-23.3333
3449	chr1	101738130	hypo	0.000595902	0.00181142	-20.5128
3452	chr1	101744575	hyper	0.01169	0.00181142	30
3455	chr1	101745264	hyper	3.36892e-05	0.00181142	35.5556
3458	chr1	101751112	hypo	0.033178	0.00181142	-22.5371
3460	chr1	101769050	hypo	0.00210367	0.00181142	-29.798
3463	chr1	101840284	hypo	0.00507068	0.00181142	-28.0311
3465	chr1	101840900	hypo	0.000564263	0.00181142	-35.188
3467	chr1	101855966	hypo	0.0418192	0.00181142	-26.5734
3470	chr1	101868923	hyper	0.0414512	0.00181142	23.9785
3472	chr1	101919436	hyper	0.000491552	0.00181142	20.5882
3475	chr1	101940594	hypo	0.0320082	0.00181142	-24.3148
3477	chr1	101940595	hypo	0.0320082	0.00181142	-24.3148
3479	chr1	102011678	hypo	0.00434923	0.00181142	-29.5139
3482	chr1	102025188	hyper	0.0566136	0.00181142	22.5464
3485	chr1	102053384	hyper	0.0007342	0.00181142	37.6847
3488	chr1	102168781	hyper	0.000292487	0.00181142	21.9512
3490	chr1	102214142	hypo	0.00165513	0.00181142	-28.0042
3493	chr1	102220976	hypo	5.21607e-06	0.00139463	-32.2581
3496	chr1	102221086	hypo	2.8155e-05	0.00181142	-30.303
3499	chr1	102224394	hyper	0.000114859	0.00181142	42.7632
3502	chr1	102250432	hyper	0.0520228	0.00181142	23.3333
3504	chr1	102256086	hyper	0.00360401	0.00181142	30.6808
3507	chr1	102261594	hyper	0.0114182	0.00181142	32.0346
3510	chr1	102276230	hyper	0.0165167	0.00181142	20.5793
3515	chr1	102277362	hyper	0.0384789	0.00181142	20.1389
3519	chr1	102296454	hyper	2.53623e-05	0.00181142	34.8173
3524	chr1	102318136	hyper	5.14892e-05	0.00181142	27.2727
3529	chr1	102326250	hypo	0.000848745	0.00181142	-25
3534	chr1	102342303	hyper	0.000182136	0.00181142	21.4286
3538	chr1	102376695	hypo	0.00233696	0.00181142	-21.4286
3543	chr1	102385448	hypo	0.0148441	0.00181142	-26.0181
3547	chr1	102401166	hypo	0.0381115	0.00181142	-23.5714
3550	chr1	102405602	hypo	2.97543e-05	0.00181142	-48.9011
3552	chr1	102416291	hyper	0.0208941	0.00181142	26.8939
3555	chr1	102519846	hyper	0.0015605	0.00181142	35
3558	chr1	102523737	hyper	0.00906133	0.00181142	29.8214
3561	chr1	102527503	hyper	0.00764653	0.00181142	29.4872
3563	chr1	102545265	hyper	0.00395095	0.00181142	28.4072
3565	chr1	102550945	hypo	0.0290971	0.00181142	-26.3354
3568	chr1	102560469	hypo	0.00438204	0.00181142	-20.9653
3570	chr1	102563392	hyper	0.000742304	0.00181142	22.8571
3573	chr1	102581026	hypo	0.0039314	0.00181142	-33.5714
3575	chr1	102583099	hyper	0.0861072	0.00181142	20.2419
3577	chr1	102618400	hyper	0.0216021	0.00181142	22.807
3580	chr1	102623331	hyper	0.0488768	0.00181142	20.1369
3582	chr1	102683127	hypo	8.53274e-06	0.00154564	-43.3333
3585	chr1	102749044	hypo	0.005496	0.00181142	-29.8319
3587	chr1	102749520	hypo	0.0181685	0.00181142	-23.3333
3589	chr1	102751748	hypo	0.0443241	0.00181142	-23.9827
3592	chr1	102762163	hypo	0.000372359	0.00181142	-36.7568
3594	chr1	102771766	hypo	0.0153006	0.00181142	-29.6296
3596	chr1	102774931	hypo	0.000139357	0.00181142	-38.6364
3598	chr1	102792513	hyper	0.0046432	0.00181142	32.7273
3601	chr1	102808375	hypo	0.0563698	0.00181142	-22.3856
3604	chr1	102826118	hypo	0.00383761	0.00181142	-29.6296
3606	chr1	102826923	hyper	0.0748457	0.00181142	21.5385
3608	chr1	102841143	hyper	0.00713564	0.00181142	33.944
3611	chr1	102842962	hyper	0.00231725	0.00181142	38.6752
3614	chr1	102852310	hyper	0.0150091	0.00181142	29.1244
3617	chr1	102865005	hypo	0.00210871	0.00181142	-36.0434
3620	chr1	102911511	hyper	0.000211953	0.00181142	48.8491
3623	chr1	102936347	hyper	0.0106304	0.00181142	29.8368
3626	chr1	102939858	hyper	0.00197175	0.00181142	37.344
3629	chr1	102940627	hyper	0.00344076	0.00181142	33.1855
3632	chr1	102946384	hypo	0.036593	0.00181142	-23.6742
3634	chr1	102956120	hypo	0.000510477	0.00181142	-34.9265
3637	chr1	102956893	hyper	0.000984361	0.00181142	40.0181
3639	chr1	102966188	hypo	0.0050244	0.00181142	-27.2876
3641	chr1	102966932	hypo	0.00591611	0.00181142	-22.027
3643	chr1	103009344	hyper	0.0424483	0.00181142	23.1728
3645	chr1	103015483	hypo	0.000997181	0.00181142	-36.1689
3648	chr1	103016120	hypo	0.0206601	0.00181142	-27.4107
3650	chr1	103064327	hyper	0.000828727	0.00181142	40.4215
3653	chr1	103092877	hyper	0.00242661	0.00181142	39.7059
3656	chr1	103127744	hyper	0.0610046	0.00181142	20.2381
3659	chr1	103143853	hyper	0.101021	0.00181142	20.7143
3661	chr1	103143867	hyper	0.0759106	0.00181142	20.1448
3663	chr1	103143870	hyper	0.0580217	0.00181142	20.6452
3665	chr1	103148665	hypo	0.0306697	0.00181142	-25.5645
3667	chr1	103148675	hypo	0.00830543	0.00181142	-30.7927
3669	chr1	103149709	hypo	0.0957571	0.00181142	-20.6731
3672	chr1	103165093	hypo	0.0621124	0.00181142	-20.5628
3674	chr1	103165097	hypo	0.0716713	0.00181142	-20.0893
3676	chr1	103165098	hypo	0.0589223	0.00181142	-21.412
3678	chr1	103165099	hypo	0.0113351	0.00181142	-28.4761
3680	chr1	103165105	hypo	0.0711889	0.00181142	-20.8145
3682	chr1	103165106	hypo	0.0253923	0.00181142	-23.3627
3684	chr1	103165107	hypo	0.0185263	0.00181142	-24.0553
3686	chr1	103170685	hypo	0.00803897	0.00181142	-33.1643
3688	chr1	103176870	hypo	0.0135087	0.00181142	-29.9663
3691	chr1	103184078	hypo	0.000811778	0.00181142	-40.404
3694	chr1	103235757	hypo	0.0270196	0.00181142	-23.9011
3696	chr1	103237929	hypo	0.00649873	0.00181142	-32.5
3699	chr1	103240658	hyper	0.0291946	0.00181142	25.9042
3702	chr1	103242253	hypo	0.000317665	0.00181142	-41.1703
3704	chr1	103242291	hypo	1.61024e-06	0.00125253	-57.6355
3706	chr1	103252632	hypo	0.0226831	0.00181142	-25.1852
3708	chr1	103256570	hyper	0.00422718	0.00181142	32.6852
3710	chr1	103260781	hyper	0.0108167	0.00181142	30.6452
3713	chr1	103266785	hypo	0.0783662	0.00181142	-20.0758
3716	chr1	103282528	hyper	0.00241613	0.00181142	33.6842
3719	chr1	103288580	hypo	0.0479266	0.00181142	-25
3722	chr1	103297287	hypo	0.0815487	0.00181142	-21.9414
3724	chr1	103318141	hypo	6.92919e-06	0.00139463	-54.9569
3727	chr1	103327289	hypo	0.0334469	0.00181142	-25.2381
3729	chr1	103341166	hyper	0.000541652	0.00181142	37.1212
3731	chr1	103371410	hypo	0.083999	0.00181142	-20.9009
3733	chr1	103379338	hypo	0.000175111	0.00181142	-43.7997
3736	chr1	103393453	hypo	0.0238217	0.00181142	-21.3636
3739	chr1	103458547	hypo	4.89709e-06	0.00139463	-54.7783
3742	chr1	103474397	hypo	0.0287857	0.00181142	-26.1607
3745	chr1	103509433	hypo	0.000249689	0.00181142	-43.4938
3748	chr1	103527834	hyper	0.00257519	0.00181142	31.8182
3750	chr1	103540808	hypo	1.76549e-05	0.00181142	-57.3314
3753	chr1	103578944	hypo	0.00878594	0.00181142	-30.4116
3756	chr1	103618863	hypo	0.00139354	0.00181142	-32.7303
3759	chr1	103644946	hyper	0.037746	0.00181142	22.8571
3761	chr1	103685825	hyper	0.00294115	0.00181142	21.0526
3764	chr1	103692438	hyper	9.62807e-06	0.0015855	31.4286
3766	chr1	103701589	hyper	2.82269e-05	0.00181142	34.2105
3769	chr1	103716999	hyper	5.99443e-05	0.00181142	27.5
3772	chr1	103723142	hyper	0.00096887	0.00181142	20.5128
3774	chr1	103724399	hyper	2.4208e-05	0.00181142	33.3333
3777	chr1	103728138	hyper	0.00655303	0.00181142	24.5192
3780	chr1	103728665	hyper	0.000330623	0.00181142	26.6667
3782	chr1	103737451	hyper	0.0714875	0.00181142	22.4138
3784	chr1	103892450	hypo	0.0223276	0.00181142	-21.8421
3786	chr1	103899299	hypo	0.00782198	0.00181142	-30.2124
3788	chr1	103936524	hypo	0.0134669	0.00181142	-30.1471
3791	chr1	103936576	hypo	0.0296678	0.00181142	-25.576
3794	chr1	104036474	hypo	2.26717e-05	0.00181142	-32.5
3797	chr1	104129579	hypo	0.0549902	0.00181142	-22.6326
3799	chr1	104130584	hypo	0.0202506	0.00181142	-24.6516
3801	chr1	104202092	hypo	0.0077572	0.00181142	-29.2188
3803	chr1	104215537	hypo	0.00168962	0.00181142	-22.5806
3806	chr1	104232866	hypo	4.14278e-05	0.00181142	-28.9474
3809	chr1	104285273	hyper	0.000742941	0.00181142	31.0924
3811	chr1	104296631	hypo	0.000809032	0.00181142	-22.2222
3813	chr1	104300007	hypo	0.00115234	0.00181142	-37.7005
3816	chr1	104316828	hypo	0.0117037	0.00181142	-25.2525
3818	chr1	104331113	hyper	0.00010569	0.00181142	27.907
3821	chr1	104332472	hypo	0.0122516	0.00181142	-24.4833
3823	chr1	104336581	hypo	0.012346	0.00181142	-30.4762
3826	chr1	104338450	hypo	0.00937302	0.00181142	-29.0404
3829	chr1	104342666	hyper	0.00183669	0.00181142	29.8611
3832	chr1	104354460	hypo	0.00678484	0.00181142	-21.9697
3834	chr1	104356274	hypo	0.000384981	0.00181142	-22.8571
3836	chr1	104412086	hypo	0.000492162	0.00181142	-21.4286
3838	chr1	104552350	hypo	0.000172827	0.00181142	-25.8065
3841	chr1	104568417	hypo	0.000344382	0.00181142	-25.9259
3844	chr1	104577295	hypo	0.00065421	0.00181142	-21.2121
3846	chr1	104583030	hypo	3.68008e-05	0.00181142	-32.3529
3849	chr1	104851151	hyper	0.000542899	0.00181142	41.2987
3851	chr1	104901457	hypo	0.0235788	0.00181142	-20.2303
3853	chr1	104919146	hyper	0.0680451	0.00181142	21.9048
3855	chr1	104926634	hyper	0.0742521	0.00181142	20.2586
3858	chr1	105046484	hypo	0.000128046	0.00181142	-23.6842
3861	chr1	105075405	hypo	0.0363573	0.00181142	-23.2407
3863	chr1	105091208	hyper	2.91307e-05	0.00181142	27.7778
3866	chr1	105109126	hypo	0.0151515	0.00181142	-28.1481
3868	chr1	105120536	hyper	0.00115194	0.00181142	21.875
3871	chr1	105138763	hypo	0.0532206	0.00181142	-22.2426
3874	chr1	105241694	hypo	0.00988045	0.00181142	-30.2679
3876	chr1	105246961	hypo	0.0014222	0.00181142	-34.0502
3879	chr1	105250218	hypo	6.27931e-06	0.00139463	-45.0505
3882	chr1	105280593	hypo	0.000935012	0.00181142	-38.8889
3885	chr1	105352050	hypo	0.000856095	0.00181142	-21.4286
3888	chr1	105353183	hypo	0.00904763	0.00181142	-25.4446
3890	chr1	105526529	hypo	0.0325329	0.00181142	-21.9704
3892	chr1	105579121	hyper	0.0293954	0.00181142	25.1471
3894	chr1	105594706	hyper	0.0530778	0.00181142	22.076
3897	chr1	105595290	hyper	0.0389217	0.00181142	23.8095
3899	chr1	105638408	hyper	0.0368434	0.00181142	21.8605
3901	chr1	105731659	hyper	0.0318365	0.00181142	23.5144
3904	chr1	105748683	hyper	0.00796206	0.00181142	30.7692
3906	chr1	105761991	hyper	0.00167821	0.00181142	37.1622
3909	chr1	105777959	hypo	0.0158303	0.00181142	-28.7879
3912	chr1	105810252	hyper	0.00125456	0.00181142	37.6869
3914	chr1	106034527	hypo	0.000817401	0.00181142	-20.6897
3919	chr1	106089177	hypo	0.00858613	0.00181142	-25
3922	chr1	106229208	hyper	0.0271416	0.00181142	25.3472
3924	chr1	106231267	hypo	0.0536493	0.00181142	-26.0989
3927	chr1	106274366	hypo	0.037674	0.00181142	-21.4052
3930	chr1	106354467	hypo	0.0184279	0.00181142	-22.0965
3935	chr1	106356887	hyper	0.0650717	0.00181142	20.4793
3940	chr1	106401614	hyper	0.0299752	0.00181142	28.0093
3942	chr1	107218493	hypo	0.0125113	0.00170277	-22.2426
3945	chr1	107264457	hypo	0.0198885	0.00170277	-23.5294
3947	chr1	107329644	hyper	0.0759109	0.00170277	22.8956
3950	chr1	107422211	hypo	0.0625142	0.00170277	-20.2402
3952	chr1	107446780	hypo	0.0457519	0.00170277	-23.8462
3955	chr1	107461353	hyper	0.0121913	0.00170277	26.6667
3958	chr1	107504864	hyper	0.0167105	0.00170277	27.3939
3961	chr1	107514091	hypo	0.00641468	0.00170277	-27.8919
3964	chr1	107526197	hypo	0.011144	0.00170277	-25.2107
3967	chr1	107538754	hypo	0.0233167	0.00170277	-25.8741
3969	chr1	107551896	hypo	0.0166724	0.00170277	-26.9771
3973	chr1	107578470	hypo	0.00728331	0.00170277	-26.6137
3977	chr1	107720030	hypo	0.0531608	0.00170277	-21.371
3979	chr1	107740933	hypo	0.0772184	0.00170277	-23.3333
3982	chr1	107752999	hyper	0.0131257	0.00170277	30.3571
3984	chr1	107755415	hypo	0.0816604	0.00170277	-21.3099
3986	chr1	107913419	hyper	0.0442843	0.00170277	21.3095
3989	chr1	107918976	hyper	0.0776307	0.00170277	20.8141
3992	chr1	107930510	hyper	0.00643675	0.00170277	32.3529
3994	chr1	107941428	hyper	0.00206301	0.00170277	35.9664
3996	chr1	107955141	hyper	0.00010233	0.00170277	43.1034
3998	chr1	107970147	hyper	0.0229505	0.00170277	20.9062
4000	chr1	107977852	hyper	0.00101644	0.00170277	26.9231
4003	chr1	107982567	hyper	0.00239408	0.00170277	24.8835
4006	chr1	108066425	hyper	0.0194378	0.00170277	21.6463
4008	chr1	108067032	hyper	0.0144965	0.00170277	29.0323
4011	chr1	108068060	hyper	0.0454565	0.00170277	22.973
4013	chr1	108094025	hyper	0.0519371	0.00170277	21.7949
4016	chr1	108130429	hyper	0.00109104	0.00170277	35.8974
4019	chr1	108138355	hyper	0.0595003	0.00170277	21.4771
4022	chr1	108371456	hypo	0.073252	0.00170277	-21.6912
4024	chr1	108377825	hypo	0.0461781	0.00170277	-20.2978
4026	chr1	108387549	hypo	0.0770967	0.00170277	-21.659
4029	chr1	108392356	hypo	0.106507	0.00170277	-21.5385
4031	chr1	108572426	hypo	0.0272203	0.00170277	-28.9216
4034	chr1	108674465	hyper	0.0364565	0.00170277	22.5
4036	chr1	108718837	hyper	0.0280584	0.00170277	25.8065
4040	chr1	108776644	hypo	0.0120311	0.00170277	-21.875
4042	chr1	108894526	hypo	0.0428914	0.00170277	-20.2429
4046	chr1	109006100	hyper	0.0745912	0.00170277	21.0317
4050	chr1	109482610	hyper	0.0294407	0.00170277	24.3056
4053	chr1	109663866	hypo	0.000125106	0.00170277	-26.6667
4055	chr1	109668365	hyper	0.0771537	0.00170277	20.2991
4057	chr1	109669022	hypo	0.000143612	0.00170277	-28.5714
4060	chr1	109978735	hyper	0.0348141	0.00170277	26.5366
4063	chr1	110145119	hypo	0.00261649	0.00170277	-23.3333
4066	chr1	110171553	hyper	0.023747	0.00170277	23.6765
4068	chr1	110198574	hyper	0.00349122	0.00170277	37.7203
4070	chr1	110206092	hypo	0.000256331	0.00170277	-23.5294
4073	chr1	110206890	hypo	0.000190297	0.00170277	-27.027
4075	chr1	110257754	hypo	0.00038829	0.00170277	-24.1379
4078	chr1	110290478	hypo	0.000951654	0.00170277	-23.0769
4080	chr1	110338589	hyper	0.00047408	0.00170277	23.8095
4082	chr1	110340213	hyper	0.0323799	0.00170277	25.6367
4085	chr1	110353043	hyper	0.0483687	0.00170277	21.5152
4087	chr1	110356004	hyper	0.102461	0.00170277	21.1538
4090	chr1	110359481	hypo	0.0579545	0.00170277	-21.2285
4092	chr1	110417657	hypo	0.0624817	0.00170277	-21.7009
4094	chr1	110446165	hyper	0.0537171	0.00170277	24.5921
4097	chr1	110467480	hyper	0.000403989	0.00170277	21.6216
4100	chr1	110487367	hypo	0.0322946	0.00170277	-21.147
4102	chr1	110487369	hypo	0.0322946	0.00170277	-21.147
4104	chr1	110613738	hyper	0.066926	0.00170277	20.1188
4107	chr1	110703575	hypo	0.0411243	0.00170277	-24.1379
4110	chr1	110992654	hypo	0.0300615	0.00170277	-23.7805
4112	chr1	111115146	hypo	0.031945	0.00170277	-20.4715
4116	chr1	111191423	hyper	0.0094088	0.00170277	31.3492
4120	chr1	111197839	hyper	0.043266	0.00170277	23.9316
4125	chr1	111199631	hyper	0.00237385	0.00170277	34.1335
4130	chr1	111240405	hyper	0.0819247	0.00170277	22.9064
4135	chr1	111279445	hypo	0.0520478	0.00170277	-22.043
4140	chr1	111298400	hyper	0.00876875	0.00170277	26.3031
4144	chr1	111362498	hyper	0.0142338	0.00170277	20.8046
4149	chr1	111386453	hyper	0.0217886	0.00170277	22.1357
4153	chr1	111398832	hyper	0.0446694	0.00170277	20.8889
4157	chr1	111418290	hypo	0.00105714	0.00170277	-20.5882
4159	chr1	111446958	hypo	0.00338183	0.00170277	-22.2222
4161	chr1	111468117	hyper	0.0123277	0.00170277	32
4163	chr1	111475364	hypo	0.0394577	0.00170277	-21.746
4165	chr1	111503364	hypo	0.000996013	0.00170277	-22.5806
4167	chr1	111537242	hypo	0.0174763	0.00170277	-28.75
4170	chr1	111539433	hypo	0.0815424	0.00170277	-22.2989
4173	chr1	111542402	hypo	0.028495	0.00170277	-25.1994
4176	chr1	111562192	hyper	0.000687162	0.00170277	37.1148
4179	chr1	111630233	hypo	0.00018232	0.00170277	-25
4181	chr1	111677747	hypo	0.00170099	0.00170277	-21.2121
4184	chr1	111715455	hypo	0.000701012	0.00170277	-25
4186	chr1	111736813	hypo	0.010304	0.00170277	-30.1971
4191	chr1	111744773	hypo	0.000660186	0.00170277	-21.6216
4196	chr1	111752803	hyper	0.0640452	0.00170277	23.9316
4201	chr1	111752946	hyper	0.0480584	0.00170277	20.5128
4206	chr1	111789792	hypo	0.0276931	0.00170277	-25.8009
4210	chr1	111790571	hyper	0.0605563	0.00170277	22.3191
4215	chr1	111790746	hypo	0.0453779	0.00170277	-22.6834
4220	chr1	111833942	hyper	0.0419488	0.00170277	22.6244
4225	chr1	111838957	hypo	0.00230888	0.00170277	-26.6245
4230	chr1	111840045	hypo	0.00105714	0.00170277	-20.5882
4235	chr1	111851464	hypo	0.00214541	0.00170277	-21.9512
4239	chr1	111859669	hypo	0.0217886	0.00170277	-22.1357
4242	chr1	111862085	hyper	0.082086	0.00170277	22.0085
4245	chr1	111874873	hypo	0.0190914	0.00170277	-22.9779
4248	chr1	111892329	hypo	0.000829912	0.00170277	-24.1379
4251	chr1	111912386	hypo	0.000977619	0.00170277	-22.2222
4253	chr1	111941806	hypo	0.0680451	0.00170277	-21.9048
4256	chr1	111956436	hypo	0.000140589	0.00170277	-42.8571
4259	chr1	111959894	hypo	0.0880985	0.00170277	-21.0526
4261	chr1	111965398	hypo	0.000687733	0.00170277	-24.3243
4264	chr1	111965834	hypo	0.00482112	0.00170277	-35.4167
4266	chr1	111992154	hypo	0.0250881	0.00170277	-25.0356
4269	chr1	112027647	hyper	0.00372029	0.00170277	26.5931
4271	chr1	112039017	hypo	0.00893867	0.00170277	-29.7297
4274	chr1	112051857	hypo	0.0426157	0.00170277	-25
4277	chr1	112083809	hyper	0.00103454	0.00170277	36.4253
4279	chr1	112164846	hypo	0.0259168	0.00170277	-24.0786
4281	chr1	112203833	hypo	0.00558342	0.00170277	-31.0345
4283	chr1	112211051	hyper	0.00941456	0.00170277	27.0968
4286	chr1	112213455	hyper	0.00226036	0.00170277	33.4821
4289	chr1	112213765	hyper	0.00441884	0.00170277	26.1024
4292	chr1	112214596	hyper	0.0375742	0.00170277	20.5882
4294	chr1	112219534	hypo	9.64394e-05	0.00170277	-43.441
4296	chr1	112251789	hypo	0.018812	0.00170277	-27.2222
4299	chr1	112253100	hypo	0.0425168	0.00170277	-23.3333
4301	chr1	112253114	hypo	0.081088	0.00170277	-22.5
4303	chr1	112254914	hyper	0.00420675	0.00170277	25.2101
4305	chr1	112255340	hypo	0.0236641	0.00170277	-24.9663
4308	chr1	112260946	hypo	0.0162047	0.00170277	-30.4783
4310	chr1	112261929	hypo	0.00964074	0.00170277	-32.6019
4312	chr1	112262146	hypo	0.0222186	0.00170277	-24.4755
4315	chr1	112285054	hypo	0.011314	0.00170277	-31.8391
4318	chr1	112304581	hypo	0.000115314	0.00170277	-43.6141
4320	chr1	112309976	hypo	0.042729	0.00170277	-23.5795
4323	chr1	112354155	hypo	0.000282849	0.00170277	-35.9459
4326	chr1	112358011	hypo	0.00470417	0.00170277	-33.3333
4329	chr1	112372253	hypo	0.000293884	0.00170277	-21.0526
4331	chr1	112377885	hypo	0.0432176	0.00170277	-23.75
4334	chr1	112382877	hyper	0.00597583	0.00170277	22.3947
4337	chr1	112407687	hypo	0.0108787	0.00170277	-26.1905
4340	chr1	112435944	hypo	0.00094261	0.00170277	-20.5882
4343	chr1	112449660	hypo	0.000949889	0.00170277	-24.1379
4346	chr1	112590724	hypo	0.0116889	0.00170277	-25.8892
4350	chr1	112671937	hypo	0.0114554	0.00170277	-27.0968
4353	chr1	112703856	hyper	0.0107789	0.00170277	26.6667
4356	chr1	112759841	hyper	0.00936382	0.00170277	32.1429
4359	chr1	112793344	hypo	0.00509008	0.00170277	-31.25
4361	chr1	112797195	hypo	0.0771499	0.00170277	-21.2381
4364	chr1	112824739	hypo	0.0210977	0.00170277	-22.4617
4366	chr1	112828604	hypo	0.0762725	0.00170277	-20.375
4368	chr1	112844283	hypo	0.0417808	0.00170277	-24.0695
4370	chr1	112846842	hypo	0.0521975	0.00170277	-22.8228
4373	chr1	112851573	hypo	0.0106672	0.00170277	-29.4408
4376	chr1	112866339	hypo	0.0393051	0.00170277	-23.5897
4378	chr1	112872386	hypo	0.0253458	0.00170277	-28.4632
4381	chr1	112939205	hyper	0.056202	0.00170277	21.0526
4383	chr1	113145521	hypo	0.00186019	0.00170277	-33.5224
4386	chr1	113170027	hypo	0.0829762	0.00170277	-20.4248
4389	chr1	113189969	hypo	0.0210584	0.00170277	-29.7454
4391	chr1	113243438	hypo	0.0686341	0.00170277	-20.9459
4393	chr1	113244150	hypo	0.00274571	0.00170277	-35.2941
4395	chr1	113263337	hypo	0.0297266	0.00170277	-24.6289
4398	chr1	113268330	hypo	0.00856393	0.00170277	-31.8713
4401	chr1	113286078	hyper	0.00654009	0.00170277	20.2198
4403	chr1	113297670	hypo	0.00111452	0.00170277	-21.6216
4406	chr1	113308475	hypo	0.000758191	0.00170277	-35.9783
4408	chr1	113365024	hypo	0.0323155	0.00170277	-25
4413	chr1	113441161	hyper	0.0772889	0.00170277	20.625
4418	chr1	113488963	hypo	0.000254394	0.00170277	-44.7442
4422	chr1	113500743	hyper	0.0291224	0.00170277	22.8498
4426	chr1	113550390	hypo	0.00611153	0.00170277	-31.558
4429	chr1	113561990	hypo	0.00216001	0.00170277	-23.1502
4432	chr1	113570362	hyper	0.00764952	0.00170277	25.1861
4435	chr1	113603815	hyper	0.000689059	0.00170277	30.3922
4438	chr1	113642028	hypo	0.127878	0.00170277	-20.3931
4440	chr1	113665972	hypo	0.0134767	0.00170277	-26.5152
4443	chr1	113678343	hypo	0.000490083	0.00170277	-20.9302
4445	chr1	113761154	hypo	0.000543954	0.00170277	-36.4103
4447	chr1	113767679	hyper	0.00640812	0.00170277	29.6146
4449	chr1	113847435	hypo	0.000230063	0.00170277	-40.8027
4451	chr1	113918121	hypo	0.000445021	0.00170277	-43.5091
4454	chr1	113966768	hyper	5.62653e-07	0.000479034	37.2093
4457	chr1	113966983	hyper	4.2813e-05	0.00170277	31.5789
4460	chr1	113981070	hypo	0.00292439	0.00170277	-26.6075
4462	chr1	113983740	hyper	2.1858e-05	0.00170277	45.0355
4464	chr1	113989374	hyper	4.51335e-07	0.000479034	46.1538
4466	chr1	113990504	hyper	0.000775726	0.00170277	27.5
4468	chr1	113991944	hyper	0.000974543	0.00170277	21.6216
4471	chr1	113996295	hypo	2.1348e-06	0.000908766	-54.6237
4474	chr1	113996827	hypo	0.0241473	0.00170277	-28.5714
4477	chr1	113997317	hypo	0.0443577	0.00170277	-23.0769
4480	chr1	114011199	hypo	0.00276293	0.00170277	-32.5163
4483	chr1	114011661	hypo	0.0113288	0.00170277	-28.9427
4486	chr1	114012459	hypo	0.0141728	0.00170277	-27.2222
4489	chr1	114012488	hypo	0.00981238	0.00170277	-26.8983
4492	chr1	114017467	hypo	0.0233304	0.00170277	-23.988
4494	chr1	114027567	hypo	0.00028934	0.00170277	-35.0267
4496	chr1	114055483	hypo	0.000586004	0.00170277	-38.0994
4498	chr1	114062539	hypo	0.00583668	0.00170277	-30.3209
4501	chr1	114065833	hypo	0.00317455	0.00170277	-31.0714
4504	chr1	114067471	hypo	0.0161437	0.00170277	-27.5
4507	chr1	114076002	hyper	0.000209353	0.00170277	30
4510	chr1	114127354	hyper	9.3326e-07	0.000529708	60.6452
4513	chr1	114135305	hyper	0.0309379	0.00170277	27.0161
4516	chr1	114140602	hyper	0.000172223	0.00170277	46.3636
4518	chr1	114173958	hyper	0.00127759	0.00170277	21.6216
4521	chr1	114176097	hypo	0.0374069	0.00170277	-23.6607
4524	chr1	114191032	hypo	0.000223721	0.00170277	-22.5
4526	chr1	114219027	hypo	0.0147049	0.00170277	-29.2308
4528	chr1	114384847	hyper	3.61899e-06	0.0136587	36.6667
4530	chr1	114811434	hypo	3.96237e-06	0.0146463	-54.9107
4533	chr1	114866179	hyper	1.89356e-06	0.00824147	40.625
4535	chr1	115024430	hyper	7.39502e-10	1.06058e-05	52.7778
4537	chr1	115117174	hyper	4.14275e-08	0.000330082	57.1429
4540	chr1	115451674	hyper	2.03906e-06	0.00870355	50
4544	chr1	115514351	hyper	2.12209e-06	0.00884731	50.8772
4546	chr1	115572666	hyper	5.2828e-06	0.0183896	42.4242
4548	chr1	115579263	hypo	4.37336e-06	0.0158389	-35.2941
4551	chr1	115667471	hypo	4.52864e-08	0.000342254	-46.1538
4554	chr1	115825278	hyper	4.14895e-06	0.0151795	48.4234
4557	chr1	115828107	hyper	5.13644e-06	0.0180554	54.8387
4560	chr1	115892835	hyper	2.08889e-10	3.5665e-06	59.5238
4563	chr1	116074772	hypo	1.62822e-16	2.91896e-11	-91.6667
4566	chr1	116090042	hyper	8.83015e-15	1.05534e-09	76.5957
4569	chr1	116122055	hypo	8.93714e-13	4.57769e-08	-70.3158
4572	chr1	116128681	hypo	1.43982e-12	6.45301e-08	-72.5704
4575	chr1	116151825	hypo	2.48369e-12	8.90518e-08	-75.4372
4578	chr1	116167573	hyper	1.70183e-13	1.05524e-08	76.4706
4580	chr1	116231218	hypo	1.29383e-05	0.0406928	-45.1429
4583	chr1	116322692	hyper	1.25668e-16	2.91896e-11	81.5789
4585	chr1	116338224	hypo	1.19368e-10	2.37773e-06	-60.6061
4588	chr1	116396360	hyper	2.21861e-11	5.68195e-07	65.242
4590	chr1	116416087	hyper	5.15129e-07	0.00263854	62.1111
4593	chr1	116456316	hypo	1.57857e-06	0.00716446	-46.4286
4596	chr1	116478102	hypo	1.67026e-06	0.00748582	-39.3939
4599	chr1	116483907	hypo	2.75895e-09	3.41107e-05	-56.25
4601	chr1	116484078	hypo	1.66085e-10	2.97745e-06	-60.6061
4603	chr1	116617976	hypo	8.1087e-06	0.0261923	-31.8182
4605	chr1	116643943	hypo	6.13623e-08	0.000440025	-45.2381
4610	chr1	116660430	hypo	2.03413e-07	0.00123615	-63.871
4615	chr1	116680493	hyper	4.75834e-11	1.00423e-06	66.369
4619	chr1	116682699	hyper	3.74584e-09	4.33245e-05	67.7365
4624	chr1	116686036	hyper	4.48568e-08	0.000342254	66.2663
4629	chr1	116686108	hyper	9.55301e-09	0.000100741	62.4242
4633	chr1	116691649	hypo	1.01668e-08	0.00010415	-64.4361
4637	chr1	116693639	hypo	6.71575e-06	0.0227161	-51.7361
4642	chr1	116705238	hyper	7.76267e-08	0.000545741	54.9593
4649	chr1	116806808	hypo	2.96077e-07	0.00165871	-46.6667
4653	chr1	116875865	hyper	5.63005e-07	0.00275439	46.1538
4660	chr1	116880450	hyper	3.7755e-07	0.00205105	41.8605
4665	chr1	117005233	hyper	7.57859e-06	0.0249291	32.3529
4669	chr1	117250551	hyper	5.68475e-07	0.00275439	59.375
4672	chr1	117321892	hyper	1.54819e-05	0.0478533	30.9524
4675	chr1	117749933	hyper	1.20572e-07	0.00081567	42.2222
4678	chr1	117761933	hypo	1.31457e-05	0.0409855	-43.4783
4681	chr1	117801537	hyper	3.78176e-06	0.0141243	40.625
4684	chr1	117808792	hypo	1.67523e-11	5.00539e-07	-78.5441
4687	chr1	117855045	hyper	4.09416e-09	4.58733e-05	48.9796
4689	chr1	117855557	hyper	9.14936e-10	1.26172e-05	61.1111
4692	chr1	117877396	hyper	2.9035e-09	3.47013e-05	60.6061
4695	chr1	117891110	hyper	2.91988e-10	4.75869e-06	57.8947
4697	chr1	117930430	hyper	5.33566e-07	0.00269448	51.5152
4699	chr1	117934031	hyper	3.52557e-07	0.00194474	45.7143
4702	chr1	117983541	hyper	1.4212e-07	0.00094364	46.6667
4705	chr1	117991761	hyper	1.56774e-07	0.000969153	43.75
4707	chr1	117992318	hyper	1.64185e-09	2.18029e-05	57.7778
4709	chr1	118011516	hypo	2.38883e-07	0.00138146	-50.6775
4712	chr1	118077618	hyper	9.45787e-07	0.00440401	37.7778
4714	chr1	118089542	hyper	4.7939e-06	0.0171883	35.7143
4717	chr1	118095441	hyper	6.28055e-07	0.00300249	43.75
4720	chr1	118098598	hyper	3.36474e-08	0.000287241	53.5714
4723	chr1	118107228	hyper	1.51371e-07	0.000963686	50
4726	chr1	118128684	hyper	1.46624e-07	0.000955847	53.5714
4728	chr1	118133479	hypo	7.46286e-06	0.0247757	-44.0343
4730	chr1	118253912	hyper	2.37488e-06	0.00946116	40.625
4735	chr1	118264708	hypo	2.5284e-06	0.00996208	-42.3077
4740	chr1	118268566	hypo	5.02279e-06	0.0178307	-38.4615
4744	chr1	118272462	hyper	4.29574e-12	1.4002e-07	64.7059
4748	chr1	118279351	hyper	2.18752e-07	0.00130721	43.5897
4752	chr1	118283147	hyper	1.53202e-07	0.000963686	41.6667
4756	chr1	118284711	hypo	2.71855e-06	0.0105949	-45.4545
4760	chr1	118285172	hypo	4.0545e-08	0.000330082	-47.5
4764	chr1	118297874	hypo	2.23653e-06	0.00913471	-38.7097
4768	chr1	118303377	hypo	3.02062e-08	0.0002777	-47.5
4772	chr1	118311535	hypo	1.76587e-13	1.05524e-08	-65.7143
4777	chr1	118387848	hyper	2.23137e-07	0.00131155	46.4286
4780	chr1	118491188	hyper	2.94417e-07	0.00165871	45.4545
4783	chr1	118525798	hypo	3.1073e-08	0.000278528	-59.279
4787	chr1	118534917	hyper	2.94304e-06	0.0113464	37.8378
4791	chr1	118605452	hyper	6.14506e-06	0.0209837	53.6842
4796	chr1	118606954	hyper	1.96272e-08	0.000185191	50
4800	chr1	118622239	hyper	9.82012e-07	0.00451406	40.625
4804	chr1	118640860	hyper	3.8279e-10	5.9673e-06	54.5455
4808	chr1	118834396	hyper	8.09065e-06	0.0261923	46.7172
4811	chr1	118940696	hypo	5.04779e-07	0.00263854	-61
4813	chr1	118943336	hyper	2.07541e-06	0.00875448	41.4634
4815	chr1	118949305	hypo	1.72175e-09	2.20474e-05	-55.5556
4818	chr1	118950625	hypo	2.30305e-06	0.00927808	-54.6643
4821	chr1	118955829	hypo	4.58188e-08	0.000342254	-58.6397
4825	chr1	118968258	hypo	5.62764e-07	0.00275439	-62.788
4829	chr1	118974354	hyper	4.19565e-07	0.00224528	48.5714
4834	chr1	118975477	hyper	7.43486e-06	0.0247757	45.8333
4838	chr1	118978301	hyper	2.24198e-06	0.00913471	43.75
4843	chr1	118979553	hyper	1.18573e-13	1.05524e-08	66.6667
4847	chr1	118985743	hyper	2.20556e-11	5.68195e-07	63.1579
4852	chr1	118986175	hyper	5.07827e-10	7.58664e-06	65.3846
4857	chr1	118986566	hyper	1.28115e-08	0.000127598	61.5385
4862	chr1	118987271	hyper	4.82301e-08	0.000352913	45.8333
4866	chr1	118996771	hyper	2.45479e-12	8.90518e-08	69.0476
4870	chr1	119020031	hypo	5.70479e-06	0.0196676	-51.0836
4874	chr1	119022633	hypo	3.33223e-08	0.000287241	-60.6061
4878	chr1	119058021	hypo	6.71156e-07	0.00316632	-55.9295
4881	chr1	119058276	hypo	1.75393e-06	0.00776377	-62.2069
4883	chr1	119061560	hypo	8.25402e-08	0.000569125	-62.1212
4885	chr1	119094324	hyper	3.35216e-06	0.0127862	38.7097
4889	chr1	119118411	hyper	6.8273e-09	7.41789e-05	44.4444
4893	chr1	119121854	hyper	5.12508e-07	0.00263854	42.5
4898	chr1	119169943	hyper	2.98889e-11	7.14437e-07	82.6087
4902	chr1	119180815	hypo	4.76144e-11	1.00423e-06	-77.8905
4906	chr1	119192983	hypo	1.90782e-06	0.00824147	-63.9752
4909	chr1	119227615	hypo	1.27495e-10	2.40594e-06	-72.1284
4911	chr1	120613984	hypo	1.22943e-05	0.0390097	-45.7666
4914	chr1	120835612	hypo	1.93167e-08	0.000185191	-46.6667
4917	chr1	120843061	hypo	1.18147e-05	0.0378224	-48.0938
4920	chr1	120986555	hypo	3.49203e-08	0.000291175	-59.9409
4923	chr1	121728816	hyper	9.91912e-07	0.0173253	55
4926	chr1	121947711	hypo	2.05331e-06	0.0294599	-52.3379
4930	chr1	122013968	hypo	5.5789e-09	0.000373536	-66.3007
4933	chr1	122918561	hypo	1.18271e-07	0.00395944	-48.6111
4935	chr1	124397606	hypo	4.97859e-07	0.0105266	-45.4545
4937	chr1	124898962	hyper	3.78176e-06	0.0484327	40.625
4940	chr1	125549885	hypo	1.57758e-07	0.00452686	-44.1176
4945	chr1	125554993	hypo	2.01624e-06	0.0294599	-32.4324
4949	chr1	125557621	hypo	8.24976e-08	0.00301289	-55.2632
4953	chr1	125557746	hyper	4.11516e-08	0.00165318	63.4188
4957	chr1	125563250	hyper	7.65755e-07	0.0139831	53.0242
4962	chr1	125568878	hyper	1.4956e-08	0.000847964	52.7778
4967	chr1	125572327	hyper	5.97792e-10	8.00504e-05	66.7742
4972	chr1	125582486	hypo	1.03454e-10	2.07803e-05	-52.6316
4977	chr1	125602190	hyper	1.89337e-06	0.0294599	52.8788
4982	chr1	125608694	hyper	7.0769e-07	0.0135381	49.5
4986	chr1	125644981	hyper	3.54772e-07	0.00838369	53.9171
4991	chr1	125655888	hyper	1.6905e-06	0.0282969	55.8919
4995	chr1	125662115	hyper	3.85793e-06	0.0484327	55
4999	chr1	125670386	hyper	3.0834e-06	0.0412899	53.8603
5004	chr1	125682194	hypo	2.32808e-06	0.0322503	-46.1538
5008	chr1	125682408	hypo	3.43251e-09	0.000331376	-54.5455
5013	chr1	125698826	hypo	6.66202e-07	0.0133817	-44.8276
5018	chr1	126945130	hyper	1.95274e-06	0.0294599	38.4615
5021	chr1	127092621	hypo	2.10498e-08	0.000939595	-48.7805
5024	chr1	127094093	hypo	2.86786e-07	0.00720067	-50
5026	chr1	127129633	hyper	4.34646e-07	0.00970058	51.7241
5028	chr1	127133730	hyper	1.40451e-07	0.00434026	47.0588
5030	chr1	127498098	hyper	8.52848e-11	2.07803e-05	62.7907
5033	chr1	127675433	hypo	4.12435e-09	0.000331376	-69.3182
5036	chr1	127677594	hypo	1.68862e-08	0.000847964	-58.5714
5038	chr1	127709661	hyper	1.87685e-07	0.00502659	61.0753
5040	chr1	128825577	hyper	3.55206e-06	0.0303224	38.8889
5045	chr1	128833941	hyper	2.32605e-06	0.02356	33.3333
5050	chr1	128874325	hyper	1.67533e-06	0.0197129	40
5054	chr1	128876312	hyper	3.00409e-11	3.55155e-06	77.8017
5058	chr1	128878221	hyper	1.9121e-06	0.0208116	55.2381
5063	chr1	128883427	hyper	9.02247e-10	4.91009e-05	76.4286
5068	chr1	128887930	hypo	4.31663e-07	0.00756919	-53.8462
5072	chr1	128893120	hypo	5.96532e-06	0.0412237	-36.3636
5076	chr1	128893756	hyper	7.59309e-07	0.0106638	50
5081	chr1	128894479	hypo	5.04821e-08	0.00129283	-55.1724
5085	chr1	128894779	hypo	3.26306e-11	3.55155e-06	-76.9231
5090	chr1	128895355	hypo	3.19992e-06	0.0290237	-35.8974
5095	chr1	128897433	hypo	5.73879e-11	4.99694e-06	-64.1026
5100	chr1	128897977	hypo	3.75377e-12	1.63426e-06	-69.7674
5104	chr1	128900605	hypo	4.97966e-07	0.00802953	-44.4444
5108	chr1	128905970	hyper	4.88072e-07	0.00802953	50
5112	chr1	128912815	hyper	1.22878e-06	0.0152848	37.8378
5116	chr1	128923206	hyper	2.47898e-06	0.0245287	34.2105
5121	chr1	128925176	hyper	5.61352e-06	0.0400644	37.7778
5125	chr1	128927792	hyper	1.19471e-06	0.0152848	43.2432
5130	chr1	128929187	hyper	5.37932e-09	0.000195164	51.5152
5135	chr1	128930585	hyper	1.22546e-06	0.0152848	41.1765
5140	chr1	129558989	hypo	1.48325e-06	0.0179376	-54.8387
5144	chr1	129564971	hypo	1.84003e-06	0.0208116	-58
5148	chr1	129583883	hypo	7.3566e-06	0.0464175	-50.8929
5151	chr1	129620838	hypo	1.72851e-07	0.00376266	-44.4444
5153	chr1	129632856	hypo	4.81407e-06	0.0367698	-36.1111
5158	chr1	129911690	hypo	2.30825e-07	0.00478539	-46.6667
5161	chr1	130110138	hyper	2.59209e-06	0.0245327	35.8974
5164	chr1	130243563	hypo	5.74004e-08	0.00138834	-43.2432
5167	chr1	130425318	hypo	5.77825e-06	0.040575	-32.5
5171	chr1	130459330	hyper	3.37288e-07	0.00667472	47.3684
5176	chr1	130479905	hypo	8.30084e-10	4.91009e-05	-58.8235
5179	chr1	130487809	hyper	4.02781e-06	0.0330862	36.3636
5183	chr1	130496309	hyper	6.91084e-06	0.0442462	37.037
5187	chr1	130498810	hyper	6.58702e-06	0.0434509	51.2311
5191	chr1	130502517	hyper	6.00586e-07	0.00871582	47.2222
5196	chr1	130502986	hyper	2.83893e-10	2.05995e-05	61.1111
5201	chr1	130540457	hyper	4.64978e-08	0.0012851	53.125
5203	chr1	130540861	hypo	2.57977e-06	0.0245327	-39.3939
5205	chr1	130544356	hypo	1.1507e-06	0.0152848	-35.8974
5208	chr1	130563281	hyper	4.72283e-08	0.0012851	59.2593
5211	chr1	131012875	hypo	4.33398e-06	0.0338322	-33.3333
5214	chr1	131542182	hypo	4.34646e-07	0.00756919	-51.7241
5217	chr1	131547828	hypo	2.98287e-08	0.000998952	-50
5220	chr1	131572278	hypo	1.86441e-09	8.27705e-05	-50
5222	chr1	131586293	hypo	1.90117e-09	8.27705e-05	-54.5455
5225	chr1	131588443	hypo	2.94314e-06	0.0272625	-40.7407
5228	chr1	131632778	hypo	3.80521e-09	0.000150605	-63.3333
5232	chr1	131780215	hyper	5.40523e-07	0.00840447	47.2973
5235	chr1	131919936	hypo	3.80583e-06	0.031864	-50.2463
5238	chr1	132029246	hypo	4.21277e-06	0.0338322	-38.4615
5241	chr1	132038181	hypo	5.38294e-06	0.0397532	-38.2353
5243	chr1	132038239	hypo	5.53e-06	0.0400644	-37.5
5245	chr1	132100264	hyper	7.50271e-06	0.0466631	41.9355
5248	chr1	132101826	hyper	6.26246e-06	0.0426009	36.6667
5251	chr1	132106649	hyper	3.51539e-06	0.0303224	41.9355
5253	chr1	133384514	hypo	2.21316e-06	0.0235009	-35
5256	chr1	133913651	hyper	4.35175e-06	0.0338322	48.6765
5258	chr1	133922431	hypo	3.44822e-08	0.00107231	-46.1538
5260	chr1	133927970	hypo	1.0493e-11	2.28415e-06	-66.6667
5263	chr1	133946584	hypo	6.19796e-08	0.0014202	-50
5265	chr1	133951077	hypo	6.71957e-06	0.0436637	-46.9697
5268	chr1	133970653	hyper	5.38729e-06	0.0397532	51.5837
5270	chr1	134062206	hypo	4.32678e-07	0.00756919	-40.5405
5273	chr1	134202400	hypo	1.88866e-06	0.0208116	-37.8378
5277	chr1	134215498	hypo	5.92159e-07	0.00871582	-42.8571
5281	chr1	134339345	hypo	2.32697e-06	0.02356	-52.5641
5285	chr1	134415951	hypo	6.4409e-06	0.0431407	-53.9286
5289	chr1	134668433	hypo	3.35216e-06	0.029784	-38.7097
5291	chr1	136765579	hypo	5.58587e-06	0.0291533	-32.1429
5293	chr1	136907546	hyper	3.35602e-06	0.0204796	43.0233
5297	chr1	137081967	hyper	1.62642e-06	0.0121722	53.2389
5302	chr1	137474686	hyper	4.37336e-06	0.0247815	35.2941
5305	chr1	137697057	hyper	6.72619e-07	0.00702095	49.6013
5308	chr1	138192438	hypo	3.64091e-07	0.00515777	-59.2857
5311	chr1	138446398	hypo	2.99149e-06	0.0185403	-37.1429
5314	chr1	138631261	hypo	1.83699e-07	0.00331203	-40
5317	chr1	138639080	hypo	6.5621e-07	0.00702095	-44.4444
5320	chr1	139093799	hypo	2.79692e-06	0.0176096	-50.8306
5323	chr1	140173839	hyper	1.00103e-06	0.0088236	49.9109
5325	chr1	140742442	hypo	2.62128e-07	0.00415894	-46.875
5328	chr1	140763158	hypo	3.93733e-09	0.000149545	-63.4615
5330	chr1	140768111	hypo	5.98175e-07	0.00659076	-63.5093
5332	chr1	140772754	hyper	2.3359e-07	0.00386058	57.3737
5334	chr1	140772959	hyper	1.90253e-06	0.0130111	54.2857
5336	chr1	141063316	hypo	4.37336e-06	0.0247815	-35.2941
5338	chr1	141154338	hypo	1.70982e-06	0.0125594	-55.8333
5341	chr1	141270867	hypo	4.69562e-06	0.0262328	-55.3427
5343	chr1	141336899	hypo	9.4001e-07	0.0086711	-49.5066
5345	chr1	141378065	hyper	1.8277e-06	0.0127186	54.1478
5347	chr1	141384243	hypo	1.37827e-06	0.011157	-56.746
5351	chr1	141387983	hypo	1.56631e-06	0.0119477	-44.5906
5355	chr1	141428682	hypo	5.98735e-06	0.0308428	-56.2069
5360	chr1	141571477	hyper	1.70368e-07	0.00321794	43.3333
5362	chr1	141597054	hyper	2.10623e-06	0.013924	40
5364	chr1	141608658	hyper	2.98417e-07	0.0045526	58.4034
5367	chr1	141613050	hyper	3.69682e-12	3.66588e-07	73.5294
5369	chr1	141615860	hyper	2.89649e-12	3.66588e-07	71.1594
5372	chr1	141617378	hyper	1.17061e-08	0.000309549	63.5601
5374	chr1	141636562	hypo	2.37488e-06	0.0154426	-40.625
5378	chr1	141640581	hyper	3.98005e-14	1.5787e-08	77.7851
5383	chr1	141641418	hypo	9.63855e-07	0.00868898	-36.1702
5388	chr1	141651363	hyper	9.65455e-09	0.000309549	49.2412
5393	chr1	141652918	hyper	1.21554e-06	0.0104814	46.4286
5397	chr1	141819707	hypo	1.04164e-08	0.000309549	-60.8696
5400	chr1	141820208	hypo	5.05201e-06	0.0274506	-35
5403	chr1	141833744	hypo	9.40896e-06	0.0460751	-35.1351
5406	chr1	141837313	hypo	4.32678e-07	0.00539051	-40.5405
5409	chr1	141839800	hyper	1.09579e-08	0.000309549	51.8519
5412	chr1	141845635	hypo	4.14719e-09	0.000149545	-55.8824
5415	chr1	141850276	hypo	4.12586e-10	2.3379e-05	-64.7059
5417	chr1	141853283	hyper	1.0528e-07	0.00219788	46.1538
5420	chr1	141875527	hypo	3.78176e-06	0.0220594	-40.625
5423	chr1	141880927	hyper	5.03896e-06	0.0274506	47.0455
5426	chr1	141889994	hypo	8.2511e-06	0.0411844	-33.3333
5429	chr1	141907148	hyper	8.84025e-07	0.00855245	60.9307
5431	chr1	141978189	hyper	1.42993e-06	0.0112918	51.2821
5434	chr1	141979490	hyper	8.3686e-12	6.63884e-07	74.7159
5437	chr1	141982718	hyper	1.29835e-11	8.58321e-07	72.1795
5440	chr1	141992379	hyper	3.38074e-13	6.70489e-08	79.5853
5442	chr1	142018993	hyper	3.31407e-07	0.00486864	60
5446	chr1	142024877	hyper	1.25411e-07	0.00248722	60.3571
5450	chr1	142049085	hyper	1.74728e-06	0.0126011	54.902
5452	chr1	142062787	hyper	1.8277e-06	0.0127186	54.1478
5454	chr1	142066263	hyper	5.18478e-06	0.0277913	54.9808
5456	chr1	142073946	hyper	4.34881e-07	0.00539051	55.7105
5458	chr1	142073981	hyper	1.03808e-09	5.14695e-05	66.3194
5460	chr1	142074195	hyper	4.03107e-09	0.000149545	67.7679
5463	chr1	142076996	hyper	6.94024e-06	0.0352931	54.1746
5465	chr1	142095109	hyper	2.74908e-06	0.0175876	51.746
5467	chr1	142098157	hyper	8.86628e-08	0.00206872	58.5714
5469	chr1	142279944	hyper	5.51486e-07	0.00650473	62.3784
5471	chr1	142346872	hypo	1.00435e-07	0.00219788	-47.2222
5473	chr1	142376083	hypo	2.0855e-07	0.0035966	-47.619
5475	chr1	142387950	hyper	1.33925e-06	0.011067	58.9744
5478	chr1	142801111	hyper	2.0305e-06	0.0136509	54.849
5481	chr1	142836003	hypo	3.70625e-06	0.0219417	-53.2454
5484	chr1	143014268	hypo	5.86064e-07	0.00659076	-39.4737
5486	chr1	143019695	hypo	1.32383e-06	0.011067	-40
5488	chr1	143053459	hypo	4.30824e-07	0.00539051	-48.2759
5491	chr1	143079376	hypo	1.45186e-06	0.0112918	-41.6667
5494	chr1	143079747	hypo	5.57569e-07	0.00650473	-38.2353
5496	chr1	143133167	hypo	5.5442e-06	0.0291533	-33.3333
5500	chr1	143134137	hypo	8.71677e-07	0.00855245	-41.9355
5502	chr1	143152601	hypo	8.60047e-07	0.00855245	-38.7097
5505	chr1	143181851	hypo	3.61899e-06	0.0217497	-36.6667
5509	chr1	143187072	hypo	9.35845e-07	0.0086711	-38.6364
5513	chr1	143210163	hypo	8.3064e-06	0.0411844	-31.0345
5515	chr1	143228019	hyper	2.2344e-08	0.000553924	56.7434
5519	chr1	143232833	hypo	4.32259e-07	0.00539051	-41.3793
5523	chr1	143558244	hyper	6.91194e-07	0.00426719	52.5253
5526	chr1	143604793	hypo	5.61104e-10	1.60212e-05	-75.8772
5529	chr1	143610678	hypo	7.21789e-07	0.0043388	-52.2312
5532	chr1	143630407	hypo	3.02916e-09	5.96063e-05	-73.7986
5534	chr1	143731914	hypo	1.02936e-06	0.0058783	-48.4848
5536	chr1	143755877	hyper	1.35564e-05	0.0442373	48.9164
5538	chr1	143808784	hyper	9.52305e-11	4.3506e-06	62.561
5541	chr1	143844214	hypo	1.84245e-08	0.000280575	-53.3333
5544	chr1	143914606	hyper	1.69054e-07	0.00137915	56.8641
5546	chr1	144020758	hyper	1.0319e-12	1.17856e-07	74.0741
5550	chr1	144024321	hyper	1.98035e-10	7.53933e-06	65.5172
5554	chr1	144024535	hyper	1.19954e-06	0.00652393	59.2593
5558	chr1	144025021	hyper	2.35524e-13	5.37996e-08	73.5294
5562	chr1	144032184	hyper	7.32954e-12	5.58082e-07	72.8185
5564	chr1	144039013	hypo	5.45877e-06	0.0211342	-43.3333
5567	chr1	144047138	hypo	3.22414e-06	0.0144406	-39.3939
5570	chr1	144066433	hyper	3.18153e-08	0.000382495	63.7255
5574	chr1	144066614	hyper	5.54444e-07	0.00383784	61.5385
5578	chr1	144133360	hyper	1.70991e-06	0.00887692	52.6246
5582	chr1	144339298	hyper	3.13037e-08	0.000382495	65.8095
5585	chr1	144341273	hypo	8.13142e-08	0.000928708	-59.6799
5590	chr1	144346111	hypo	6.84781e-06	0.0256428	-52.5467
5595	chr1	144409239	hypo	2.41285e-08	0.000324209	-59.3005
5598	chr1	144418978	hyper	1.04617e-07	0.00108623	63.9188
5601	chr1	144430785	hypo	2.11032e-07	0.00155499	-59.4566
5603	chr1	144431621	hyper	1.78695e-06	0.00907074	53.125
5606	chr1	144454041	hypo	1.00694e-05	0.0343298	-48.3333
5610	chr1	144603684	hyper	8.806e-07	0.00515771	53.4091
5615	chr1	144655482	hyper	1.7788e-08	0.000280575	65.9933
5617	chr1	144676814	hyper	2.74472e-06	0.0125392	47.0111
5622	chr1	144682741	hyper	4.15949e-10	1.35733e-05	72.0737
5627	chr1	144743962	hyper	6.04371e-07	0.00401237	51.6176
5629	chr1	144797743	hypo	1.57758e-07	0.00133466	-44.1176
5632	chr1	144881150	hypo	1.93061e-06	0.00958694	-46.875
5636	chr1	144930036	hypo	9.65032e-06	0.0343298	-57.4359
5639	chr1	145144896	hyper	1.75201e-07	0.00138	64.3967
5641	chr1	145309159	hyper	1.14437e-06	0.00637567	59.6471
5645	chr1	145376822	hyper	1.15846e-05	0.0383509	51.6667
5649	chr1	145385869	hyper	2.08588e-06	0.0101376	58.4416
5651	chr1	145442299	hypo	1.95014e-07	0.00148487	-55.1821
5656	chr1	145768267	hypo	2.73055e-06	0.0125392	-53.3654
5658	chr1	146256249	hyper	5.27785e-06	0.0211342	46.7742
5661	chr1	146507115	hypo	3.13134e-09	5.96063e-05	-63.8158
5663	chr1	146522690	hypo	9.76609e-06	0.0343298	-50.7752
5666	chr1	146826683	hypo	5.0711e-06	0.0211342	-50.5126
5668	chr1	146836762	hypo	1.14403e-05	0.0383509	-40.9091
5671	chr1	148529611	hyper	9.99956e-06	0.0343298	35.4839
5674	chr1	149102546	hypo	6.90639e-07	0.00426719	-43.2432
5676	chr1	149176202	hyper	6.45222e-06	0.0245641	45.2778
5678	chr1	149265435	hyper	1.54085e-07	0.00133466	48.75
5680	chr1	149273124	hyper	1.72066e-09	3.93042e-05	70.5946
5683	chr1	149273683	hyper	9.47828e-08	0.00103099	62.2222
5686	chr1	149279146	hyper	4.63573e-06	0.0199795	47.0696
5689	chr1	149280079	hyper	5.42091e-06	0.0211342	54.8485
5691	chr1	149292693	hyper	1.56443e-07	0.00133466	58.3721
5694	chr1	149293217	hyper	7.9334e-10	2.01354e-05	69.3164
5696	chr1	149409626	hyper	1.44806e-08	0.000254441	59.7074
5700	chr1	149412220	hyper	2.34147e-07	0.00167141	54.8432
5704	chr1	149419811	hyper	2.37796e-08	0.000324209	50.5556
5708	chr1	149642921	hyper	5.38294e-06	0.0211342	38.2353
5713	chr1	149974885	hyper	1.44167e-06	0.00765844	42.4242
5716	chr1	149974974	hyper	7.89856e-06	0.0291004	34.2105
5719	chr1	149976229	hyper	5.40295e-06	0.0211342	32.5581
5721	chr1	150423327	hypo	1.00101e-05	0.0343298	-34.2857
5724	chr1	150483349	hypo	2.73343e-06	0.0125392	-38.7097
5727	chr1	150485651	hypo	5.476e-11	3.12713e-06	-64.7059
5730	chr1	150630789	hyper	6.14789e-07	0.00401237	41.1765
5732	chr1	150667915	hypo	1.46519e-07	0.00133466	-50
5735	chr1	150682906	hyper	3.28734e-06	0.0144406	45.664
5739	chr1	150705769	hypo	1.1694e-07	0.00116139	-40.5405
5744	chr1	151253112	hyper	9.70653e-06	0.0380684	35
5746	chr1	151272290	hypo	3.46815e-06	0.0184841	-34.4828
5748	chr1	151326468	hyper	5.79506e-06	0.0266662	51.3514
5750	chr1	151343011	hyper	2.30926e-06	0.0137076	51.6667
5753	chr1	151344416	hyper	3.19717e-06	0.0174843	52.8617
5756	chr1	151348432	hyper	3.49268e-06	0.0184841	57.7143
5758	chr1	151348904	hyper	1.6698e-06	0.010349	61.1111
5760	chr1	151394812	hypo	5.62926e-06	0.0263053	-37.931
5762	chr1	151403475	hypo	1.61909e-06	0.010349	-36.8421
5765	chr1	152180744	hypo	3.93263e-06	0.01963	-40.5405
5767	chr1	152184076	hypo	7.54415e-06	0.032173	-45.9596
5769	chr1	152419424	hypo	1.19745e-07	0.00169075	-44.7368
5772	chr1	152434211	hypo	2.97481e-09	7.68652e-05	-70.1852
5775	chr1	152434465	hypo	9.24396e-06	0.0369134	-52.4064
5778	chr1	152437253	hypo	1.39413e-11	2.04127e-06	-78.125
5782	chr1	152437887	hypo	4.43663e-09	9.7441e-05	-67.4873
5786	chr1	152439636	hypo	2.04951e-09	5.62663e-05	-68.5855
5791	chr1	152439933	hypo	1.23172e-07	0.00169075	-66.0138
5796	chr1	152440176	hypo	1.02715e-08	0.000205084	-68.4729
5801	chr1	152442163	hypo	3.25726e-12	1.43078e-06	-71.8182
5805	chr1	152443384	hypo	1.37245e-09	4.30612e-05	-71.8913
5809	chr1	152446858	hypo	2.23399e-11	2.45324e-06	-70.4505
5814	chr1	152498089	hypo	4.05778e-06	0.0198045	-55.6863
5818	chr1	152499704	hypo	6.74576e-07	0.00517679	-38.2353
5822	chr1	152551256	hyper	1.77396e-06	0.0108226	35.2941
5824	chr1	152743698	hypo	5.62926e-06	0.0263053	-37.931
5829	chr1	152986149	hypo	1.93724e-07	0.00207855	-46.1538
5831	chr1	153144038	hyper	1.78148e-07	0.00205231	42.8571
5834	chr1	153162512	hypo	8.35066e-06	0.0339638	-37.931
5836	chr1	153173307	hypo	2.86023e-07	0.00278294	-43.5897
5839	chr1	153206049	hyper	6.32723e-07	0.004963	44
5844	chr1	153282120	hyper	2.83812e-07	0.00278294	41.0256
5849	chr1	153326800	hyper	1.38127e-06	0.00933434	42.3077
5851	chr1	153329934	hyper	3.98384e-06	0.0196621	39.4737
5854	chr1	153330122	hyper	2.81745e-06	0.0160725	44.4444
5856	chr1	153406714	hyper	7.78523e-06	0.0325687	47.0588
5858	chr1	153502162	hyper	1.47401e-08	0.000249026	55.1724
5861	chr1	153632141	hypo	8.30131e-10	3.03867e-05	-65.7143
5863	chr1	153632155	hypo	3.27009e-10	1.59601e-05	-66.6667
5865	chr1	153635086	hypo	1.38403e-07	0.00178059	-45.4545
[truncated: 32,695 more rows]
