# Supplementary material for: Methylome and transcriptome data integration reveals potential roles of DNA methylation and candidate biomarkers of cow Streptococcus uberis subclinical mastitis
Source: J Anim Sci Biotechnol. 2022 Nov 7;13:136. doi: 10.1186/s40104-022-00779-z (PMC9639328; doi:10.1186/s40104-022-00779-z)
Supplement: Supplementary file 9 — Additional file 9: Table S4. The number of DMCs (CpG, CHG and CHH) in different genetic regions. [file 40104_2022_779_MOESM9_ESM.xlsx]

## Sheet: tableS4a
annot.type	Table S4a the number of DMC in functional generic features
3UTR		hyper			hypo			CpG DMC total	CHG DMC total	CHH DMC total
3UTR		CpG	CHG	CHH	CpG	CHG	CHH
5UTR	3UTR	244	12	53	226	15	56	470	27	109		total DMC
5UTR	5UTR	19	0	3	29	0	4	48	0	7	CpG:	132237
CDS	CDS	684	27	87	579	30	92	1263	57	179	CHG	7412
exons	downstream	867	45	166	833	45	186	1700	90	352	CHH	34693
genes	exons	950	39	143	840	45	156	1790	84	299	total	174342
genes	genes	16795	857	3843	18120	921	4557	34915	1778	8400
inter	inter	42450	2733	12386	54872	2901	13907	97322	5634	26293
inter	introns	15854	822	3699	17286	878	4415	33140	1700	8114
introns	promoters	489	31	127	635	41	124	1124	72	251	85518	0.490519
introns	repeats	28754	1753	8340	35498	1872	9301	64252	3625	17641
promoters	transcripts	16835	865	3868	18191	926	4582	35026	1791	8450		repeat in inter/total repeat
											cpg	0.775758
repeats	CpG-deserts	52229	3228	14984	64786	3450	17164	117015	6678	32148	chg	0.802207
transcripts	CpG-islands	749	19	51	1047	15	68	1796	34	119	chh	0.837609
transcripts	CpG-shelves	2804	151	606	3171	169	597	5975	320	1203
CpG-deserts	CpG-shores	3463	192	588	3988	188	635	7451	380	1223
CpG-deserts
CpG-islands
CpG-shelves
CpG-shelves							rete to gene features
CpG-shores							Intro	0.906158	0.902815	0.924146
CpG-shores							exon	0.0489445	0.0446097	0.0340547

## Sheet: TableS4b
Table S4b the number of DMC in bovine chromosomes and scaffolds
CpG														CHG														CHH
	chr	[-100,-80)	[-40,-20)	[-60,-40)	[-80,-60)	[20,40)	[40,60)	[60,80)	[80,100)	hyper	hypo	total			chr	[-100,-80)	[-40,-20)	[-60,-40)	[-80,-60)	[20,40)	[40,60)	[60,80)	[80,100)	hyper	hypo	total			chr	[-100,-80)	[-40,-20)	[-60,-40)	[-80,-60)	[20,40)	[40,60)	[60,80)	[80,100)	hyper	hypo	total
1	chr5	9	1689	1987	258	1625	1868	287	23	3803	3943	7746		1	chr2	1	261	67	10	218	59	8	0	285	339	624		1	chr2	1	1118	253	37	1011	218	16	0	1245	1409	2654
2	chr1	7	1528	2099	335	1347	1660	236	9	3252	3969	7221		2	chr9	0	129	69	21	113	77	21	1	212	219	431		2	chr1	1	711	328	86	535	310	97	4	946	1126	2072
3	chr14	58	1225	1935	658	960	1390	308	9	2667	3876	6543		3	chr14	0	47	104	44	21	129	73	7	230	195	425		3	chr14	2	454	336	122	349	420	188	16	973	914	1887
4	chr4	5	1501	1615	270	1052	1441	199	10	2702	3391	6093		4	chr6	0	136	64	13	121	65	19	0	205	213	418		4	chr10	0	777	200	39	588	221	41	1	851	1016	1867
5	chr11	6	1267	1662	274	1013	1318	202	12	2545	3209	5754		5	chr12	0	152	61	14	103	59	11	0	173	227	400		5	chr11	1	651	294	59	421	286	80	3	790	1005	1795
6	chr3	6	1406	1482	157	1100	1212	131	11	2454	3051	5505		6	chr19	1	146	54	12	107	57	10	0	174	213	387		6	chr6	2	578	235	52	524	272	72	4	872	867	1739
7	chr13	8	1214	1633	215	1047	1170	146	4	2367	3070	5437		7	chr1	3	38	102	35	15	112	35	4	166	178	344		7	chr4	4	325	293	79	336	281	83	1	701	701	1402
8	chr16	20	849	1468	376	795	1365	382	28	2570	2713	5283		8	chr5	4	38	119	39	15	75	27	3	120	200	320		8	chrX	5	606	139	43	450	127	26	2	605	793	1398
9	chr8	8	1148	1529	166	963	1194	142	3	2302	2851	5153		9	chr16	5	17	82	56	18	71	44	4	137	160	297		9	chr8	1	469	223	45	367	218	40	2	627	738	1365
10	chr7	4	1019	1490	170	881	1280	210	2	2373	2683	5056		10	chr24	6	37	87	30	19	78	29	3	129	160	289		10	chr9	1	415	219	61	355	234	72	6	667	696	1363
11	chr9	20	929	1388	277	779	1061	178	7	2025	2614	4639		11	chr4	0	22	85	29	20	64	30	3	117	136	253		11	chr5	7	260	393	120	174	293	75	5	547	780	1327
12	chr24	15	817	1275	244	799	1146	255	23	2223	2351	4574		12	chr11	0	27	66	22	17	87	32	1	137	115	252		12	chr3	3	401	207	51	384	192	59	1	636	662	1298
13	chr17	14	974	1173	146	927	1141	184	12	2264	2307	4571		13	chr13	2	21	74	12	16	78	25	3	122	109	231		13	chr7	3	356	269	70	307	221	62	4	594	698	1292
14	chr15	7	972	1227	200	830	1030	222	9	2091	2406	4497		14	chr21	0	22	64	21	16	69	27	1	113	107	220		14	chr19	2	502	127	18	463	120	16	1	600	649	1249
15	chr6	16	862	1337	193	807	1054	118	3	1982	2408	4390		15	chr29	0	25	66	14	23	72	16	2	113	105	218		15	chr13	2	343	240	49	260	245	58	1	564	634	1198
16	chr21	8	875	1404	245	781	960	93	7	1841	2532	4373		16	chr7	1	16	72	21	18	76	14	0	108	110	218		16	chr28	0	293	190	62	297	164	44	11	516	545	1061
17	chr10	0	968	1198	123	800	889	95	0	1784	2289	4073		17	chr8	0	14	58	21	14	70	31	1	116	93	209		17	chr12	0	356	181	47	285	136	32	0	453	584	1037
18	chr29	6	958	1235	188	662	825	116	12	1615	2387	4002		18	chrX	2	45	38	11	37	35	18	0	90	96	186		18	chr16	10	117	293	125	80	257	124	12	473	545	1018
19	chr2	0	1047	1124	59	733	775	63	3	1574	2230	3804		19	chr15	0	14	64	14	11	61	18	2	92	92	184		19	chr15	2	246	220	85	171	187	50	3	411	553	964
20	chr12	2	825	961	118	671	892	116	2	1681	1906	3587		20	chr17	1	16	67	25	11	50	12	0	73	109	182		20	chr26	0	265	114	20	218	133	23	0	374	399	773
21	chr18	9	654	882	134	546	831	190	11	1578	1679	3257		21	chr3	2	15	53	12	14	61	20	0	95	82	177		21	chr27	0	266	101	22	240	111	17	0	368	389	757
22	chr22	10	727	867	142	504	751	101	4	1360	1746	3106		22	chr28	2	12	47	16	10	56	17	1	84	77	161		22	chr29	4	143	174	30	123	194	51	2	370	351	721
23	chr28	23	588	860	159	453	756	151	7	1367	1630	2997		23	chr18	1	10	48	18	11	38	13	3	65	77	142		23	chr24	3	83	237	77	62	168	64	10	304	400	704
24	chr20	3	669	892	99	572	663	72	3	1310	1663	2973		24	chr22	2	6	44	20	11	38	12	2	63	72	135		24	chr21	0	85	211	56	45	191	76	2	314	352	666
25	chr23	5	751	911	88	617	531	59	2	1209	1755	2964		25	chr23	0	9	33	6	20	53	9	1	83	48	131		25	chr25	2	195	110	29	196	93	22	0	311	336	647
26	chr25	3	740	714	66	636	674	89	1	1400	1523	2923		26	chr10	0	12	45	10	5	40	7	0	52	67	119		26	chr17	4	64	224	62	62	170	36	1	269	354	623
27	chrX	9	632	820	122	478	677	127	16	1298	1583	2881		27	chr25	0	11	34	10	16	30	4	0	50	55	105		27	chr20	1	117	147	25	122	119	26	0	267	290	557
28	chr19	6	614	802	125	590	575	46	2	1213	1547	2760		28	chr20	0	7	27	6	10	44	10	0	64	40	104		28	chr18	5	73	168	73	23	113	42	1	179	319	498
29	chr26	2	558	769	95	471	519	38	1	1029	1424	2453		29	chr26	0	9	39	7	3	28	15	0	46	55	101		29	chr22	2	27	108	36	28	116	31	4	179	173	352
30	chr27	0	532	686	79	441	439	41	0	921	1297	2218		30	chr27	0	9	13	4	7	37	9	0	53	26	79		30	chr23	0	32	68	16	31	105	21	0	157	116	273
31	chrUn_NW_020192089v1	0	251	3	0	11	0	0	0	11	254	265		31	chrUn_NW_020190209v1	0	2	1	0	1	0	0	0	1	3	4		31	chrUn_NW_020190826v1	0	1	0	0	4	3	5	0	12	1	13
32	chrUn_NW_020190692v1	0	21	38	0	3	0	0	0	3	59	62		32	chrUn_NW_020192292v1	0	2	2	0	0	0	0	0	0	4	4		32	chrUn_NW_020190209v1	0	5	2	0	0	0	0	0	0	7	7
33	chrUn_NW_020190826v1	8	15	17	8	5	3	0	0	8	48	56		33	chrUn_NW_020191195v1	0	1	2	0	0	0	0	0	0	3	3		33	chrUn_NW_020190552v1	0	2	2	0	0	1	0	0	1	4	5
34	chrUn_NW_020191195v1	0	8	3	0	19	13	1	0	33	11	44		34	chrUn_NW_020191494v1	0	2	1	0	0	0	0	0	0	3	3		34	chrUn_NW_020191765v1	0	0	0	0	0	3	1	1	5	0	5
35	chrUn_NW_020192294v1	0	19	8	2	9	5	0	0	14	29	43		35	chrUn_NW_020190150v1	0	0	0	0	1	1	0	0	2	0	2		35	chrUn_NW_020190491v1	0	1	0	0	3	0	0	0	3	1	4
36	chrUn_NW_020192292v1	0	9	10	0	6	14	1	0	21	19	40		36	chrUn_NW_020190552v1	0	0	1	1	0	0	0	0	0	2	2		36	chrUn_NW_020191002v1	0	3	0	1	0	0	0	0	0	4	4
37	chrUn_NW_020191494v1	0	7	0	0	10	12	1	0	23	7	30		37	chrUn_NW_020190805v1	0	1	0	0	1	0	0	0	1	1	2		37	chrUn_NW_020191195v1	0	1	2	0	1	0	0	0	1	3	4
38	chrUn_NW_020190209v1	0	16	6	0	4	0	0	0	4	22	26		38	chrUn_NW_020190826v1	0	0	0	0	0	2	0	0	2	0	2		38	chrUn_NW_020191640v1	0	1	0	0	3	0	0	0	3	1	4
39	chrUn_NW_020190994v1	0	7	7	0	4	4	0	0	8	14	22		39	chrUn_NW_020191343v1	0	2	0	0	0	0	0	0	0	2	2		39	chrUn_NW_020190428v1	0	2	0	0	1	0	0	0	1	2	3
40	chrUn_NW_020191540v1	0	7	13	1	0	0	0	0	0	21	21		40	chrUn_NW_020191540v1	0	0	0	0	1	1	0	0	2	0	2		40	chrUn_NW_020190509v1	0	0	0	0	2	1	0	0	3	0	3
41	chrUn_NW_020192291v1	0	14	2	0	5	0	0	0	5	16	21		41	chrUn_NW_020191765v1	0	0	0	0	1	1	0	0	2	0	2		41	chrUn_NW_020191471v1	0	2	0	0	0	1	0	0	1	2	3
42	chrUn_NW_020192051v1	0	0	0	0	15	3	0	0	18	0	18		42	chrUn_NW_020192294v1	0	0	0	0	1	1	0	0	2	0	2		42	chrUn_NW_020191494v1	0	0	2	0	1	0	0	0	1	2	3
43	chrUn_NW_020191356v1	0	10	4	0	1	1	0	0	2	14	16		43	chrUn_NW_020190267v1	0	0	0	0	0	1	0	0	1	0	1		43	chrUn_NW_020191540v1	0	0	0	0	0	3	0	0	3	0	3
44	chrUn_NW_020191471v1	0	7	0	0	5	0	0	0	5	7	12		44	chrUn_NW_020190326v1	0	0	1	0	0	0	0	0	0	1	1		44	chrUn_NW_020191608v1	0	0	1	0	1	1	0	0	2	1	3
45	chrUn_NW_020190267v1	1	3	4	2	0	1	0	0	1	10	11		45	chrUn_NW_020190359v1	0	1	0	0	0	0	0	0	0	1	1		45	chrUn_NW_020190394v1	0	1	1	0	0	0	0	0	0	2	2
46	chrUn_NW_020190491v1	0	2	0	0	9	0	0	0	9	2	11		46	chrUn_NW_020190409v1	0	1	0	0	0	0	0	0	0	1	1		46	chrUn_NW_020190613v1	0	2	0	0	0	0	0	0	0	2	2
47	chrUn_NW_020191765v1	1	4	3	3	0	0	0	0	0	11	11		47	chrUn_NW_020190451v1	0	1	0	0	0	0	0	0	0	1	1		47	chrUn_NW_020190727v1	0	0	0	0	2	0	0	0	2	0	2
48	chrUn_NW_020190231v1	0	5	4	1	0	0	0	0	0	10	10		48	chrUn_NW_020190486v1	0	1	0	0	0	0	0	0	0	1	1		48	chrUn_NW_020190882v1	0	0	0	0	1	1	0	0	2	0	2
49	chrUn_NW_020190428v1	0	6	1	0	3	0	0	0	3	7	10		49	chrUn_NW_020190533v1	0	1	0	0	0	0	0	0	0	1	1		49	chrUn_NW_020190942v1	0	1	0	0	1	0	0	0	1	1	2
50	chrUn_NW_020190613v1	0	6	0	0	4	0	0	0	4	6	10		50	chrUn_NW_020190613v1	0	1	0	0	0	0	0	0	0	1	1		50	chrUn_NW_020190994v1	0	0	2	0	0	0	0	0	0	2	2
51	chrUn_NW_020190727v1	0	8	0	0	2	0	0	0	2	8	10		51	chrUn_NW_020190663v1	0	1	0	0	0	0	0	0	0	1	1		51	chrUn_NW_020191492v1	0	2	0	0	0	0	0	0	0	2	2
52	chrUn_NW_020191608v1	0	2	8	0	0	0	0	0	0	10	10		52	chrUn_NW_020190727v1	0	0	0	0	1	0	0	0	1	0	1		52	chrUn_NW_020191614v1	0	0	0	0	1	0	1	0	2	0	2
53	chrUn_NW_020191002v1	0	0	0	0	2	1	6	0	9	0	9		53	chrUn_NW_020190793v1	0	0	0	0	1	0	0	0	1	0	1		53	chrUn_NW_020191866v1	0	0	0	0	2	0	0	0	2	0	2
54	chrUn_NW_020191223v1	0	4	0	0	3	2	0	0	5	4	9		54	chrUn_NW_020190942v1	0	1	0	0	0	0	0	0	0	1	1		54	chrUn_NW_020191887v1	0	1	0	0	1	0	0	0	1	1	2
55	chrUn_NW_020190206v1	0	7	0	0	1	0	0	0	1	7	8		55	chrUn_NW_020191023v1	0	1	0	0	0	0	0	0	0	1	1		55	chrUn_NW_020191963v1	0	2	0	0	0	0	0	0	0	2	2
56	chrUn_NW_020191505v1	0	7	1	0	0	0	0	0	0	8	8		56	chrUn_NW_020191059v1	0	1	0	0	0	0	0	0	0	1	1		56	chrUn_NW_020192002v1	0	1	0	0	1	0	0	0	1	1	2
57	chrUn_NW_020191887v1	0	8	0	0	0	0	0	0	0	8	8		57	chrUn_NW_020191100v1	0	0	1	0	0	0	0	0	0	1	1		57	chrUn_NW_020192292v1	0	0	2	0	0	0	0	0	0	2	2
58	chrUn_NW_020191100v1	0	1	0	0	3	3	0	0	6	1	7		58	chrUn_NW_020191160v1	0	1	0	0	0	0	0	0	0	1	1		58	chrUn_NW_020192294v1	0	0	0	0	0	2	0	0	2	0	2
59	chrUn_NW_020191298v1	0	1	3	0	1	2	0	0	3	4	7		59	chrUn_NW_020191298v1	0	0	1	0	0	0	0	0	0	1	1		59	chrUn_NW_020190123v1	0	0	0	0	1	0	0	0	1	0	1
60	chrUn_NW_020191343v1	0	3	2	0	2	0	0	0	2	5	7		60	chrUn_NW_020191358v1	0	1	0	0	0	0	0	0	0	1	1		60	chrUn_NW_020190195v1	0	1	0	0	0	0	0	0	0	1	1
61	chrUn_NW_020192254v1	0	6	0	0	1	0	0	0	1	6	7		61	chrUn_NW_020191428v1	0	1	0	0	0	0	0	0	0	1	1		61	chrUn_NW_020190197v1	0	0	1	0	0	0	0	0	0	1	1
62	chrUn_NW_020190477v1	0	6	0	0	0	0	0	0	0	6	6		62	chrUn_NW_020191439v1	0	0	1	0	0	0	0	0	0	1	1		62	chrUn_NW_020190214v1	0	0	0	0	1	0	0	0	1	0	1
63	chrUn_NW_020190496v1	0	4	2	0	0	0	0	0	0	6	6		63	chrUn_NW_020191542v1	0	1	0	0	0	0	0	0	0	1	1		63	chrUn_NW_020190267v1	0	0	0	0	1	0	0	0	1	0	1
64	chrUn_NW_020190911v1	0	1	0	0	5	0	0	0	5	1	6		64	chrUn_NW_020191608v1	0	0	0	0	1	0	0	0	1	0	1		64	chrUn_NW_020190341v1	0	0	0	1	0	0	0	0	0	1	1
65	chrUn_NW_020191515v1	0	4	0	0	2	0	0	0	2	4	6		65	chrUn_NW_020191618v1	0	1	0	0	0	0	0	0	0	1	1		65	chrUn_NW_020190347v1	0	1	0	0	0	0	0	0	0	1	1
66	chrUn_NW_020191657v1	0	0	0	0	3	2	1	0	6	0	6		66	chrUn_NW_020191634v1	0	1	0	0	0	0	0	0	0	1	1		66	chrUn_NW_020190408v1	0	0	0	0	0	1	0	0	1	0	1
67	chrUn_NW_020192027v1	0	4	1	0	1	0	0	0	1	5	6		67	chrUn_NW_020191640v1	0	1	0	0	0	0	0	0	0	1	1		67	chrUn_NW_020190418v1	0	1	0	0	0	0	0	0	0	1	1
68	chrUn_NW_020192050v1	0	1	2	1	0	2	0	0	2	4	6		68	chrUn_NW_020191707v1	0	0	0	0	1	0	0	0	1	0	1		68	chrUn_NW_020190421v1	0	0	0	0	1	0	0	0	1	0	1
69	chrUn_NW_020192147v1	0	3	1	0	2	0	0	0	2	4	6		69	chrUn_NW_020191710v1	0	1	0	0	0	0	0	0	0	1	1		69	chrUn_NW_020190506v1	0	0	0	0	1	0	0	0	1	0	1
70	chrUn_NW_020192288v1	0	4	0	0	2	0	0	0	2	4	6		70	chrUn_NW_020191756v1	0	1	0	0	0	0	0	0	0	1	1		70	chrUn_NW_020190533v1	0	1	0	0	0	0	0	0	0	1	1
71	chrUn_NW_020190195v1	0	5	0	0	0	0	0	0	0	5	5		71	chrUn_NW_020191759v1	0	0	0	0	1	0	0	0	1	0	1		71	chrUn_NW_020190605v1	0	0	0	0	1	0	0	0	1	0	1
72	chrUn_NW_020190415v1	0	0	0	0	2	2	1	0	5	0	5		72	chrUn_NW_020191809v1	0	1	0	0	0	0	0	0	0	1	1		72	chrUn_NW_020190791v1	0	0	1	0	0	0	0	0	0	1	1
73	chrUn_NW_020190605v1	0	3	0	0	2	0	0	0	2	3	5		73	chrUn_NW_020191827v1	0	0	0	0	1	0	0	0	1	0	1		73	chrUn_NW_020190857v1	0	0	0	0	1	0	0	0	1	0	1
74	chrUn_NW_020190882v1	0	4	1	0	0	0	0	0	0	5	5		74	chrUn_NW_020191873v1	0	0	0	0	1	0	0	0	1	0	1		74	chrUn_NW_020190858v1	0	0	1	0	0	0	0	0	0	1	1
75	chrUn_NW_020191377v1	0	4	0	0	1	0	0	0	1	4	5		75	chrUn_NW_020192015v1	0	0	0	0	0	1	0	0	1	0	1		75	chrUn_NW_020190984v1	0	1	0	0	0	0	0	0	0	1	1
76	chrUn_NW_020191436v1	0	1	0	0	3	1	0	0	4	1	5		76	chrUn_NW_020192027v1	0	0	0	0	1	0	0	0	1	0	1		76	chrUn_NW_020191034v1	0	1	0	0	0	0	0	0	0	1	1
77	chrUn_NW_020191578v1	0	2	1	0	1	1	0	0	2	3	5		77	chrUn_NW_020192051v1	0	1	0	0	0	0	0	0	0	1	1		77	chrUn_NW_020191087v1	0	0	0	0	1	0	0	0	1	0	1
78	chrUn_NW_020191640v1	0	1	0	0	4	0	0	0	4	1	5		78	chrUn_NW_020192082v1	0	0	0	0	1	0	0	0	1	0	1		78	chrUn_NW_020191100v1	0	1	0	0	0	0	0	0	0	1	1
79	chrUn_NW_020191756v1	0	1	0	0	3	1	0	0	4	1	5		79	chrUn_NW_020192098v1	0	1	0	0	0	0	0	0	0	1	1		79	chrUn_NW_020191298v1	0	0	1	0	0	0	0	0	0	1	1
80	chrUn_NW_020191770v1	0	1	0	0	4	0	0	0	4	1	5		80	chrUn_NW_020192190v1	0	1	0	0	0	0	0	0	0	1	1		80	chrUn_NW_020191358v1	0	1	0	0	0	0	0	0	0	1	1
81	chrUn_NW_020191968v1	0	2	0	0	1	2	0	0	3	2	5		81	chrUn_NW_020192221v1	0	0	1	0	0	0	0	0	0	1	1		81	chrUn_NW_020191377v1	0	0	0	0	1	0	0	0	1	0	1
82	chrUn_NW_020192002v1	0	1	0	0	4	0	0	0	4	1	5		82	chrUn_NW_020192282v1	0	0	1	0	0	0	0	0	0	1	1		82	chrUn_NW_020191395v1	0	1	0	0	0	0	0	0	0	1	1
83	chrUn_NW_020190439v1	0	4	0	0	0	0	0	0	0	4	4																83	chrUn_NW_020191416v1	0	0	0	0	1	0	0	0	1	0	1
84	chrUn_NW_020190509v1	0	3	1	0	0	0	0	0	0	4	4																84	chrUn_NW_020191419v1	0	1	0	0	0	0	0	0	0	1	1
85	chrUn_NW_020190552v1	0	1	1	0	1	1	0	0	2	2	4																85	chrUn_NW_020191515v1	0	1	0	0	0	0	0	0	0	1	1
86	chrUn_NW_020190572v1	0	3	0	0	1	0	0	0	1	3	4																86	chrUn_NW_020191660v1	0	1	0	0	0	0	0	0	0	1	1
87	chrUn_NW_020190685v1	0	2	0	0	2	0	0	0	2	2	4																87	chrUn_NW_020191671v1	0	0	0	0	1	0	0	0	1	0	1
88	chrUn_NW_020190791v1	0	1	0	0	3	0	0	0	3	1	4																88	chrUn_NW_020191691v1	0	0	1	0	0	0	0	0	0	1	1
89	chrUn_NW_020190810v1	0	0	0	0	4	0	0	0	4	0	4																89	chrUn_NW_020191715v1	0	1	0	0	0	0	0	0	0	1	1
90	chrUn_NW_020190857v1	0	3	0	0	1	0	0	0	1	3	4																90	chrUn_NW_020191743v1	0	1	0	0	0	0	0	0	0	1	1
91	chrUn_NW_020190893v1	0	4	0	0	0	0	0	0	0	4	4																91	chrUn_NW_020191782v1	0	0	0	0	1	0	0	0	1	0	1
92	chrUn_NW_020191160v1	0	2	1	0	1	0	0	0	1	3	4																92	chrUn_NW_020191822v1	0	0	0	0	1	0	0	0	1	0	1
93	chrUn_NW_020191492v1	0	1	0	0	1	2	0	0	3	1	4																93	chrUn_NW_020191891v1	0	0	1	0	0	0	0	0	0	1	1
94	chrUn_NW_020191614v1	0	3	1	0	0	0	0	0	0	4	4																94	chrUn_NW_020192012v1	0	1	0	0	0	0	0	0	0	1	1
95	chrUn_NW_020191619v1	0	4	0	0	0	0	0	0	0	4	4																95	chrUn_NW_020192051v1	0	0	1	0	0	0	0	0	0	1	1
96	chrUn_NW_020191629v1	0	2	0	0	2	0	0	0	2	2	4																96	chrUn_NW_020192056v1	0	1	0	0	0	0	0	0	0	1	1
97	chrUn_NW_020191717v1	0	2	0	0	2	0	0	0	2	2	4																97	chrUn_NW_020192075v1	0	1	0	0	0	0	0	0	0	1	1
98	chrUn_NW_020192012v1	0	1	1	0	2	0	0	0	2	2	4																98	chrUn_NW_020192223v1	0	0	0	0	0	0	0	1	1	0	1
99	chrUn_NW_020192087v1	0	1	1	0	2	0	0	0	2	2	4																99	chrUn_NW_020192228v1	0	0	0	0	1	0	0	0	1	0	1
100	chrUn_NW_020192136v1	0	1	0	0	3	0	0	0	3	1	4																100	chrUn_NW_020192267v1	0	1	0	0	0	0	0	0	0	1	1
101	chrUn_NW_020192228v1	0	3	1	0	0	0	0	0	0	4	4																101	chrUn_NW_020192281v1	0	0	1	0	0	0	0	0	0	1	1
102	chrUn_NW_020192284v1	0	1	2	0	1	0	0	0	1	3	4																102	chrUn_NW_020192284v1	0	0	0	0	0	1	0	0	1	0	1
103	chrUn_NW_020190166v1	0	0	0	0	3	0	0	0	3	0	3
104	chrUn_NW_020190183v1	0	1	0	0	1	1	0	0	2	1	3
105	chrUn_NW_020190197v1	0	3	0	0	0	0	0	0	0	3	3
106	chrUn_NW_020190339v1	0	1	0	0	2	0	0	0	2	1	3
107	chrUn_NW_020190346v1	0	1	0	0	1	1	0	0	2	1	3
108	chrUn_NW_020190389v1	0	1	0	0	2	0	0	0	2	1	3
109	chrUn_NW_020190459v1	0	1	0	0	1	1	0	0	2	1	3
110	chrUn_NW_020190544v1	0	2	0	0	1	0	0	0	1	2	3
111	chrUn_NW_020190606v1	0	2	0	0	0	1	0	0	1	2	3
112	chrUn_NW_020190677v1	0	3	0	0	0	0	0	0	0	3	3
113	chrUn_NW_020190738v1	0	1	0	0	2	0	0	0	2	1	3
114	chrUn_NW_020190926v1	0	3	0	0	0	0	0	0	0	3	3
115	chrUn_NW_020190984v1	0	2	0	0	1	0	0	0	1	2	3
116	chrUn_NW_020190998v1	0	1	0	0	1	1	0	0	2	1	3
117	chrUn_NW_020191148v1	0	0	1	0	0	2	0	0	2	1	3
118	chrUn_NW_020191238v1	0	0	0	0	2	1	0	0	3	0	3
119	chrUn_NW_020191249v1	0	3	0	0	0	0	0	0	0	3	3
120	chrUn_NW_020191420v1	0	2	0	0	1	0	0	0	1	2	3
121	chrUn_NW_020191449v1	0	3	0	0	0	0	0	0	0	3	3
122	chrUn_NW_020191617v1	0	3	0	0	0	0	0	0	0	3	3
123	chrUn_NW_020191662v1	0	0	2	0	1	0	0	0	1	2	3
124	chrUn_NW_020191664v1	0	2	0	0	1	0	0	0	1	2	3
125	chrUn_NW_020191666v1	0	3	0	0	0	0	0	0	0	3	3
126	chrUn_NW_020191667v1	0	1	0	0	2	0	0	0	2	1	3
127	chrUn_NW_020191707v1	0	1	1	0	1	0	0	0	1	2	3
128	chrUn_NW_020191729v1	0	1	0	0	2	0	0	0	2	1	3
129	chrUn_NW_020191743v1	0	0	0	0	0	2	1	0	3	0	3
130	chrUn_NW_020191846v1	0	1	0	0	1	0	1	0	2	1	3
131	chrUn_NW_020191864v1	0	3	0	0	0	0	0	0	0	3	3
132	chrUn_NW_020191870v1	0	1	0	0	2	0	0	0	2	1	3
133	chrUn_NW_020192011v1	0	2	0	0	1	0	0	0	1	2	3
134	chrUn_NW_020192190v1	0	1	0	0	2	0	0	0	2	1	3
135	chrUn_NW_020192194v1	0	3	0	0	0	0	0	0	0	3	3
136	chrUn_NW_020192220v1	0	2	1	0	0	0	0	0	0	3	3
137	chrUn_NW_020190279v1	0	0	0	0	0	2	0	0	2	0	2
138	chrUn_NW_020190342v1	0	2	0	0	0	0	0	0	0	2	2
139	chrUn_NW_020190359v1	0	0	0	0	2	0	0	0	2	0	2
140	chrUn_NW_020190364v1	0	1	0	0	1	0	0	0	1	1	2
141	chrUn_NW_020190394v1	0	1	0	0	1	0	0	0	1	1	2
142	chrUn_NW_020190399v1	0	0	0	0	2	0	0	0	2	0	2
143	chrUn_NW_020190417v1	0	0	1	0	0	0	1	0	1	1	2
144	chrUn_NW_020190451v1	0	2	0	0	0	0	0	0	0	2	2
145	chrUn_NW_020190452v1	0	2	0	0	0	0	0	0	0	2	2
146	chrUn_NW_020190465v1	0	2	0	0	0	0	0	0	0	2	2
147	chrUn_NW_020190478v1	0	1	1	0	0	0	0	0	0	2	2
148	chrUn_NW_020190479v1	0	0	0	0	2	0	0	0	2	0	2
149	chrUn_NW_020190503v1	0	1	0	0	1	0	0	0	1	1	2
150	chrUn_NW_020190506v1	0	2	0	0	0	0	0	0	0	2	2
151	chrUn_NW_020190533v1	0	1	1	0	0	0	0	0	0	2	2
152	chrUn_NW_020190594v1	0	0	0	0	2	0	0	0	2	0	2
153	chrUn_NW_020190599v1	0	1	0	0	1	0	0	0	1	1	2
154	chrUn_NW_020190616v1	0	1	1	0	0	0	0	0	0	2	2
155	chrUn_NW_020190675v1	0	2	0	0	0	0	0	0	0	2	2
156	chrUn_NW_020190718v1	0	0	0	0	2	0	0	0	2	0	2
157	chrUn_NW_020190743v1	0	0	0	1	1	0	0	0	1	1	2
158	chrUn_NW_020190770v1	0	1	0	0	1	0	0	0	1	1	2
159	chrUn_NW_020190805v1	0	0	0	0	2	0	0	0	2	0	2
160	chrUn_NW_020190813v1	0	1	1	0	0	0	0	0	0	2	2
161	chrUn_NW_020190851v1	0	0	2	0	0	0	0	0	0	2	2
162	chrUn_NW_020190858v1	0	2	0	0	0	0	0	0	0	2	2
163	chrUn_NW_020190868v1	0	0	0	0	2	0	0	0	2	0	2
164	chrUn_NW_020190904v1	0	2	0	0	0	0	0	0	0	2	2
165	chrUn_NW_020190909v1	0	1	0	0	1	0	0	0	1	1	2
166	chrUn_NW_020190938v1	0	0	0	0	1	1	0	0	2	0	2
167	chrUn_NW_020190942v1	0	0	0	0	2	0	0	0	2	0	2
168	chrUn_NW_020191006v1	0	2	0	0	0	0	0	0	0	2	2
169	chrUn_NW_020191082v1	0	1	1	0	0	0	0	0	0	2	2
170	chrUn_NW_020191098v1	0	1	0	0	1	0	0	0	1	1	2
171	chrUn_NW_020191145v1	0	1	0	0	1	0	0	0	1	1	2
172	chrUn_NW_020191185v1	0	0	0	0	2	0	0	0	2	0	2
173	chrUn_NW_020191190v1	0	2	0	0	0	0	0	0	0	2	2
174	chrUn_NW_020191247v1	0	2	0	0	0	0	0	0	0	2	2
175	chrUn_NW_020191262v1	0	2	0	0	0	0	0	0	0	2	2
176	chrUn_NW_020191285v1	0	1	1	0	0	0	0	0	0	2	2
177	chrUn_NW_020191291v1	0	0	0	0	2	0	0	0	2	0	2
178	chrUn_NW_020191304v1	0	2	0	0	0	0	0	0	0	2	2
179	chrUn_NW_020191325v1	0	2	0	0	0	0	0	0	0	2	2
180	chrUn_NW_020191370v1	0	2	0	0	0	0	0	0	0	2	2
181	chrUn_NW_020191395v1	0	0	0	0	2	0	0	0	2	0	2
182	chrUn_NW_020191488v1	0	1	0	0	1	0	0	0	1	1	2
183	chrUn_NW_020191512v1	0	2	0	0	0	0	0	0	0	2	2
184	chrUn_NW_020191532v1	0	1	1	0	0	0	0	0	0	2	2
185	chrUn_NW_020191631v1	0	2	0	0	0	0	0	0	0	2	2
186	chrUn_NW_020191671v1	0	2	0	0	0	0	0	0	0	2	2
187	chrUn_NW_020191709v1	0	0	0	0	2	0	0	0	2	0	2
188	chrUn_NW_020191710v1	0	1	0	0	0	1	0	0	1	1	2
189	chrUn_NW_020191880v1	0	1	0	0	1	0	0	0	1	1	2
190	chrUn_NW_020191944v1	0	2	0	0	0	0	0	0	0	2	2
191	chrUn_NW_020192040v1	0	1	0	0	1	0	0	0	1	1	2
192	chrUn_NW_020192057v1	0	1	1	0	0	0	0	0	0	2	2
193	chrUn_NW_020192059v1	0	2	0	0	0	0	0	0	0	2	2
194	chrUn_NW_020192075v1	0	0	0	0	2	0	0	0	2	0	2
195	chrUn_NW_020192082v1	0	2	0	0	0	0	0	0	0	2	2
196	chrUn_NW_020192098v1	0	0	0	0	2	0	0	0	2	0	2
197	chrUn_NW_020192122v1	0	0	0	0	2	0	0	0	2	0	2
198	chrUn_NW_020192124v1	0	0	0	0	0	1	1	0	2	0	2
199	chrUn_NW_020192258v1	0	0	0	0	2	0	0	0	2	0	2
200	chrUn_NW_020192265v1	0	2	0	0	0	0	0	0	0	2	2
201	chrUn_NW_020192281v1	0	0	0	0	2	0	0	0	2	0	2
202	chrUn_NW_020192290v1	0	1	0	0	0	1	0	0	1	1	2
203	chrUn_NW_020190117v1	0	1	0	0	0	0	0	0	0	1	1
204	chrUn_NW_020190139v1	0	0	0	0	1	0	0	0	1	0	1
205	chrUn_NW_020190159v1	0	1	0	0	0	0	0	0	0	1	1
206	chrUn_NW_020190240v1	0	0	0	0	1	0	0	0	1	0	1
207	chrUn_NW_020190245v1	0	1	0	0	0	0	0	0	0	1	1
208	chrUn_NW_020190275v1	0	1	0	0	0	0	0	0	0	1	1
209	chrUn_NW_020190287v1	0	1	0	0	0	0	0	0	0	1	1
210	chrUn_NW_020190318v1	0	0	0	0	1	0	0	0	1	0	1
211	chrUn_NW_020190341v1	0	0	0	0	0	0	1	0	1	0	1
212	chrUn_NW_020190345v1	0	0	0	0	0	1	0	0	1	0	1
213	chrUn_NW_020190352v1	0	0	0	0	1	0	0	0	1	0	1
214	chrUn_NW_020190386v1	0	1	0	0	0	0	0	0	0	1	1
215	chrUn_NW_020190408v1	0	1	0	0	0	0	0	0	0	1	1
216	chrUn_NW_020190434v1	0	1	0	0	0	0	0	0	0	1	1
217	chrUn_NW_020190435v1	0	1	0	0	0	0	0	0	0	1	1
218	chrUn_NW_020190449v1	0	0	0	0	1	0	0	0	1	0	1
219	chrUn_NW_020190458v1	0	1	0	0	0	0	0	0	0	1	1
220	chrUn_NW_020190462v1	0	0	0	0	1	0	0	0	1	0	1
221	chrUn_NW_020190467v1	0	1	0	0	0	0	0	0	0	1	1
222	chrUn_NW_020190488v1	0	0	0	0	1	0	0	0	1	0	1
223	chrUn_NW_020190518v1	0	1	0	0	0	0	0	0	0	1	1
224	chrUn_NW_020190524v1	0	0	0	0	1	0	0	0	1	0	1
225	chrUn_NW_020190525v1	0	1	0	0	0	0	0	0	0	1	1
226	chrUn_NW_020190555v1	0	0	0	0	1	0	0	0	1	0	1
227	chrUn_NW_020190567v1	0	1	0	0	0	0	0	0	0	1	1
228	chrUn_NW_020190592v1	0	1	0	0	0	0	0	0	0	1	1
229	chrUn_NW_020190609v1	0	0	0	0	1	0	0	0	1	0	1
230	chrUn_NW_020190617v1	0	0	0	0	1	0	0	0	1	0	1
231	chrUn_NW_020190622v1	0	1	0	0	0	0	0	0	0	1	1
232	chrUn_NW_020190651v1	0	0	0	0	0	1	0	0	1	0	1
233	chrUn_NW_020190656v1	0	1	0	0	0	0	0	0	0	1	1
234	chrUn_NW_020190671v1	0	1	0	0	0	0	0	0	0	1	1
235	chrUn_NW_020190690v1	0	0	0	0	1	0	0	0	1	0	1
236	chrUn_NW_020190695v1	0	0	0	0	1	0	0	0	1	0	1
237	chrUn_NW_020190697v1	0	0	0	0	1	0	0	0	1	0	1
238	chrUn_NW_020190711v1	0	1	0	0	0	0	0	0	0	1	1
239	chrUn_NW_020190717v1	0	1	0	0	0	0	0	0	0	1	1
240	chrUn_NW_020190728v1	0	0	0	0	0	1	0	0	1	0	1
241	chrUn_NW_020190737v1	0	1	0	0	0	0	0	0	0	1	1
242	chrUn_NW_020190740v1	0	1	0	0	0	0	0	0	0	1	1
243	chrUn_NW_020190742v1	0	1	0	0	0	0	0	0	0	1	1
244	chrUn_NW_020190774v1	0	1	0	0	0	0	0	0	0	1	1
245	chrUn_NW_020190779v1	0	0	0	0	0	1	0	0	1	0	1
246	chrUn_NW_020190827v1	0	1	0	0	0	0	0	0	0	1	1
247	chrUn_NW_020190830v1	0	1	0	0	0	0	0	0	0	1	1
248	chrUn_NW_020190847v1	0	1	0	0	0	0	0	0	0	1	1
249	chrUn_NW_020190865v1	0	0	0	0	1	0	0	0	1	0	1
250	chrUn_NW_020190871v1	0	0	0	0	1	0	0	0	1	0	1
251	chrUn_NW_020190873v1	0	1	0	0	0	0	0	0	0	1	1
252	chrUn_NW_020190878v1	0	1	0	0	0	0	0	0	0	1	1
253	chrUn_NW_020190886v1	0	0	0	0	1	0	0	0	1	0	1
254	chrUn_NW_020190901v1	0	1	0	0	0	0	0	0	0	1	1
255	chrUn_NW_020190914v1	0	1	0	0	0	0	0	0	0	1	1
256	chrUn_NW_020190954v1	0	0	0	0	1	0	0	0	1	0	1
257	chrUn_NW_020190987v1	0	0	0	0	1	0	0	0	1	0	1
258	chrUn_NW_020190996v1	0	0	0	0	0	1	0	0	1	0	1
259	chrUn_NW_020191000v1	0	0	0	0	1	0	0	0	1	0	1
260	chrUn_NW_020191021v1	0	1	0	0	0	0	0	0	0	1	1
261	chrUn_NW_020191034v1	0	0	1	0	0	0	0	0	0	1	1
262	chrUn_NW_020191050v1	0	0	0	0	1	0	0	0	1	0	1
263	chrUn_NW_020191087v1	0	1	0	0	0	0	0	0	0	1	1
264	chrUn_NW_020191092v1	0	1	0	0	0	0	0	0	0	1	1
265	chrUn_NW_020191182v1	0	0	0	0	1	0	0	0	1	0	1
266	chrUn_NW_020191187v1	0	0	0	0	1	0	0	0	1	0	1
267	chrUn_NW_020191188v1	0	0	0	0	1	0	0	0	1	0	1
268	chrUn_NW_020191203v1	0	0	0	0	1	0	0	0	1	0	1
269	chrUn_NW_020191250v1	0	1	0	0	0	0	0	0	0	1	1
270	chrUn_NW_020191255v1	0	0	0	0	0	1	0	0	1	0	1
271	chrUn_NW_020191257v1	0	0	0	0	1	0	0	0	1	0	1
272	chrUn_NW_020191259v1	0	1	0	0	0	0	0	0	0	1	1
273	chrUn_NW_020191260v1	0	1	0	0	0	0	0	0	0	1	1
274	chrUn_NW_020191263v1	0	1	0	0	0	0	0	0	0	1	1
275	chrUn_NW_020191323v1	0	1	0	0	0	0	0	0	0	1	1
276	chrUn_NW_020191326v1	0	1	0	0	0	0	0	0	0	1	1
277	chrUn_NW_020191345v1	0	0	0	0	1	0	0	0	1	0	1
278	chrUn_NW_020191358v1	0	1	0	0	0	0	0	0	0	1	1
279	chrUn_NW_020191364v1	0	1	0	0	0	0	0	0	0	1	1
280	chrUn_NW_020191374v1	0	0	0	0	1	0	0	0	1	0	1
281	chrUn_NW_020191382v1	0	1	0	0	0	0	0	0	0	1	1
282	chrUn_NW_020191386v1	0	1	0	0	0	0	0	0	0	1	1
283	chrUn_NW_020191397v1	0	0	0	1	0	0	0	0	0	1	1
284	chrUn_NW_020191415v1	0	0	1	0	0	0	0	0	0	1	1
285	chrUn_NW_020191416v1	0	0	0	0	1	0	0	0	1	0	1
286	chrUn_NW_020191426v1	0	0	0	0	0	1	0	0	1	0	1
287	chrUn_NW_020191428v1	0	0	0	0	0	0	1	0	1	0	1
288	chrUn_NW_020191439v1	0	0	0	0	1	0	0	0	1	0	1
289	chrUn_NW_020191440v1	0	0	0	0	1	0	0	0	1	0	1
290	chrUn_NW_020191441v1	0	1	0	0	0	0	0	0	0	1	1
291	chrUn_NW_020191443v1	0	1	0	0	0	0	0	0	0	1	1
292	chrUn_NW_020191450v1	0	0	0	0	1	0	0	0	1	0	1
293	chrUn_NW_020191454v1	0	0	0	0	1	0	0	0	1	0	1
294	chrUn_NW_020191483v1	0	1	0	0	0	0	0	0	0	1	1
295	chrUn_NW_020191485v1	0	1	0	0	0	0	0	0	0	1	1
296	chrUn_NW_020191514v1	0	1	0	0	0	0	0	0	0	1	1
297	chrUn_NW_020191541v1	0	1	0	0	0	0	0	0	0	1	1
298	chrUn_NW_020191542v1	0	1	0	0	0	0	0	0	0	1	1
299	chrUn_NW_020191545v1	0	0	0	0	1	0	0	0	1	0	1
300	chrUn_NW_020191554v1	0	1	0	0	0	0	0	0	0	1	1
301	chrUn_NW_020191562v1	0	1	0	0	0	0	0	0	0	1	1
302	chrUn_NW_020191576v1	0	1	0	0	0	0	0	0	0	1	1
303	chrUn_NW_020191584v1	0	1	0	0	0	0	0	0	0	1	1
304	chrUn_NW_020191590v1	0	1	0	0	0	0	0	0	0	1	1
305	chrUn_NW_020191603v1	0	0	0	0	1	0	0	0	1	0	1
306	chrUn_NW_020191618v1	0	0	0	0	1	0	0	0	1	0	1
307	chrUn_NW_020191634v1	0	1	0	0	0	0	0	0	0	1	1
308	chrUn_NW_020191636v1	0	1	0	0	0	0	0	0	0	1	1
309	chrUn_NW_020191653v1	0	1	0	0	0	0	0	0	0	1	1
310	chrUn_NW_020191686v1	0	0	1	0	0	0	0	0	0	1	1
311	chrUn_NW_020191696v1	0	1	0	0	0	0	0	0	0	1	1
312	chrUn_NW_020191715v1	0	1	0	0	0	0	0	0	0	1	1
313	chrUn_NW_020191725v1	0	0	0	0	1	0	0	0	1	0	1
314	chrUn_NW_020191731v1	0	1	0	0	0	0	0	0	0	1	1
315	chrUn_NW_020191736v1	0	1	0	0	0	0	0	0	0	1	1
316	chrUn_NW_020191746v1	0	0	0	0	1	0	0	0	1	0	1
317	chrUn_NW_020191759v1	0	0	0	0	1	0	0	0	1	0	1
318	chrUn_NW_020191774v1	0	1	0	0	0	0	0	0	0	1	1
319	chrUn_NW_020191785v1	0	0	0	0	0	1	0	0	1	0	1
320	chrUn_NW_020191809v1	0	0	0	0	1	0	0	0	1	0	1
321	chrUn_NW_020191821v1	0	1	0	0	0	0	0	0	0	1	1
322	chrUn_NW_020191838v1	0	1	0	0	0	0	0	0	0	1	1
323	chrUn_NW_020191853v1	0	0	0	0	1	0	0	0	1	0	1
324	chrUn_NW_020191854v1	0	0	0	0	0	0	1	0	1	0	1
325	chrUn_NW_020191856v1	0	1	0	0	0	0	0	0	0	1	1
326	chrUn_NW_020191866v1	0	0	0	0	1	0	0	0	1	0	1
327	chrUn_NW_020191891v1	0	0	0	0	1	0	0	0	1	0	1
328	chrUn_NW_020191896v1	0	1	0	0	0	0	0	0	0	1	1
329	chrUn_NW_020191935v1	0	0	0	0	1	0	0	0	1	0	1
330	chrUn_NW_020191955v1	0	0	0	0	1	0	0	0	1	0	1
331	chrUn_NW_020191979v1	0	1	0	0	0	0	0	0	0	1	1
332	chrUn_NW_020192013v1	0	0	0	0	1	0	0	0	1	0	1
333	chrUn_NW_020192015v1	0	1	0	0	0	0	0	0	0	1	1
334	chrUn_NW_020192033v1	0	0	0	0	1	0	0	0	1	0	1
335	chrUn_NW_020192041v1	0	0	0	0	1	0	0	0	1	0	1
336	chrUn_NW_020192077v1	0	0	1	0	0	0	0	0	0	1	1
337	chrUn_NW_020192157v1	0	1	0	0	0	0	0	0	0	1	1
338	chrUn_NW_020192161v1	0	1	0	0	0	0	0	0	0	1	1
339	chrUn_NW_020192169v1	0	1	0	0	0	0	0	0	0	1	1
340	chrUn_NW_020192192v1	0	0	0	0	1	0	0	0	1	0	1
341	chrUn_NW_020192199v1	0	1	0	0	0	0	0	0	0	1	1
342	chrUn_NW_020192205v1	0	1	0	0	0	0	0	0	0	1	1
343	chrUn_NW_020192230v1	0	1	0	0	0	0	0	0	0	1	1
344	chrUn_NW_020192242v1	0	1	0	0	0	0	0	0	0	1	1
345	chrUn_NW_020192269v1	0	0	0	0	1	0	0	0	1	0	1
346	chrUn_NW_020192293v1	0	1	0	0	0	0	0	0	0	1	1

## Sheet: Sheet2
chr	total CpG DMCs	total CHG DMCs	total CHH DMCs	Total
chr1	7221	344	2072	9637
chr5	7746	320	1327	9393
chr14	6543	425	1887	8855
chr11	5754	252	1795	7801
chr4	6093	253	1402	7748
chr2	3804	624	2654	7082
chr3	5505	177	1298	6980
chr13	5437	231	1198	6866
chr8	5153	209	1365	6727
chr16	5283	297	1018	6598
chr7	5056	218	1292	6566
chr6	4390	418	1739	6547
chr9	4639	431	1363	6433
chr10	4073	119	1867	6059
chr15	4497	184	964	5645
chr24	4574	289	704	5567
chr17	4571	182	623	5376
chr21	4373	220	666	5259
chr12	3587	400	1037	5024
chr29	4002	218	721	4941
chrX	2881	186	1398	4465
chr19	2760	387	1249	4396
chr28	2997	161	1061	4219
chr18	3257	142	498	3897
chr25	2923	105	647	3675
chr20	2973	104	557	3634
chr22	3106	135	352	3593
chr23	2964	131	273	3368
chr26	2453	101	773	3327
chr27	2218	79	757	3054
Total	130833	7342	34557	172732
	0.989383	0.990556	0.99608

## Sheet: Sheet1
CpG
	CpG_island	[-100,-80)	[-80,-60)	[-60,-40)	[-40,-20)	[20,40)	[40,60)	[60,80)	[80,100)			CPG	CHG	CHH
1	CpG-deserts	276	5227	33553	25730	20969	26915	4140	203		DMC numbetr	132237	7412	34693
2	CpG-islands	2	48	419	578	365	346	36	2		total site number	21869002	108000812	364541058
3	CpG-shelves	8	225	1586	1352	1289	1298	203	14			0.00604678	6.86291e-05	9.5169e-05
4	CpG-shores	13	301	2041	1633	1579	1630	236	17
CHG
	CpG_island	[-100,-80)	[-80,-60)	[-60,-40)	[-40,-20)	[20,40)	[40,60)	[60,80)	[80,100)
1	CpG-deserts	26	515	1654	1255	969	1692	533	34
2	CpG-islands	NA	2	6	7	2	10	7	NA
3	CpG-shelves	7	28	84	50	46	75	25	5
4	CpG-shores	NA	29	115	44	38	100	51	3
CHH
	CpG_island	[-100,-80)	[-80,-60)	[-60,-40)	[-40,-20)	[20,40)	[40,60)	[60,80)	[80,100)
1	CpG-deserts	56	1531	5781	9796	8032	5400	1465	87
2	CpG-islands	NA	12	21	35	16	26	8	1
3	CpG-shelves	3	76	246	272	259	263	79	5
4	CpG-shores	9	79	276	271	239	244	99	6
