# Supplementary material for: Methylome and transcriptome data integration reveals potential roles of DNA methylation and candidate biomarkers of cow Streptococcus uberis subclinical mastitis
Source: J Anim Sci Biotechnol. 2022 Nov 7;13:136. doi: 10.1186/s40104-022-00779-z (PMC9639328; doi:10.1186/s40104-022-00779-z)
Supplement: Supplementary file 10 — Additional file 10: Table S5. The list of DMRs and annotation. [file 40104_2022_779_MOESM10_ESM.xlsx]

## Sheet: TableS5a
TableS5a Identified DMRs based on CpG sites between S. uberis positive and negative groups
seqnames	start	end	width	strand	DM_status	pvalue	qvalue	meth.diff
chr1	1805001	1806000	1000	*	hyper	2.5227e-15	8.33027e-13	23.8658
chr1	7533001	7534000	1000	*	hypo	4.65906e-15	1.45159e-12	-20.205
chr1	14798001	14799000	1000	*	hyper	3.19433e-17	1.50932e-14	28.3453
chr1	29360001	29361000	1000	*	hypo	8.46731e-33	3.00742e-29	-29.4529
chr1	89037001	89038000	1000	*	hyper	1.9145e-19	1.28953e-16	25.9097
chr1	116798001	116799000	1000	*	hypo	7.5428e-17	3.31847e-14	-23.8892
chr1	116801001	116802000	1000	*	hypo	3.79567e-11	4.79144e-09	-22.5933
chr1	127051001	127052000	1000	*	hyper	5.50744e-11	6.65683e-09	21.0698
chr1	128926001	128927000	1000	*	hypo	4.96741e-28	1.05142e-24	-28.4136
chr1	133942001	133943000	1000	*	hypo	5.7291e-20	4.23499e-17	-20.5224
chr1	141682001	141683000	1000	*	hypo	1.09849e-19	7.73529e-17	-33.1472
chr1	149278001	149279000	1000	*	hypo	3.04863e-23	3.66904e-20	-25.9988
chr1	152550001	152551000	1000	*	hyper	4.11884e-22	4.26602e-19	20.1313
chr2	23008001	23009000	1000	*	hyper	2.76931e-33	1.03405e-29	22.1693
chr2	40188001	40189000	1000	*	hypo	3.22041e-11	4.14797e-09	-23.2513
chr2	44819001	44820000	1000	*	hypo	1.5133e-11	2.11856e-09	-23.5948
chr2	103998001	103999000	1000	*	hypo	3.95387e-37	2.02739e-33	-27.9383
chr3	998001	999000	1000	*	hypo	8.89684e-25	1.32745e-21	-31.7562
chr3	1580001	1581000	1000	*	hypo	4.63208e-32	1.54005e-28	-35.0006
chr3	1652001	1653000	1000	*	hypo	4.9057e-16	1.86135e-13	-23.9009
chr3	1682001	1683000	1000	*	hypo	3.98238e-14	1.01493e-11	-20.5042
chr3	2909001	2910000	1000	*	hypo	6.5642e-13	1.27488e-10	-23.0172
chr3	34613001	34614000	1000	*	hypo	1.25774e-28	2.89805e-25	-21.7273
chr3	42996001	42997000	1000	*	hyper	2.18648e-11	2.93677e-09	22.8665
chr3	48400001	48401000	1000	*	hypo	1.40802e-16	5.93293e-14	-25.8264
chr3	50959001	50960000	1000	*	hyper	5.759e-15	1.76051e-12	22.4485
chr3	55771001	55772000	1000	*	hyper	1.33495e-32	4.65072e-29	33.8507
chr3	56159001	56160000	1000	*	hyper	6.77529e-11	7.99488e-09	22.2568
chr3	82587001	82588000	1000	*	hypo	3.68401e-14	9.46506e-12	-21.6108
chr4	4641001	4642000	1000	*	hyper	1.0417e-13	2.43415e-11	22.6012
chr4	6928001	6929000	1000	*	hypo	1.50282e-25	2.43066e-22	-34.8628
chr4	7612001	7613000	1000	*	hypo	5.61757e-16	2.10513e-13	-21.2828
chr4	10451001	10452000	1000	*	hyper	3.15528e-23	3.78487e-20	21.2803
chr4	13970001	13971000	1000	*	hypo	2.08208e-10	2.17161e-08	-20.377
chr4	18528001	18529000	1000	*	hyper	1.57616e-16	6.57295e-14	20.2358
chr4	18541001	18542000	1000	*	hypo	2.9882e-12	5.0034e-10	-20.7806
chr4	20819001	20820000	1000	*	hypo	1.20755e-25	1.98475e-22	-31.3355
chr4	23616001	23617000	1000	*	hypo	1.51124e-15	5.19774e-13	-26.9954
chr4	25553001	25554000	1000	*	hypo	3.3628e-25	5.25434e-22	-21.2714
chr4	41203001	41204000	1000	*	hypo	3.07171e-17	1.45515e-14	-22.1808
chr4	46079001	46080000	1000	*	hyper	6.69474e-42	4.68709e-38	27.4233
chr4	68030001	68031000	1000	*	hyper	1.69223e-15	5.77388e-13	21.6369
chr4	70438001	70439000	1000	*	hypo	1.49193e-14	4.22194e-12	-24.3243
chr4	71053001	71054000	1000	*	hypo	4.88257e-23	5.77126e-20	-24.9839
chr4	72806001	72807000	1000	*	hypo	1.7368e-18	1.00445e-15	-25.0926
chr4	84029001	84030000	1000	*	hypo	5.2647e-17	2.37948e-14	-21.9518
chr4	110631001	110632000	1000	*	hyper	5.82312e-15	1.77775e-12	26.6489
chr4	111267001	111268000	1000	*	hypo	7.16039e-16	2.63181e-13	-24.7144
chr5	2924001	2925000	1000	*	hypo	2.36998e-19	1.57161e-16	-32.9507
chr5	9459001	9460000	1000	*	hyper	2.60192e-27	5.2047e-24	24.8529
chr5	9877001	9878000	1000	*	hyper	1.27177e-12	2.31964e-10	23.1999
chr5	27154001	27155000	1000	*	hypo	1.25826e-19	8.75039e-17	-31.3927
chr5	32387001	32388000	1000	*	hypo	4.13495e-19	2.64797e-16	-24.2285
chr5	33685001	33686000	1000	*	hypo	2.02106e-68	5.65991e-64	-56.8095
chr5	34762001	34763000	1000	*	hypo	7.39272e-21	6.32524e-18	-30.4507
chr5	42028001	42029000	1000	*	hypo	1.80248e-09	1.43864e-07	-21.4162
chr5	50591001	50592000	1000	*	hyper	4.5521e-26	7.83563e-23	25.3716
chr5	51625001	51626000	1000	*	hypo	5.69014e-10	5.24179e-08	-20.6388
chr5	67999001	68000000	1000	*	hypo	3.99076e-32	1.33291e-28	-21.5433
chr5	68526001	68527000	1000	*	hypo	6.94386e-23	8.03809e-20	-25.6653
chr5	68578001	68579000	1000	*	hypo	3.72024e-23	4.44791e-20	-20.1659
chr5	74829001	74830000	1000	*	hyper	1.68979e-99	9.46438e-95	34.8144
chr5	108116001	108117000	1000	*	hypo	2.66722e-22	2.84759e-19	-26.3693
chr5	110046001	110047000	1000	*	hyper	1.20687e-22	1.35819e-19	20.4123
chr5	113970001	113971000	1000	*	hyper	3.1234e-66	8.12218e-62	23.3656
chr5	114832001	114833000	1000	*	hypo	2.22426e-62	4.62723e-58	-24.8239
chr5	115877001	115878000	1000	*	hyper	1.27972e-16	5.4427e-14	21.5922
chr5	116108001	116109000	1000	*	hyper	2.11909e-59	3.95628e-55	22.6333
chr5	118428001	118429000	1000	*	hypo	9.70096e-44	7.67767e-40	-20.6438
chr6	17118001	17119000	1000	*	hyper	4.09173e-14	1.04025e-11	20.9212
chr6	19347001	19348000	1000	*	hypo	1.01385e-33	3.96884e-30	-29.9155
chr6	21826001	21827000	1000	*	hypo	1.56002e-20	1.25929e-17	-24.4417
chr6	24152001	24153000	1000	*	hypo	1.6027e-28	3.62409e-25	-22.5488
chr6	25436001	25437000	1000	*	hypo	1.43818e-14	4.08253e-12	-20.7919
chr6	52599001	52600000	1000	*	hypo	2.57018e-16	1.02994e-13	-25.6095
chr6	58046001	58047000	1000	*	hypo	3.34067e-15	1.07364e-12	-22.2135
chr6	61549001	61550000	1000	*	hypo	1.53421e-10	1.65642e-08	-20.191
chr6	102952001	102953000	1000	*	hypo	9.41592e-18	4.83492e-15	-22.8016
chr6	107581001	107582000	1000	*	hyper	9.28926e-21	7.78331e-18	31.5491
chr6	113479001	113480000	1000	*	hyper	6.09393e-65	1.43133e-60	24.3787
chr7	24470001	24471000	1000	*	hypo	1.49626e-10	1.62096e-08	-20.3289
chr7	25912001	25913000	1000	*	hypo	2.50855e-19	1.66048e-16	-22.3224
chr7	26526001	26527000	1000	*	hypo	7.97474e-20	5.74407e-17	-29.5984
chr7	27386001	27387000	1000	*	hypo	1.8218e-22	1.99772e-19	-24.7461
chr7	28701001	28702000	1000	*	hyper	1.51057e-15	5.19774e-13	23.0592
chr7	29632001	29633000	1000	*	hyper	8.56593e-17	3.74371e-14	24.8689
chr7	51418001	51419000	1000	*	hyper	2.11726e-67	5.70969e-63	28.764
chr7	62549001	62550000	1000	*	hyper	6.07034e-39	3.56446e-35	40.8396
chr7	62615001	62616000	1000	*	hyper	1.7245e-13	3.81539e-11	22.8301
chr7	74618001	74619000	1000	*	hypo	3.12185e-24	4.31324e-21	-28.9046
chr7	94349001	94350000	1000	*	hyper	1.05677e-33	4.11473e-30	38.5279
chr7	100362001	100363000	1000	*	hyper	3.90135e-16	1.51067e-13	20.7006
chr7	106695001	106696000	1000	*	hypo	2.38579e-35	1.05923e-31	-37.5006
chr7	107619001	107620000	1000	*	hypo	8.64632e-21	7.29659e-18	-23.9483
chr8	2295001	2296000	1000	*	hypo	3.48746e-17	1.63508e-14	-24.6185
chr8	7845001	7846000	1000	*	hyper	1.6978e-20	1.35996e-17	22.9565
chr8	44217001	44218000	1000	*	hyper	9.5782e-27	1.7791e-23	27.1189
chr8	86387001	86388000	1000	*	hyper	3.53224e-12	5.79908e-10	20.7081
chr8	95765001	95766000	1000	*	hyper	1.67031e-24	2.37073e-21	27.5118
chr8	97835001	97836000	1000	*	hyper	7.38336e-24	9.54879e-21	23.1541
chr8	112745001	112746000	1000	*	hyper	8.69401e-49	9.30924e-45	25.1756
chr8	112824001	112825000	1000	*	hypo	2.57722e-26	4.56575e-23	-24.6883
chr9	10220001	10221000	1000	*	hyper	8.47035e-10	7.44679e-08	20.2747
chr9	19445001	19446000	1000	*	hypo	4.28751e-13	8.68861e-11	-20.3911
chr9	28153001	28154000	1000	*	hypo	1.42583e-14	4.05063e-12	-26.654
chr9	35018001	35019000	1000	*	hyper	2.17485e-32	7.33127e-29	40.3903
chr9	92288001	92289000	1000	*	hypo	7.32518e-15	2.19129e-12	-20.7326
chr10	42158001	42159000	1000	*	hypo	8.00488e-32	2.61368e-28	-37.0653
chr10	68669001	68670000	1000	*	hypo	2.35282e-36	1.14975e-32	-21.6337
chr10	82896001	82897000	1000	*	hypo	1.04627e-14	3.03511e-12	-23.0412
chr11	5600001	5601000	1000	*	hypo	2.23632e-31	6.98844e-28	-32.2028
chr11	11929001	11930000	1000	*	hyper	3.51873e-13	7.2703e-11	20.9131
chr11	12190001	12191000	1000	*	hypo	8.77128e-18	4.53268e-15	-21.1169
chr11	13419001	13420000	1000	*	hyper	3.97296e-61	8.03552e-57	20.9014
chr11	13420001	13421000	1000	*	hyper	1.11531e-37	5.97117e-34	23.9417
chr11	15866001	15867000	1000	*	hyper	2.11433e-49	2.36844e-45	29.8997
chr11	15906001	15907000	1000	*	hyper	3.6826e-21	3.29812e-18	22.7567
chr11	18619001	18620000	1000	*	hypo	2.95065e-15	9.59976e-13	-26.4827
chr11	19836001	19837000	1000	*	hypo	1.60244e-16	6.67107e-14	-24.963
chr11	24329001	24330000	1000	*	hypo	2.93994e-29	6.97273e-26	-30.5729
chr11	32932001	32933000	1000	*	hyper	2.51701e-12	4.28397e-10	22.2023
chr11	44919001	44920000	1000	*	hypo	4.41393e-26	7.61581e-23	-33.5376
chr11	46192001	46193000	1000	*	hypo	2.04193e-18	1.16154e-15	-23.7014
chr11	82670001	82671000	1000	*	hypo	4.55348e-15	1.42051e-12	-25.4478
chr11	82929001	82930000	1000	*	hypo	6.6134e-24	8.6607e-21	-25.9918
chr11	83184001	83185000	1000	*	hypo	4.05701e-18	2.20118e-15	-20.7463
chr11	85361001	85362000	1000	*	hypo	5.17103e-15	1.59539e-12	-21.7947
chr11	87392001	87393000	1000	*	hypo	1.72593e-22	1.90407e-19	-21.6485
chr11	106738001	106739000	1000	*	hyper	3.42419e-31	1.05199e-27	29.8892
chr12	11949001	11950000	1000	*	hypo	5.81479e-14	1.42843e-11	-25.1336
chr12	18043001	18044000	1000	*	hyper	5.47987e-12	8.58803e-10	20.3723
chr12	19833001	19834000	1000	*	hyper	4.06202e-29	9.60272e-26	28.2974
chr12	20112001	20113000	1000	*	hyper	3.29297e-38	1.83029e-34	23.1225
chr12	20283001	20284000	1000	*	hyper	1.50425e-76	4.76206e-72	22.5993
chr12	23234001	23235000	1000	*	hyper	1.37771e-35	6.23065e-32	20.8547
chr12	62258001	62259000	1000	*	hypo	1.6825e-15	5.74337e-13	-25.6715
chr12	63587001	63588000	1000	*	hypo	1.05811e-15	3.77293e-13	-22.3995
chr13	14722001	14723000	1000	*	hyper	2.42312e-15	8.02329e-13	20.939
chr13	27939001	27940000	1000	*	hypo	3.73227e-13	7.66369e-11	-22.5611
chr13	29667001	29668000	1000	*	hypo	3.74307e-35	1.62109e-31	-27.8359
chr13	40152001	40153000	1000	*	hyper	7.89346e-22	7.84091e-19	20.0352
chr13	40157001	40158000	1000	*	hyper	4.12828e-20	3.13439e-17	20.4686
chr13	40351001	40352000	1000	*	hypo	4.04354e-39	2.4332e-35	-29.7645
chr13	44267001	44268000	1000	*	hyper	1.21821e-19	8.4881e-17	27.0709
chr13	46582001	46583000	1000	*	hyper	1.52563e-99	9.25703e-95	38.4519
chr13	71091001	71092000	1000	*	hypo	6.19799e-13	1.20924e-10	-20.3012
chr13	74325001	74326000	1000	*	hypo	4.12482e-14	1.04793e-11	-24.8442
chr14	4361001	4362000	1000	*	hyper	7.03175e-14	1.70098e-11	20.7205
chr14	5123001	5124000	1000	*	hypo	1.06564e-16	4.5912e-14	-21.6308
chr14	8223001	8224000	1000	*	hypo	6.64879e-36	3.10328e-32	-22.1603
chr14	8681001	8682000	1000	*	hyper	2.64154e-16	1.05621e-13	20.5686
chr14	9203001	9204000	1000	*	hyper	3.81409e-12	6.21975e-10	23.8259
chr14	9207001	9208000	1000	*	hyper	3.2955e-24	4.52739e-21	22.1013
chr14	9801001	9802000	1000	*	hypo	2.41862e-14	6.48636e-12	-22.9217
chr14	10537001	10538000	1000	*	hyper	1.21792e-23	1.5369e-20	25.5236
chr14	10673001	10674000	1000	*	hyper	1.29703e-16	5.50987e-14	20.678
chr14	10912001	10913000	1000	*	hyper	9.54228e-31	2.74621e-27	28.9586
chr14	19350001	19351000	1000	*	hypo	5.64024e-30	1.46148e-26	-35.7833
chr14	21362001	21363000	1000	*	hypo	7.44043e-18	3.8919e-15	-20.5726
chr14	26177001	26178000	1000	*	hyper	1.39079e-15	4.8245e-13	23.3609
chr14	34146001	34147000	1000	*	hypo	7.7577e-26	1.29851e-22	-23.0953
chr14	38983001	38984000	1000	*	hypo	3.74548e-24	5.0975e-21	-30.0238
chr14	41544001	41545000	1000	*	hypo	1.02415e-11	1.49891e-09	-20.6082
chr14	42896001	42897000	1000	*	hypo	1.62867e-32	5.62023e-29	-23.2029
chr14	44131001	44132000	1000	*	hypo	5.39691e-31	1.58451e-27	-21.1857
chr14	46226001	46227000	1000	*	hyper	2.64414e-26	4.67294e-23	32.9946
chr14	46232001	46233000	1000	*	hypo	1.59733e-33	6.10837e-30	-22.0683
chr14	46237001	46238000	1000	*	hypo	1.08297e-20	9.0015e-18	-27.2091
chr14	46337001	46338000	1000	*	hypo	5.62182e-20	4.17158e-17	-22.5914
chr14	48888001	48889000	1000	*	hypo	2.19819e-36	1.08145e-32	-22.3514
chr14	49411001	49412000	1000	*	hypo	4.01859e-16	1.55309e-13	-20.614
chr14	75954001	75955000	1000	*	hyper	1.86513e-21	1.73884e-18	25.3702
chr14	77290001	77291000	1000	*	hypo	6.10049e-41	4.07513e-37	-34.7172
chr14	77682001	77683000	1000	*	hypo	2.73442e-27	5.45476e-24	-22.1382
chr14	77687001	77688000	1000	*	hypo	3.86047e-20	2.94025e-17	-24.8004
chr14	77710001	77711000	1000	*	hypo	7.45146e-112	4.93232e-107	-27.1496
chr14	77841001	77842000	1000	*	hypo	7.26261e-17	3.21072e-14	-21.6115
chr14	79659001	79660000	1000	*	hyper	7.58066e-14	1.81986e-11	23.2363
chr15	3377001	3378000	1000	*	hypo	3.34351e-27	6.56192e-24	-29.4142
chr15	17054001	17055000	1000	*	hypo	6.03899e-40	3.79061e-36	-24.7802
chr15	17056001	17057000	1000	*	hypo	3.93015e-42	2.86162e-38	-45.823
chr15	41446001	41447000	1000	*	hypo	4.96175e-18	2.66427e-15	-20.9126
chr15	43217001	43218000	1000	*	hyper	5.67558e-54	7.65278e-50	32.2258
chr15	43317001	43318000	1000	*	hyper	9.06032e-13	1.7104e-10	24.9689
chr15	53172001	53173000	1000	*	hyper	7.36723e-19	4.53443e-16	21.8901
chr15	53189001	53190000	1000	*	hyper	4.61705e-30	1.20927e-26	26.0197
chr15	53999001	54000000	1000	*	hyper	3.37938e-22	3.53533e-19	25.1146
chr15	72501001	72502000	1000	*	hypo	4.99907e-16	1.89481e-13	-20.4426
chr15	76434001	76435000	1000	*	hyper	4.15694e-47	4.0902e-43	26.4838
chr15	79656001	79657000	1000	*	hypo	1.71018e-21	1.6088e-18	-30.2488
chr15	79888001	79889000	1000	*	hypo	3.73611e-18	2.04076e-15	-26.3463
chr16	728001	729000	1000	*	hypo	3.08247e-51	3.56255e-47	-29.2586
chr16	749001	750000	1000	*	hypo	6.86903e-21	5.91891e-18	-25.2908
chr16	1049001	1050000	1000	*	hypo	3.8552e-18	2.10108e-15	-25.5086
chr16	2406001	2407000	1000	*	hypo	3.78646e-31	1.14398e-27	-25.3156
chr16	12416001	12417000	1000	*	hypo	1.85617e-22	2.02626e-19	-26.4353
chr16	12829001	12830000	1000	*	hypo	3.79561e-33	1.37496e-29	-28.8379
chr16	17107001	17108000	1000	*	hyper	3.34185e-35	1.45705e-31	41.5997
chr16	29497001	29498000	1000	*	hyper	1.85487e-27	3.80441e-24	20.6357
chr16	33316001	33317000	1000	*	hypo	2.87891e-15	9.39574e-13	-20.8714
chr16	33376001	33377000	1000	*	hypo	4.01988e-35	1.72174e-31	-28.2879
chr16	33386001	33387000	1000	*	hypo	6.70982e-21	5.78857e-18	-29.959
chr16	33417001	33418000	1000	*	hyper	7.37668e-21	6.31895e-18	26.6418
chr16	33491001	33492000	1000	*	hypo	3.21819e-22	3.37641e-19	-21.8526
chr16	35539001	35540000	1000	*	hyper	1.17772e-12	2.16491e-10	20.773
chr16	52673001	52674000	1000	*	hypo	5.48758e-20	4.08133e-17	-22.0867
chr16	53479001	53480000	1000	*	hyper	1.2496e-33	4.81406e-30	29.1246
chr16	53649001	53650000	1000	*	hyper	7.23712e-17	3.20139e-14	20.1743
chr16	60316001	60317000	1000	*	hyper	6.4216e-19	4.00317e-16	23.9143
chr16	63672001	63673000	1000	*	hypo	1.79108e-19	1.21653e-16	-20.8966
chr16	64652001	64653000	1000	*	hypo	2.80274e-17	1.33556e-14	-20.09
chr16	64800001	64801000	1000	*	hypo	2.03663e-44	1.64768e-40	-28.7641
chr16	65060001	65061000	1000	*	hyper	1.00879e-16	4.35919e-14	21.0261
chr16	65538001	65539000	1000	*	hypo	2.74726e-35	1.21232e-31	-22.8807
chr16	66870001	66871000	1000	*	hyper	3.16956e-12	5.26899e-10	20.8882
chr16	78938001	78939000	1000	*	hypo	2.07678e-21	1.9263e-18	-20.2002
chr17	8890001	8891000	1000	*	hypo	6.7148e-11	7.93312e-09	-21.3167
chr17	13475001	13476000	1000	*	hypo	8.39956e-18	4.34676e-15	-27.4622
chr17	14912001	14913000	1000	*	hyper	5.96774e-23	6.9635e-20	25.1511
chr17	17149001	17150000	1000	*	hyper	8.72155e-17	3.80944e-14	21.6658
chr17	17559001	17560000	1000	*	hypo	1.58778e-11	2.21262e-09	-20.9879
chr17	17703001	17704000	1000	*	hyper	6.61252e-27	1.2571e-23	25.5204
chr17	20030001	20031000	1000	*	hypo	2.09182e-24	2.94035e-21	-32.6618
chr17	34410001	34411000	1000	*	hyper	6.32588e-15	1.91757e-12	20.0289
chr17	61489001	61490000	1000	*	hyper	1.61294e-13	3.59368e-11	22.822
chr17	63803001	63804000	1000	*	hypo	3.8564e-28	8.40696e-25	-23.174
chr17	69561001	69562000	1000	*	hypo	0.000000000000000000000000000000000000000000000000000000000000000000000000000000000000000000000000000000000000000000000000000000000000000000000000000000000000000000000000000000000000000000000000000000000000000000000000000000000000000000000000000000000000000000000000432146633855187	0.000000000000000000000000000000000000000000000000000000000000000000000000000000000000000000000000000000000000000000000000000000000000000000000000000000000000000000000000000000000000000000000000000000000000000000000000000000000000000000000000000000000000000000104884839913429	-54.5214
chr17	69562001	69563000	1000	*	hypo	1.02062e-162	9.28913e-158	-23.524
chr18	19822001	19823000	1000	*	hypo	6.64814e-18	3.49757e-15	-20.6845
chr18	26078001	26079000	1000	*	hyper	2.21446e-13	4.78171e-11	20.8643
chr18	39132001	39133000	1000	*	hypo	1.78686e-22	1.96236e-19	-22.298
chr18	43211001	43212000	1000	*	hypo	1.60254e-28	3.62409e-25	-25.1995
chr19	17807001	17808000	1000	*	hypo	4.65215e-17	2.12771e-14	-21.626
chr19	27850001	27851000	1000	*	hypo	3.84646e-80	1.40034e-75	-31.1082
chr19	27851001	27852000	1000	*	hypo	1.34758e-200	1.63534e-195	-35.9376
chr19	27852001	27853000	1000	*	hypo	7.10053e-87	3.0412e-82	-27.8436
chr19	37891001	37892000	1000	*	hyper	4.57413e-23	5.4243e-20	22.3167
chr19	56826001	56827000	1000	*	hypo	3.87164e-24	5.23981e-21	-20.7688
chr19	60652001	60653000	1000	*	hypo	7.17173e-46	6.60997e-42	-30.4116
chr19	63046001	63047000	1000	*	hypo	1.99152e-45	1.76837e-41	-20.2231
chr20	1751001	1752000	1000	*	hypo	7.35736e-66	1.84726e-61	-24.2249
chr20	1782001	1783000	1000	*	hypo	3.0411e-38	1.7033e-34	-23.1921
chr20	11177001	11178000	1000	*	hyper	9.08221e-24	1.15813e-20	26.5625
chr20	24068001	24069000	1000	*	hyper	6.35383e-16	2.35876e-13	25.0264
chr20	31347001	31348000	1000	*	hypo	1.4974e-20	1.21684e-17	-21.8394
chr20	48828001	48829000	1000	*	hypo	2.97383e-25	4.69697e-22	-30.4563
chr20	49733001	49734000	1000	*	hypo	1.87563e-11	2.55889e-09	-20.3054
chr20	53837001	53838000	1000	*	hypo	2.19006e-14	5.93019e-12	-24.2014
chr20	64067001	64068000	1000	*	hypo	1.86084e-18	1.06939e-15	-27.6925
chr21	7060001	7061000	1000	*	hyper	2.55577e-18	1.42489e-15	20.1248
chr21	17700001	17701000	1000	*	hyper	3.28188e-20	2.52334e-17	30.9237
chr21	48394001	48395000	1000	*	hyper	4.64595e-150	3.9887e-146	35.2835
chr21	52583001	52584000	1000	*	hypo	1.64243e-15	3.78076e-13	-23.5053
chr21	53718001	53719000	1000	*	hypo	1.02486e-21	5.53769e-19	-30.9815
chr21	60684001	60685000	1000	*	hypo	2.19652e-17	6.88056e-15	-22.9556
chr21	66718001	66719000	1000	*	hyper	1.35415e-24	1.02917e-21	23.0194
chr21	68204001	68205000	1000	*	hyper	9.00877e-127	7.45809e-123	34.6787
chr21	68739001	68740000	1000	*	hypo	2.75247e-64	1.02909e-60	-21.3166
chr21	68941001	68942000	1000	*	hyper	7.03309e-42	1.38161e-38	22.7857
chr21	69062001	69063000	1000	*	hyper	2.84626e-119	2.19924e-115	40.381
chr22	13299001	13300000	1000	*	hyper	3.04912e-59	9.68216e-56	21.4816
chr22	22421001	22422000	1000	*	hypo	1.92515e-22	1.13552e-19	-22.866
chr22	24091001	24092000	1000	*	hypo	5.17419e-15	1.09434e-12	-20.5617
chr22	28242001	28243000	1000	*	hyper	1.19186e-18	4.45608e-16	27.9018
chr22	31899001	31900000	1000	*	hyper	2.61882e-13	3.99903e-11	20.0918
chr22	32174001	32175000	1000	*	hypo	2.40013e-42	4.7962e-39	-37.7433
chr22	32653001	32654000	1000	*	hypo	1.10752e-22	6.77383e-20	-24.4421
chr22	34496001	34497000	1000	*	hypo	4.29302e-26	3.78379e-23	-21.2337
chr22	57380001	57381000	1000	*	hyper	8.44604e-87	5.29142e-83	26.4966
chr22	57382001	57383000	1000	*	hyper	1.90336e-54	5.58488e-51	24.1776
chr23	3491001	3492000	1000	*	hyper	2.74801e-43	5.68749e-40	27.5619
chr24	9513001	9514000	1000	*	hypo	1.01318e-11	1.13569e-09	-21.0222
chr24	13201001	13202000	1000	*	hyper	8.23779e-14	1.38675e-11	25.0776
chr24	31884001	31885000	1000	*	hyper	2.0372e-16	5.34802e-14	26.0666
chr24	39928001	39929000	1000	*	hyper	3.9567e-34	5.95569e-31	22.9241
chr24	61808001	61809000	1000	*	hypo	1.91819e-18	6.91515e-16	-20.201
chr25	31001	32000	1000	*	hyper	4.622e-46	1.06079e-42	27.4052
chr25	10416001	10417000	1000	*	hyper	9.51671e-33	1.33698e-29	26.5519
chr25	14809001	14810000	1000	*	hypo	4.2046e-22	2.40652e-19	-20.8288
chr25	35222001	35223000	1000	*	hyper	2.28798e-62	8.15942e-59	26.5521
chr25	38818001	38819000	1000	*	hyper	7.17169e-48	1.76854e-44	22.3463
chr26	34624001	34625000	1000	*	hyper	1.65321e-16	4.41498e-14	20.3221
chr26	50851001	50852000	1000	*	hyper	7.95131e-65	3.07191e-61	23.1276
chr27	10916001	10917000	1000	*	hypo	1.03786e-14	2.09746e-12	-20.0201
chr27	10930001	10931000	1000	*	hypo	2.8375e-19	1.16004e-16	-25.524
chr27	13259001	13260000	1000	*	hypo	3.74061e-27	3.59788e-24	-29.6244
chr27	13261001	13262000	1000	*	hypo	4.70551e-28	4.89127e-25	-29.6552
chr27	16348001	16349000	1000	*	hypo	1.11907e-20	5.34857e-18	-25.4603
chr28	18429001	18430000	1000	*	hypo	2.69819e-24	1.98555e-21	-21.585
chr28	21177001	21178000	1000	*	hyper	7.24429e-25	5.71175e-22	28.5535
chr28	22046001	22047000	1000	*	hyper	1.70253e-12	2.22215e-10	21.5591
chr28	30049001	30050000	1000	*	hypo	6.32902e-24	4.40568e-21	-22.9985
chr28	30050001	30051000	1000	*	hypo	1.05247e-24	8.18682e-22	-23.5774
chr28	32157001	32158000	1000	*	hypo	5.3949e-22	3.02799e-19	-30.6368
chr28	38633001	38634000	1000	*	hyper	1.41996e-16	3.86783e-14	20.6649
chr28	42525001	42526000	1000	*	hyper	1.09205e-09	7.46506e-08	20.7589
chr28	44038001	44039000	1000	*	hyper	1.7299e-40	3.23385e-37	26.1832
chr29	12118001	12119000	1000	*	hyper	2.00782e-14	3.82119e-12	24.4282
chr29	13507001	13508000	1000	*	hypo	1.12696e-15	2.64944e-13	-20.3696
chr29	16884001	16885000	1000	*	hypo	9.77024e-22	5.29154e-19	-20.1258
chr29	17447001	17448000	1000	*	hypo	1.81779e-23	1.20391e-20	-25.2497
chr29	19572001	19573000	1000	*	hypo	5.72823e-22	3.19958e-19	-32.8587
chr29	23392001	23393000	1000	*	hyper	1.86016e-12	2.41564e-10	24.3817
chr29	25012001	25013000	1000	*	hypo	6.82607e-17	1.9391e-14	-22.0837
chr29	25830001	25831000	1000	*	hyper	6.69779e-23	4.24201e-20	21.6921
chr29	26463001	26464000	1000	*	hypo	3.27585e-24	2.35095e-21	-24.4813
chr29	27312001	27313000	1000	*	hypo	2.75134e-14	5.09401e-12	-26.1353
chr29	47798001	47799000	1000	*	hypo	1.02325e-64	3.88843e-61	-24.9942
chr29	48813001	48814000	1000	*	hypo	1.03976e-85	6.18e-82	-22.3865
chrX	106026001	106027000	1000	*	hyper	1.1662e-13	1.91859e-11	21.6228
chrX	106905001	106906000	1000	*	hyper	6.37338e-14	1.10005e-11	20.2055
chrX	127096001	127097000	1000	*	hyper	7.38346e-20	3.16947e-17	20.5803
chrX	133365001	133366000	1000	*	hyper	1.883e-84	1.0646e-80	28.8969
chrX	134008001	134009000	1000	*	hyper	3.19267e-40	5.92059e-37	25.705
chrX	135772001	135773000	1000	*	hypo	2.249e-86	1.37191e-82	-41.6475
chrUn_NW_020190692v1	5001	6000	1000	*	hypo	0	0	-38.1697

## Sheet: TableS5b
TableS5b The number of DMR per chomosome
chromosome	hyper	hypo	total
chr14	11	20	31
chr16	9	16	25
chr5	8	13	21
chr4	6	13	19
chr11	7	12	19
chr7	7	7	14
chr1	5	8	13
chr15	6	7	13
chr29	3	9	12
chr3	4	8	12
chr17	5	7	12
chr6	3	8	11
chr21	7	4	11
chr13	5	5	10
chr22	5	5	10
chr20	2	7	9
chr28	5	4	9
chr19	1	7	8
chr12	5	3	8
chr8	6	2	8
chrX	5	1	6
chr27		5	5
chr9	2	3	5
chr24	3	2	5
chr25	4	1	5
chr18	1	3	4
chr2	1	3	4
chr10		3	3
chr26	2		2
chrUn_NW_020190692v1		1	1
chr23	1		1
Totoal	129	187	316

## Sheet: TableS5c
TableS5c The number of DMR in different generic features/regions
features	hyper	hypo	total
3UTR	2	2	4
5UTR		2	2
CDS	8	5	13
DNA transposon	18	14	32
downstream	3	2	5
ERV	22	46	68
exons	8	7	15
genes	38	53	91
inter	92	135	227
introns	36	53	89
LINE	59	106	165
promoters	1	3	4
repeats	116	176	292
SINE	111	154	265
transcripts	38	53	91
TSS		1	1
CpG-deserts	113	171	284
CpG-islands	5	5	10
CpG-shelves	6	7	13
CpG-shores	13	13	26
repeat_clasee	hyper	hypo	totoal_dcm
SINE2/tRNA	111	154	265
RTE	33	46	79
L1	26	60	86
hAT	18	14	32
ERV3	13	29	42
CR1	11	6	17

## Sheet: DMR_annotated
seqnames	start	end	width	strand	DM_status	pvalue	qvalue	meth.diff	annot.seqnames	annot.start	annot.end	annot.width	annot.strand	annot.id	annot.tx_id	annot.gene_id	annot.symbol	annot.type	tx_name	n
chr1	1805001	1806000	1000	*	hyper	2.5227e-15	8.33027e-13	23.8658	chr1	1805600	1805969	370	+	repeats:4287	NA	NA	NA	Btaurus_custom_repeats	LTR39A_BT	3
chr1	1805001	1806000	1000	*	hyper	2.5227e-15	8.33027e-13	23.8658	chr1	1805991	1806068	78	-	repeats:4288	NA	NA	NA	Btaurus_custom_repeats	BOV-A2	3
chr1	1805001	1806000	1000	*	hyper	2.5227e-15	8.33027e-13	23.8658	chr1	1745611	1903737	158127	*	CpG-deserts:18	NA	NA	NA	Btaurus_custom_CpG-deserts	NA	3
chr1	1805001	1806000	1000	*	hyper	2.5227e-15	8.33027e-13	23.8658	chr1	1727136	1909585	182450	*	inter:10	NA	NA	NA	Btaurus_custom_inter	NA	3
chr1	7533001	7534000	1000	*	hypo	4.65906e-15	1.45159e-12	-20.205	chr1	7533268	7533422	155	-	repeats:17637	NA	NA	NA	Btaurus_custom_repeats	Bov-tA2	3
chr1	7533001	7534000	1000	*	hypo	4.65906e-15	1.45159e-12	-20.205	chr1	7533423	7533697	275	+	repeats:17638	NA	NA	NA	Btaurus_custom_repeats	BovB	3
chr1	7533001	7534000	1000	*	hypo	4.65906e-15	1.45159e-12	-20.205	chr1	7533698	7533765	68	+	repeats:17639	NA	NA	NA	Btaurus_custom_repeats	BOV-A2	3
chr1	7533001	7534000	1000	*	hypo	4.65906e-15	1.45159e-12	-20.205	chr1	7284939	8914057	1629119	*	CpG-deserts:63	NA	NA	NA	Btaurus_custom_CpG-deserts	NA	3
chr1	7533001	7534000	1000	*	hypo	4.65906e-15	1.45159e-12	-20.205	chr1	7280840	9441707	2160868	*	inter:37	NA	NA	NA	Btaurus_custom_inter	NA	3
chr1	14798001	14799000	1000	*	hyper	3.19433e-17	1.50932e-14	28.3453	chr1	14797725	14799506	1782	+	repeats:34016	NA	NA	NA	Btaurus_custom_repeats	BovB	4
chr1	14798001	14799000	1000	*	hyper	3.19433e-17	1.50932e-14	28.3453	chr1	10864359	15879346	5014988	*	CpG-deserts:75	NA	NA	NA	Btaurus_custom_CpG-deserts	NA	4
chr1	14798001	14799000	1000	*	hyper	3.19433e-17	1.50932e-14	28.3453	chr1	10848713	18567976	7719264	*	inter:45	NA	NA	NA	Btaurus_custom_inter	NA	4
chr1	29360001	29361000	1000	*	hypo	8.46731e-33	3.00742e-29	-29.4529	chr1	29107841	29418737	310897	-	transcripts:308	NA	NA	NA	Btaurus_custom_transcripts	NM_001122729	5
chr1	29360001	29361000	1000	*	hypo	8.46731e-33	3.00742e-29	-29.4529	chr1	29352879	29418585	65707	-	introns:2586	NA	NA	NA	Btaurus_custom_introns	NM_001122729	5
chr1	29360001	29361000	1000	*	hypo	8.46731e-33	3.00742e-29	-29.4529	chr1	29360011	29360108	98	-	repeats:64504	NA	NA	NA	Btaurus_custom_repeats	L2d2	5
chr1	29360001	29361000	1000	*	hypo	8.46731e-33	3.00742e-29	-29.4529	chr1	29360656	29360850	195	-	repeats:64505	NA	NA	NA	Btaurus_custom_repeats	L2c	5
chr1	29360001	29361000	1000	*	hypo	8.46731e-33	3.00742e-29	-29.4529	chr1	29360922	29361185	264	-	repeats:64506	NA	NA	NA	Btaurus_custom_repeats	BOV-A2	5
chr1	29360001	29361000	1000	*	hypo	8.46731e-33	3.00742e-29	-29.4529	chr1	27469563	29414425	1944863	*	CpG-deserts:90	NA	NA	NA	Btaurus_custom_CpG-deserts	NA	5
chr1	29360001	29361000	1000	*	hypo	8.46731e-33	3.00742e-29	-29.4529	chr1	29107841	29418737	310897	-	genes:12295	NA	NA	NA	Btaurus_custom_genes	615745	5
chr1	89037001	89038000	1000	*	hyper	1.9145e-19	1.28953e-16	25.9097	chr1	89037714	89037752	39	+	repeats:185745	NA	NA	NA	Btaurus_custom_repeats	(TTTTAAT)n	5
chr1	89037001	89038000	1000	*	hyper	1.9145e-19	1.28953e-16	25.9097	chr1	88591276	89961858	1370583	*	CpG-deserts:358	NA	NA	NA	Btaurus_custom_CpG-deserts	NA	5
chr1	89037001	89038000	1000	*	hyper	1.9145e-19	1.28953e-16	25.9097	chr1	88639352	90118702	1479351	*	inter:291	NA	NA	NA	Btaurus_custom_inter	NA	5
chr1	116798001	116799000	1000	*	hypo	7.5428e-17	3.31847e-14	-23.8892	chr1	116781560	116798062	16503	+	transcripts:187	NA	NA	NA	Btaurus_custom_transcripts	NM_001205451	6
chr1	116798001	116799000	1000	*	hypo	7.5428e-17	3.31847e-14	-23.8892	chr1	116654940	117015878	360939	-	transcripts:475	NA	NA	NA	Btaurus_custom_transcripts	NM_001206505	6
chr1	116798001	116799000	1000	*	hypo	7.5428e-17	3.31847e-14	-23.8892	chr1	116796940	116798062	1123	+	exons:1744	NA	NA	NA	Btaurus_custom_exons	NM_001205451	6
chr1	116798001	116799000	1000	*	hypo	7.5428e-17	3.31847e-14	-23.8892	chr1	116735525	116902379	166855	-	introns:3957	NA	NA	NA	Btaurus_custom_introns	NM_001206505	6
chr1	116798001	116799000	1000	*	hypo	7.5428e-17	3.31847e-14	-23.8892	chr1	116797983	116798062	80	+	3UTR:170	NA	NA	NA	Btaurus_custom_3UTR	NA	6
chr1	116798001	116799000	1000	*	hypo	7.5428e-17	3.31847e-14	-23.8892	chr1	116624224	117011414	387191	*	CpG-deserts:426	NA	NA	NA	Btaurus_custom_CpG-deserts	NA	6
chr1	116798001	116799000	1000	*	hypo	7.5428e-17	3.31847e-14	-23.8892	chr1	116654940	117015878	360939	-	genes:10531	NA	NA	NA	Btaurus_custom_genes	538979	6
chr1	116798001	116799000	1000	*	hypo	7.5428e-17	3.31847e-14	-23.8892	chr1	116781560	116798062	16503	+	genes:13755	NA	NA	NA	Btaurus_custom_genes	785030	6
chr1	116798001	116799000	1000	*	hypo	7.5428e-17	3.31847e-14	-23.8892	chr1	116798063	116800062	2000	+	downstream:13755	NA	NA	NA	Btaurus_custom_downstream	785030	6
chr1	116801001	116802000	1000	*	hypo	3.79567e-11	4.79144e-09	-22.5933	chr1	116654940	117015878	360939	-	transcripts:475	NA	NA	NA	Btaurus_custom_transcripts	NM_001206505	3
chr1	116801001	116802000	1000	*	hypo	3.79567e-11	4.79144e-09	-22.5933	chr1	116735525	116902379	166855	-	introns:3957	NA	NA	NA	Btaurus_custom_introns	NM_001206505	3
chr1	116801001	116802000	1000	*	hypo	3.79567e-11	4.79144e-09	-22.5933	chr1	116801418	116801427	10	+	repeats:242638	NA	NA	NA	Btaurus_custom_repeats	(GTGG)n	3
chr1	116801001	116802000	1000	*	hypo	3.79567e-11	4.79144e-09	-22.5933	chr1	116801428	116801460	33	+	repeats:242639	NA	NA	NA	Btaurus_custom_repeats	G-rich	3
chr1	116801001	116802000	1000	*	hypo	3.79567e-11	4.79144e-09	-22.5933	chr1	116801461	116801514	54	+	repeats:242640	NA	NA	NA	Btaurus_custom_repeats	(GTGG)n	3
chr1	116801001	116802000	1000	*	hypo	3.79567e-11	4.79144e-09	-22.5933	chr1	116801617	116801737	121	-	repeats:242641	NA	NA	NA	Btaurus_custom_repeats	Bov-tA2	3
chr1	116801001	116802000	1000	*	hypo	3.79567e-11	4.79144e-09	-22.5933	chr1	116624224	117011414	387191	*	CpG-deserts:426	NA	NA	NA	Btaurus_custom_CpG-deserts	NA	3
chr1	116801001	116802000	1000	*	hypo	3.79567e-11	4.79144e-09	-22.5933	chr1	116654940	117015878	360939	-	genes:10531	NA	NA	NA	Btaurus_custom_genes	538979	3
chr1	127051001	127052000	1000	*	hyper	5.50744e-11	6.65683e-09	21.0698	chr1	127050091	127086255	36165	-	transcripts:491	NA	NA	NA	Btaurus_custom_transcripts	NM_001035393	3
chr1	127051001	127052000	1000	*	hyper	5.50744e-11	6.65683e-09	21.0698	chr1	127050764	127052669	1906	-	introns:4082	NA	NA	NA	Btaurus_custom_introns	NM_001035393	3
chr1	127051001	127052000	1000	*	hyper	5.50744e-11	6.65683e-09	21.0698	chr1	127050927	127051264	338	-	repeats:264724	NA	NA	NA	Btaurus_custom_repeats	L1M5	3
chr1	127051001	127052000	1000	*	hyper	5.50744e-11	6.65683e-09	21.0698	chr1	127051389	127051650	262	+	repeats:264725	NA	NA	NA	Btaurus_custom_repeats	L1MC4	3
chr1	127051001	127052000	1000	*	hyper	5.50744e-11	6.65683e-09	21.0698	chr1	127051634	127052261	628	+	repeats:264726	NA	NA	NA	Btaurus_custom_repeats	L1MC4	3
chr1	127051001	127052000	1000	*	hyper	5.50744e-11	6.65683e-09	21.0698	chr1	127031188	127081444	50257	*	CpG-deserts:462	NA	NA	NA	Btaurus_custom_CpG-deserts	NA	3
chr1	127051001	127052000	1000	*	hyper	5.50744e-11	6.65683e-09	21.0698	chr1	127050091	127086255	36165	-	genes:9206	NA	NA	NA	Btaurus_custom_genes	532844	3
chr1	128926001	128927000	1000	*	hypo	4.96741e-28	1.05142e-24	-28.4136	chr1	128385395	129107871	722477	-	transcripts:498	NA	NA	NA	Btaurus_custom_transcripts	NM_001206757	3
chr1	128926001	128927000	1000	*	hypo	4.96741e-28	1.05142e-24	-28.4136	chr1	128829122	129107765	278644	-	introns:4138	NA	NA	NA	Btaurus_custom_introns	NM_001206757	3
chr1	128926001	128927000	1000	*	hypo	4.96741e-28	1.05142e-24	-28.4136	chr1	128925893	128926079	187	-	repeats:268917	NA	NA	NA	Btaurus_custom_repeats	Bov-tA2	3
chr1	128926001	128927000	1000	*	hypo	4.96741e-28	1.05142e-24	-28.4136	chr1	128286867	129102859	815993	*	CpG-deserts:475	NA	NA	NA	Btaurus_custom_CpG-deserts	NA	3
chr1	128926001	128927000	1000	*	hypo	4.96741e-28	1.05142e-24	-28.4136	chr1	128385395	129107871	722477	-	genes:8965	NA	NA	NA	Btaurus_custom_genes	530999	3
chr1	133942001	133943000	1000	*	hypo	5.7291e-20	4.23499e-17	-20.5224	chr1	133942867	133942960	94	+	repeats:279890	NA	NA	NA	Btaurus_custom_repeats	L2	7
chr1	133942001	133943000	1000	*	hypo	5.7291e-20	4.23499e-17	-20.5224	chr1	133354241	134546968	1192728	*	CpG-deserts:504	NA	NA	NA	Btaurus_custom_CpG-deserts	NA	7
chr1	133942001	133943000	1000	*	hypo	5.7291e-20	4.23499e-17	-20.5224	chr1	133024301	134087020	1062720	*	inter:414	NA	NA	NA	Btaurus_custom_inter	NA	7
chr1	141682001	141683000	1000	*	hypo	1.09849e-19	7.73529e-17	-33.1472	chr1	141674289	141706499	32211	+	transcripts:236	NA	NA	NA	Btaurus_custom_transcripts	NM_173940	4
chr1	141682001	141683000	1000	*	hypo	1.09849e-19	7.73529e-17	-33.1472	chr1	141682931	141683123	193	+	CDS:2104	NA	NA	NA	Btaurus_custom_CDS	NA	4
chr1	141682001	141683000	1000	*	hypo	1.09849e-19	7.73529e-17	-33.1472	chr1	141682931	141683123	193	+	exons:2220	NA	NA	NA	Btaurus_custom_exons	NM_173940	4
chr1	141682001	141683000	1000	*	hypo	1.09849e-19	7.73529e-17	-33.1472	chr1	141677772	141682930	5159	+	introns:1982	NA	NA	NA	Btaurus_custom_introns	NM_173940	4
chr1	141682001	141683000	1000	*	hypo	1.09849e-19	7.73529e-17	-33.1472	chr1	141682280	141682870	591	-	repeats:296283	NA	NA	NA	Btaurus_custom_repeats	L1MEc	4
chr1	141682001	141683000	1000	*	hypo	1.09849e-19	7.73529e-17	-33.1472	chr1	141679254	141701772	22519	*	CpG-deserts:544	NA	NA	NA	Btaurus_custom_CpG-deserts	NA	4
chr1	141682001	141683000	1000	*	hypo	1.09849e-19	7.73529e-17	-33.1472	chr1	141674289	141706499	32211	+	genes:1473	NA	NA	NA	Btaurus_custom_genes	280872	4
chr1	149278001	149279000	1000	*	hypo	3.04863e-23	3.66904e-20	-25.9988	chr1	149277857	149278571	715	-	repeats:310573	NA	NA	NA	Btaurus_custom_repeats	L1-2_BT	5
chr1	149278001	149279000	1000	*	hypo	3.04863e-23	3.66904e-20	-25.9988	chr1	149278572	149278717	146	+	repeats:310574	NA	NA	NA	Btaurus_custom_repeats	L1MB8	5
chr1	149278001	149279000	1000	*	hypo	3.04863e-23	3.66904e-20	-25.9988	chr1	149278718	149278903	186	-	repeats:310575	NA	NA	NA	Btaurus_custom_repeats	Bov-tA2	5
chr1	149278001	149279000	1000	*	hypo	3.04863e-23	3.66904e-20	-25.9988	chr1	149278904	149279482	579	+	repeats:310576	NA	NA	NA	Btaurus_custom_repeats	L1MB8	5
chr1	149278001	149279000	1000	*	hypo	3.04863e-23	3.66904e-20	-25.9988	chr1	149263652	149313409	49758	*	CpG-deserts:683	NA	NA	NA	Btaurus_custom_CpG-deserts	NA	5
chr1	149278001	149279000	1000	*	hypo	3.04863e-23	3.66904e-20	-25.9988	chr1	148683916	149305061	621146	*	inter:500	NA	NA	NA	Btaurus_custom_inter	NA	5
chr1	152550001	152551000	1000	*	hyper	4.11884e-22	4.26602e-19	20.1313	chr1	152549793	152550270	478	+	repeats:317955	NA	NA	NA	Btaurus_custom_repeats	MLT1H	4
chr1	152550001	152551000	1000	*	hyper	4.11884e-22	4.26602e-19	20.1313	chr1	152550738	152550962	225	+	repeats:317956	NA	NA	NA	Btaurus_custom_repeats	Bov-tA1	4
chr1	152550001	152551000	1000	*	hyper	4.11884e-22	4.26602e-19	20.1313	chr1	152550969	152551002	34	+	repeats:317957	NA	NA	NA	Btaurus_custom_repeats	(CA)n	4
chr1	152550001	152551000	1000	*	hyper	4.11884e-22	4.26602e-19	20.1313	chr1	152491934	152633890	141957	*	CpG-deserts:718	NA	NA	NA	Btaurus_custom_CpG-deserts	NA	4
chr1	152550001	152551000	1000	*	hyper	4.11884e-22	4.26602e-19	20.1313	chr1	152547922	152599801	51880	*	inter:512	NA	NA	NA	Btaurus_custom_inter	NA	4
chr2	23008001	23009000	1000	*	hyper	2.76931e-33	1.03405e-29	22.1693	chr2	23008196	23008283	88	-	repeats:375296	NA	NA	NA	Btaurus_custom_repeats	BOV-A2	4
chr2	23008001	23009000	1000	*	hyper	2.76931e-33	1.03405e-29	22.1693	chr2	23008492	23008558	67	-	repeats:375297	NA	NA	NA	Btaurus_custom_repeats	Bov-tA3	4
chr2	23008001	23009000	1000	*	hyper	2.76931e-33	1.03405e-29	22.1693	chr2	23008559	23008994	436	-	repeats:375298	NA	NA	NA	Btaurus_custom_repeats	BovB	4
chr2	23008001	23009000	1000	*	hyper	2.76931e-33	1.03405e-29	22.1693	chr2	23008995	23009265	271	+	repeats:375299	NA	NA	NA	Btaurus_custom_repeats	BOV-A2	4
chr2	23008001	23009000	1000	*	hyper	2.76931e-33	1.03405e-29	22.1693	chr2	22802977	23349200	546224	*	CpG-deserts:936	NA	NA	NA	Btaurus_custom_CpG-deserts	NA	4
chr2	23008001	23009000	1000	*	hyper	2.76931e-33	1.03405e-29	22.1693	chr2	22693134	23340520	647387	*	inter:611	NA	NA	NA	Btaurus_custom_inter	NA	4
chr2	40188001	40189000	1000	*	hypo	3.22041e-11	4.14797e-09	-23.2513	chr2	40188091	40188186	96	+	repeats:408808	NA	NA	NA	Btaurus_custom_repeats	Charlie7a	3
chr2	40188001	40189000	1000	*	hypo	3.22041e-11	4.14797e-09	-23.2513	chr2	40188194	40188424	231	-	repeats:408809	NA	NA	NA	Btaurus_custom_repeats	L1_Art	3
chr2	40188001	40189000	1000	*	hypo	3.22041e-11	4.14797e-09	-23.2513	chr2	40188578	40188779	202	+	repeats:408810	NA	NA	NA	Btaurus_custom_repeats	Bov-tA2	3
chr2	40188001	40189000	1000	*	hypo	3.22041e-11	4.14797e-09	-23.2513	chr2	39915213	41373665	1458453	*	CpG-deserts:1005	NA	NA	NA	Btaurus_custom_CpG-deserts	NA	3
chr2	40188001	40189000	1000	*	hypo	3.22041e-11	4.14797e-09	-23.2513	chr2	39905580	41183415	1277836	*	inter:677	NA	NA	NA	Btaurus_custom_inter	NA	3
chr2	44819001	44820000	1000	*	hypo	1.5133e-11	2.11856e-09	-23.5948	chr2	44819130	44819252	123	-	repeats:417808	NA	NA	NA	Btaurus_custom_repeats	L2d2	4
chr2	44819001	44820000	1000	*	hypo	1.5133e-11	2.11856e-09	-23.5948	chr2	44819315	44819431	117	+	repeats:417809	NA	NA	NA	Btaurus_custom_repeats	SINE2-1_BT	4
chr2	44819001	44820000	1000	*	hypo	1.5133e-11	2.11856e-09	-23.5948	chr2	44819476	44819592	117	-	repeats:417810	NA	NA	NA	Btaurus_custom_repeats	MIRb	4
chr2	44819001	44820000	1000	*	hypo	1.5133e-11	2.11856e-09	-23.5948	chr2	44819674	44819861	188	-	repeats:417811	NA	NA	NA	Btaurus_custom_repeats	Bov-tA2	4
chr2	44819001	44820000	1000	*	hypo	1.5133e-11	2.11856e-09	-23.5948	chr2	44819939	44820129	191	-	repeats:417812	NA	NA	NA	Btaurus_custom_repeats	L1MA9	4
chr2	44819001	44820000	1000	*	hypo	1.5133e-11	2.11856e-09	-23.5948	chr2	44720367	44822492	102126	*	CpG-deserts:1014	NA	NA	NA	Btaurus_custom_CpG-deserts	NA	4
chr2	44819001	44820000	1000	*	hypo	1.5133e-11	2.11856e-09	-23.5948	chr2	44763746	44826375	62630	*	inter:686	NA	NA	NA	Btaurus_custom_inter	NA	4
chr2	103998001	103999000	1000	*	hypo	3.95387e-37	2.02739e-33	-27.9383	chr2	103970394	104038722	68329	-	transcripts:1059	NA	NA	NA	Btaurus_custom_transcripts	NM_001192953	3
chr2	103998001	103999000	1000	*	hypo	3.95387e-37	2.02739e-33	-27.9383	chr2	103973759	104019297	45539	-	introns:9633	NA	NA	NA	Btaurus_custom_introns	NM_001192953	3
chr2	103998001	103999000	1000	*	hypo	3.95387e-37	2.02739e-33	-27.9383	chr2	103998054	103998079	26	+	repeats:539842	NA	NA	NA	Btaurus_custom_repeats	(AAGA)n	3
chr2	103998001	103999000	1000	*	hypo	3.95387e-37	2.02739e-33	-27.9383	chr2	103998179	103998383	205	-	repeats:539843	NA	NA	NA	Btaurus_custom_repeats	Bov-tA2	3
chr2	103998001	103999000	1000	*	hypo	3.95387e-37	2.02739e-33	-27.9383	chr2	103434841	104034551	599711	*	CpG-deserts:1181	NA	NA	NA	Btaurus_custom_CpG-deserts	NA	3
chr2	103998001	103999000	1000	*	hypo	3.95387e-37	2.02739e-33	-27.9383	chr2	103970394	104038722	68329	-	genes:11594	NA	NA	NA	Btaurus_custom_genes	613445	3
chr3	998001	999000	1000	*	hypo	8.89684e-25	1.32745e-21	-31.7562	chr3	997234	999233	2000	-	promoters:1659	NA	NA	NA	Btaurus_custom_promoters	NM_001076158	3
chr3	998001	999000	1000	*	hypo	8.89684e-25	1.32745e-21	-31.7562	chr3	997468	999467	2000	*	CpG-shores:4347	NA	NA	NA	Btaurus_custom_CpG-shores	NA	3
chr3	998001	999000	1000	*	hypo	8.89684e-25	1.32745e-21	-31.7562	chr3	998868	998911	44	+	repeats:616112	NA	NA	NA	Btaurus_custom_repeats	(AT)n	3
chr3	998001	999000	1000	*	hypo	8.89684e-25	1.32745e-21	-31.7562	chr3	998928	998995	68	-	repeats:616113	NA	NA	NA	Btaurus_custom_repeats	Bov-tA3	3
chr3	998001	999000	1000	*	hypo	8.89684e-25	1.32745e-21	-31.7562	chr3	998996	999382	387	-	repeats:616114	NA	NA	NA	Btaurus_custom_repeats	BovB	3
chr3	998001	999000	1000	*	hypo	8.89684e-25	1.32745e-21	-31.7562	chr3	997234	1011189	13956	*	inter:1120	NA	NA	NA	Btaurus_custom_inter	NA	3
chr3	1580001	1581000	1000	*	hypo	4.63208e-32	1.54005e-28	-35.0006	chr3	1485775	1881906	396132	*	CpG-deserts:1683	NA	NA	NA	Btaurus_custom_CpG-deserts	NA	3
chr3	1580001	1581000	1000	*	hypo	4.63208e-32	1.54005e-28	-35.0006	chr3	1367295	1606161	238867	*	inter:1124	NA	NA	NA	Btaurus_custom_inter	NA	3
chr3	1652001	1653000	1000	*	hypo	4.9057e-16	1.86135e-13	-23.9009	chr3	1606162	1673362	67201	-	transcripts:1662	NA	NA	NA	Btaurus_custom_transcripts	NM_001102543	4
chr3	1652001	1653000	1000	*	hypo	4.9057e-16	1.86135e-13	-23.9009	chr3	1646266	1672426	26161	-	introns:14437	NA	NA	NA	Btaurus_custom_introns	NM_001102543	4
chr3	1652001	1653000	1000	*	hypo	4.9057e-16	1.86135e-13	-23.9009	chr3	1651937	1652009	73	+	repeats:617450	NA	NA	NA	Btaurus_custom_repeats	(GATG)n	4
chr3	1652001	1653000	1000	*	hypo	4.9057e-16	1.86135e-13	-23.9009	chr3	1652084	1652306	223	+	repeats:617451	NA	NA	NA	Btaurus_custom_repeats	L2b	4
chr3	1652001	1653000	1000	*	hypo	4.9057e-16	1.86135e-13	-23.9009	chr3	1652823	1653291	469	+	repeats:617452	NA	NA	NA	Btaurus_custom_repeats	MLT1H1	4
chr3	1652001	1653000	1000	*	hypo	4.9057e-16	1.86135e-13	-23.9009	chr3	1485775	1881906	396132	*	CpG-deserts:1683	NA	NA	NA	Btaurus_custom_CpG-deserts	NA	4
chr3	1652001	1653000	1000	*	hypo	4.9057e-16	1.86135e-13	-23.9009	chr3	1606162	1673362	67201	-	genes:14	NA	NA	NA	Btaurus_custom_genes	100124500	4
chr3	1682001	1683000	1000	*	hypo	3.98238e-14	1.01493e-11	-20.5042	chr3	1675938	1728606	52669	+	transcripts:1210	NA	NA	NA	Btaurus_custom_transcripts	NM_001035330	4
chr3	1682001	1683000	1000	*	hypo	3.98238e-14	1.01493e-11	-20.5042	chr3	1676051	1692767	16717	+	introns:10740	NA	NA	NA	Btaurus_custom_introns	NM_001035330	4
chr3	1682001	1683000	1000	*	hypo	3.98238e-14	1.01493e-11	-20.5042	chr3	1682050	1682202	153	-	repeats:617520	NA	NA	NA	Btaurus_custom_repeats	MER5A1	4
chr3	1682001	1683000	1000	*	hypo	3.98238e-14	1.01493e-11	-20.5042	chr3	1682375	1682575	201	+	repeats:617521	NA	NA	NA	Btaurus_custom_repeats	L2d	4
chr3	1682001	1683000	1000	*	hypo	3.98238e-14	1.01493e-11	-20.5042	chr3	1682576	1682754	179	+	repeats:617522	NA	NA	NA	Btaurus_custom_repeats	Bov-tA2	4
chr3	1682001	1683000	1000	*	hypo	3.98238e-14	1.01493e-11	-20.5042	chr3	1682755	1683022	268	+	repeats:617523	NA	NA	NA	Btaurus_custom_repeats	L2d	4
chr3	1682001	1683000	1000	*	hypo	3.98238e-14	1.01493e-11	-20.5042	chr3	1485775	1881906	396132	*	CpG-deserts:1683	NA	NA	NA	Btaurus_custom_CpG-deserts	NA	4
chr3	1682001	1683000	1000	*	hypo	3.98238e-14	1.01493e-11	-20.5042	chr3	1675938	1728606	52669	+	genes:7588	NA	NA	NA	Btaurus_custom_genes	518646	4
chr3	2909001	2910000	1000	*	hypo	6.5642e-13	1.27488e-10	-23.0172	chr3	2909301	2909412	112	+	repeats:620115	NA	NA	NA	Btaurus_custom_repeats	L2c	3
chr3	2909001	2910000	1000	*	hypo	6.5642e-13	1.27488e-10	-23.0172	chr3	2909670	2909881	212	+	repeats:620116	NA	NA	NA	Btaurus_custom_repeats	Bov-tA1	3
chr3	2909001	2910000	1000	*	hypo	6.5642e-13	1.27488e-10	-23.0172	chr3	2718870	3053412	334543	*	CpG-deserts:1690	NA	NA	NA	Btaurus_custom_CpG-deserts	NA	3
chr3	2909001	2910000	1000	*	hypo	6.5642e-13	1.27488e-10	-23.0172	chr3	2806763	2984713	177951	*	inter:1131	NA	NA	NA	Btaurus_custom_inter	NA	3
chr3	34613001	34614000	1000	*	hypo	1.25774e-28	2.89805e-25	-21.7273	chr3	34568241	34622300	54060	-	transcripts:1861	NA	NA	NA	Btaurus_custom_transcripts	NM_001083415	4
chr3	34613001	34614000	1000	*	hypo	1.25774e-28	2.89805e-25	-21.7273	chr3	34605970	34622247	16278	-	introns:15984	NA	NA	NA	Btaurus_custom_introns	NM_001083415	4
chr3	34613001	34614000	1000	*	hypo	1.25774e-28	2.89805e-25	-21.7273	chr3	34612756	34613031	276	+	repeats:686261	NA	NA	NA	Btaurus_custom_repeats	L2b	4
chr3	34613001	34614000	1000	*	hypo	1.25774e-28	2.89805e-25	-21.7273	chr3	34613753	34613794	42	+	repeats:686262	NA	NA	NA	Btaurus_custom_repeats	L2a	4
chr3	34613001	34614000	1000	*	hypo	1.25774e-28	2.89805e-25	-21.7273	chr3	34613810	34614370	561	+	repeats:686263	NA	NA	NA	Btaurus_custom_repeats	BovB	4
chr3	34613001	34614000	1000	*	hypo	1.25774e-28	2.89805e-25	-21.7273	chr3	34489762	34617737	127976	*	CpG-deserts:2031	NA	NA	NA	Btaurus_custom_CpG-deserts	NA	4
chr3	34613001	34614000	1000	*	hypo	1.25774e-28	2.89805e-25	-21.7273	chr3	34568241	34622300	54060	-	genes:6049	NA	NA	NA	Btaurus_custom_genes	512490	4
chr3	42996001	42997000	1000	*	hyper	2.18648e-11	2.93677e-09	22.8665	chr3	42995912	42996034	123	-	repeats:703940	NA	NA	NA	Btaurus_custom_repeats	MER5B	3
chr3	42996001	42997000	1000	*	hyper	2.18648e-11	2.93677e-09	22.8665	chr3	42996944	42997020	77	+	repeats:703941	NA	NA	NA	Btaurus_custom_repeats	MER41_BT	3
chr3	42996001	42997000	1000	*	hyper	2.18648e-11	2.93677e-09	22.8665	chr3	42961107	43030285	69179	*	CpG-deserts:2049	NA	NA	NA	Btaurus_custom_CpG-deserts	NA	3
chr3	42996001	42997000	1000	*	hyper	2.18648e-11	2.93677e-09	22.8665	chr3	42744303	43006655	262353	*	inter:1528	NA	NA	NA	Btaurus_custom_inter	NA	3
chr3	48400001	48401000	1000	*	hypo	1.40802e-16	5.93293e-14	-25.8264	chr3	48399873	48400027	155	-	repeats:715101	NA	NA	NA	Btaurus_custom_repeats	LTR33	3
chr3	48400001	48401000	1000	*	hypo	1.40802e-16	5.93293e-14	-25.8264	chr3	48400050	48400206	157	+	repeats:715102	NA	NA	NA	Btaurus_custom_repeats	CHRL	3
chr3	48400001	48401000	1000	*	hypo	1.40802e-16	5.93293e-14	-25.8264	chr3	48400342	48401051	710	+	repeats:715103	NA	NA	NA	Btaurus_custom_repeats	L2	3
chr3	48400001	48401000	1000	*	hypo	1.40802e-16	5.93293e-14	-25.8264	chr3	48362208	48401761	39554	*	CpG-deserts:2062	NA	NA	NA	Btaurus_custom_CpG-deserts	NA	3
chr3	48400001	48401000	1000	*	hypo	1.40802e-16	5.93293e-14	-25.8264	chr3	48252377	48405842	153466	*	inter:1542	NA	NA	NA	Btaurus_custom_inter	NA	3
chr3	50959001	50960000	1000	*	hyper	5.759e-15	1.76051e-12	22.4485	chr3	50958935	50959684	750	-	repeats:720497	NA	NA	NA	Btaurus_custom_repeats	L1ME3Cz	4
chr3	50959001	50960000	1000	*	hyper	5.759e-15	1.76051e-12	22.4485	chr3	50959685	50959739	55	+	repeats:720498	NA	NA	NA	Btaurus_custom_repeats	Bov-tA3	4
chr3	50959001	50960000	1000	*	hyper	5.759e-15	1.76051e-12	22.4485	chr3	50959743	50960246	504	-	repeats:720499	NA	NA	NA	Btaurus_custom_repeats	L1ME3Cz	4
chr3	50959001	50960000	1000	*	hyper	5.759e-15	1.76051e-12	22.4485	chr3	50955351	51118109	162759	*	CpG-deserts:2081	NA	NA	NA	Btaurus_custom_CpG-deserts	NA	4
chr3	50959001	50960000	1000	*	hyper	5.759e-15	1.76051e-12	22.4485	chr3	50956132	51036512	80381	*	inter:1559	NA	NA	NA	Btaurus_custom_inter	NA	4
chr3	55771001	55772000	1000	*	hyper	1.33495e-32	4.65072e-29	33.8507	chr3	55771913	55771964	52	+	repeats:730319	NA	NA	NA	Btaurus_custom_repeats	MamTip2	4
chr3	55771001	55772000	1000	*	hyper	1.33495e-32	4.65072e-29	33.8507	chr3	55771967	55772067	101	+	repeats:730320	NA	NA	NA	Btaurus_custom_repeats	MamTip2b	4
chr3	55771001	55772000	1000	*	hyper	1.33495e-32	4.65072e-29	33.8507	chr3	55457890	56704568	1246679	*	CpG-deserts:2104	NA	NA	NA	Btaurus_custom_CpG-deserts	NA	4
chr3	55771001	55772000	1000	*	hyper	1.33495e-32	4.65072e-29	33.8507	chr3	55200586	56698571	1497986	*	inter:1581	NA	NA	NA	Btaurus_custom_inter	NA	4
chr3	56159001	56160000	1000	*	hyper	6.77529e-11	7.99488e-09	22.2568	chr3	56158596	56159929	1334	+	repeats:731065	NA	NA	NA	Btaurus_custom_repeats	BovB	3
chr3	56159001	56160000	1000	*	hyper	6.77529e-11	7.99488e-09	22.2568	chr3	56159930	56159995	66	+	repeats:731066	NA	NA	NA	Btaurus_custom_repeats	Bov-tA3	3
chr3	56159001	56160000	1000	*	hyper	6.77529e-11	7.99488e-09	22.2568	chr3	55457890	56704568	1246679	*	CpG-deserts:2104	NA	NA	NA	Btaurus_custom_CpG-deserts	NA	3
chr3	56159001	56160000	1000	*	hyper	6.77529e-11	7.99488e-09	22.2568	chr3	55200586	56698571	1497986	*	inter:1581	NA	NA	NA	Btaurus_custom_inter	NA	3
chr3	82587001	82588000	1000	*	hypo	3.68401e-14	9.46506e-12	-21.6108	chr3	82586476	82587429	954	-	repeats:787241	NA	NA	NA	Btaurus_custom_repeats	BovB	4
chr3	82587001	82588000	1000	*	hypo	3.68401e-14	9.46506e-12	-21.6108	chr3	82587547	82587658	112	-	repeats:787242	NA	NA	NA	Btaurus_custom_repeats	L2a	4
chr3	82587001	82588000	1000	*	hypo	3.68401e-14	9.46506e-12	-21.6108	chr3	82587734	82588005	272	+	repeats:787243	NA	NA	NA	Btaurus_custom_repeats	BOV-A2	4
chr3	82587001	82588000	1000	*	hypo	3.68401e-14	9.46506e-12	-21.6108	chr3	82255589	82920598	665010	*	CpG-deserts:2188	NA	NA	NA	Btaurus_custom_CpG-deserts	NA	4
chr3	82587001	82588000	1000	*	hypo	3.68401e-14	9.46506e-12	-21.6108	chr3	82208162	82756138	547977	*	inter:1662	NA	NA	NA	Btaurus_custom_inter	NA	4
chr4	4641001	4642000	1000	*	hyper	1.0417e-13	2.43415e-11	22.6012	chr4	4640360	4641038	679	-	repeats:880933	NA	NA	NA	Btaurus_custom_repeats	L1-2_BT	3
chr4	4641001	4642000	1000	*	hyper	1.0417e-13	2.43415e-11	22.6012	chr4	4641793	4641901	109	+	repeats:880934	NA	NA	NA	Btaurus_custom_repeats	Tigger23a	3
chr4	4641001	4642000	1000	*	hyper	1.0417e-13	2.43415e-11	22.6012	chr4	4587654	4752950	165297	*	CpG-deserts:2689	NA	NA	NA	Btaurus_custom_CpG-deserts	NA	3
chr4	4641001	4642000	1000	*	hyper	1.0417e-13	2.43415e-11	22.6012	chr4	607056	5187595	4580540	*	inter:1926	NA	NA	NA	Btaurus_custom_inter	NA	3
chr4	6928001	6929000	1000	*	hypo	1.50282e-25	2.43066e-22	-34.8628	chr4	6928663	6928885	223	-	repeats:885251	NA	NA	NA	Btaurus_custom_repeats	Bov-tA1	5
chr4	6928001	6929000	1000	*	hypo	1.50282e-25	2.43066e-22	-34.8628	chr4	6869506	7417867	548362	*	CpG-deserts:2708	NA	NA	NA	Btaurus_custom_CpG-deserts	NA	5
chr4	6928001	6929000	1000	*	hypo	1.50282e-25	2.43066e-22	-34.8628	chr4	5961414	7619657	1658244	*	inter:1931	NA	NA	NA	Btaurus_custom_inter	NA	5
chr4	7612001	7613000	1000	*	hypo	5.61757e-16	2.10513e-13	-21.2828	chr4	7611994	7612148	155	-	repeats:886532	NA	NA	NA	Btaurus_custom_repeats	BOV-A2	3
chr4	7612001	7613000	1000	*	hypo	5.61757e-16	2.10513e-13	-21.2828	chr4	7612935	7613078	144	+	repeats:886533	NA	NA	NA	Btaurus_custom_repeats	Charlie2a	3
chr4	7612001	7613000	1000	*	hypo	5.61757e-16	2.10513e-13	-21.2828	chr4	7605212	7613191	7980	*	CpG-deserts:2710	NA	NA	NA	Btaurus_custom_CpG-deserts	NA	3
chr4	7612001	7613000	1000	*	hypo	5.61757e-16	2.10513e-13	-21.2828	chr4	5961414	7619657	1658244	*	inter:1931	NA	NA	NA	Btaurus_custom_inter	NA	3
chr4	10451001	10452000	1000	*	hyper	3.15528e-23	3.78487e-20	21.2803	chr4	10449812	10468917	19106	-	transcripts:2325	NA	NA	NA	Btaurus_custom_transcripts	NM_001205781	3
chr4	10451001	10452000	1000	*	hyper	3.15528e-23	3.78487e-20	21.2803	chr4	10450241	10451074	834	-	CDS:21126	NA	NA	NA	Btaurus_custom_CDS	NA	3
chr4	10451001	10452000	1000	*	hyper	3.15528e-23	3.78487e-20	21.2803	chr4	10451075	10451857	783	-	CDS:21127	NA	NA	NA	Btaurus_custom_CDS	NA	3
chr4	10451001	10452000	1000	*	hyper	3.15528e-23	3.78487e-20	21.2803	chr4	10451858	10453930	2073	-	CDS:21128	NA	NA	NA	Btaurus_custom_CDS	NA	3
chr4	10451001	10452000	1000	*	hyper	3.15528e-23	3.78487e-20	21.2803	chr4	10449812	10451074	1263	-	exons:22223	NA	NA	NA	Btaurus_custom_exons	NM_001205781	3
chr4	10451001	10452000	1000	*	hyper	3.15528e-23	3.78487e-20	21.2803	chr4	10451075	10451857	783	-	exons:22224	NA	NA	NA	Btaurus_custom_exons	NM_001205781	3
chr4	10451001	10452000	1000	*	hyper	3.15528e-23	3.78487e-20	21.2803	chr4	10451858	10453930	2073	-	exons:22225	NA	NA	NA	Btaurus_custom_exons	NM_001205781	3
chr4	10451001	10452000	1000	*	hyper	3.15528e-23	3.78487e-20	21.2803	chr4	10194324	10888911	694588	*	CpG-deserts:2726	NA	NA	NA	Btaurus_custom_CpG-deserts	NA	3
chr4	10451001	10452000	1000	*	hyper	3.15528e-23	3.78487e-20	21.2803	chr4	10449812	10468917	19106	-	genes:6604	NA	NA	NA	Btaurus_custom_genes	514205	3
chr4	13970001	13971000	1000	*	hypo	2.08208e-10	2.17161e-08	-20.377	chr4	13969367	13970148	782	+	repeats:899474	NA	NA	NA	Btaurus_custom_repeats	Arthur1	4
chr4	13970001	13971000	1000	*	hypo	2.08208e-10	2.17161e-08	-20.377	chr4	13696449	14075587	379139	*	CpG-deserts:2742	NA	NA	NA	Btaurus_custom_CpG-deserts	NA	4
chr4	13970001	13971000	1000	*	hypo	2.08208e-10	2.17161e-08	-20.377	chr4	13440808	14054957	614150	*	inter:1964	NA	NA	NA	Btaurus_custom_inter	NA	4
chr4	18528001	18529000	1000	*	hyper	1.57616e-16	6.57295e-14	20.2358	chr4	18527939	18529499	1561	+	repeats:908736	NA	NA	NA	Btaurus_custom_repeats	BovB	5
chr4	18528001	18529000	1000	*	hyper	1.57616e-16	6.57295e-14	20.2358	chr4	16536851	19044892	2508042	*	CpG-deserts:2757	NA	NA	NA	Btaurus_custom_CpG-deserts	NA	5
chr4	18528001	18529000	1000	*	hyper	1.57616e-16	6.57295e-14	20.2358	chr4	16891355	19041246	2149892	*	inter:1974	NA	NA	NA	Btaurus_custom_inter	NA	5
chr4	18541001	18542000	1000	*	hypo	2.9882e-12	5.0034e-10	-20.7806	chr4	18540986	18541139	154	+	repeats:908764	NA	NA	NA	Btaurus_custom_repeats	MIRb	4
chr4	18541001	18542000	1000	*	hypo	2.9882e-12	5.0034e-10	-20.7806	chr4	18541233	18541358	126	-	repeats:908765	NA	NA	NA	Btaurus_custom_repeats	BOV-A2	4
chr4	18541001	18542000	1000	*	hypo	2.9882e-12	5.0034e-10	-20.7806	chr4	18541251	18541452	202	-	repeats:908766	NA	NA	NA	Btaurus_custom_repeats	Bov-tA1	4
chr4	18541001	18542000	1000	*	hypo	2.9882e-12	5.0034e-10	-20.7806	chr4	16536851	19044892	2508042	*	CpG-deserts:2757	NA	NA	NA	Btaurus_custom_CpG-deserts	NA	4
chr4	18541001	18542000	1000	*	hypo	2.9882e-12	5.0034e-10	-20.7806	chr4	16891355	19041246	2149892	*	inter:1974	NA	NA	NA	Btaurus_custom_inter	NA	4
chr4	20819001	20820000	1000	*	hypo	1.20755e-25	1.98475e-22	-31.3355	chr4	20818877	20819552	676	-	repeats:913167	NA	NA	NA	Btaurus_custom_repeats	L1-2_BT	7
chr4	20819001	20820000	1000	*	hypo	1.20755e-25	1.98475e-22	-31.3355	chr4	20819576	20819723	148	-	repeats:913168	NA	NA	NA	Btaurus_custom_repeats	L1MB1	7
chr4	20819001	20820000	1000	*	hypo	1.20755e-25	1.98475e-22	-31.3355	chr4	20819743	20819949	207	-	repeats:913169	NA	NA	NA	Btaurus_custom_repeats	Bov-tA1	7
chr4	20819001	20820000	1000	*	hypo	1.20755e-25	1.98475e-22	-31.3355	chr4	20819950	20820076	127	-	repeats:913170	NA	NA	NA	Btaurus_custom_repeats	L1MB1	7
chr4	20819001	20820000	1000	*	hypo	1.20755e-25	1.98475e-22	-31.3355	chr4	20768613	22191071	1422459	*	CpG-deserts:2766	NA	NA	NA	Btaurus_custom_CpG-deserts	NA	7
chr4	20819001	20820000	1000	*	hypo	1.20755e-25	1.98475e-22	-31.3355	chr4	20766199	22099720	1333522	*	inter:1979	NA	NA	NA	Btaurus_custom_inter	NA	7
chr4	23616001	23617000	1000	*	hypo	1.51124e-15	5.19774e-13	-26.9954	chr4	23557610	23947041	389432	-	transcripts:2346	NA	NA	NA	Btaurus_custom_transcripts	NM_001192973	4
chr4	23616001	23617000	1000	*	hypo	1.51124e-15	5.19774e-13	-26.9954	chr4	23557999	23739977	181979	-	introns:20100	NA	NA	NA	Btaurus_custom_introns	NM_001192973	4
chr4	23616001	23617000	1000	*	hypo	1.51124e-15	5.19774e-13	-26.9954	chr4	23616663	23617167	505	+	repeats:918769	NA	NA	NA	Btaurus_custom_repeats	L1ME4a	4
chr4	23616001	23617000	1000	*	hypo	1.51124e-15	5.19774e-13	-26.9954	chr4	22200833	24069987	1869155	*	CpG-deserts:2767	NA	NA	NA	Btaurus_custom_CpG-deserts	NA	4
chr4	23616001	23617000	1000	*	hypo	1.51124e-15	5.19774e-13	-26.9954	chr4	23557610	23947041	389432	-	genes:11667	NA	NA	NA	Btaurus_custom_genes	613658	4
chr4	25553001	25554000	1000	*	hypo	3.3628e-25	5.25434e-22	-21.2714	chr4	25249925	25801237	551313	*	CpG-deserts:2771	NA	NA	NA	Btaurus_custom_CpG-deserts	NA	4
chr4	25553001	25554000	1000	*	hypo	3.3628e-25	5.25434e-22	-21.2714	chr4	25366165	25805795	439631	*	inter:1990	NA	NA	NA	Btaurus_custom_inter	NA	4
chr4	41203001	41204000	1000	*	hypo	3.07171e-17	1.45515e-14	-22.1808	chr4	41202201	41203087	887	+	repeats:952409	NA	NA	NA	Btaurus_custom_repeats	BovB	3
chr4	41203001	41204000	1000	*	hypo	3.07171e-17	1.45515e-14	-22.1808	chr4	41203090	41203150	61	+	repeats:952410	NA	NA	NA	Btaurus_custom_repeats	Bov-tA3	3
chr4	41203001	41204000	1000	*	hypo	3.07171e-17	1.45515e-14	-22.1808	chr4	41203154	41203296	143	-	repeats:952411	NA	NA	NA	Btaurus_custom_repeats	Tigger17c	3
chr4	41203001	41204000	1000	*	hypo	3.07171e-17	1.45515e-14	-22.1808	chr4	41203311	41203478	168	-	repeats:952412	NA	NA	NA	Btaurus_custom_repeats	Tigger17c	3
chr4	41203001	41204000	1000	*	hypo	3.07171e-17	1.45515e-14	-22.1808	chr4	41203481	41204263	783	+	repeats:952413	NA	NA	NA	Btaurus_custom_repeats	L1-2_BT	3
chr4	41203001	41204000	1000	*	hypo	3.07171e-17	1.45515e-14	-22.1808	chr4	41065565	41790122	724558	*	CpG-deserts:2818	NA	NA	NA	Btaurus_custom_CpG-deserts	NA	3
chr4	41203001	41204000	1000	*	hypo	3.07171e-17	1.45515e-14	-22.1808	chr4	41060892	43314967	2254076	*	inter:2021	NA	NA	NA	Btaurus_custom_inter	NA	3
chr4	46079001	46080000	1000	*	hyper	6.69474e-42	4.68709e-38	27.4233	chr4	45537951	46116811	578861	+	transcripts:2139	NA	NA	NA	Btaurus_custom_transcripts	NM_001104984	10
chr4	46079001	46080000	1000	*	hyper	6.69474e-42	4.68709e-38	27.4233	chr4	45960808	46116497	155690	+	introns:18406	NA	NA	NA	Btaurus_custom_introns	NM_001104984	10
chr4	46079001	46080000	1000	*	hyper	6.69474e-42	4.68709e-38	27.4233	chr4	46078915	46079072	158	+	repeats:961952	NA	NA	NA	Btaurus_custom_repeats	MER5A	10
chr4	46079001	46080000	1000	*	hyper	6.69474e-42	4.68709e-38	27.4233	chr4	45542695	46177081	634387	*	CpG-deserts:2834	NA	NA	NA	Btaurus_custom_CpG-deserts	NA	10
chr4	46079001	46080000	1000	*	hyper	6.69474e-42	4.68709e-38	27.4233	chr4	45537951	46116811	578861	+	genes:7768	NA	NA	NA	Btaurus_custom_genes	520147	10
chr4	68030001	68031000	1000	*	hyper	1.69223e-15	5.77388e-13	21.6369	chr4	67992971	68321145	328175	+	transcripts:2178	NA	NA	NA	Btaurus_custom_transcripts	NM_001206257	3
chr4	68030001	68031000	1000	*	hyper	1.69223e-15	5.77388e-13	21.6369	chr4	67993100	68175067	181968	+	introns:18696	NA	NA	NA	Btaurus_custom_introns	NM_001206257	3
chr4	68030001	68031000	1000	*	hyper	1.69223e-15	5.77388e-13	21.6369	chr4	68030037	68030074	38	+	repeats:1005461	NA	NA	NA	Btaurus_custom_repeats	(AATG)n	3
chr4	68030001	68031000	1000	*	hyper	1.69223e-15	5.77388e-13	21.6369	chr4	68030420	68030493	74	+	repeats:1005462	NA	NA	NA	Btaurus_custom_repeats	L1ME4a	3
chr4	68030001	68031000	1000	*	hyper	1.69223e-15	5.77388e-13	21.6369	chr4	68030785	68031036	252	+	repeats:1005463	NA	NA	NA	Btaurus_custom_repeats	Tigger15a	3
chr4	68030001	68031000	1000	*	hyper	1.69223e-15	5.77388e-13	21.6369	chr4	67998377	68402547	404171	*	CpG-deserts:2919	NA	NA	NA	Btaurus_custom_CpG-deserts	NA	3
chr4	68030001	68031000	1000	*	hyper	1.69223e-15	5.77388e-13	21.6369	chr4	67992971	68321145	328175	+	genes:12566	NA	NA	NA	Btaurus_custom_genes	616701	3
chr4	70438001	70439000	1000	*	hypo	1.49193e-14	4.22194e-12	-24.3243	chr4	70437856	70438401	546	+	repeats:1009892	NA	NA	NA	Btaurus_custom_repeats	BovB	3
chr4	70438001	70439000	1000	*	hypo	1.49193e-14	4.22194e-12	-24.3243	chr4	70438404	70438473	70	+	repeats:1009893	NA	NA	NA	Btaurus_custom_repeats	Bov-tA2	3
chr4	70438001	70439000	1000	*	hypo	1.49193e-14	4.22194e-12	-24.3243	chr4	70438484	70438589	106	-	repeats:1009894	NA	NA	NA	Btaurus_custom_repeats	MLT1G3	3
chr4	70438001	70439000	1000	*	hypo	1.49193e-14	4.22194e-12	-24.3243	chr4	70438619	70438690	72	+	repeats:1009895	NA	NA	NA	Btaurus_custom_repeats	MER58C	3
chr4	70438001	70439000	1000	*	hypo	1.49193e-14	4.22194e-12	-24.3243	chr4	70438760	70439110	351	-	repeats:1009896	NA	NA	NA	Btaurus_custom_repeats	MLT1G3	3
chr4	70438001	70439000	1000	*	hypo	1.49193e-14	4.22194e-12	-24.3243	chr4	70047592	70683201	635610	*	CpG-deserts:2931	NA	NA	NA	Btaurus_custom_CpG-deserts	NA	3
chr4	70438001	70439000	1000	*	hypo	1.49193e-14	4.22194e-12	-24.3243	chr4	69949548	70667239	717692	*	inter:2132	NA	NA	NA	Btaurus_custom_inter	NA	3
chr4	71053001	71054000	1000	*	hypo	4.88257e-23	5.77126e-20	-24.9839	chr4	71053004	71053206	203	+	repeats:1011209	NA	NA	NA	Btaurus_custom_repeats	Bov-tA2	4
chr4	71053001	71054000	1000	*	hypo	4.88257e-23	5.77126e-20	-24.9839	chr4	71053352	71053558	207	+	repeats:1011210	NA	NA	NA	Btaurus_custom_repeats	MLT1L	4
chr4	71053001	71054000	1000	*	hypo	4.88257e-23	5.77126e-20	-24.9839	chr4	71053674	71053889	216	+	repeats:1011211	NA	NA	NA	Btaurus_custom_repeats	MLT1L	4
chr4	71053001	71054000	1000	*	hypo	4.88257e-23	5.77126e-20	-24.9839	chr4	70849869	71059335	209467	*	CpG-deserts:2934	NA	NA	NA	Btaurus_custom_CpG-deserts	NA	4
chr4	71053001	71054000	1000	*	hypo	4.88257e-23	5.77126e-20	-24.9839	chr4	71041084	71088548	47465	*	inter:2135	NA	NA	NA	Btaurus_custom_inter	NA	4
chr4	72806001	72807000	1000	*	hypo	1.7368e-18	1.00445e-15	-25.0926	chr4	72805830	72807130	1301	-	repeats:1014871	NA	NA	NA	Btaurus_custom_repeats	BovB	4
chr4	72806001	72807000	1000	*	hypo	1.7368e-18	1.00445e-15	-25.0926	chr4	72411296	72854195	442900	*	CpG-deserts:2943	NA	NA	NA	Btaurus_custom_CpG-deserts	NA	4
chr4	72806001	72807000	1000	*	hypo	1.7368e-18	1.00445e-15	-25.0926	chr4	72341748	72859146	517399	*	inter:2140	NA	NA	NA	Btaurus_custom_inter	NA	4
chr4	84029001	84030000	1000	*	hypo	5.2647e-17	2.37948e-14	-21.9518	chr4	84029149	84029276	128	-	repeats:1037265	NA	NA	NA	Btaurus_custom_repeats	Bov-tA2	5
chr4	84029001	84030000	1000	*	hypo	5.2647e-17	2.37948e-14	-21.9518	chr4	84029586	84029834	249	+	repeats:1037266	NA	NA	NA	Btaurus_custom_repeats	L4_A_Mam	5
chr4	84029001	84030000	1000	*	hypo	5.2647e-17	2.37948e-14	-21.9518	chr4	83915913	84682626	766714	*	CpG-deserts:3004	NA	NA	NA	Btaurus_custom_CpG-deserts	NA	5
chr4	84029001	84030000	1000	*	hypo	5.2647e-17	2.37948e-14	-21.9518	chr4	82793816	84688360	1894545	*	inter:2182	NA	NA	NA	Btaurus_custom_inter	NA	5
chr4	110631001	110632000	1000	*	hyper	5.82312e-15	1.77775e-12	26.6489	chr4	110630812	110631016	205	-	repeats:1093050	NA	NA	NA	Btaurus_custom_repeats	Bov-tA2	3
chr4	110631001	110632000	1000	*	hyper	5.82312e-15	1.77775e-12	26.6489	chr4	110631822	110631857	36	+	repeats:1093051	NA	NA	NA	Btaurus_custom_repeats	(CA)n	3
chr4	110631001	110632000	1000	*	hyper	5.82312e-15	1.77775e-12	26.6489	chr4	109430400	111509447	2079048	*	CpG-deserts:3144	NA	NA	NA	Btaurus_custom_CpG-deserts	NA	3
chr4	110631001	110632000	1000	*	hyper	5.82312e-15	1.77775e-12	26.6489	chr4	108100973	111931200	3830228	*	inter:2301	NA	NA	NA	Btaurus_custom_inter	NA	3
chr4	111267001	111268000	1000	*	hypo	7.16039e-16	2.63181e-13	-24.7144	chr4	111266913	111267052	140	+	repeats:1094459	NA	NA	NA	Btaurus_custom_repeats	MIR	3
chr4	111267001	111268000	1000	*	hypo	7.16039e-16	2.63181e-13	-24.7144	chr4	109430400	111509447	2079048	*	CpG-deserts:3144	NA	NA	NA	Btaurus_custom_CpG-deserts	NA	3
chr4	111267001	111268000	1000	*	hypo	7.16039e-16	2.63181e-13	-24.7144	chr4	108100973	111931200	3830228	*	inter:2301	NA	NA	NA	Btaurus_custom_inter	NA	3
chr5	2924001	2925000	1000	*	hypo	2.36998e-19	1.57161e-16	-32.9507	chr5	2924497	2924653	157	-	repeats:1117029	NA	NA	NA	Btaurus_custom_repeats	BOV-A2	5
chr5	2924001	2925000	1000	*	hypo	2.36998e-19	1.57161e-16	-32.9507	chr5	2924684	2924810	127	+	repeats:1117030	NA	NA	NA	Btaurus_custom_repeats	MER63B	5
chr5	2924001	2925000	1000	*	hypo	2.36998e-19	1.57161e-16	-32.9507	chr5	2924941	2925132	192	-	repeats:1117031	NA	NA	NA	Btaurus_custom_repeats	Bov-tA3	5
chr5	2924001	2925000	1000	*	hypo	2.36998e-19	1.57161e-16	-32.9507	chr5	1926649	4064517	2137869	*	CpG-deserts:3359	NA	NA	NA	Btaurus_custom_CpG-deserts	NA	5
chr5	2924001	2925000	1000	*	hypo	2.36998e-19	1.57161e-16	-32.9507	chr5	1410176	4068534	2658359	*	inter:2357	NA	NA	NA	Btaurus_custom_inter	NA	5
chr5	9459001	9460000	1000	*	hyper	2.60192e-27	5.2047e-24	24.8529	chr5	9316982	9477561	160580	-	transcripts:2995	NA	NA	NA	Btaurus_custom_transcripts	NM_001102217	3
chr5	9459001	9460000	1000	*	hyper	2.60192e-27	5.2047e-24	24.8529	chr5	9414968	9477316	62349	-	introns:25763	NA	NA	NA	Btaurus_custom_introns	NM_001102217	3
chr5	9459001	9460000	1000	*	hyper	2.60192e-27	5.2047e-24	24.8529	chr5	9458819	9459211	393	-	repeats:1130382	NA	NA	NA	Btaurus_custom_repeats	L3	3
chr5	9459001	9460000	1000	*	hyper	2.60192e-27	5.2047e-24	24.8529	chr5	9459275	9459409	135	-	repeats:1130383	NA	NA	NA	Btaurus_custom_repeats	L3	3
chr5	9459001	9460000	1000	*	hyper	2.60192e-27	5.2047e-24	24.8529	chr5	9459555	9459766	212	+	repeats:1130384	NA	NA	NA	Btaurus_custom_repeats	CHR-2_BT	3
chr5	9459001	9460000	1000	*	hyper	2.60192e-27	5.2047e-24	24.8529	chr5	9262575	9472915	210341	*	CpG-deserts:3379	NA	NA	NA	Btaurus_custom_CpG-deserts	NA	3
chr5	9459001	9460000	1000	*	hyper	2.60192e-27	5.2047e-24	24.8529	chr5	9316982	9477561	160580	-	genes:10371	NA	NA	NA	Btaurus_custom_genes	538606	3
chr5	9877001	9878000	1000	*	hyper	1.27177e-12	2.31964e-10	23.1999	chr5	9876742	9877322	581	+	repeats:1131313	NA	NA	NA	Btaurus_custom_repeats	MLT1D	4
chr5	9877001	9878000	1000	*	hyper	1.27177e-12	2.31964e-10	23.1999	chr5	9877398	9877750	353	+	repeats:1131314	NA	NA	NA	Btaurus_custom_repeats	BovB	4
chr5	9877001	9878000	1000	*	hyper	1.27177e-12	2.31964e-10	23.1999	chr5	9877751	9877875	125	-	repeats:1131315	NA	NA	NA	Btaurus_custom_repeats	Bov-tA2	4
chr5	9877001	9878000	1000	*	hyper	1.27177e-12	2.31964e-10	23.1999	chr5	9877923	9877989	67	+	repeats:1131316	NA	NA	NA	Btaurus_custom_repeats	Bov-tA3	4
chr5	9877001	9878000	1000	*	hyper	1.27177e-12	2.31964e-10	23.1999	chr5	9518395	9950709	432315	*	CpG-deserts:3381	NA	NA	NA	Btaurus_custom_CpG-deserts	NA	4
chr5	9877001	9878000	1000	*	hyper	1.27177e-12	2.31964e-10	23.1999	chr5	9477562	10019453	541892	*	inter:2367	NA	NA	NA	Btaurus_custom_inter	NA	4
chr5	27154001	27155000	1000	*	hypo	1.25826e-19	8.75039e-17	-31.3927	chr5	27154414	27154589	176	-	repeats:1167024	NA	NA	NA	Btaurus_custom_repeats	MIRc	3
chr5	27154001	27155000	1000	*	hypo	1.25826e-19	8.75039e-17	-31.3927	chr5	27154627	27154763	137	-	repeats:1167025	NA	NA	NA	Btaurus_custom_repeats	MIRc	3
chr5	27154001	27155000	1000	*	hypo	1.25826e-19	8.75039e-17	-31.3927	chr5	27154920	27155099	180	-	repeats:1167026	NA	NA	NA	Btaurus_custom_repeats	MIR	3
chr5	27154001	27155000	1000	*	hypo	1.25826e-19	8.75039e-17	-31.3927	chr5	27146747	27184516	37770	*	CpG-deserts:3462	NA	NA	NA	Btaurus_custom_CpG-deserts	NA	3
chr5	27154001	27155000	1000	*	hypo	1.25826e-19	8.75039e-17	-31.3927	chr5	27124835	27269588	144754	*	inter:2453	NA	NA	NA	Btaurus_custom_inter	NA	3
chr5	32387001	32388000	1000	*	hypo	4.13495e-19	2.64797e-16	-24.2285	chr5	32382453	32438249	55797	+	transcripts:2640	NA	NA	NA	Btaurus_custom_transcripts	NM_001167932	4
chr5	32387001	32388000	1000	*	hypo	4.13495e-19	2.64797e-16	-24.2285	chr5	32382500	32404260	21761	+	introns:22623	NA	NA	NA	Btaurus_custom_introns	NM_001167932	4
chr5	32387001	32388000	1000	*	hypo	4.13495e-19	2.64797e-16	-24.2285	chr5	32387040	32387172	133	-	repeats:1177468	NA	NA	NA	Btaurus_custom_repeats	MIRb	4
chr5	32387001	32388000	1000	*	hypo	4.13495e-19	2.64797e-16	-24.2285	chr5	32387931	32387967	37	+	repeats:1177469	NA	NA	NA	Btaurus_custom_repeats	A-rich	4
chr5	32387001	32388000	1000	*	hypo	4.13495e-19	2.64797e-16	-24.2285	chr5	32386556	32458289	71734	*	CpG-deserts:3558	NA	NA	NA	Btaurus_custom_CpG-deserts	NA	4
chr5	32387001	32388000	1000	*	hypo	4.13495e-19	2.64797e-16	-24.2285	chr5	32382453	32438249	55797	+	genes:9418	NA	NA	NA	Btaurus_custom_genes	533656	4
chr5	33685001	33686000	1000	*	hypo	2.02106e-68	5.65991e-64	-56.8095	chr5	33685502	33686247	746	+	repeats:1110962	NA	NA	NA	Btaurus_custom_repeats	L1-2_BT	6
chr5	33685001	33686000	1000	*	hypo	2.02106e-68	5.65991e-64	-56.8095	chr5	33684696	33685024	329	+	repeats:1180252	NA	NA	NA	Btaurus_custom_repeats	L1M5	6
chr5	33685001	33686000	1000	*	hypo	2.02106e-68	5.65991e-64	-56.8095	chr5	33685130	33685212	83	-	repeats:1180253	NA	NA	NA	Btaurus_custom_repeats	L2	6
chr5	33685001	33686000	1000	*	hypo	2.02106e-68	5.65991e-64	-56.8095	chr5	33685238	33685499	262	+	repeats:1180254	NA	NA	NA	Btaurus_custom_repeats	Charlie1b	6
chr5	33685001	33686000	1000	*	hypo	2.02106e-68	5.65991e-64	-56.8095	chr5	33405793	33838930	433138	*	CpG-deserts:3566	NA	NA	NA	Btaurus_custom_CpG-deserts	NA	6
chr5	33685001	33686000	1000	*	hypo	2.02106e-68	5.65991e-64	-56.8095	chr5	33484163	33850776	366614	*	inter:2541	NA	NA	NA	Btaurus_custom_inter	NA	6
chr5	34762001	34763000	1000	*	hypo	7.39272e-21	6.32524e-18	-30.4507	chr5	34761904	34762218	315	+	repeats:1182513	NA	NA	NA	Btaurus_custom_repeats	L2b	3
chr5	34762001	34763000	1000	*	hypo	7.39272e-21	6.32524e-18	-30.4507	chr5	34762257	34762518	262	+	repeats:1182514	NA	NA	NA	Btaurus_custom_repeats	MLT1D	3
chr5	34762001	34763000	1000	*	hypo	7.39272e-21	6.32524e-18	-30.4507	chr5	34762519	34762797	279	+	repeats:1182515	NA	NA	NA	Btaurus_custom_repeats	CHR-2B	3
chr5	34762001	34763000	1000	*	hypo	7.39272e-21	6.32524e-18	-30.4507	chr5	34762798	34763039	242	+	repeats:1182516	NA	NA	NA	Btaurus_custom_repeats	MLT1D	3
chr5	34762001	34763000	1000	*	hypo	7.39272e-21	6.32524e-18	-30.4507	chr5	34524796	35105303	580508	*	CpG-deserts:3570	NA	NA	NA	Btaurus_custom_CpG-deserts	NA	3
chr5	34762001	34763000	1000	*	hypo	7.39272e-21	6.32524e-18	-30.4507	chr5	34303161	35292205	989045	*	inter:2543	NA	NA	NA	Btaurus_custom_inter	NA	3
chr5	42028001	42029000	1000	*	hypo	1.80248e-09	1.43864e-07	-21.4162	chr5	42028287	42028652	366	+	repeats:1197350	NA	NA	NA	Btaurus_custom_repeats	ALTR39_BT	3
chr5	42028001	42029000	1000	*	hypo	1.80248e-09	1.43864e-07	-21.4162	chr5	42028810	42028994	185	-	repeats:1197351	NA	NA	NA	Btaurus_custom_repeats	Bov-tA2	3
chr5	42028001	42029000	1000	*	hypo	1.80248e-09	1.43864e-07	-21.4162	chr5	42028995	42029076	82	-	repeats:1197352	NA	NA	NA	Btaurus_custom_repeats	Bov-tA3	3
chr5	42028001	42029000	1000	*	hypo	1.80248e-09	1.43864e-07	-21.4162	chr5	41737464	42189264	451801	*	CpG-deserts:3592	NA	NA	NA	Btaurus_custom_CpG-deserts	NA	3
chr5	42028001	42029000	1000	*	hypo	1.80248e-09	1.43864e-07	-21.4162	chr5	41918817	42193676	274860	*	inter:2561	NA	NA	NA	Btaurus_custom_inter	NA	3
chr5	50591001	50592000	1000	*	hyper	4.5521e-26	7.83563e-23	25.3716	chr5	50591119	50591317	199	+	repeats:1215836	NA	NA	NA	Btaurus_custom_repeats	L1ME4b	4
chr5	50591001	50592000	1000	*	hyper	4.5521e-26	7.83563e-23	25.3716	chr5	50591327	50591674	348	+	repeats:1215837	NA	NA	NA	Btaurus_custom_repeats	MER46C	4
chr5	50591001	50592000	1000	*	hyper	4.5521e-26	7.83563e-23	25.3716	chr5	50368796	50630157	261362	*	CpG-deserts:3632	NA	NA	NA	Btaurus_custom_CpG-deserts	NA	4
chr5	50591001	50592000	1000	*	hyper	4.5521e-26	7.83563e-23	25.3716	chr5	50366958	50634860	267903	*	inter:2602	NA	NA	NA	Btaurus_custom_inter	NA	4
chr5	51625001	51626000	1000	*	hypo	5.69014e-10	5.24179e-08	-20.6388	chr5	51366336	52215654	849319	*	CpG-deserts:3639	NA	NA	NA	Btaurus_custom_CpG-deserts	NA	3
chr5	51625001	51626000	1000	*	hypo	5.69014e-10	5.24179e-08	-20.6388	chr5	51275744	53698072	2422329	*	inter:2605	NA	NA	NA	Btaurus_custom_inter	NA	3
chr5	67999001	68000000	1000	*	hypo	3.99076e-32	1.33291e-28	-21.5433	chr5	67998920	67999016	97	+	repeats:1252590	NA	NA	NA	Btaurus_custom_repeats	MIRb	6
chr5	67999001	68000000	1000	*	hypo	3.99076e-32	1.33291e-28	-21.5433	chr5	67999046	67999439	394	+	repeats:1252591	NA	NA	NA	Btaurus_custom_repeats	LTR16A	6
chr5	67999001	68000000	1000	*	hypo	3.99076e-32	1.33291e-28	-21.5433	chr5	67999613	67999985	373	-	repeats:1252592	NA	NA	NA	Btaurus_custom_repeats	Charlie4a	6
chr5	67999001	68000000	1000	*	hypo	3.99076e-32	1.33291e-28	-21.5433	chr5	67916705	68012307	95603	*	CpG-deserts:3743	NA	NA	NA	Btaurus_custom_CpG-deserts	NA	6
chr5	67999001	68000000	1000	*	hypo	3.99076e-32	1.33291e-28	-21.5433	chr5	67961975	68044940	82966	*	inter:2729	NA	NA	NA	Btaurus_custom_inter	NA	6
chr5	68526001	68527000	1000	*	hypo	6.94386e-23	8.03809e-20	-25.6653	chr5	68526021	68528020	2000	+	promoters:2755	NA	NA	NA	Btaurus_custom_promoters	NM_001038689	5
chr5	68526001	68527000	1000	*	hypo	6.94386e-23	8.03809e-20	-25.6653	chr5	68525898	68527897	2000	*	CpG-shores:10244	NA	NA	NA	Btaurus_custom_CpG-shores	NA	5
chr5	68526001	68527000	1000	*	hypo	6.94386e-23	8.03809e-20	-25.6653	chr5	68525988	68526150	163	+	repeats:1253850	NA	NA	NA	Btaurus_custom_repeats	L1MB2	5
chr5	68526001	68527000	1000	*	hypo	6.94386e-23	8.03809e-20	-25.6653	chr5	68526151	68526319	169	-	repeats:1253851	NA	NA	NA	Btaurus_custom_repeats	BOV-A2	5
chr5	68526001	68527000	1000	*	hypo	6.94386e-23	8.03809e-20	-25.6653	chr5	68526200	68526401	202	-	repeats:1253852	NA	NA	NA	Btaurus_custom_repeats	Bov-tA3	5
chr5	68526001	68527000	1000	*	hypo	6.94386e-23	8.03809e-20	-25.6653	chr5	68526416	68526630	215	+	repeats:1253853	NA	NA	NA	Btaurus_custom_repeats	L1MB2	5
chr5	68526001	68527000	1000	*	hypo	6.94386e-23	8.03809e-20	-25.6653	chr5	68526631	68526783	153	+	repeats:1253854	NA	NA	NA	Btaurus_custom_repeats	CHRL	5
chr5	68526001	68527000	1000	*	hypo	6.94386e-23	8.03809e-20	-25.6653	chr5	68526784	68526967	184	+	repeats:1253855	NA	NA	NA	Btaurus_custom_repeats	L1MB2	5
chr5	68526001	68527000	1000	*	hypo	6.94386e-23	8.03809e-20	-25.6653	chr5	68526968	68527239	272	-	repeats:1253856	NA	NA	NA	Btaurus_custom_repeats	BOV-A2	5
chr5	68526001	68527000	1000	*	hypo	6.94386e-23	8.03809e-20	-25.6653	chr5	68504140	68528020	23881	*	inter:2731	NA	NA	NA	Btaurus_custom_inter	NA	5
chr5	68578001	68579000	1000	*	hypo	3.72024e-23	4.44791e-20	-20.1659	chr5	68542281	68603070	60790	-	transcripts:3187	NA	NA	NA	Btaurus_custom_transcripts	NM_001191391	5
chr5	68578001	68579000	1000	*	hypo	3.72024e-23	4.44791e-20	-20.1659	chr5	68578271	68578405	135	-	CDS:28996	NA	NA	NA	Btaurus_custom_CDS	NA	5
chr5	68578001	68579000	1000	*	hypo	3.72024e-23	4.44791e-20	-20.1659	chr5	68578271	68578405	135	-	exons:30489	NA	NA	NA	Btaurus_custom_exons	NM_001191391	5
chr5	68578001	68579000	1000	*	hypo	3.72024e-23	4.44791e-20	-20.1659	chr5	68576850	68578270	1421	-	introns:27330	NA	NA	NA	Btaurus_custom_introns	NM_001191391	5
chr5	68578001	68579000	1000	*	hypo	3.72024e-23	4.44791e-20	-20.1659	chr5	68578406	68580788	2383	-	introns:27331	NA	NA	NA	Btaurus_custom_introns	NM_001191391	5
chr5	68578001	68579000	1000	*	hypo	3.72024e-23	4.44791e-20	-20.1659	chr5	68577910	68578037	128	-	repeats:1253991	NA	NA	NA	Btaurus_custom_repeats	MIRb	5
chr5	68578001	68579000	1000	*	hypo	3.72024e-23	4.44791e-20	-20.1659	chr5	68578487	68578505	19	+	repeats:1253992	NA	NA	NA	Btaurus_custom_repeats	(A)n	5
chr5	68578001	68579000	1000	*	hypo	3.72024e-23	4.44791e-20	-20.1659	chr5	68578954	68579118	165	-	repeats:1253993	NA	NA	NA	Btaurus_custom_repeats	Bov-tA1	5
chr5	68578001	68579000	1000	*	hypo	3.72024e-23	4.44791e-20	-20.1659	chr5	68532341	68598898	66558	*	CpG-deserts:3749	NA	NA	NA	Btaurus_custom_CpG-deserts	NA	5
chr5	68578001	68579000	1000	*	hypo	3.72024e-23	4.44791e-20	-20.1659	chr5	68542281	68603070	60790	-	genes:7365	NA	NA	NA	Btaurus_custom_genes	516864	5
chr5	74829001	74830000	1000	*	hyper	1.68979e-99	9.46438e-95	34.8144	chr5	74829462	74829515	54	-	repeats:1268886	NA	NA	NA	Btaurus_custom_repeats	L3	21
chr5	74829001	74830000	1000	*	hyper	1.68979e-99	9.46438e-95	34.8144	chr5	74829653	74829715	63	-	repeats:1268887	NA	NA	NA	Btaurus_custom_repeats	Bov-tA3	21
chr5	74829001	74830000	1000	*	hyper	1.68979e-99	9.46438e-95	34.8144	chr5	74829716	74830231	516	-	repeats:1268888	NA	NA	NA	Btaurus_custom_repeats	BovB	21
chr5	74829001	74830000	1000	*	hyper	1.68979e-99	9.46438e-95	34.8144	chr5	74810485	74862042	51558	*	CpG-deserts:3790	NA	NA	NA	Btaurus_custom_CpG-deserts	NA	21
chr5	74829001	74830000	1000	*	hyper	1.68979e-99	9.46438e-95	34.8144	chr5	74805906	74883638	77733	*	inter:2764	NA	NA	NA	Btaurus_custom_inter	NA	21
chr5	108116001	108117000	1000	*	hypo	2.66722e-22	2.84759e-19	-26.3693	chr5	108114817	108116816	2000	*	CpG-shores:10838	NA	NA	NA	Btaurus_custom_CpG-shores	NA	3
chr5	108116001	108117000	1000	*	hypo	2.66722e-22	2.84759e-19	-26.3693	chr5	108116817	108118816	2000	*	CpG-shelves:8705	NA	NA	NA	Btaurus_custom_CpG-shelves	NA	3
chr5	108116001	108117000	1000	*	hypo	2.66722e-22	2.84759e-19	-26.3693	chr5	108116192	108116274	83	+	repeats:1342473	NA	NA	NA	Btaurus_custom_repeats	Bov-tA2	3
chr5	108116001	108117000	1000	*	hypo	2.66722e-22	2.84759e-19	-26.3693	chr5	108116275	108116371	97	+	repeats:1342474	NA	NA	NA	Btaurus_custom_repeats	BOV-A2	3
chr5	108116001	108117000	1000	*	hypo	2.66722e-22	2.84759e-19	-26.3693	chr5	108116912	108116933	22	+	repeats:1342475	NA	NA	NA	Btaurus_custom_repeats	(TA)n	3
chr5	108116001	108117000	1000	*	hypo	2.66722e-22	2.84759e-19	-26.3693	chr5	108113703	108138584	24882	*	inter:2993	NA	NA	NA	Btaurus_custom_inter	NA	3
chr5	110046001	110047000	1000	*	hyper	1.20687e-22	1.35819e-19	20.4123	chr5	110045679	110047678	2000	*	CpG-shelves:8844	NA	NA	NA	Btaurus_custom_CpG-shelves	NA	4
chr5	110046001	110047000	1000	*	hyper	1.20687e-22	1.35819e-19	20.4123	chr5	110045879	110046172	294	-	repeats:1345850	NA	NA	NA	Btaurus_custom_repeats	CHR-2A	4
chr5	110046001	110047000	1000	*	hyper	1.20687e-22	1.35819e-19	20.4123	chr5	110046173	110046215	43	-	repeats:1345851	NA	NA	NA	Btaurus_custom_repeats	CHR-2_BT	4
chr5	110046001	110047000	1000	*	hyper	1.20687e-22	1.35819e-19	20.4123	chr5	110046527	110046624	98	+	repeats:1345852	NA	NA	NA	Btaurus_custom_repeats	A-rich	4
chr5	110046001	110047000	1000	*	hyper	1.20687e-22	1.35819e-19	20.4123	chr5	110024720	110052710	27991	*	inter:3021	NA	NA	NA	Btaurus_custom_inter	NA	4
chr5	113970001	113971000	1000	*	hyper	3.1234e-66	8.12218e-62	23.3656	chr5	113969906	113970196	291	-	repeats:1354642	NA	NA	NA	Btaurus_custom_repeats	L1MB3	3
chr5	113970001	113971000	1000	*	hyper	3.1234e-66	8.12218e-62	23.3656	chr5	113970197	113970440	244	-	repeats:1354643	NA	NA	NA	Btaurus_custom_repeats	CHR-2_BT	3
chr5	113970001	113971000	1000	*	hyper	3.1234e-66	8.12218e-62	23.3656	chr5	113970441	113970627	187	-	repeats:1354644	NA	NA	NA	Btaurus_custom_repeats	L1MB3	3
chr5	113970001	113971000	1000	*	hyper	3.1234e-66	8.12218e-62	23.3656	chr5	113970644	113970927	284	-	repeats:1354645	NA	NA	NA	Btaurus_custom_repeats	CHR-2B	3
chr5	113970001	113971000	1000	*	hyper	3.1234e-66	8.12218e-62	23.3656	chr5	113970992	113971196	205	+	repeats:1354646	NA	NA	NA	Btaurus_custom_repeats	Bov-tA3	3
chr5	113970001	113971000	1000	*	hyper	3.1234e-66	8.12218e-62	23.3656	chr5	113964101	113975074	10974	*	CpG-deserts:4169	NA	NA	NA	Btaurus_custom_CpG-deserts	NA	3
chr5	113970001	113971000	1000	*	hyper	3.1234e-66	8.12218e-62	23.3656	chr5	113959664	114521295	561632	*	inter:3089	NA	NA	NA	Btaurus_custom_inter	NA	3
chr5	114832001	114833000	1000	*	hypo	2.22426e-62	4.62723e-58	-24.8239	chr5	114752957	114868297	115341	+	transcripts:2958	NA	NA	NA	Btaurus_custom_transcripts	NM_001102299	5
chr5	114832001	114833000	1000	*	hypo	2.22426e-62	4.62723e-58	-24.8239	chr5	114830513	114837054	6542	+	introns:25483	NA	NA	NA	Btaurus_custom_introns	NM_001102299	5
chr5	114832001	114833000	1000	*	hypo	2.22426e-62	4.62723e-58	-24.8239	chr5	114830575	114832574	2000	*	CpG-shores:11403	NA	NA	NA	Btaurus_custom_CpG-shores	NA	5
chr5	114832001	114833000	1000	*	hypo	2.22426e-62	4.62723e-58	-24.8239	chr5	114832575	114835079	2505	*	CpG-shelves:9140	NA	NA	NA	Btaurus_custom_CpG-shelves	NA	5
chr5	114832001	114833000	1000	*	hypo	2.22426e-62	4.62723e-58	-24.8239	chr5	114832123	114832340	218	-	repeats:1356397	NA	NA	NA	Btaurus_custom_repeats	L2	5
chr5	114832001	114833000	1000	*	hypo	2.22426e-62	4.62723e-58	-24.8239	chr5	114832595	114833612	1018	-	repeats:1356398	NA	NA	NA	Btaurus_custom_repeats	EuthAT-2	5
chr5	114832001	114833000	1000	*	hypo	2.22426e-62	4.62723e-58	-24.8239	chr5	114752957	114868297	115341	+	genes:12464	NA	NA	NA	Btaurus_custom_genes	616294	5
chr5	115877001	115878000	1000	*	hyper	1.27972e-16	5.4427e-14	21.5922	chr5	115876805	115877001	197	-	repeats:1358708	NA	NA	NA	Btaurus_custom_repeats	Bov-tA1	5
chr5	115877001	115878000	1000	*	hyper	1.27972e-16	5.4427e-14	21.5922	chr5	115877212	115877392	181	+	repeats:1358709	NA	NA	NA	Btaurus_custom_repeats	SINE2-3_BT	5
chr5	115877001	115878000	1000	*	hyper	1.27972e-16	5.4427e-14	21.5922	chr5	115877806	115877914	109	+	repeats:1358710	NA	NA	NA	Btaurus_custom_repeats	SINE2-1_BT	5
chr5	115877001	115878000	1000	*	hyper	1.27972e-16	5.4427e-14	21.5922	chr5	115822286	115883628	61343	*	CpG-deserts:4225	NA	NA	NA	Btaurus_custom_CpG-deserts	NA	5
chr5	115877001	115878000	1000	*	hyper	1.27972e-16	5.4427e-14	21.5922	chr5	115829118	115888339	59222	*	inter:3099	NA	NA	NA	Btaurus_custom_inter	NA	5
chr5	116108001	116109000	1000	*	hyper	2.11909e-59	3.95628e-55	22.6333	chr5	116028707	116169395	140689	+	transcripts:2967	NA	NA	NA	Btaurus_custom_transcripts	NM_001077051	6
chr5	116108001	116109000	1000	*	hyper	2.11909e-59	3.95628e-55	22.6333	chr5	116094099	116146071	51973	+	introns:25561	NA	NA	NA	Btaurus_custom_introns	NM_001077051	6
chr5	116108001	116109000	1000	*	hyper	2.11909e-59	3.95628e-55	22.6333	chr5	116108049	116108231	183	-	repeats:1359172	NA	NA	NA	Btaurus_custom_repeats	Bov-tA2	6
chr5	116108001	116109000	1000	*	hyper	2.11909e-59	3.95628e-55	22.6333	chr5	116108350	116108401	52	+	repeats:1359173	NA	NA	NA	Btaurus_custom_repeats	Bov-tA3	6
chr5	116108001	116109000	1000	*	hyper	2.11909e-59	3.95628e-55	22.6333	chr5	116108402	116108414	13	+	repeats:1359174	NA	NA	NA	Btaurus_custom_repeats	BOV-A2	6
chr5	116108001	116109000	1000	*	hyper	2.11909e-59	3.95628e-55	22.6333	chr5	116108424	116108553	130	-	repeats:1359175	NA	NA	NA	Btaurus_custom_repeats	MIRb	6
chr5	116108001	116109000	1000	*	hyper	2.11909e-59	3.95628e-55	22.6333	chr5	116108883	116108917	35	+	repeats:1359176	NA	NA	NA	Btaurus_custom_repeats	(AC)n	6
chr5	116108001	116109000	1000	*	hyper	2.11909e-59	3.95628e-55	22.6333	chr5	116108918	116108996	79	+	repeats:1359177	NA	NA	NA	Btaurus_custom_repeats	Bov-tA3	6
chr5	116108001	116109000	1000	*	hyper	2.11909e-59	3.95628e-55	22.6333	chr5	116070108	116118361	48254	*	CpG-deserts:4231	NA	NA	NA	Btaurus_custom_CpG-deserts	NA	6
chr5	116108001	116109000	1000	*	hyper	2.11909e-59	3.95628e-55	22.6333	chr5	116028707	116169395	140689	+	genes:13277	NA	NA	NA	Btaurus_custom_genes	767990	6
chr5	118428001	118429000	1000	*	hypo	9.70096e-44	7.67767e-40	-20.6438	chr5	118304835	118480467	175633	+	transcripts:2979	NA	NA	NA	Btaurus_custom_transcripts	NM_001077000	9
chr5	118428001	118429000	1000	*	hypo	9.70096e-44	7.67767e-40	-20.6438	chr5	118414105	118455128	41024	+	introns:25624	NA	NA	NA	Btaurus_custom_introns	NM_001077000	9
chr5	118428001	118429000	1000	*	hypo	9.70096e-44	7.67767e-40	-20.6438	chr5	118428730	118429036	307	*	CpG-islands:6768	NA	NA	NA	Btaurus_custom_CpG-islands	NA	9
chr5	118428001	118429000	1000	*	hypo	9.70096e-44	7.67767e-40	-20.6438	chr5	118427099	118428729	1631	*	CpG-shores:11871	NA	NA	NA	Btaurus_custom_CpG-shores	NA	9
chr5	118428001	118429000	1000	*	hypo	9.70096e-44	7.67767e-40	-20.6438	chr5	118304835	118480467	175633	+	genes:13221	NA	NA	NA	Btaurus_custom_genes	767927	9
chr6	17118001	17119000	1000	*	hyper	4.09173e-14	1.04025e-11	20.9212	chr6	17084271	17200169	115899	+	transcripts:3420	NA	NA	NA	Btaurus_custom_transcripts	NM_001192856	3
chr6	17118001	17119000	1000	*	hyper	4.09173e-14	1.04025e-11	20.9212	chr6	17088789	17161489	72701	+	introns:29030	NA	NA	NA	Btaurus_custom_introns	NM_001192856	3
chr6	17118001	17119000	1000	*	hyper	4.09173e-14	1.04025e-11	20.9212	chr6	17118076	17118271	196	-	repeats:1399817	NA	NA	NA	Btaurus_custom_repeats	L3	3
chr6	17118001	17119000	1000	*	hyper	4.09173e-14	1.04025e-11	20.9212	chr6	17118308	17118532	225	+	repeats:1399818	NA	NA	NA	Btaurus_custom_repeats	MIRb	3
chr6	17118001	17119000	1000	*	hyper	4.09173e-14	1.04025e-11	20.9212	chr6	17118557	17120173	1617	-	repeats:1399819	NA	NA	NA	Btaurus_custom_repeats	L1_BT	3
chr6	17118001	17119000	1000	*	hyper	4.09173e-14	1.04025e-11	20.9212	chr6	17089696	17165444	75749	*	CpG-deserts:4419	NA	NA	NA	Btaurus_custom_CpG-deserts	NA	3
chr6	17118001	17119000	1000	*	hyper	4.09173e-14	1.04025e-11	20.9212	chr6	17084271	17200169	115899	+	genes:9893	NA	NA	NA	Btaurus_custom_genes	535399	3
chr6	19347001	19348000	1000	*	hypo	1.01385e-33	3.96884e-30	-29.9155	chr6	19301426	19453018	151593	-	transcripts:3623	NA	NA	NA	Btaurus_custom_transcripts	NM_001099035	5
chr6	19347001	19348000	1000	*	hypo	1.01385e-33	3.96884e-30	-29.9155	chr6	19333793	19421006	87214	-	introns:30705	NA	NA	NA	Btaurus_custom_introns	NM_001099035	5
chr6	19347001	19348000	1000	*	hypo	1.01385e-33	3.96884e-30	-29.9155	chr6	19347152	19348401	1250	+	repeats:1404257	NA	NA	NA	Btaurus_custom_repeats	BovB	5
chr6	19347001	19348000	1000	*	hypo	1.01385e-33	3.96884e-30	-29.9155	chr6	19258638	19448781	190144	*	CpG-deserts:4427	NA	NA	NA	Btaurus_custom_CpG-deserts	NA	5
chr6	19347001	19348000	1000	*	hypo	1.01385e-33	3.96884e-30	-29.9155	chr6	19301426	19453018	151593	-	genes:8445	NA	NA	NA	Btaurus_custom_genes	526205	5
chr6	21826001	21827000	1000	*	hypo	1.56002e-20	1.25929e-17	-24.4417	chr6	21808278	21851763	43486	+	transcripts:3427	NA	NA	NA	Btaurus_custom_transcripts	NM_001193108	3
chr6	21826001	21827000	1000	*	hypo	1.56002e-20	1.25929e-17	-24.4417	chr6	21824819	21828437	3619	+	introns:29088	NA	NA	NA	Btaurus_custom_introns	NM_001193108	3
chr6	21826001	21827000	1000	*	hypo	1.56002e-20	1.25929e-17	-24.4417	chr6	21824332	21826331	2000	*	CpG-shores:12414	NA	NA	NA	Btaurus_custom_CpG-shores	NA	3
chr6	21826001	21827000	1000	*	hypo	1.56002e-20	1.25929e-17	-24.4417	chr6	21826332	21828331	2000	*	CpG-shelves:9728	NA	NA	NA	Btaurus_custom_CpG-shelves	NA	3
chr6	21826001	21827000	1000	*	hypo	1.56002e-20	1.25929e-17	-24.4417	chr6	21825969	21826134	166	+	repeats:1409167	NA	NA	NA	Btaurus_custom_repeats	MER5B	3
chr6	21826001	21827000	1000	*	hypo	1.56002e-20	1.25929e-17	-24.4417	chr6	21826220	21826359	140	+	repeats:1409168	NA	NA	NA	Btaurus_custom_repeats	MER5A	3
chr6	21826001	21827000	1000	*	hypo	1.56002e-20	1.25929e-17	-24.4417	chr6	21826379	21826506	128	+	repeats:1409169	NA	NA	NA	Btaurus_custom_repeats	Bov-tA1	3
chr6	21826001	21827000	1000	*	hypo	1.56002e-20	1.25929e-17	-24.4417	chr6	21826704	21826823	120	-	repeats:1409170	NA	NA	NA	Btaurus_custom_repeats	SINE2-1_BT	3
chr6	21826001	21827000	1000	*	hypo	1.56002e-20	1.25929e-17	-24.4417	chr6	21826862	21827427	566	-	repeats:1409171	NA	NA	NA	Btaurus_custom_repeats	MER34A1	3
chr6	21826001	21827000	1000	*	hypo	1.56002e-20	1.25929e-17	-24.4417	chr6	21808278	21851763	43486	+	genes:12472	NA	NA	NA	Btaurus_custom_genes	616320	3
chr6	24152001	24153000	1000	*	hypo	1.6027e-28	3.62409e-25	-22.5488	chr6	24152540	24152740	201	-	repeats:1413836	NA	NA	NA	Btaurus_custom_repeats	Bov-tA2	3
chr6	24152001	24153000	1000	*	hypo	1.6027e-28	3.62409e-25	-22.5488	chr6	24152742	24152860	119	-	repeats:1413837	NA	NA	NA	Btaurus_custom_repeats	Bov-tA2	3
chr6	24152001	24153000	1000	*	hypo	1.6027e-28	3.62409e-25	-22.5488	chr6	24152960	24153032	73	+	repeats:1413838	NA	NA	NA	Btaurus_custom_repeats	Arthur1B	3
chr6	24152001	24153000	1000	*	hypo	1.6027e-28	3.62409e-25	-22.5488	chr6	23450434	24522407	1071974	*	CpG-deserts:4445	NA	NA	NA	Btaurus_custom_CpG-deserts	NA	3
chr6	24152001	24153000	1000	*	hypo	1.6027e-28	3.62409e-25	-22.5488	chr6	23768401	24210612	442212	*	inter:3201	NA	NA	NA	Btaurus_custom_inter	NA	3
chr6	25436001	25437000	1000	*	hypo	1.43818e-14	4.08253e-12	-20.7919	chr6	25436194	25436547	354	+	repeats:1416495	NA	NA	NA	Btaurus_custom_repeats	BovB	4
chr6	25436001	25437000	1000	*	hypo	1.43818e-14	4.08253e-12	-20.7919	chr6	25436549	25436613	65	+	repeats:1416496	NA	NA	NA	Btaurus_custom_repeats	Bov-tA3	4
chr6	25436001	25437000	1000	*	hypo	1.43818e-14	4.08253e-12	-20.7919	chr6	25436949	25437216	268	-	repeats:1416497	NA	NA	NA	Btaurus_custom_repeats	BOV-A2	4
chr6	25436001	25437000	1000	*	hypo	1.43818e-14	4.08253e-12	-20.7919	chr6	25078423	25524761	446339	*	CpG-deserts:4450	NA	NA	NA	Btaurus_custom_CpG-deserts	NA	4
chr6	25436001	25437000	1000	*	hypo	1.43818e-14	4.08253e-12	-20.7919	chr6	25429845	25480626	50782	*	inter:3214	NA	NA	NA	Btaurus_custom_inter	NA	4
chr6	52599001	52600000	1000	*	hypo	2.57018e-16	1.02994e-13	-25.6095	chr6	52599191	52599388	198	+	repeats:1472715	NA	NA	NA	Btaurus_custom_repeats	L1_BT	5
chr6	52599001	52600000	1000	*	hypo	2.57018e-16	1.02994e-13	-25.6095	chr6	52599481	52599760	280	+	repeats:1472716	NA	NA	NA	Btaurus_custom_repeats	MER92D	5
chr6	52599001	52600000	1000	*	hypo	2.57018e-16	1.02994e-13	-25.6095	chr6	52599794	52599860	67	+	repeats:1472717	NA	NA	NA	Btaurus_custom_repeats	(TATA)n	5
chr6	52599001	52600000	1000	*	hypo	2.57018e-16	1.02994e-13	-25.6095	chr6	49963947	55637180	5673234	*	CpG-deserts:4504	NA	NA	NA	Btaurus_custom_CpG-deserts	NA	5
chr6	52599001	52600000	1000	*	hypo	2.57018e-16	1.02994e-13	-25.6095	chr6	50427980	56850590	6422611	*	inter:3263	NA	NA	NA	Btaurus_custom_inter	NA	5
chr6	58046001	58047000	1000	*	hypo	3.34067e-15	1.07364e-12	-22.2135	chr6	58045907	58046054	148	+	repeats:1484151	NA	NA	NA	Btaurus_custom_repeats	LTR78	3
chr6	58046001	58047000	1000	*	hypo	3.34067e-15	1.07364e-12	-22.2135	chr6	58046065	58046134	70	-	repeats:1484152	NA	NA	NA	Btaurus_custom_repeats	Bov-tA2	3
chr6	58046001	58047000	1000	*	hypo	3.34067e-15	1.07364e-12	-22.2135	chr6	58046137	58046512	376	-	repeats:1484153	NA	NA	NA	Btaurus_custom_repeats	BovB	3
chr6	58046001	58047000	1000	*	hypo	3.34067e-15	1.07364e-12	-22.2135	chr6	58046513	58046589	77	-	repeats:1484154	NA	NA	NA	Btaurus_custom_repeats	MIRb	3
chr6	58046001	58047000	1000	*	hypo	3.34067e-15	1.07364e-12	-22.2135	chr6	58046914	58047302	389	+	repeats:1484155	NA	NA	NA	Btaurus_custom_repeats	MLT1B	3
chr6	58046001	58047000	1000	*	hypo	3.34067e-15	1.07364e-12	-22.2135	chr6	57968914	58087480	118567	*	CpG-deserts:4514	NA	NA	NA	Btaurus_custom_CpG-deserts	NA	3
chr6	58046001	58047000	1000	*	hypo	3.34067e-15	1.07364e-12	-22.2135	chr6	58041091	58050660	9570	*	inter:3269	NA	NA	NA	Btaurus_custom_inter	NA	3
chr6	61549001	61550000	1000	*	hypo	1.53421e-10	1.65642e-08	-20.191	chr6	61549353	61549441	89	+	repeats:1491669	NA	NA	NA	Btaurus_custom_repeats	Bov-tA1	4
chr6	61549001	61550000	1000	*	hypo	1.53421e-10	1.65642e-08	-20.191	chr6	61549442	61549473	32	+	repeats:1491670	NA	NA	NA	Btaurus_custom_repeats	BOV-A2	4
chr6	61549001	61550000	1000	*	hypo	1.53421e-10	1.65642e-08	-20.191	chr6	61482736	63092485	1609750	*	CpG-deserts:4542	NA	NA	NA	Btaurus_custom_CpG-deserts	NA	4
chr6	61549001	61550000	1000	*	hypo	1.53421e-10	1.65642e-08	-20.191	chr6	61477848	62834652	1356805	*	inter:3287	NA	NA	NA	Btaurus_custom_inter	NA	4
chr6	102952001	102953000	1000	*	hypo	9.41592e-18	4.83492e-15	-22.8016	chr6	102951956	102952093	138	-	repeats:1581876	NA	NA	NA	Btaurus_custom_repeats	MIRb	3
chr6	102952001	102953000	1000	*	hypo	9.41592e-18	4.83492e-15	-22.8016	chr6	102952148	102952243	96	+	repeats:1581877	NA	NA	NA	Btaurus_custom_repeats	Bov-tA3	3
chr6	102952001	102953000	1000	*	hypo	9.41592e-18	4.83492e-15	-22.8016	chr6	102952607	102952770	164	-	repeats:1581878	NA	NA	NA	Btaurus_custom_repeats	MER53	3
chr6	102952001	102953000	1000	*	hypo	9.41592e-18	4.83492e-15	-22.8016	chr6	102933256	102981909	48654	*	CpG-deserts:4699	NA	NA	NA	Btaurus_custom_CpG-deserts	NA	3
chr6	102952001	102953000	1000	*	hypo	9.41592e-18	4.83492e-15	-22.8016	chr6	102543092	103013198	470107	*	inter:3441	NA	NA	NA	Btaurus_custom_inter	NA	3
chr6	107581001	107582000	1000	*	hyper	9.28926e-21	7.78331e-18	31.5491	chr6	107581046	107581398	353	+	repeats:1593655	NA	NA	NA	Btaurus_custom_repeats	MER58B	3
chr6	107581001	107582000	1000	*	hyper	9.28926e-21	7.78331e-18	31.5491	chr6	107581501	107581808	308	-	repeats:1593656	NA	NA	NA	Btaurus_custom_repeats	MLT1K	3
chr6	107581001	107582000	1000	*	hyper	9.28926e-21	7.78331e-18	31.5491	chr6	106545055	108693106	2148052	*	CpG-deserts:4731	NA	NA	NA	Btaurus_custom_CpG-deserts	NA	3
chr6	107581001	107582000	1000	*	hyper	9.28926e-21	7.78331e-18	31.5491	chr6	106540230	108599625	2059396	*	inter:3454	NA	NA	NA	Btaurus_custom_inter	NA	3
chr6	113479001	113480000	1000	*	hyper	6.09393e-65	1.43133e-60	24.3787	chr6	113406640	113504795	98156	+	transcripts:3577	NA	NA	NA	Btaurus_custom_transcripts	NM_001099176	3
chr6	113479001	113480000	1000	*	hyper	6.09393e-65	1.43133e-60	24.3787	chr6	113479326	113479406	81	+	CDS:32274	NA	NA	NA	Btaurus_custom_CDS	NA	3
chr6	113479001	113480000	1000	*	hyper	6.09393e-65	1.43133e-60	24.3787	chr6	113479326	113479406	81	+	exons:33936	NA	NA	NA	Btaurus_custom_exons	NM_001099176	3
chr6	113479001	113480000	1000	*	hyper	6.09393e-65	1.43133e-60	24.3787	chr6	113475483	113479325	3843	+	introns:30394	NA	NA	NA	Btaurus_custom_introns	NM_001099176	3
chr6	113479001	113480000	1000	*	hyper	6.09393e-65	1.43133e-60	24.3787	chr6	113479407	113480498	1092	+	introns:30395	NA	NA	NA	Btaurus_custom_introns	NM_001099176	3
chr6	113479001	113480000	1000	*	hyper	6.09393e-65	1.43133e-60	24.3787	chr6	113479205	113481204	2000	*	CpG-shores:13176	NA	NA	NA	Btaurus_custom_CpG-shores	NA	3
chr6	113479001	113480000	1000	*	hyper	6.09393e-65	1.43133e-60	24.3787	chr6	113477888	113479204	1317	*	CpG-shelves:10414	NA	NA	NA	Btaurus_custom_CpG-shelves	NA	3
chr6	113479001	113480000	1000	*	hyper	6.09393e-65	1.43133e-60	24.3787	chr6	113478937	113479139	203	+	repeats:1608724	NA	NA	NA	Btaurus_custom_repeats	Bov-tA3	3
chr6	113479001	113480000	1000	*	hyper	6.09393e-65	1.43133e-60	24.3787	chr6	113479562	113479677	116	-	repeats:1608725	NA	NA	NA	Btaurus_custom_repeats	SINE2-1_BT	3
chr6	113479001	113480000	1000	*	hyper	6.09393e-65	1.43133e-60	24.3787	chr6	113406640	113504795	98156	+	genes:12969	NA	NA	NA	Btaurus_custom_genes	618286	3
chr7	24470001	24471000	1000	*	hypo	1.49626e-10	1.62096e-08	-20.3289	chr7	24410759	24678664	267906	-	transcripts:4395	NA	NA	NA	Btaurus_custom_transcripts	NM_001206114	3
chr7	24470001	24471000	1000	*	hypo	1.49626e-10	1.62096e-08	-20.3289	chr7	24462110	24482112	20003	-	introns:36997	NA	NA	NA	Btaurus_custom_introns	NM_001206114	3
chr7	24470001	24471000	1000	*	hypo	1.49626e-10	1.62096e-08	-20.3289	chr7	24470232	24470767	536	-	repeats:1671027	NA	NA	NA	Btaurus_custom_repeats	L1MEd	3
chr7	24470001	24471000	1000	*	hypo	1.49626e-10	1.62096e-08	-20.3289	chr7	24470878	24470971	94	+	repeats:1671028	NA	NA	NA	Btaurus_custom_repeats	L1M3	3
chr7	24470001	24471000	1000	*	hypo	1.49626e-10	1.62096e-08	-20.3289	chr7	24470973	24472945	1973	+	repeats:1671029	NA	NA	NA	Btaurus_custom_repeats	L1MB3	3
chr7	24470001	24471000	1000	*	hypo	1.49626e-10	1.62096e-08	-20.3289	chr7	24268945	24673335	404391	*	CpG-deserts:5411	NA	NA	NA	Btaurus_custom_CpG-deserts	NA	3
chr7	24470001	24471000	1000	*	hypo	1.49626e-10	1.62096e-08	-20.3289	chr7	24410759	24678664	267906	-	genes:10235	NA	NA	NA	Btaurus_custom_genes	537961	3
chr7	25912001	25913000	1000	*	hypo	2.50855e-19	1.66048e-16	-22.3224	chr7	25912177	25912524	348	+	repeats:1673771	NA	NA	NA	Btaurus_custom_repeats	BovB	4
chr7	25912001	25913000	1000	*	hypo	2.50855e-19	1.66048e-16	-22.3224	chr7	25912526	25912591	66	+	repeats:1673772	NA	NA	NA	Btaurus_custom_repeats	Bov-tA3	4
chr7	25912001	25913000	1000	*	hypo	2.50855e-19	1.66048e-16	-22.3224	chr7	25912604	25912670	67	-	repeats:1673773	NA	NA	NA	Btaurus_custom_repeats	SINE2-2_BT	4
chr7	25912001	25913000	1000	*	hypo	2.50855e-19	1.66048e-16	-22.3224	chr7	25912776	25912851	76	-	repeats:1673774	NA	NA	NA	Btaurus_custom_repeats	Charlie4z	4
chr7	25912001	25913000	1000	*	hypo	2.50855e-19	1.66048e-16	-22.3224	chr7	25912919	25913139	221	-	repeats:1673775	NA	NA	NA	Btaurus_custom_repeats	L1MB8	4
chr7	25912001	25913000	1000	*	hypo	2.50855e-19	1.66048e-16	-22.3224	chr7	25857593	26463111	605519	*	CpG-deserts:5416	NA	NA	NA	Btaurus_custom_CpG-deserts	NA	4
chr7	25912001	25913000	1000	*	hypo	2.50855e-19	1.66048e-16	-22.3224	chr7	25853056	26205646	352591	*	inter:3884	NA	NA	NA	Btaurus_custom_inter	NA	4
chr7	26526001	26527000	1000	*	hypo	7.97474e-20	5.74407e-17	-29.5984	chr7	26526222	26526392	171	+	repeats:1674887	NA	NA	NA	Btaurus_custom_repeats	L2d2	4
chr7	26526001	26527000	1000	*	hypo	7.97474e-20	5.74407e-17	-29.5984	chr7	26526935	26527145	211	+	repeats:1674888	NA	NA	NA	Btaurus_custom_repeats	MIR	4
chr7	26526001	26527000	1000	*	hypo	7.97474e-20	5.74407e-17	-29.5984	chr7	26471653	26732704	261052	*	CpG-deserts:5417	NA	NA	NA	Btaurus_custom_CpG-deserts	NA	4
chr7	26526001	26527000	1000	*	hypo	7.97474e-20	5.74407e-17	-29.5984	chr7	26467628	26554471	86844	*	inter:3887	NA	NA	NA	Btaurus_custom_inter	NA	4
chr7	27386001	27387000	1000	*	hypo	1.8218e-22	1.99772e-19	-24.7461	chr7	27359034	27434689	75656	-	transcripts:4406	NA	NA	NA	Btaurus_custom_transcripts	NM_001079579	5
chr7	27386001	27387000	1000	*	hypo	1.8218e-22	1.99772e-19	-24.7461	chr7	27384848	27387775	2928	-	introns:37113	NA	NA	NA	Btaurus_custom_introns	NM_001079579	5
chr7	27386001	27387000	1000	*	hypo	1.8218e-22	1.99772e-19	-24.7461	chr7	27386500	27386562	63	-	repeats:1676481	NA	NA	NA	Btaurus_custom_repeats	MER45A	5
chr7	27386001	27387000	1000	*	hypo	1.8218e-22	1.99772e-19	-24.7461	chr7	27286629	27430483	143855	*	CpG-deserts:5423	NA	NA	NA	Btaurus_custom_CpG-deserts	NA	5
chr7	27386001	27387000	1000	*	hypo	1.8218e-22	1.99772e-19	-24.7461	chr7	27359034	27434689	75656	-	genes:3772	NA	NA	NA	Btaurus_custom_genes	505627	5
chr7	28701001	28702000	1000	*	hyper	1.51057e-15	5.19774e-13	23.0592	chr7	28700799	28701546	748	-	repeats:1679047	NA	NA	NA	Btaurus_custom_repeats	BovB	5
chr7	28701001	28702000	1000	*	hyper	1.51057e-15	5.19774e-13	23.0592	chr7	28701855	28701953	99	+	repeats:1679048	NA	NA	NA	Btaurus_custom_repeats	L2a	5
chr7	28701001	28702000	1000	*	hyper	1.51057e-15	5.19774e-13	23.0592	chr7	27438846	29108201	1669356	*	CpG-deserts:5424	NA	NA	NA	Btaurus_custom_CpG-deserts	NA	5
chr7	28701001	28702000	1000	*	hyper	1.51057e-15	5.19774e-13	23.0592	chr7	27434690	29020389	1585700	*	inter:3894	NA	NA	NA	Btaurus_custom_inter	NA	5
chr7	29632001	29633000	1000	*	hyper	8.56593e-17	3.74371e-14	24.8689	chr7	29632142	29632275	134	+	repeats:1680685	NA	NA	NA	Btaurus_custom_repeats	MIRb	4
chr7	29632001	29633000	1000	*	hyper	8.56593e-17	3.74371e-14	24.8689	chr7	29632518	29632945	428	+	repeats:1680686	NA	NA	NA	Btaurus_custom_repeats	BovB	4
chr7	29632001	29633000	1000	*	hyper	8.56593e-17	3.74371e-14	24.8689	chr7	29632946	29633012	67	+	repeats:1680687	NA	NA	NA	Btaurus_custom_repeats	Bov-tA3	4
chr7	29632001	29633000	1000	*	hyper	8.56593e-17	3.74371e-14	24.8689	chr7	29116521	30241465	1124945	*	CpG-deserts:5425	NA	NA	NA	Btaurus_custom_CpG-deserts	NA	4
chr7	29632001	29633000	1000	*	hyper	8.56593e-17	3.74371e-14	24.8689	chr7	29124842	30130215	1005374	*	inter:3895	NA	NA	NA	Btaurus_custom_inter	NA	4
chr7	51418001	51419000	1000	*	hyper	2.11726e-67	5.70969e-63	28.764	chr7	51364569	51435251	70683	+	transcripts:4089	NA	NA	NA	Btaurus_custom_transcripts	NM_001078164	3
chr7	51418001	51419000	1000	*	hyper	2.11726e-67	5.70969e-63	28.764	chr7	51390311	51434772	44462	+	introns:34620	NA	NA	NA	Btaurus_custom_introns	NM_001078164	3
chr7	51418001	51419000	1000	*	hyper	2.11726e-67	5.70969e-63	28.764	chr7	51417227	51419226	2000	*	CpG-shelves:12537	NA	NA	NA	Btaurus_custom_CpG-shelves	NA	3
chr7	51418001	51419000	1000	*	hyper	2.11726e-67	5.70969e-63	28.764	chr7	51418257	51418286	30	+	repeats:1723154	NA	NA	NA	Btaurus_custom_repeats	GA-rich	3
chr7	51418001	51419000	1000	*	hyper	2.11726e-67	5.70969e-63	28.764	chr7	51418648	51418699	52	-	repeats:1723155	NA	NA	NA	Btaurus_custom_repeats	L2d2	3
chr7	51418001	51419000	1000	*	hyper	2.11726e-67	5.70969e-63	28.764	chr7	51418663	51418848	186	-	repeats:1723156	NA	NA	NA	Btaurus_custom_repeats	MIRb	3
chr7	51418001	51419000	1000	*	hyper	2.11726e-67	5.70969e-63	28.764	chr7	51364569	51435251	70683	+	genes:13442	NA	NA	NA	Btaurus_custom_genes	777789	3
chr7	62549001	62550000	1000	*	hyper	6.07034e-39	3.56446e-35	40.8396	chr7	62548922	62549525	604	-	repeats:1746800	NA	NA	NA	Btaurus_custom_repeats	L1M2	3
chr7	62549001	62550000	1000	*	hyper	6.07034e-39	3.56446e-35	40.8396	chr7	62549526	62550803	1278	+	repeats:1746801	NA	NA	NA	Btaurus_custom_repeats	BTLTR1C	3
chr7	62549001	62550000	1000	*	hyper	6.07034e-39	3.56446e-35	40.8396	chr7	62474039	62631577	157539	*	CpG-deserts:5726	NA	NA	NA	Btaurus_custom_CpG-deserts	NA	3
chr7	62549001	62550000	1000	*	hyper	6.07034e-39	3.56446e-35	40.8396	chr7	62508686	62558339	49654	*	inter:4148	NA	NA	NA	Btaurus_custom_inter	NA	3
chr7	62615001	62616000	1000	*	hyper	1.7245e-13	3.81539e-11	22.8301	chr7	62614098	62615258	1161	+	repeats:1746943	NA	NA	NA	Btaurus_custom_repeats	BovB	3
chr7	62615001	62616000	1000	*	hyper	1.7245e-13	3.81539e-11	22.8301	chr7	62615259	62615325	67	+	repeats:1746944	NA	NA	NA	Btaurus_custom_repeats	Bov-tA3	3
chr7	62615001	62616000	1000	*	hyper	1.7245e-13	3.81539e-11	22.8301	chr7	62615342	62615448	107	+	repeats:1746945	NA	NA	NA	Btaurus_custom_repeats	L1MC1	3
chr7	62615001	62616000	1000	*	hyper	1.7245e-13	3.81539e-11	22.8301	chr7	62615462	62615611	150	+	repeats:1746946	NA	NA	NA	Btaurus_custom_repeats	MIR1_Amn	3
chr7	62615001	62616000	1000	*	hyper	1.7245e-13	3.81539e-11	22.8301	chr7	62615703	62615837	135	-	repeats:1746947	NA	NA	NA	Btaurus_custom_repeats	MIRb	3
chr7	62615001	62616000	1000	*	hyper	1.7245e-13	3.81539e-11	22.8301	chr7	62474039	62631577	157539	*	CpG-deserts:5726	NA	NA	NA	Btaurus_custom_CpG-deserts	NA	3
chr7	62615001	62616000	1000	*	hyper	1.7245e-13	3.81539e-11	22.8301	chr7	62584879	62648037	63159	*	inter:4149	NA	NA	NA	Btaurus_custom_inter	NA	3
chr7	74618001	74619000	1000	*	hypo	3.12185e-24	4.31324e-21	-28.9046	chr7	74616928	74618181	1254	+	repeats:1773585	NA	NA	NA	Btaurus_custom_repeats	BovB	4
chr7	74618001	74619000	1000	*	hypo	3.12185e-24	4.31324e-21	-28.9046	chr7	74618182	74618248	67	+	repeats:1773586	NA	NA	NA	Btaurus_custom_repeats	Bov-tA3	4
chr7	74618001	74619000	1000	*	hypo	3.12185e-24	4.31324e-21	-28.9046	chr7	74618621	74618729	109	-	repeats:1773587	NA	NA	NA	Btaurus_custom_repeats	L2d	4
chr7	74618001	74619000	1000	*	hypo	3.12185e-24	4.31324e-21	-28.9046	chr7	73584859	74816432	1231574	*	CpG-deserts:5770	NA	NA	NA	Btaurus_custom_CpG-deserts	NA	4
chr7	74618001	74619000	1000	*	hypo	3.12185e-24	4.31324e-21	-28.9046	chr7	73899293	75115944	1216652	*	inter:4190	NA	NA	NA	Btaurus_custom_inter	NA	4
chr7	94349001	94350000	1000	*	hyper	1.05677e-33	4.11473e-30	38.5279	chr7	94267371	94398647	131277	-	transcripts:4589	NA	NA	NA	Btaurus_custom_transcripts	NM_001104987	5
chr7	94349001	94350000	1000	*	hyper	1.05677e-33	4.11473e-30	38.5279	chr7	94332770	94398423	65654	-	introns:38419	NA	NA	NA	Btaurus_custom_introns	NM_001104987	5
chr7	94349001	94350000	1000	*	hyper	1.05677e-33	4.11473e-30	38.5279	chr7	94348974	94349085	112	+	repeats:1812737	NA	NA	NA	Btaurus_custom_repeats	MIR	5
chr7	94349001	94350000	1000	*	hyper	1.05677e-33	4.11473e-30	38.5279	chr7	94349360	94349485	126	-	repeats:1812738	NA	NA	NA	Btaurus_custom_repeats	Tigger19b	5
chr7	94349001	94350000	1000	*	hyper	1.05677e-33	4.11473e-30	38.5279	chr7	93954709	94585891	631183	*	CpG-deserts:5818	NA	NA	NA	Btaurus_custom_CpG-deserts	NA	5
chr7	94349001	94350000	1000	*	hyper	1.05677e-33	4.11473e-30	38.5279	chr7	94267371	94398647	131277	-	genes:9412	NA	NA	NA	Btaurus_custom_genes	533635	5
chr7	100362001	100363000	1000	*	hyper	3.90135e-16	1.51067e-13	20.7006	chr7	100361697	100362516	820	+	repeats:1824905	NA	NA	NA	Btaurus_custom_repeats	BovB	4
chr7	100362001	100363000	1000	*	hyper	3.90135e-16	1.51067e-13	20.7006	chr7	100362517	100362622	106	+	repeats:1824906	NA	NA	NA	Btaurus_custom_repeats	Bov-tA2	4
chr7	100362001	100363000	1000	*	hyper	3.90135e-16	1.51067e-13	20.7006	chr7	100362624	100362781	158	+	repeats:1824907	NA	NA	NA	Btaurus_custom_repeats	Bov-tA2	4
chr7	100362001	100363000	1000	*	hyper	3.90135e-16	1.51067e-13	20.7006	chr7	100362783	100363095	313	-	repeats:1824908	NA	NA	NA	Btaurus_custom_repeats	BovB	4
chr7	100362001	100363000	1000	*	hyper	3.90135e-16	1.51067e-13	20.7006	chr7	100141829	101225285	1083457	*	CpG-deserts:5836	NA	NA	NA	Btaurus_custom_CpG-deserts	NA	4
chr7	100362001	100363000	1000	*	hyper	3.90135e-16	1.51067e-13	20.7006	chr7	100136840	101269627	1132788	*	inter:4243	NA	NA	NA	Btaurus_custom_inter	NA	4
chr7	106695001	106696000	1000	*	hypo	2.38579e-35	1.05923e-31	-37.5006	chr7	106497216	106785221	288006	-	transcripts:4603	NA	NA	NA	Btaurus_custom_transcripts	NM_001076432	5
chr7	106695001	106696000	1000	*	hypo	2.38579e-35	1.05923e-31	-37.5006	chr7	106548323	106784856	236534	-	introns:38549	NA	NA	NA	Btaurus_custom_introns	NM_001076432	5
chr7	106695001	106696000	1000	*	hypo	2.38579e-35	1.05923e-31	-37.5006	chr7	106694614	106696613	2000	*	CpG-shelves:13006	NA	NA	NA	Btaurus_custom_CpG-shelves	NA	5
chr7	106695001	106696000	1000	*	hypo	2.38579e-35	1.05923e-31	-37.5006	chr7	106695810	106695899	90	-	repeats:1837291	NA	NA	NA	Btaurus_custom_repeats	L2d	5
chr7	106695001	106696000	1000	*	hypo	2.38579e-35	1.05923e-31	-37.5006	chr7	106497216	106785221	288006	-	genes:12577	NA	NA	NA	Btaurus_custom_genes	616742	5
chr7	107619001	107620000	1000	*	hypo	8.64632e-21	7.29659e-18	-23.9483	chr7	107619060	107619208	149	-	repeats:1838875	NA	NA	NA	Btaurus_custom_repeats	MER5B	3
chr7	107619001	107620000	1000	*	hypo	8.64632e-21	7.29659e-18	-23.9483	chr7	107619565	107619773	209	-	repeats:1838876	NA	NA	NA	Btaurus_custom_repeats	MIR	3
chr7	107619001	107620000	1000	*	hypo	8.64632e-21	7.29659e-18	-23.9483	chr7	107619862	107620130	269	+	repeats:1838877	NA	NA	NA	Btaurus_custom_repeats	BOV-A2	3
chr7	107619001	107620000	1000	*	hypo	8.64632e-21	7.29659e-18	-23.9483	chr7	107514240	107716894	202655	*	CpG-deserts:5868	NA	NA	NA	Btaurus_custom_CpG-deserts	NA	3
chr7	107619001	107620000	1000	*	hypo	8.64632e-21	7.29659e-18	-23.9483	chr7	107506173	107866915	360743	*	inter:4252	NA	NA	NA	Btaurus_custom_inter	NA	3
chr8	2295001	2296000	1000	*	hypo	3.48746e-17	1.63508e-14	-24.6185	chr8	2295256	2295947	692	+	repeats:1849263	NA	NA	NA	Btaurus_custom_repeats	L1M4c	4
chr8	2295001	2296000	1000	*	hypo	3.48746e-17	1.63508e-14	-24.6185	chr8	2295950	2296671	722	+	repeats:1849264	NA	NA	NA	Btaurus_custom_repeats	L1M4c	4
chr8	2295001	2296000	1000	*	hypo	3.48746e-17	1.63508e-14	-24.6185	chr8	1956274	2415125	458852	*	CpG-deserts:5945	NA	NA	NA	Btaurus_custom_CpG-deserts	NA	4
chr8	2295001	2296000	1000	*	hypo	3.48746e-17	1.63508e-14	-24.6185	chr8	1951960	3940091	1988132	*	inter:4266	NA	NA	NA	Btaurus_custom_inter	NA	4
chr8	7845001	7846000	1000	*	hyper	1.6978e-20	1.35996e-17	22.9565	chr8	7822307	7874141	51835	-	transcripts:4846	NA	NA	NA	Btaurus_custom_transcripts	NM_001075968	3
chr8	7845001	7846000	1000	*	hyper	1.6978e-20	1.35996e-17	22.9565	chr8	7840770	7874041	33272	-	introns:40455	NA	NA	NA	Btaurus_custom_introns	NM_001075968	3
chr8	7845001	7846000	1000	*	hyper	1.6978e-20	1.35996e-17	22.9565	chr8	7844998	7845120	123	+	repeats:1861200	NA	NA	NA	Btaurus_custom_repeats	L1ME3G	3
chr8	7845001	7846000	1000	*	hyper	1.6978e-20	1.35996e-17	22.9565	chr8	7845851	7845883	33	+	repeats:1861201	NA	NA	NA	Btaurus_custom_repeats	(GT)n	3
chr8	7845001	7846000	1000	*	hyper	1.6978e-20	1.35996e-17	22.9565	chr8	7827020	7870082	43063	*	CpG-deserts:5963	NA	NA	NA	Btaurus_custom_CpG-deserts	NA	3
chr8	7845001	7846000	1000	*	hyper	1.6978e-20	1.35996e-17	22.9565	chr8	7822307	7874141	51835	-	genes:9146	NA	NA	NA	Btaurus_custom_genes	532587	3
chr8	44217001	44218000	1000	*	hyper	9.5782e-27	1.7791e-23	27.1189	chr8	44032278	44271335	239058	-	transcripts:4898	NA	NA	NA	Btaurus_custom_transcripts	NM_001191532	3
chr8	44217001	44218000	1000	*	hyper	9.5782e-27	1.7791e-23	27.1189	chr8	44217556	44217658	103	-	CDS:43403	NA	NA	NA	Btaurus_custom_CDS	NA	3
chr8	44217001	44218000	1000	*	hyper	9.5782e-27	1.7791e-23	27.1189	chr8	44217556	44217658	103	-	exons:45688	NA	NA	NA	Btaurus_custom_exons	NM_001191532	3
chr8	44217001	44218000	1000	*	hyper	9.5782e-27	1.7791e-23	27.1189	chr8	44204258	44217555	13298	-	introns:40855	NA	NA	NA	Btaurus_custom_introns	NM_001191532	3
chr8	44217001	44218000	1000	*	hyper	9.5782e-27	1.7791e-23	27.1189	chr8	44217659	44271083	53425	-	introns:40856	NA	NA	NA	Btaurus_custom_introns	NM_001191532	3
chr8	44217001	44218000	1000	*	hyper	9.5782e-27	1.7791e-23	27.1189	chr8	44216995	44217041	47	-	repeats:1934132	NA	NA	NA	Btaurus_custom_repeats	Tigger16a	3
chr8	44217001	44218000	1000	*	hyper	9.5782e-27	1.7791e-23	27.1189	chr8	44217164	44217383	220	+	repeats:1934133	NA	NA	NA	Btaurus_custom_repeats	Bov-tA1	3
chr8	44217001	44218000	1000	*	hyper	9.5782e-27	1.7791e-23	27.1189	chr8	44217908	44218129	222	+	repeats:1934134	NA	NA	NA	Btaurus_custom_repeats	Bov-tA1	3
chr8	44217001	44218000	1000	*	hyper	9.5782e-27	1.7791e-23	27.1189	chr8	43992841	44266724	273884	*	CpG-deserts:6111	NA	NA	NA	Btaurus_custom_CpG-deserts	NA	3
chr8	44217001	44218000	1000	*	hyper	9.5782e-27	1.7791e-23	27.1189	chr8	44032278	44271335	239058	-	genes:323	NA	NA	NA	Btaurus_custom_genes	100295817	3
chr8	86387001	86388000	1000	*	hyper	3.53224e-12	5.79908e-10	20.7081	chr8	86387276	86387316	41	+	repeats:2022451	NA	NA	NA	Btaurus_custom_repeats	A-rich	3
chr8	86387001	86388000	1000	*	hyper	3.53224e-12	5.79908e-10	20.7081	chr8	86387781	86387934	154	-	repeats:2022452	NA	NA	NA	Btaurus_custom_repeats	MER5A1	3
chr8	86387001	86388000	1000	*	hyper	3.53224e-12	5.79908e-10	20.7081	chr8	86144029	86432035	288007	*	CpG-deserts:6383	NA	NA	NA	Btaurus_custom_CpG-deserts	NA	3
chr8	86387001	86388000	1000	*	hyper	3.53224e-12	5.79908e-10	20.7081	chr8	86141521	86448543	307023	*	inter:4584	NA	NA	NA	Btaurus_custom_inter	NA	3
chr8	95765001	95766000	1000	*	hyper	1.67031e-24	2.37073e-21	27.5118	chr8	95765435	95765611	177	+	repeats:2042290	NA	NA	NA	Btaurus_custom_repeats	ERVL-int	4
chr8	95765001	95766000	1000	*	hyper	1.67031e-24	2.37073e-21	27.5118	chr8	95765648	95765907	260	+	repeats:2042291	NA	NA	NA	Btaurus_custom_repeats	L1MD	4
chr8	95765001	95766000	1000	*	hyper	1.67031e-24	2.37073e-21	27.5118	chr8	95765908	95766174	267	-	repeats:2042292	NA	NA	NA	Btaurus_custom_repeats	BOV-A2	4
chr8	95765001	95766000	1000	*	hyper	1.67031e-24	2.37073e-21	27.5118	chr8	95486501	96406600	920100	*	CpG-deserts:6420	NA	NA	NA	Btaurus_custom_CpG-deserts	NA	4
chr8	95765001	95766000	1000	*	hyper	1.67031e-24	2.37073e-21	27.5118	chr8	95541957	96663551	1121595	*	inter:4611	NA	NA	NA	Btaurus_custom_inter	NA	4
chr8	97835001	97836000	1000	*	hyper	7.38336e-24	9.54879e-21	23.1541	chr8	97834949	97835124	176	-	repeats:2047199	NA	NA	NA	Btaurus_custom_repeats	MER57LA	4
chr8	97835001	97836000	1000	*	hyper	7.38336e-24	9.54879e-21	23.1541	chr8	97835125	97835396	272	-	repeats:2047200	NA	NA	NA	Btaurus_custom_repeats	BOV-A2	4
chr8	97835001	97836000	1000	*	hyper	7.38336e-24	9.54879e-21	23.1541	chr8	97835397	97835581	185	-	repeats:2047201	NA	NA	NA	Btaurus_custom_repeats	MER57LA	4
chr8	97835001	97836000	1000	*	hyper	7.38336e-24	9.54879e-21	23.1541	chr8	97835722	97835750	29	+	repeats:2047202	NA	NA	NA	Btaurus_custom_repeats	(AGTGA)n	4
chr8	97835001	97836000	1000	*	hyper	7.38336e-24	9.54879e-21	23.1541	chr8	97835751	97835943	193	-	repeats:2047203	NA	NA	NA	Btaurus_custom_repeats	Bov-tA2	4
chr8	97835001	97836000	1000	*	hyper	7.38336e-24	9.54879e-21	23.1541	chr8	97835944	97836059	116	-	repeats:2047204	NA	NA	NA	Btaurus_custom_repeats	Bov-tA2	4
chr8	97835001	97836000	1000	*	hyper	7.38336e-24	9.54879e-21	23.1541	chr8	97316776	98458903	1142128	*	CpG-deserts:6428	NA	NA	NA	Btaurus_custom_CpG-deserts	NA	4
chr8	97835001	97836000	1000	*	hyper	7.38336e-24	9.54879e-21	23.1541	chr8	97178552	98462723	1284172	*	inter:4614	NA	NA	NA	Btaurus_custom_inter	NA	4
chr8	112745001	112746000	1000	*	hyper	8.69401e-49	9.30924e-45	25.1756	chr8	112745697	112747696	2000	*	CpG-shelves:14639	NA	NA	NA	Btaurus_custom_CpG-shelves	NA	12
chr8	112745001	112746000	1000	*	hyper	8.69401e-49	9.30924e-45	25.1756	chr8	112744506	112745696	1191	*	CpG-deserts:6602	NA	NA	NA	Btaurus_custom_CpG-deserts	NA	12
chr8	112745001	112746000	1000	*	hyper	8.69401e-49	9.30924e-45	25.1756	chr8	112477327	112748913	271587	*	inter:4678	NA	NA	NA	Btaurus_custom_inter	NA	12
chr8	112824001	112825000	1000	*	hypo	2.57722e-26	4.56575e-23	-24.6883	chr8	112764036	112825614	61579	+	transcripts:4832	NA	NA	NA	Btaurus_custom_transcripts	NM_001034607	3
chr8	112824001	112825000	1000	*	hypo	2.57722e-26	4.56575e-23	-24.6883	chr8	112824771	112824961	191	+	CDS:42891	NA	NA	NA	Btaurus_custom_CDS	NA	3
chr8	112824001	112825000	1000	*	hypo	2.57722e-26	4.56575e-23	-24.6883	chr8	112824771	112825614	844	+	exons:45141	NA	NA	NA	Btaurus_custom_exons	NM_001034607	3
chr8	112824001	112825000	1000	*	hypo	2.57722e-26	4.56575e-23	-24.6883	chr8	112817279	112824770	7492	+	introns:40375	NA	NA	NA	Btaurus_custom_introns	NM_001034607	3
chr8	112824001	112825000	1000	*	hypo	2.57722e-26	4.56575e-23	-24.6883	chr8	112824962	112825614	653	+	3UTR:4475	NA	NA	NA	Btaurus_custom_3UTR	NA	3
chr8	112824001	112825000	1000	*	hypo	2.57722e-26	4.56575e-23	-24.6883	chr8	112808069	112845973	37905	*	CpG-deserts:6606	NA	NA	NA	Btaurus_custom_CpG-deserts	NA	3
chr8	112824001	112825000	1000	*	hypo	2.57722e-26	4.56575e-23	-24.6883	chr8	112764036	112825614	61579	+	genes:9615	NA	NA	NA	Btaurus_custom_genes	534337	3
chr9	10220001	10221000	1000	*	hyper	8.47035e-10	7.44679e-08	20.2747	chr9	10220752	10220973	222	-	repeats:2100972	NA	NA	NA	Btaurus_custom_repeats	L3	4
chr9	10220001	10221000	1000	*	hyper	8.47035e-10	7.44679e-08	20.2747	chr9	10075939	10393285	317347	*	CpG-deserts:6630	NA	NA	NA	Btaurus_custom_CpG-deserts	NA	4
chr9	10220001	10221000	1000	*	hyper	8.47035e-10	7.44679e-08	20.2747	chr9	10070047	10364231	294185	*	inter:4687	NA	NA	NA	Btaurus_custom_inter	NA	4
chr9	19445001	19446000	1000	*	hypo	4.28751e-13	8.68861e-11	-20.3911	chr9	19445019	19445126	108	+	repeats:2119941	NA	NA	NA	Btaurus_custom_repeats	Bov-tA3	3
chr9	19445001	19446000	1000	*	hypo	4.28751e-13	8.68861e-11	-20.3911	chr9	19445195	19445399	205	-	repeats:2119942	NA	NA	NA	Btaurus_custom_repeats	Bov-tA2	3
chr9	19445001	19446000	1000	*	hypo	4.28751e-13	8.68861e-11	-20.3911	chr9	19445479	19445516	38	+	repeats:2119943	NA	NA	NA	Btaurus_custom_repeats	(CTTTT)n	3
chr9	19445001	19446000	1000	*	hypo	4.28751e-13	8.68861e-11	-20.3911	chr9	19445607	19446232	626	-	repeats:2119944	NA	NA	NA	Btaurus_custom_repeats	LTR10A_BT	3
chr9	19445001	19446000	1000	*	hypo	4.28751e-13	8.68861e-11	-20.3911	chr9	19261088	19636255	375168	*	CpG-deserts:6668	NA	NA	NA	Btaurus_custom_CpG-deserts	NA	3
chr9	19445001	19446000	1000	*	hypo	4.28751e-13	8.68861e-11	-20.3911	chr9	19330622	19602135	271514	*	inter:4704	NA	NA	NA	Btaurus_custom_inter	NA	3
chr9	28153001	28154000	1000	*	hypo	1.42583e-14	4.05063e-12	-26.654	chr9	28152990	28153204	215	+	repeats:2137873	NA	NA	NA	Btaurus_custom_repeats	Charlie15b	4
chr9	28153001	28154000	1000	*	hypo	1.42583e-14	4.05063e-12	-26.654	chr9	28153339	28153482	144	+	repeats:2137874	NA	NA	NA	Btaurus_custom_repeats	MamGypsy2-I	4
chr9	28153001	28154000	1000	*	hypo	1.42583e-14	4.05063e-12	-26.654	chr9	28153544	28153573	30	+	repeats:2137875	NA	NA	NA	Btaurus_custom_repeats	(ATT)n	4
chr9	28153001	28154000	1000	*	hypo	1.42583e-14	4.05063e-12	-26.654	chr9	28153574	28153758	185	-	repeats:2137876	NA	NA	NA	Btaurus_custom_repeats	Bov-tA2	4
chr9	28153001	28154000	1000	*	hypo	1.42583e-14	4.05063e-12	-26.654	chr9	28153759	28153777	19	+	repeats:2137877	NA	NA	NA	Btaurus_custom_repeats	(ATT)n	4
chr9	28153001	28154000	1000	*	hypo	1.42583e-14	4.05063e-12	-26.654	chr9	27625234	28335538	710305	*	CpG-deserts:6700	NA	NA	NA	Btaurus_custom_CpG-deserts	NA	4
chr9	28153001	28154000	1000	*	hypo	1.42583e-14	4.05063e-12	-26.654	chr9	27675645	28261740	586096	*	inter:4726	NA	NA	NA	Btaurus_custom_inter	NA	4
chr9	35018001	35019000	1000	*	hyper	2.17485e-32	7.33127e-29	40.3903	chr9	35018493	35018535	43	-	repeats:2151754	NA	NA	NA	Btaurus_custom_repeats	MIR3	6
chr9	35018001	35019000	1000	*	hyper	2.17485e-32	7.33127e-29	40.3903	chr9	35018503	35018600	98	-	repeats:2151755	NA	NA	NA	Btaurus_custom_repeats	MIRb	6
chr9	35018001	35019000	1000	*	hyper	2.17485e-32	7.33127e-29	40.3903	chr9	35018901	35019171	271	-	repeats:2151756	NA	NA	NA	Btaurus_custom_repeats	BOV-A2	6
chr9	35018001	35019000	1000	*	hyper	2.17485e-32	7.33127e-29	40.3903	chr9	34728149	36076804	1348656	*	CpG-deserts:6729	NA	NA	NA	Btaurus_custom_CpG-deserts	NA	6
chr9	35018001	35019000	1000	*	hyper	2.17485e-32	7.33127e-29	40.3903	chr9	34566773	36081834	1515062	*	inter:4752	NA	NA	NA	Btaurus_custom_inter	NA	6
chr9	92288001	92289000	1000	*	hypo	7.32518e-15	2.19129e-12	-20.7326	chr9	92287896	92288081	186	-	repeats:2267926	NA	NA	NA	Btaurus_custom_repeats	Bov-tA2	3
chr9	92288001	92289000	1000	*	hypo	7.32518e-15	2.19129e-12	-20.7326	chr9	92288082	92288500	419	-	repeats:2267927	NA	NA	NA	Btaurus_custom_repeats	L1MEd	3
chr9	92288001	92289000	1000	*	hypo	7.32518e-15	2.19129e-12	-20.7326	chr9	92288522	92289042	521	-	repeats:2267928	NA	NA	NA	Btaurus_custom_repeats	L1MEd	3
chr9	92288001	92289000	1000	*	hypo	7.32518e-15	2.19129e-12	-20.7326	chr9	91936842	93270710	1333869	*	CpG-deserts:6970	NA	NA	NA	Btaurus_custom_CpG-deserts	NA	3
chr9	92288001	92289000	1000	*	hypo	7.32518e-15	2.19129e-12	-20.7326	chr9	92064845	93861527	1796683	*	inter:4939	NA	NA	NA	Btaurus_custom_inter	NA	3
chr10	42158001	42159000	1000	*	hypo	8.00488e-32	2.61368e-28	-37.0653	chr10	42158425	42158641	217	+	repeats:2673513	NA	NA	NA	Btaurus_custom_repeats	Bov-tA2	5
chr10	42158001	42159000	1000	*	hypo	8.00488e-32	2.61368e-28	-37.0653	chr10	42158513	42158664	152	+	repeats:2673514	NA	NA	NA	Btaurus_custom_repeats	BOV-A2	5
chr10	42158001	42159000	1000	*	hypo	8.00488e-32	2.61368e-28	-37.0653	chr10	42158980	42159235	256	+	repeats:2673515	NA	NA	NA	Btaurus_custom_repeats	MIR	5
chr10	42158001	42159000	1000	*	hypo	8.00488e-32	2.61368e-28	-37.0653	chr10	41455754	42601212	1145459	*	CpG-deserts:7571	NA	NA	NA	Btaurus_custom_CpG-deserts	NA	5
chr10	42158001	42159000	1000	*	hypo	8.00488e-32	2.61368e-28	-37.0653	chr10	39648474	42627497	2979024	*	inter:5247	NA	NA	NA	Btaurus_custom_inter	NA	5
chr10	68669001	68670000	1000	*	hypo	2.35282e-36	1.14975e-32	-21.6337	chr10	68669013	68669068	56	+	repeats:2727743	NA	NA	NA	Btaurus_custom_repeats	L2c	5
chr10	68669001	68670000	1000	*	hypo	2.35282e-36	1.14975e-32	-21.6337	chr10	68669794	68669940	147	-	repeats:2727744	NA	NA	NA	Btaurus_custom_repeats	LTR16A1	5
chr10	68669001	68670000	1000	*	hypo	2.35282e-36	1.14975e-32	-21.6337	chr10	68537149	68722711	185563	*	CpG-deserts:7729	NA	NA	NA	Btaurus_custom_CpG-deserts	NA	5
chr10	68669001	68670000	1000	*	hypo	2.35282e-36	1.14975e-32	-21.6337	chr10	68119074	69005148	886075	*	inter:5369	NA	NA	NA	Btaurus_custom_inter	NA	5
chr10	82896001	82897000	1000	*	hypo	1.04627e-14	3.03511e-12	-23.0412	chr10	82896187	82896251	65	-	repeats:2756764	NA	NA	NA	Btaurus_custom_repeats	Bov-tA3	3
chr10	82896001	82897000	1000	*	hypo	1.04627e-14	3.03511e-12	-23.0412	chr10	82896253	82897561	1309	-	repeats:2756765	NA	NA	NA	Btaurus_custom_repeats	BovB	3
chr10	82896001	82897000	1000	*	hypo	1.04627e-14	3.03511e-12	-23.0412	chr10	82894411	83132368	237958	*	CpG-deserts:7828	NA	NA	NA	Btaurus_custom_CpG-deserts	NA	3
chr10	82896001	82897000	1000	*	hypo	1.04627e-14	3.03511e-12	-23.0412	chr10	82454533	83129250	674718	*	inter:5436	NA	NA	NA	Btaurus_custom_inter	NA	3
chr11	5600001	5601000	1000	*	hypo	2.23632e-31	6.98844e-28	-32.2028	chr11	5599879	5600965	1087	+	repeats:2812666	NA	NA	NA	Btaurus_custom_repeats	L1MC3	4
chr11	5600001	5601000	1000	*	hypo	2.23632e-31	6.98844e-28	-32.2028	chr11	5585595	5611498	25904	*	CpG-deserts:8135	NA	NA	NA	Btaurus_custom_CpG-deserts	NA	4
chr11	5600001	5601000	1000	*	hypo	2.23632e-31	6.98844e-28	-32.2028	chr11	5592471	5771925	179455	*	inter:5561	NA	NA	NA	Btaurus_custom_inter	NA	4
chr11	11929001	11930000	1000	*	hyper	3.51873e-13	7.2703e-11	20.9131	chr11	11625844	12074247	448404	+	transcripts:6021	NA	NA	NA	Btaurus_custom_transcripts	NM_001076416	3
chr11	11929001	11930000	1000	*	hyper	3.51873e-13	7.2703e-11	20.9131	chr11	11753306	11936272	182967	+	introns:50428	NA	NA	NA	Btaurus_custom_introns	NM_001076416	3
chr11	11929001	11930000	1000	*	hyper	3.51873e-13	7.2703e-11	20.9131	chr11	11928270	11929119	850	+	repeats:2826261	NA	NA	NA	Btaurus_custom_repeats	BovB	3
chr11	11929001	11930000	1000	*	hyper	3.51873e-13	7.2703e-11	20.9131	chr11	11929120	11929188	69	+	repeats:2826262	NA	NA	NA	Btaurus_custom_repeats	BOV-A2	3
chr11	11929001	11930000	1000	*	hyper	3.51873e-13	7.2703e-11	20.9131	chr11	11929240	11929559	320	-	repeats:2826263	NA	NA	NA	Btaurus_custom_repeats	LTR16E2	3
chr11	11929001	11930000	1000	*	hyper	3.51873e-13	7.2703e-11	20.9131	chr11	11929764	11929783	20	+	repeats:2826264	NA	NA	NA	Btaurus_custom_repeats	(T)n	3
chr11	11929001	11930000	1000	*	hyper	3.51873e-13	7.2703e-11	20.9131	chr11	11630341	12371000	740660	*	CpG-deserts:8206	NA	NA	NA	Btaurus_custom_CpG-deserts	NA	3
chr11	11929001	11930000	1000	*	hyper	3.51873e-13	7.2703e-11	20.9131	chr11	11625844	12074247	448404	+	genes:12460	NA	NA	NA	Btaurus_custom_genes	616280	3
chr11	12190001	12191000	1000	*	hypo	8.77128e-18	4.53268e-15	-21.1169	chr11	12190229	12190500	272	-	repeats:2826816	NA	NA	NA	Btaurus_custom_repeats	BOV-A2	5
chr11	12190001	12191000	1000	*	hypo	8.77128e-18	4.53268e-15	-21.1169	chr11	12190676	12190946	271	+	repeats:2826817	NA	NA	NA	Btaurus_custom_repeats	BovB	5
chr11	12190001	12191000	1000	*	hypo	8.77128e-18	4.53268e-15	-21.1169	chr11	12190948	12191017	70	+	repeats:2826818	NA	NA	NA	Btaurus_custom_repeats	Bov-tA2	5
chr11	12190001	12191000	1000	*	hypo	8.77128e-18	4.53268e-15	-21.1169	chr11	11630341	12371000	740660	*	CpG-deserts:8206	NA	NA	NA	Btaurus_custom_CpG-deserts	NA	5
chr11	12190001	12191000	1000	*	hypo	8.77128e-18	4.53268e-15	-21.1169	chr11	12074248	12377630	303383	*	inter:5607	NA	NA	NA	Btaurus_custom_inter	NA	5
chr11	13419001	13420000	1000	*	hyper	3.97296e-61	8.03552e-57	20.9014	chr11	13419041	13419084	44	+	repeats:2829203	NA	NA	NA	Btaurus_custom_repeats	(CTCCGCG)n	6
chr11	13419001	13420000	1000	*	hyper	3.97296e-61	8.03552e-57	20.9014	chr11	13410425	13424647	14223	*	CpG-deserts:8219	NA	NA	NA	Btaurus_custom_CpG-deserts	NA	6
chr11	13419001	13420000	1000	*	hyper	3.97296e-61	8.03552e-57	20.9014	chr11	13405831	13429547	23717	*	inter:5612	NA	NA	NA	Btaurus_custom_inter	NA	6
chr11	13420001	13421000	1000	*	hyper	1.11531e-37	5.97117e-34	23.9417	chr11	13420300	13420533	234	-	repeats:2829204	NA	NA	NA	Btaurus_custom_repeats	L2d	3
chr11	13420001	13421000	1000	*	hyper	1.11531e-37	5.97117e-34	23.9417	chr11	13420807	13420904	98	-	repeats:2829205	NA	NA	NA	Btaurus_custom_repeats	MER5B	3
chr11	13420001	13421000	1000	*	hyper	1.11531e-37	5.97117e-34	23.9417	chr11	13410425	13424647	14223	*	CpG-deserts:8219	NA	NA	NA	Btaurus_custom_CpG-deserts	NA	3
chr11	13420001	13421000	1000	*	hyper	1.11531e-37	5.97117e-34	23.9417	chr11	13405831	13429547	23717	*	inter:5612	NA	NA	NA	Btaurus_custom_inter	NA	3
chr11	15866001	15867000	1000	*	hyper	2.11433e-49	2.36844e-45	29.8997	chr11	15658508	15930107	271600	+	transcripts:6033	NA	NA	NA	Btaurus_custom_transcripts	NM_001103091	12
chr11	15866001	15867000	1000	*	hyper	2.11433e-49	2.36844e-45	29.8997	chr11	15866296	15866421	126	+	CDS:53753	NA	NA	NA	Btaurus_custom_CDS	NA	12
chr11	15866001	15867000	1000	*	hyper	2.11433e-49	2.36844e-45	29.8997	chr11	15866296	15866421	126	+	exons:56564	NA	NA	NA	Btaurus_custom_exons	NM_001103091	12
chr11	15866001	15867000	1000	*	hyper	2.11433e-49	2.36844e-45	29.8997	chr11	15838299	15866295	27997	+	introns:50611	NA	NA	NA	Btaurus_custom_introns	NM_001103091	12
chr11	15866001	15867000	1000	*	hyper	2.11433e-49	2.36844e-45	29.8997	chr11	15866422	15869795	3374	+	introns:50612	NA	NA	NA	Btaurus_custom_introns	NM_001103091	12
chr11	15866001	15867000	1000	*	hyper	2.11433e-49	2.36844e-45	29.8997	chr11	15866862	15866895	34	-	repeats:2834192	NA	NA	NA	Btaurus_custom_repeats	MIR3	12
chr11	15866001	15867000	1000	*	hyper	2.11433e-49	2.36844e-45	29.8997	chr11	15478758	16149534	670777	*	CpG-deserts:8239	NA	NA	NA	Btaurus_custom_CpG-deserts	NA	12
chr11	15866001	15867000	1000	*	hyper	2.11433e-49	2.36844e-45	29.8997	chr11	15658508	15930107	271600	+	genes:5429	NA	NA	NA	Btaurus_custom_genes	510559	12
chr11	15906001	15907000	1000	*	hyper	3.6826e-21	3.29812e-18	22.7567	chr11	15658508	15930107	271600	+	transcripts:6033	NA	NA	NA	Btaurus_custom_transcripts	NM_001103091	4
chr11	15906001	15907000	1000	*	hyper	3.6826e-21	3.29812e-18	22.7567	chr11	15889989	15923562	33574	+	introns:50618	NA	NA	NA	Btaurus_custom_introns	NM_001103091	4
chr11	15906001	15907000	1000	*	hyper	3.6826e-21	3.29812e-18	22.7567	chr11	15906726	15906866	141	-	repeats:2834254	NA	NA	NA	Btaurus_custom_repeats	BOV-A2	4
chr11	15906001	15907000	1000	*	hyper	3.6826e-21	3.29812e-18	22.7567	chr11	15906747	15906896	150	-	repeats:2834255	NA	NA	NA	Btaurus_custom_repeats	Bov-tA3	4
chr11	15906001	15907000	1000	*	hyper	3.6826e-21	3.29812e-18	22.7567	chr11	15478758	16149534	670777	*	CpG-deserts:8239	NA	NA	NA	Btaurus_custom_CpG-deserts	NA	4
chr11	15906001	15907000	1000	*	hyper	3.6826e-21	3.29812e-18	22.7567	chr11	15658508	15930107	271600	+	genes:5429	NA	NA	NA	Btaurus_custom_genes	510559	4
chr11	18619001	18620000	1000	*	hypo	2.95065e-15	9.59976e-13	-26.4827	chr11	18618483	18619936	1454	-	repeats:2839865	NA	NA	NA	Btaurus_custom_repeats	L4_A_Mam	4
chr11	18619001	18620000	1000	*	hypo	2.95065e-15	9.59976e-13	-26.4827	chr11	16158226	18808180	2649955	*	CpG-deserts:8240	NA	NA	NA	Btaurus_custom_CpG-deserts	NA	4
chr11	18619001	18620000	1000	*	hypo	2.95065e-15	9.59976e-13	-26.4827	chr11	16153873	18813365	2659493	*	inter:5630	NA	NA	NA	Btaurus_custom_inter	NA	4
chr11	19836001	19837000	1000	*	hypo	1.60244e-16	6.67107e-14	-24.963	chr11	19836451	19836633	183	+	repeats:2842197	NA	NA	NA	Btaurus_custom_repeats	L1MA9	3
chr11	19836001	19837000	1000	*	hypo	1.60244e-16	6.67107e-14	-24.963	chr11	19836702	19836730	29	+	repeats:2842198	NA	NA	NA	Btaurus_custom_repeats	A-rich	3
chr11	19836001	19837000	1000	*	hypo	1.60244e-16	6.67107e-14	-24.963	chr11	19836792	19837072	281	-	repeats:2842199	NA	NA	NA	Btaurus_custom_repeats	L1ME4a	3
chr11	19836001	19837000	1000	*	hypo	1.60244e-16	6.67107e-14	-24.963	chr11	19796899	20083247	286349	*	CpG-deserts:8249	NA	NA	NA	Btaurus_custom_CpG-deserts	NA	3
chr11	19836001	19837000	1000	*	hypo	1.60244e-16	6.67107e-14	-24.963	chr11	19822478	20086107	263630	*	inter:5639	NA	NA	NA	Btaurus_custom_inter	NA	3
chr11	24329001	24330000	1000	*	hypo	2.93994e-29	6.97273e-26	-30.5729	chr11	24329051	24329203	153	+	repeats:2851357	NA	NA	NA	Btaurus_custom_repeats	L1M5	3
chr11	24329001	24330000	1000	*	hypo	2.93994e-29	6.97273e-26	-30.5729	chr11	24329184	24329491	308	+	repeats:2851358	NA	NA	NA	Btaurus_custom_repeats	L1MA9	3
chr11	24329001	24330000	1000	*	hypo	2.93994e-29	6.97273e-26	-30.5729	chr11	24329930	24330130	201	-	repeats:2851359	NA	NA	NA	Btaurus_custom_repeats	Bov-tA2	3
chr11	24329001	24330000	1000	*	hypo	2.93994e-29	6.97273e-26	-30.5729	chr11	24259850	24395672	135823	*	CpG-deserts:8266	NA	NA	NA	Btaurus_custom_CpG-deserts	NA	3
chr11	24329001	24330000	1000	*	hypo	2.93994e-29	6.97273e-26	-30.5729	chr11	24202423	24464834	262412	*	inter:5656	NA	NA	NA	Btaurus_custom_inter	NA	3
chr11	32932001	32933000	1000	*	hyper	2.51701e-12	4.28397e-10	22.2023	chr11	32278042	33528044	1250003	-	transcripts:6381	NA	NA	NA	Btaurus_custom_transcripts	NM_174404	3
chr11	32932001	32933000	1000	*	hyper	2.51701e-12	4.28397e-10	22.2023	chr11	32930031	32950055	20025	-	introns:53848	NA	NA	NA	Btaurus_custom_introns	NM_174404	3
chr11	32932001	32933000	1000	*	hyper	2.51701e-12	4.28397e-10	22.2023	chr11	32931823	32932027	205	+	repeats:2868575	NA	NA	NA	Btaurus_custom_repeats	Bov-tA2	3
chr11	32932001	32933000	1000	*	hyper	2.51701e-12	4.28397e-10	22.2023	chr11	32932505	32932568	64	-	repeats:2868576	NA	NA	NA	Btaurus_custom_repeats	UCON78	3
chr11	32932001	32933000	1000	*	hyper	2.51701e-12	4.28397e-10	22.2023	chr11	32932822	32932982	161	-	repeats:2868577	NA	NA	NA	Btaurus_custom_repeats	MIR	3
chr11	32932001	32933000	1000	*	hyper	2.51701e-12	4.28397e-10	22.2023	chr11	32770628	33519153	748526	*	CpG-deserts:8319	NA	NA	NA	Btaurus_custom_CpG-deserts	NA	3
chr11	32932001	32933000	1000	*	hyper	2.51701e-12	4.28397e-10	22.2023	chr11	32277289	33528044	1250756	-	genes:2119	NA	NA	NA	Btaurus_custom_genes	281950	3
chr11	44919001	44920000	1000	*	hypo	4.41393e-26	7.61581e-23	-33.5376	chr11	44906839	44921512	14674	-	transcripts:6406	NA	NA	NA	Btaurus_custom_transcripts	NM_001193080	6
chr11	44919001	44920000	1000	*	hypo	4.41393e-26	7.61581e-23	-33.5376	chr11	44918545	44921340	2796	-	introns:54140	NA	NA	NA	Btaurus_custom_introns	NM_001193080	6
chr11	44919001	44920000	1000	*	hypo	4.41393e-26	7.61581e-23	-33.5376	chr11	44918941	44919031	91	+	repeats:2892134	NA	NA	NA	Btaurus_custom_repeats	MLT1J	6
chr11	44919001	44920000	1000	*	hypo	4.41393e-26	7.61581e-23	-33.5376	chr11	44919032	44919254	223	+	repeats:2892135	NA	NA	NA	Btaurus_custom_repeats	Bov-tA1	6
chr11	44919001	44920000	1000	*	hypo	4.41393e-26	7.61581e-23	-33.5376	chr11	44919255	44919565	311	+	repeats:2892136	NA	NA	NA	Btaurus_custom_repeats	MLT1J	6
chr11	44919001	44920000	1000	*	hypo	4.41393e-26	7.61581e-23	-33.5376	chr11	44919989	44920047	59	+	repeats:2892137	NA	NA	NA	Btaurus_custom_repeats	G-rich	6
chr11	44919001	44920000	1000	*	hypo	4.41393e-26	7.61581e-23	-33.5376	chr11	44844614	45029890	185277	*	CpG-deserts:8367	NA	NA	NA	Btaurus_custom_CpG-deserts	NA	6
chr11	44919001	44920000	1000	*	hypo	4.41393e-26	7.61581e-23	-33.5376	chr11	44906839	44921512	14674	-	genes:12229	NA	NA	NA	Btaurus_custom_genes	615528	6
chr11	46192001	46193000	1000	*	hypo	2.04193e-18	1.16154e-15	-23.7014	chr11	46191850	46192049	200	-	repeats:2894702	NA	NA	NA	Btaurus_custom_repeats	L1-2_BT	5
chr11	46192001	46193000	1000	*	hypo	2.04193e-18	1.16154e-15	-23.7014	chr11	46192070	46192154	85	+	repeats:2894703	NA	NA	NA	Btaurus_custom_repeats	BovB	5
chr11	46192001	46193000	1000	*	hypo	2.04193e-18	1.16154e-15	-23.7014	chr11	46192155	46192277	123	+	repeats:2894704	NA	NA	NA	Btaurus_custom_repeats	Bov-tA3	5
chr11	46192001	46193000	1000	*	hypo	2.04193e-18	1.16154e-15	-23.7014	chr11	46192421	46192626	206	-	repeats:2894705	NA	NA	NA	Btaurus_custom_repeats	Bov-tA1	5
chr11	46192001	46193000	1000	*	hypo	2.04193e-18	1.16154e-15	-23.7014	chr11	46192660	46192864	205	-	repeats:2894706	NA	NA	NA	Btaurus_custom_repeats	Bov-tA2	5
chr11	46192001	46193000	1000	*	hypo	2.04193e-18	1.16154e-15	-23.7014	chr11	46038288	46204892	166605	*	CpG-deserts:8376	NA	NA	NA	Btaurus_custom_CpG-deserts	NA	5
chr11	46192001	46193000	1000	*	hypo	2.04193e-18	1.16154e-15	-23.7014	chr11	45968188	46209288	241101	*	inter:5731	NA	NA	NA	Btaurus_custom_inter	NA	5
chr11	82670001	82671000	1000	*	hypo	4.55348e-15	1.42051e-12	-25.4478	chr11	82670038	82670057	20	+	repeats:2973783	NA	NA	NA	Btaurus_custom_repeats	(T)n	4
chr11	82670001	82671000	1000	*	hypo	4.55348e-15	1.42051e-12	-25.4478	chr11	82670425	82670669	245	+	repeats:2973784	NA	NA	NA	Btaurus_custom_repeats	MIR	4
chr11	82670001	82671000	1000	*	hypo	4.55348e-15	1.42051e-12	-25.4478	chr11	82418698	82704874	286177	*	CpG-deserts:8588	NA	NA	NA	Btaurus_custom_CpG-deserts	NA	4
chr11	82670001	82671000	1000	*	hypo	4.55348e-15	1.42051e-12	-25.4478	chr11	81885699	82677431	791733	*	inter:5905	NA	NA	NA	Btaurus_custom_inter	NA	4
chr11	82929001	82930000	1000	*	hypo	6.6134e-24	8.6607e-21	-25.9918	chr11	82739293	83207344	468052	+	transcripts:6182	NA	NA	NA	Btaurus_custom_transcripts	NM_001192550	4
chr11	82929001	82930000	1000	*	hypo	6.6134e-24	8.6607e-21	-25.9918	chr11	82922165	82975750	53586	+	introns:51900	NA	NA	NA	Btaurus_custom_introns	NM_001192550	4
chr11	82929001	82930000	1000	*	hypo	6.6134e-24	8.6607e-21	-25.9918	chr11	82928807	82929002	196	-	repeats:2974215	NA	NA	NA	Btaurus_custom_repeats	Bov-tA2	4
chr11	82929001	82930000	1000	*	hypo	6.6134e-24	8.6607e-21	-25.9918	chr11	82929003	82929313	311	-	repeats:2974216	NA	NA	NA	Btaurus_custom_repeats	L1MC3	4
chr11	82929001	82930000	1000	*	hypo	6.6134e-24	8.6607e-21	-25.9918	chr11	82929320	82929373	54	-	repeats:2974217	NA	NA	NA	Btaurus_custom_repeats	L1MC3	4
chr11	82929001	82930000	1000	*	hypo	6.6134e-24	8.6607e-21	-25.9918	chr11	82929375	82930165	791	+	repeats:2974218	NA	NA	NA	Btaurus_custom_repeats	BovB	4
chr11	82929001	82930000	1000	*	hypo	6.6134e-24	8.6607e-21	-25.9918	chr11	82924086	82944479	20394	*	CpG-deserts:8593	NA	NA	NA	Btaurus_custom_CpG-deserts	NA	4
chr11	82929001	82930000	1000	*	hypo	6.6134e-24	8.6607e-21	-25.9918	chr11	82739293	83207344	468052	+	genes:7971	NA	NA	NA	Btaurus_custom_genes	521982	4
chr11	83184001	83185000	1000	*	hypo	4.05701e-18	2.20118e-15	-20.7463	chr11	82739293	83207344	468052	+	transcripts:6182	NA	NA	NA	Btaurus_custom_transcripts	NM_001192550	4
chr11	83184001	83185000	1000	*	hypo	4.05701e-18	2.20118e-15	-20.7463	chr11	83183935	83188057	4123	+	introns:51926	NA	NA	NA	Btaurus_custom_introns	NM_001192550	4
chr11	83184001	83185000	1000	*	hypo	4.05701e-18	2.20118e-15	-20.7463	chr11	83183960	83184136	177	+	repeats:2974677	NA	NA	NA	Btaurus_custom_repeats	BOV-A2	4
chr11	83184001	83185000	1000	*	hypo	4.05701e-18	2.20118e-15	-20.7463	chr11	83184143	83184610	468	-	repeats:2974678	NA	NA	NA	Btaurus_custom_repeats	L1_Art	4
chr11	83184001	83185000	1000	*	hypo	4.05701e-18	2.20118e-15	-20.7463	chr11	83184841	83185051	211	+	repeats:2974679	NA	NA	NA	Btaurus_custom_repeats	Bov-tA2	4
chr11	83184001	83185000	1000	*	hypo	4.05701e-18	2.20118e-15	-20.7463	chr11	82983268	83669265	685998	*	CpG-deserts:8595	NA	NA	NA	Btaurus_custom_CpG-deserts	NA	4
chr11	83184001	83185000	1000	*	hypo	4.05701e-18	2.20118e-15	-20.7463	chr11	82739293	83207344	468052	+	genes:7971	NA	NA	NA	Btaurus_custom_genes	521982	4
chr11	85361001	85362000	1000	*	hypo	5.17103e-15	1.59539e-12	-21.7947	chr11	85361021	85361291	271	+	repeats:2979578	NA	NA	NA	Btaurus_custom_repeats	BOV-A2	3
chr11	85361001	85362000	1000	*	hypo	5.17103e-15	1.59539e-12	-21.7947	chr11	85361410	85361431	22	+	repeats:2979579	NA	NA	NA	Btaurus_custom_repeats	(T)n	3
chr11	85361001	85362000	1000	*	hypo	5.17103e-15	1.59539e-12	-21.7947	chr11	85361493	85361607	115	+	repeats:2979580	NA	NA	NA	Btaurus_custom_repeats	MIRb	3
chr11	85361001	85362000	1000	*	hypo	5.17103e-15	1.59539e-12	-21.7947	chr11	85361793	85361851	59	+	repeats:2979581	NA	NA	NA	Btaurus_custom_repeats	tRNA-Glu-GAG_	3
chr11	85361001	85362000	1000	*	hypo	5.17103e-15	1.59539e-12	-21.7947	chr11	85361999	85362048	50	-	repeats:2979582	NA	NA	NA	Btaurus_custom_repeats	L2a	3
chr11	85361001	85362000	1000	*	hypo	5.17103e-15	1.59539e-12	-21.7947	chr11	85271010	86080101	809092	*	CpG-deserts:8597	NA	NA	NA	Btaurus_custom_CpG-deserts	NA	3
chr11	85361001	85362000	1000	*	hypo	5.17103e-15	1.59539e-12	-21.7947	chr11	85265220	86081382	816163	*	inter:5909	NA	NA	NA	Btaurus_custom_inter	NA	3
chr11	87392001	87393000	1000	*	hypo	1.72593e-22	1.90407e-19	-21.6485	chr11	87392300	87392367	68	-	repeats:2984065	NA	NA	NA	Btaurus_custom_repeats	LTR10B_BT	5
chr11	87392001	87393000	1000	*	hypo	1.72593e-22	1.90407e-19	-21.6485	chr11	87335139	87491498	156360	*	CpG-deserts:8622	NA	NA	NA	Btaurus_custom_CpG-deserts	NA	5
chr11	87392001	87393000	1000	*	hypo	1.72593e-22	1.90407e-19	-21.6485	chr11	87330639	87488672	158034	*	inter:5920	NA	NA	NA	Btaurus_custom_inter	NA	5
chr11	106738001	106739000	1000	*	hyper	3.42419e-31	1.05199e-27	29.8892	chr11	106722392	106933168	210777	+	transcripts:6292	NA	NA	NA	Btaurus_custom_transcripts	NM_174632	3
chr11	106738001	106739000	1000	*	hyper	3.42419e-31	1.05199e-27	29.8892	chr11	106727291	106768242	40952	+	introns:52987	NA	NA	NA	Btaurus_custom_introns	NM_174632	3
chr11	106738001	106739000	1000	*	hyper	3.42419e-31	1.05199e-27	29.8892	chr11	106738245	106740244	2000	*	CpG-shelves:19956	NA	NA	NA	Btaurus_custom_CpG-shelves	NA	3
chr11	106738001	106739000	1000	*	hyper	3.42419e-31	1.05199e-27	29.8892	chr11	106737981	106738059	79	+	repeats:3022062	NA	NA	NA	Btaurus_custom_repeats	Bov-tA2	3
chr11	106738001	106739000	1000	*	hyper	3.42419e-31	1.05199e-27	29.8892	chr11	106738060	106738170	111	+	repeats:3022063	NA	NA	NA	Btaurus_custom_repeats	BOV-A2	3
chr11	106738001	106739000	1000	*	hyper	3.42419e-31	1.05199e-27	29.8892	chr11	106738171	106738253	83	-	repeats:3022064	NA	NA	NA	Btaurus_custom_repeats	L1MDa	3
chr11	106738001	106739000	1000	*	hyper	3.42419e-31	1.05199e-27	29.8892	chr11	106738277	106738406	130	-	repeats:3022065	NA	NA	NA	Btaurus_custom_repeats	BOV-A2	3
chr11	106738001	106739000	1000	*	hyper	3.42419e-31	1.05199e-27	29.8892	chr11	106738415	106739890	1476	-	repeats:3022066	NA	NA	NA	Btaurus_custom_repeats	L1MDa	3
chr11	106738001	106739000	1000	*	hyper	3.42419e-31	1.05199e-27	29.8892	chr11	106735406	106738244	2839	*	CpG-deserts:9009	NA	NA	NA	Btaurus_custom_CpG-deserts	NA	3
chr11	106738001	106739000	1000	*	hyper	3.42419e-31	1.05199e-27	29.8892	chr11	106722392	106933168	210777	+	genes:2418	NA	NA	NA	Btaurus_custom_genes	282410	3
chr12	11949001	11950000	1000	*	hypo	5.81479e-14	1.42843e-11	-25.1336	chr12	11948933	11949139	207	-	repeats:3047493	NA	NA	NA	Btaurus_custom_repeats	Bov-tA2	4
chr12	11949001	11950000	1000	*	hypo	5.81479e-14	1.42843e-11	-25.1336	chr12	11949923	11949977	55	-	repeats:3047494	NA	NA	NA	Btaurus_custom_repeats	L2c	4
chr12	11949001	11950000	1000	*	hypo	5.81479e-14	1.42843e-11	-25.1336	chr12	11949979	11950402	424	+	repeats:3047495	NA	NA	NA	Btaurus_custom_repeats	MER34A	4
chr12	11949001	11950000	1000	*	hypo	5.81479e-14	1.42843e-11	-25.1336	chr12	11668038	12037594	369557	*	CpG-deserts:9042	NA	NA	NA	Btaurus_custom_CpG-deserts	NA	4
chr12	11949001	11950000	1000	*	hypo	5.81479e-14	1.42843e-11	-25.1336	chr12	11610168	12701130	1090963	*	inter:6115	NA	NA	NA	Btaurus_custom_inter	NA	4
chr12	18043001	18044000	1000	*	hyper	5.47987e-12	8.58803e-10	20.3723	chr12	18036781	18061776	24996	+	transcripts:6630	NA	NA	NA	Btaurus_custom_transcripts	NM_001035093	4
chr12	18043001	18044000	1000	*	hyper	5.47987e-12	8.58803e-10	20.3723	chr12	18037056	18056746	19691	+	introns:55862	NA	NA	NA	Btaurus_custom_introns	NM_001035093	4
chr12	18043001	18044000	1000	*	hyper	5.47987e-12	8.58803e-10	20.3723	chr12	18043055	18043146	92	-	repeats:3061139	NA	NA	NA	Btaurus_custom_repeats	Charlie8	4
chr12	18043001	18044000	1000	*	hyper	5.47987e-12	8.58803e-10	20.3723	chr12	18043237	18043322	86	+	repeats:3061140	NA	NA	NA	Btaurus_custom_repeats	MER58B	4
chr12	18043001	18044000	1000	*	hyper	5.47987e-12	8.58803e-10	20.3723	chr12	18043395	18043576	182	+	repeats:3061141	NA	NA	NA	Btaurus_custom_repeats	MIR	4
chr12	18043001	18044000	1000	*	hyper	5.47987e-12	8.58803e-10	20.3723	chr12	18043679	18043869	191	-	repeats:3061142	NA	NA	NA	Btaurus_custom_repeats	Bov-tA3	4
chr12	18043001	18044000	1000	*	hyper	5.47987e-12	8.58803e-10	20.3723	chr12	18043990	18044141	152	+	repeats:3061143	NA	NA	NA	Btaurus_custom_repeats	MIRb	4
chr12	18043001	18044000	1000	*	hyper	5.47987e-12	8.58803e-10	20.3723	chr12	18041412	18091996	50585	*	CpG-deserts:9087	NA	NA	NA	Btaurus_custom_CpG-deserts	NA	4
chr12	18043001	18044000	1000	*	hyper	5.47987e-12	8.58803e-10	20.3723	chr12	18036781	18061776	24996	+	genes:5435	NA	NA	NA	Btaurus_custom_genes	510575	4
chr12	19833001	19834000	1000	*	hyper	4.06202e-29	9.60272e-26	28.2974	chr12	19585568	20278752	693185	*	CpG-deserts:9106	NA	NA	NA	Btaurus_custom_CpG-deserts	NA	3
chr12	19833001	19834000	1000	*	hyper	4.06202e-29	9.60272e-26	28.2974	chr12	19501144	20282887	781744	*	inter:6157	NA	NA	NA	Btaurus_custom_inter	NA	3
chr12	20112001	20113000	1000	*	hyper	3.29297e-38	1.83029e-34	23.1225	chr12	20111888	20112013	126	+	repeats:3065837	NA	NA	NA	Btaurus_custom_repeats	MER63D	6
chr12	20112001	20113000	1000	*	hyper	3.29297e-38	1.83029e-34	23.1225	chr12	20112013	20112219	207	-	repeats:3065838	NA	NA	NA	Btaurus_custom_repeats	Bov-tA2	6
chr12	20112001	20113000	1000	*	hyper	3.29297e-38	1.83029e-34	23.1225	chr12	20112219	20112451	233	+	repeats:3065839	NA	NA	NA	Btaurus_custom_repeats	MER63B	6
chr12	20112001	20113000	1000	*	hyper	3.29297e-38	1.83029e-34	23.1225	chr12	20112498	20113009	512	-	repeats:3065840	NA	NA	NA	Btaurus_custom_repeats	L1ME1	6
chr12	20112001	20113000	1000	*	hyper	3.29297e-38	1.83029e-34	23.1225	chr12	19585568	20278752	693185	*	CpG-deserts:9106	NA	NA	NA	Btaurus_custom_CpG-deserts	NA	6
chr12	20112001	20113000	1000	*	hyper	3.29297e-38	1.83029e-34	23.1225	chr12	19501144	20282887	781744	*	inter:6157	NA	NA	NA	Btaurus_custom_inter	NA	6
chr12	20283001	20284000	1000	*	hyper	1.50425e-76	4.76206e-72	22.5993	chr12	20282753	20283555	803	*	CpG-islands:16103	NA	NA	NA	Btaurus_custom_CpG-islands	NA	7
chr12	20283001	20284000	1000	*	hyper	1.50425e-76	4.76206e-72	22.5993	chr12	20283556	20285555	2000	*	CpG-shores:26259	NA	NA	NA	Btaurus_custom_CpG-shores	NA	7
chr12	20283001	20284000	1000	*	hyper	1.50425e-76	4.76206e-72	22.5993	chr12	20282963	20346941	63979	*	inter:6158	NA	NA	NA	Btaurus_custom_inter	NA	7
chr12	20283001	20284000	1000	*	hyper	1.50425e-76	4.76206e-72	22.5993	chr12	20282963	20284962	2000	+	downstream:1177	NA	NA	NA	Btaurus_custom_downstream	114482532	7
chr12	23234001	23235000	1000	*	hyper	1.37771e-35	6.23065e-32	20.8547	chr12	23234331	23234376	46	+	repeats:3072653	NA	NA	NA	Btaurus_custom_repeats	(TTTGT)n	4
chr12	23234001	23235000	1000	*	hyper	1.37771e-35	6.23065e-32	20.8547	chr12	23234618	23234807	190	-	repeats:3072654	NA	NA	NA	Btaurus_custom_repeats	L2	4
chr12	23234001	23235000	1000	*	hyper	1.37771e-35	6.23065e-32	20.8547	chr12	23234808	23235845	1038	+	repeats:3072655	NA	NA	NA	Btaurus_custom_repeats	BovB	4
chr12	23234001	23235000	1000	*	hyper	1.37771e-35	6.23065e-32	20.8547	chr12	23224030	23242704	18675	*	CpG-deserts:9139	NA	NA	NA	Btaurus_custom_CpG-deserts	NA	4
chr12	23234001	23235000	1000	*	hyper	1.37771e-35	6.23065e-32	20.8547	chr12	23219152	23258104	38953	*	inter:6172	NA	NA	NA	Btaurus_custom_inter	NA	4
chr12	62258001	62259000	1000	*	hypo	1.6825e-15	5.74337e-13	-25.6715	chr12	62258594	62258845	252	+	repeats:3152231	NA	NA	NA	Btaurus_custom_repeats	BovB	4
chr12	62258001	62259000	1000	*	hypo	1.6825e-15	5.74337e-13	-25.6715	chr12	62258846	62258912	67	+	repeats:3152232	NA	NA	NA	Btaurus_custom_repeats	Bov-tA3	4
chr12	62258001	62259000	1000	*	hypo	1.6825e-15	5.74337e-13	-25.6715	chr12	59932656	62287775	2355120	*	CpG-deserts:9301	NA	NA	NA	Btaurus_custom_CpG-deserts	NA	4
chr12	62258001	62259000	1000	*	hypo	1.6825e-15	5.74337e-13	-25.6715	chr12	57177745	65689416	8511672	*	inter:6258	NA	NA	NA	Btaurus_custom_inter	NA	4
chr12	63587001	63588000	1000	*	hypo	1.05811e-15	3.77293e-13	-22.3995	chr12	63586823	63587047	225	-	repeats:3155074	NA	NA	NA	Btaurus_custom_repeats	Bov-tA1	4
chr12	63587001	63588000	1000	*	hypo	1.05811e-15	3.77293e-13	-22.3995	chr12	63587559	63587668	110	+	repeats:3155075	NA	NA	NA	Btaurus_custom_repeats	MIR	4
chr12	63587001	63588000	1000	*	hypo	1.05811e-15	3.77293e-13	-22.3995	chr12	62792590	65534174	2741585	*	CpG-deserts:9303	NA	NA	NA	Btaurus_custom_CpG-deserts	NA	4
chr12	63587001	63588000	1000	*	hypo	1.05811e-15	3.77293e-13	-22.3995	chr12	57177745	65689416	8511672	*	inter:6258	NA	NA	NA	Btaurus_custom_inter	NA	4
chr13	14722001	14723000	1000	*	hyper	2.42312e-15	8.02329e-13	20.939	chr13	14722120	14722320	201	-	repeats:3230930	NA	NA	NA	Btaurus_custom_repeats	Bov-tA2	3
chr13	14722001	14723000	1000	*	hyper	2.42312e-15	8.02329e-13	20.939	chr13	14722751	14722820	70	-	repeats:3230931	NA	NA	NA	Btaurus_custom_repeats	Bov-tA2	3
chr13	14722001	14723000	1000	*	hyper	2.42312e-15	8.02329e-13	20.939	chr13	14722829	14723127	299	-	repeats:3230932	NA	NA	NA	Btaurus_custom_repeats	BovB	3
chr13	14722001	14723000	1000	*	hyper	2.42312e-15	8.02329e-13	20.939	chr13	13429186	15662706	2233521	*	CpG-deserts:9570	NA	NA	NA	Btaurus_custom_CpG-deserts	NA	3
chr13	14722001	14723000	1000	*	hyper	2.42312e-15	8.02329e-13	20.939	chr13	13184864	15906895	2722032	*	inter:6355	NA	NA	NA	Btaurus_custom_inter	NA	3
chr13	27939001	27940000	1000	*	hypo	3.73227e-13	7.66369e-11	-22.5611	chr13	27939111	27939324	214	-	repeats:3256818	NA	NA	NA	Btaurus_custom_repeats	L1-2_BT	4
chr13	27939001	27940000	1000	*	hypo	3.73227e-13	7.66369e-11	-22.5611	chr13	27939895	27939979	85	+	repeats:3256819	NA	NA	NA	Btaurus_custom_repeats	Bov-tA2	4
chr13	27939001	27940000	1000	*	hypo	3.73227e-13	7.66369e-11	-22.5611	chr13	27939904	27940150	247	+	repeats:3256820	NA	NA	NA	Btaurus_custom_repeats	CHR-2	4
chr13	27939001	27940000	1000	*	hypo	3.73227e-13	7.66369e-11	-22.5611	chr13	27858933	27992013	133081	*	CpG-deserts:9651	NA	NA	NA	Btaurus_custom_CpG-deserts	NA	4
chr13	27939001	27940000	1000	*	hypo	3.73227e-13	7.66369e-11	-22.5611	chr13	27904338	27975605	71268	*	inter:6394	NA	NA	NA	Btaurus_custom_inter	NA	4
chr13	29667001	29668000	1000	*	hypo	3.74307e-35	1.62109e-31	-27.8359	chr13	29666026	29668025	2000	*	CpG-shores:28045	NA	NA	NA	Btaurus_custom_CpG-shores	NA	6
chr13	29667001	29668000	1000	*	hypo	3.74307e-35	1.62109e-31	-27.8359	chr13	29667943	29667985	43	+	repeats:3260349	NA	NA	NA	Btaurus_custom_repeats	A-rich	6
chr13	29667001	29668000	1000	*	hypo	3.74307e-35	1.62109e-31	-27.8359	chr13	29660466	29674379	13914	*	inter:6406	NA	NA	NA	Btaurus_custom_inter	NA	6
chr13	40152001	40153000	1000	*	hyper	7.89346e-22	7.84091e-19	20.0352	chr13	40152553	40152770	218	+	repeats:3282003	NA	NA	NA	Btaurus_custom_repeats	Bov-tA1	4
chr13	40152001	40153000	1000	*	hyper	7.89346e-22	7.84091e-19	20.0352	chr13	40108890	40174142	65253	*	CpG-deserts:9743	NA	NA	NA	Btaurus_custom_CpG-deserts	NA	4
chr13	40152001	40153000	1000	*	hyper	7.89346e-22	7.84091e-19	20.0352	chr13	39885004	40490247	605244	*	inter:6457	NA	NA	NA	Btaurus_custom_inter	NA	4
chr13	40157001	40158000	1000	*	hyper	4.12828e-20	3.13439e-17	20.4686	chr13	40157298	40157501	204	+	repeats:3282009	NA	NA	NA	Btaurus_custom_repeats	MIR	3
chr13	40157001	40158000	1000	*	hyper	4.12828e-20	3.13439e-17	20.4686	chr13	40108890	40174142	65253	*	CpG-deserts:9743	NA	NA	NA	Btaurus_custom_CpG-deserts	NA	3
chr13	40157001	40158000	1000	*	hyper	4.12828e-20	3.13439e-17	20.4686	chr13	39885004	40490247	605244	*	inter:6457	NA	NA	NA	Btaurus_custom_inter	NA	3
chr13	40351001	40352000	1000	*	hypo	4.04354e-39	2.4332e-35	-29.7645	chr13	40351181	40351343	163	+	repeats:3282429	NA	NA	NA	Btaurus_custom_repeats	CHRL	4
chr13	40351001	40352000	1000	*	hypo	4.04354e-39	2.4332e-35	-29.7645	chr13	40351977	40352113	137	+	repeats:3282430	NA	NA	NA	Btaurus_custom_repeats	LTR16A2	4
chr13	40351001	40352000	1000	*	hypo	4.04354e-39	2.4332e-35	-29.7645	chr13	40213001	40406204	193204	*	CpG-deserts:9745	NA	NA	NA	Btaurus_custom_CpG-deserts	NA	4
chr13	40351001	40352000	1000	*	hypo	4.04354e-39	2.4332e-35	-29.7645	chr13	39885004	40490247	605244	*	inter:6457	NA	NA	NA	Btaurus_custom_inter	NA	4
chr13	44267001	44268000	1000	*	hyper	1.21821e-19	8.4881e-17	27.0709	chr13	44267300	44267518	219	+	repeats:3289611	NA	NA	NA	Btaurus_custom_repeats	MIRb	4
chr13	44267001	44268000	1000	*	hyper	1.21821e-19	8.4881e-17	27.0709	chr13	44267653	44267860	208	-	repeats:3289612	NA	NA	NA	Btaurus_custom_repeats	Bov-tA2	4
chr13	44267001	44268000	1000	*	hyper	1.21821e-19	8.4881e-17	27.0709	chr13	43901427	44592900	691474	*	CpG-deserts:9782	NA	NA	NA	Btaurus_custom_CpG-deserts	NA	4
chr13	44267001	44268000	1000	*	hyper	1.21821e-19	8.4881e-17	27.0709	chr13	43897497	44597301	699805	*	inter:6491	NA	NA	NA	Btaurus_custom_inter	NA	4
chr13	46582001	46583000	1000	*	hyper	1.52563e-99	9.25703e-95	38.4519	chr13	46527612	46818194	290583	+	transcripts:6958	NA	NA	NA	Btaurus_custom_transcripts	NM_001206073	20
chr13	46582001	46583000	1000	*	hyper	1.52563e-99	9.25703e-95	38.4519	chr13	46527697	46682639	154943	+	introns:58469	NA	NA	NA	Btaurus_custom_introns	NM_001206073	20
chr13	46582001	46583000	1000	*	hyper	1.52563e-99	9.25703e-95	38.4519	chr13	46581990	46582437	448	+	repeats:3293027	NA	NA	NA	Btaurus_custom_repeats	BovB	20
chr13	46582001	46583000	1000	*	hyper	1.52563e-99	9.25703e-95	38.4519	chr13	46582438	46582504	67	+	repeats:3293028	NA	NA	NA	Btaurus_custom_repeats	Bov-tA3	20
chr13	46582001	46583000	1000	*	hyper	1.52563e-99	9.25703e-95	38.4519	chr13	46573694	46814088	240395	*	CpG-deserts:9803	NA	NA	NA	Btaurus_custom_CpG-deserts	NA	20
chr13	46582001	46583000	1000	*	hyper	1.52563e-99	9.25703e-95	38.4519	chr13	46527612	46818194	290583	+	genes:9825	NA	NA	NA	Btaurus_custom_genes	535136	20
chr13	71091001	71092000	1000	*	hypo	6.19799e-13	1.20924e-10	-20.3012	chr13	71091513	71091595	83	-	repeats:3345715	NA	NA	NA	Btaurus_custom_repeats	MIR3	3
chr13	71091001	71092000	1000	*	hypo	6.19799e-13	1.20924e-10	-20.3012	chr13	70741787	71116177	374391	*	CpG-deserts:10129	NA	NA	NA	Btaurus_custom_CpG-deserts	NA	3
chr13	71091001	71092000	1000	*	hypo	6.19799e-13	1.20924e-10	-20.3012	chr13	70232259	72096725	1864467	*	inter:6731	NA	NA	NA	Btaurus_custom_inter	NA	3
chr13	74325001	74326000	1000	*	hypo	4.12482e-14	1.04793e-11	-24.8442	chr13	74325141	74325569	429	-	repeats:3353550	NA	NA	NA	Btaurus_custom_repeats	L2a	3
chr13	74325001	74326000	1000	*	hypo	4.12482e-14	1.04793e-11	-24.8442	chr13	74325578	74325751	174	-	repeats:3353551	NA	NA	NA	Btaurus_custom_repeats	L1-2_BT	3
chr13	74325001	74326000	1000	*	hypo	4.12482e-14	1.04793e-11	-24.8442	chr13	74325763	74326045	283	-	repeats:3353552	NA	NA	NA	Btaurus_custom_repeats	HAL1b	3
chr13	74325001	74326000	1000	*	hypo	4.12482e-14	1.04793e-11	-24.8442	chr13	74296189	74357442	61254	*	CpG-deserts:10171	NA	NA	NA	Btaurus_custom_CpG-deserts	NA	3
chr13	74325001	74326000	1000	*	hypo	4.12482e-14	1.04793e-11	-24.8442	chr13	74300844	74360834	59991	*	inter:6766	NA	NA	NA	Btaurus_custom_inter	NA	3
chr14	4361001	4362000	1000	*	hyper	7.03175e-14	1.70098e-11	20.7205	chr14	4361102	4361316	215	+	repeats:3382460	NA	NA	NA	Btaurus_custom_repeats	Bov-tA1	3
chr14	4361001	4362000	1000	*	hyper	7.03175e-14	1.70098e-11	20.7205	chr14	4361571	4361739	169	-	repeats:3382461	NA	NA	NA	Btaurus_custom_repeats	MER53	3
chr14	4361001	4362000	1000	*	hyper	7.03175e-14	1.70098e-11	20.7205	chr14	4361919	4361968	50	-	repeats:3382462	NA	NA	NA	Btaurus_custom_repeats	Bov-tA3	3
chr14	4361001	4362000	1000	*	hyper	7.03175e-14	1.70098e-11	20.7205	chr14	4361969	4362522	554	-	repeats:3382463	NA	NA	NA	Btaurus_custom_repeats	BovB	3
chr14	4361001	4362000	1000	*	hyper	7.03175e-14	1.70098e-11	20.7205	chr14	4299084	4383315	84232	*	CpG-deserts:10493	NA	NA	NA	Btaurus_custom_CpG-deserts	NA	3
chr14	4361001	4362000	1000	*	hyper	7.03175e-14	1.70098e-11	20.7205	chr14	3712833	4388016	675184	*	inter:6880	NA	NA	NA	Btaurus_custom_inter	NA	3
chr14	5123001	5124000	1000	*	hypo	1.06564e-16	4.5912e-14	-21.6308	chr14	5122869	5123268	400	+	repeats:3384252	NA	NA	NA	Btaurus_custom_repeats	BovB	4
chr14	5123001	5124000	1000	*	hypo	1.06564e-16	4.5912e-14	-21.6308	chr14	5123269	5123335	67	+	repeats:3384253	NA	NA	NA	Btaurus_custom_repeats	Bov-tA3	4
chr14	5123001	5124000	1000	*	hypo	1.06564e-16	4.5912e-14	-21.6308	chr14	5123907	5124064	158	-	repeats:3384254	NA	NA	NA	Btaurus_custom_repeats	MIRb	4
chr14	5123001	5124000	1000	*	hypo	1.06564e-16	4.5912e-14	-21.6308	chr14	4618225	5689384	1071160	*	CpG-deserts:10495	NA	NA	NA	Btaurus_custom_CpG-deserts	NA	4
chr14	5123001	5124000	1000	*	hypo	1.06564e-16	4.5912e-14	-21.6308	chr14	4612390	6400717	1788328	*	inter:6881	NA	NA	NA	Btaurus_custom_inter	NA	4
chr14	8223001	8224000	1000	*	hypo	6.64879e-36	3.10328e-32	-22.1603	chr14	8217497	8453435	235939	-	transcripts:7603	NA	NA	NA	Btaurus_custom_transcripts	NM_173883	5
chr14	8223001	8224000	1000	*	hypo	6.64879e-36	3.10328e-32	-22.1603	chr14	8220529	8240322	19794	-	introns:63360	NA	NA	NA	Btaurus_custom_introns	NM_173883	5
chr14	8223001	8224000	1000	*	hypo	6.64879e-36	3.10328e-32	-22.1603	chr14	8223385	8223518	134	+	repeats:3391462	NA	NA	NA	Btaurus_custom_repeats	MIRb	5
chr14	8223001	8224000	1000	*	hypo	6.64879e-36	3.10328e-32	-22.1603	chr14	8223601	8223673	73	-	repeats:3391463	NA	NA	NA	Btaurus_custom_repeats	BOV-A2	5
chr14	8223001	8224000	1000	*	hypo	6.64879e-36	3.10328e-32	-22.1603	chr14	8223676	8224208	533	-	repeats:3391464	NA	NA	NA	Btaurus_custom_repeats	BovB	5
chr14	8223001	8224000	1000	*	hypo	6.64879e-36	3.10328e-32	-22.1603	chr14	8153787	8238842	85056	*	CpG-deserts:10511	NA	NA	NA	Btaurus_custom_CpG-deserts	NA	5
chr14	8223001	8224000	1000	*	hypo	6.64879e-36	3.10328e-32	-22.1603	chr14	8217497	8453435	235939	-	genes:1372	NA	NA	NA	Btaurus_custom_genes	280706	5
chr14	8681001	8682000	1000	*	hyper	2.64154e-16	1.05621e-13	20.5686	chr14	8680518	8681060	543	-	repeats:3392382	NA	NA	NA	Btaurus_custom_repeats	MLT1G3	3
chr14	8681001	8682000	1000	*	hyper	2.64154e-16	1.05621e-13	20.5686	chr14	8681822	8681977	156	-	repeats:3392383	NA	NA	NA	Btaurus_custom_repeats	L1_Art	3
chr14	8681001	8682000	1000	*	hyper	2.64154e-16	1.05621e-13	20.5686	chr14	8606086	8733101	127016	*	CpG-deserts:10518	NA	NA	NA	Btaurus_custom_CpG-deserts	NA	3
chr14	8681001	8682000	1000	*	hyper	2.64154e-16	1.05621e-13	20.5686	chr14	8672669	8738155	65487	*	inter:6888	NA	NA	NA	Btaurus_custom_inter	NA	3
chr14	9203001	9204000	1000	*	hyper	3.81409e-12	6.21975e-10	23.8259	chr14	9202133	9204132	2000	*	CpG-shores:30503	NA	NA	NA	Btaurus_custom_CpG-shores	NA	3
chr14	9203001	9204000	1000	*	hyper	3.81409e-12	6.21975e-10	23.8259	chr14	9203365	9203431	67	-	repeats:3393683	NA	NA	NA	Btaurus_custom_repeats	Bov-tA2	3
chr14	9203001	9204000	1000	*	hyper	3.81409e-12	6.21975e-10	23.8259	chr14	9203433	9203725	293	-	repeats:3393684	NA	NA	NA	Btaurus_custom_repeats	BovB	3
chr14	9203001	9204000	1000	*	hyper	3.81409e-12	6.21975e-10	23.8259	chr14	9154019	9754215	600197	*	inter:6890	NA	NA	NA	Btaurus_custom_inter	NA	3
chr14	9207001	9208000	1000	*	hyper	3.2955e-24	4.52739e-21	22.1013	chr14	9207155	9207224	70	+	repeats:3393690	NA	NA	NA	Btaurus_custom_repeats	MLT1H	3
chr14	9207001	9208000	1000	*	hyper	3.2955e-24	4.52739e-21	22.1013	chr14	9207253	9207491	239	+	repeats:3393691	NA	NA	NA	Btaurus_custom_repeats	MLT1H	3
chr14	9207001	9208000	1000	*	hyper	3.2955e-24	4.52739e-21	22.1013	chr14	9207534	9207838	305	+	repeats:3393692	NA	NA	NA	Btaurus_custom_repeats	BovB	3
chr14	9207001	9208000	1000	*	hyper	3.2955e-24	4.52739e-21	22.1013	chr14	9207839	9208413	575	-	repeats:3393693	NA	NA	NA	Btaurus_custom_repeats	BTLTR1D2	3
chr14	9207001	9208000	1000	*	hyper	3.2955e-24	4.52739e-21	22.1013	chr14	9206133	9748023	541891	*	CpG-deserts:10523	NA	NA	NA	Btaurus_custom_CpG-deserts	NA	3
chr14	9207001	9208000	1000	*	hyper	3.2955e-24	4.52739e-21	22.1013	chr14	9154019	9754215	600197	*	inter:6890	NA	NA	NA	Btaurus_custom_inter	NA	3
chr14	9801001	9802000	1000	*	hypo	2.41862e-14	6.48636e-12	-22.9217	chr14	9754216	9979379	225164	+	transcripts:7450	NA	NA	NA	Btaurus_custom_transcripts	NM_001192841	3
chr14	9801001	9802000	1000	*	hypo	2.41862e-14	6.48636e-12	-22.9217	chr14	9798326	9821673	23348	+	introns:62240	NA	NA	NA	Btaurus_custom_introns	NM_001192841	3
chr14	9801001	9802000	1000	*	hypo	2.41862e-14	6.48636e-12	-22.9217	chr14	9801446	9801532	87	+	repeats:3395235	NA	NA	NA	Btaurus_custom_repeats	BOV-A2	3
chr14	9801001	9802000	1000	*	hypo	2.41862e-14	6.48636e-12	-22.9217	chr14	9801945	9802008	64	+	repeats:3395236	NA	NA	NA	Btaurus_custom_repeats	L2c	3
chr14	9801001	9802000	1000	*	hypo	2.41862e-14	6.48636e-12	-22.9217	chr14	9758552	10111967	353416	*	CpG-deserts:10524	NA	NA	NA	Btaurus_custom_CpG-deserts	NA	3
chr14	9801001	9802000	1000	*	hypo	2.41862e-14	6.48636e-12	-22.9217	chr14	9754216	9979379	225164	+	genes:9794	NA	NA	NA	Btaurus_custom_genes	535017	3
chr14	10537001	10538000	1000	*	hyper	1.21792e-23	1.5369e-20	25.5236	chr14	10264574	10604311	339738	+	transcripts:7451	NA	NA	NA	Btaurus_custom_transcripts	NM_175821	4
chr14	10537001	10538000	1000	*	hyper	1.21792e-23	1.5369e-20	25.5236	chr14	10537233	10537319	87	+	CDS:66156	NA	NA	NA	Btaurus_custom_CDS	NA	4
chr14	10537001	10538000	1000	*	hyper	1.21792e-23	1.5369e-20	25.5236	chr14	10537233	10537319	87	+	exons:69606	NA	NA	NA	Btaurus_custom_exons	NM_175821	4
chr14	10537001	10538000	1000	*	hyper	1.21792e-23	1.5369e-20	25.5236	chr14	10535812	10537232	1421	+	introns:62265	NA	NA	NA	Btaurus_custom_introns	NM_175821	4
chr14	10537001	10538000	1000	*	hyper	1.21792e-23	1.5369e-20	25.5236	chr14	10537320	10543005	5686	+	introns:62266	NA	NA	NA	Btaurus_custom_introns	NM_175821	4
chr14	10537001	10538000	1000	*	hyper	1.21792e-23	1.5369e-20	25.5236	chr14	10537827	10538040	214	-	repeats:3397058	NA	NA	NA	Btaurus_custom_repeats	L2b	4
chr14	10537001	10538000	1000	*	hyper	1.21792e-23	1.5369e-20	25.5236	chr14	10345242	10585663	240422	*	CpG-deserts:10527	NA	NA	NA	Btaurus_custom_CpG-deserts	NA	4
chr14	10537001	10538000	1000	*	hyper	1.21792e-23	1.5369e-20	25.5236	chr14	10264574	10604311	339738	+	genes:2780	NA	NA	NA	Btaurus_custom_genes	327705	4
chr14	10673001	10674000	1000	*	hyper	1.29703e-16	5.50987e-14	20.678	chr14	10631381	10779140	147760	+	transcripts:7452	NA	NA	NA	Btaurus_custom_transcripts	NM_001046047	5
chr14	10673001	10674000	1000	*	hyper	1.29703e-16	5.50987e-14	20.678	chr14	10670052	10728342	58291	+	introns:62287	NA	NA	NA	Btaurus_custom_introns	NM_001046047	5
chr14	10673001	10674000	1000	*	hyper	1.29703e-16	5.50987e-14	20.678	chr14	10673033	10673227	195	+	repeats:3397365	NA	NA	NA	Btaurus_custom_repeats	L1MC4a	5
chr14	10673001	10674000	1000	*	hyper	1.29703e-16	5.50987e-14	20.678	chr14	10673230	10673257	28	+	repeats:3397366	NA	NA	NA	Btaurus_custom_repeats	(T)n	5
chr14	10673001	10674000	1000	*	hyper	1.29703e-16	5.50987e-14	20.678	chr14	10673280	10673463	184	-	repeats:3397367	NA	NA	NA	Btaurus_custom_repeats	L1MA9	5
chr14	10673001	10674000	1000	*	hyper	1.29703e-16	5.50987e-14	20.678	chr14	10673464	10673720	257	-	repeats:3397368	NA	NA	NA	Btaurus_custom_repeats	CHR-2B	5
chr14	10673001	10674000	1000	*	hyper	1.29703e-16	5.50987e-14	20.678	chr14	10673721	10674092	372	-	repeats:3397369	NA	NA	NA	Btaurus_custom_repeats	L1MA9	5
chr14	10673001	10674000	1000	*	hyper	1.29703e-16	5.50987e-14	20.678	chr14	10635870	10690522	54653	*	CpG-deserts:10530	NA	NA	NA	Btaurus_custom_CpG-deserts	NA	5
chr14	10673001	10674000	1000	*	hyper	1.29703e-16	5.50987e-14	20.678	chr14	10631381	10779140	147760	+	genes:5229	NA	NA	NA	Btaurus_custom_genes	510019	5
chr14	10912001	10913000	1000	*	hyper	9.54228e-31	2.74621e-27	28.9586	chr14	10912179	10912251	73	-	repeats:3397893	NA	NA	NA	Btaurus_custom_repeats	Bov-tA2	3
chr14	10912001	10913000	1000	*	hyper	9.54228e-31	2.74621e-27	28.9586	chr14	10912253	10912505	253	-	repeats:3397894	NA	NA	NA	Btaurus_custom_repeats	BovB	3
chr14	10912001	10913000	1000	*	hyper	9.54228e-31	2.74621e-27	28.9586	chr14	10912745	10912937	193	-	repeats:3397895	NA	NA	NA	Btaurus_custom_repeats	CHRL	3
chr14	10912001	10913000	1000	*	hyper	9.54228e-31	2.74621e-27	28.9586	chr14	10699518	12416899	1717382	*	CpG-deserts:10531	NA	NA	NA	Btaurus_custom_CpG-deserts	NA	3
chr14	10912001	10913000	1000	*	hyper	9.54228e-31	2.74621e-27	28.9586	chr14	10814848	12653170	1838323	*	inter:6894	NA	NA	NA	Btaurus_custom_inter	NA	3
chr14	19350001	19351000	1000	*	hypo	5.64024e-30	1.46148e-26	-35.7833	chr14	19348566	19350229	1664	+	repeats:3417687	NA	NA	NA	Btaurus_custom_repeats	L1MB1	5
chr14	19350001	19351000	1000	*	hypo	5.64024e-30	1.46148e-26	-35.7833	chr14	19350261	19350463	203	+	repeats:3417688	NA	NA	NA	Btaurus_custom_repeats	MER21C	5
chr14	19350001	19351000	1000	*	hypo	5.64024e-30	1.46148e-26	-35.7833	chr14	19350466	19350674	209	+	repeats:3417689	NA	NA	NA	Btaurus_custom_repeats	Bov-tA1	5
chr14	19350001	19351000	1000	*	hypo	5.64024e-30	1.46148e-26	-35.7833	chr14	19350749	19350996	248	-	repeats:3417690	NA	NA	NA	Btaurus_custom_repeats	L1MEb	5
chr14	19350001	19351000	1000	*	hypo	5.64024e-30	1.46148e-26	-35.7833	chr14	19340525	19401866	61342	*	CpG-deserts:10569	NA	NA	NA	Btaurus_custom_CpG-deserts	NA	5
chr14	19350001	19351000	1000	*	hypo	5.64024e-30	1.46148e-26	-35.7833	chr14	19129774	19419740	289967	*	inter:6916	NA	NA	NA	Btaurus_custom_inter	NA	5
chr14	21362001	21363000	1000	*	hypo	7.44043e-18	3.8919e-15	-20.5726	chr14	21362955	21363148	194	-	repeats:3420943	NA	NA	NA	Btaurus_custom_repeats	L1-2_BT	3
chr14	21362001	21363000	1000	*	hypo	7.44043e-18	3.8919e-15	-20.5726	chr14	21342899	21385951	43053	*	CpG-deserts:10590	NA	NA	NA	Btaurus_custom_CpG-deserts	NA	3
chr14	21362001	21363000	1000	*	hypo	7.44043e-18	3.8919e-15	-20.5726	chr14	21062049	21493002	430954	*	inter:6924	NA	NA	NA	Btaurus_custom_inter	NA	3
chr14	26177001	26178000	1000	*	hyper	1.39079e-15	4.8245e-13	23.3609	chr14	26176395	26178394	2000	*	CpG-shelves:23551	NA	NA	NA	Btaurus_custom_CpG-shelves	NA	3
chr14	26177001	26178000	1000	*	hyper	1.39079e-15	4.8245e-13	23.3609	chr14	26177087	26177192	106	-	repeats:3430894	NA	NA	NA	Btaurus_custom_repeats	MIRb	3
chr14	26177001	26178000	1000	*	hyper	1.39079e-15	4.8245e-13	23.3609	chr14	26177263	26177388	126	-	repeats:3430895	NA	NA	NA	Btaurus_custom_repeats	Charlie4z	3
chr14	26177001	26178000	1000	*	hyper	1.39079e-15	4.8245e-13	23.3609	chr14	26177871	26178021	151	-	repeats:3430896	NA	NA	NA	Btaurus_custom_repeats	L4_A_Mam	3
chr14	26177001	26178000	1000	*	hyper	1.39079e-15	4.8245e-13	23.3609	chr14	26038334	26181070	142737	*	inter:6949	NA	NA	NA	Btaurus_custom_inter	NA	3
chr14	34146001	34147000	1000	*	hypo	7.7577e-26	1.29851e-22	-23.0953	chr14	34146179	34146386	208	-	repeats:3448088	NA	NA	NA	Btaurus_custom_repeats	Bov-tA3	4
chr14	34146001	34147000	1000	*	hypo	7.7577e-26	1.29851e-22	-23.0953	chr14	34146554	34146698	145	-	repeats:3448089	NA	NA	NA	Btaurus_custom_repeats	CHRL	4
chr14	34146001	34147000	1000	*	hypo	7.7577e-26	1.29851e-22	-23.0953	chr14	34146714	34146737	24	-	repeats:3448090	NA	NA	NA	Btaurus_custom_repeats	L1ME1	4
chr14	34146001	34147000	1000	*	hypo	7.7577e-26	1.29851e-22	-23.0953	chr14	34146738	34146911	174	+	repeats:3448091	NA	NA	NA	Btaurus_custom_repeats	Bov-tA2	4
chr14	34146001	34147000	1000	*	hypo	7.7577e-26	1.29851e-22	-23.0953	chr14	34146912	34147140	229	-	repeats:3448092	NA	NA	NA	Btaurus_custom_repeats	L1ME1	4
chr14	34146001	34147000	1000	*	hypo	7.7577e-26	1.29851e-22	-23.0953	chr14	34124769	34245900	121132	*	CpG-deserts:10670	NA	NA	NA	Btaurus_custom_CpG-deserts	NA	4
chr14	34146001	34147000	1000	*	hypo	7.7577e-26	1.29851e-22	-23.0953	chr14	33978025	34273499	295475	*	inter:6974	NA	NA	NA	Btaurus_custom_inter	NA	4
chr14	38983001	38984000	1000	*	hypo	3.74548e-24	5.0975e-21	-30.0238	chr14	38983247	38983550	304	-	repeats:3458791	NA	NA	NA	Btaurus_custom_repeats	MamRTE1	6
chr14	38983001	38984000	1000	*	hypo	3.74548e-24	5.0975e-21	-30.0238	chr14	38983939	38984457	519	-	repeats:3458792	NA	NA	NA	Btaurus_custom_repeats	X1_LINE	6
chr14	38983001	38984000	1000	*	hypo	3.74548e-24	5.0975e-21	-30.0238	chr14	38700846	39841713	1140868	*	CpG-deserts:10695	NA	NA	NA	Btaurus_custom_CpG-deserts	NA	6
chr14	38983001	38984000	1000	*	hypo	3.74548e-24	5.0975e-21	-30.0238	chr14	38831334	39849339	1018006	*	inter:6992	NA	NA	NA	Btaurus_custom_inter	NA	6
chr14	41544001	41545000	1000	*	hypo	1.02415e-11	1.49891e-09	-20.6082	chr14	41543824	41544121	298	+	repeats:3464106	NA	NA	NA	Btaurus_custom_repeats	L1ME1	3
chr14	41544001	41545000	1000	*	hypo	1.02415e-11	1.49891e-09	-20.6082	chr14	41544541	41544614	74	-	repeats:3464107	NA	NA	NA	Btaurus_custom_repeats	BOV-A2	3
chr14	41544001	41545000	1000	*	hypo	1.02415e-11	1.49891e-09	-20.6082	chr14	41544620	41545224	605	+	repeats:3464108	NA	NA	NA	Btaurus_custom_repeats	L1ME1	3
chr14	41544001	41545000	1000	*	hypo	1.02415e-11	1.49891e-09	-20.6082	chr14	40763440	41716787	953348	*	CpG-deserts:10700	NA	NA	NA	Btaurus_custom_CpG-deserts	NA	3
chr14	41544001	41545000	1000	*	hypo	1.02415e-11	1.49891e-09	-20.6082	chr14	40191398	41721019	1529622	*	inter:6994	NA	NA	NA	Btaurus_custom_inter	NA	3
chr14	42896001	42897000	1000	*	hypo	1.62867e-32	5.62023e-29	-23.2029	chr14	42896131	42896260	130	+	repeats:3467149	NA	NA	NA	Btaurus_custom_repeats	BOV-A2	3
chr14	42896001	42897000	1000	*	hypo	1.62867e-32	5.62023e-29	-23.2029	chr14	42896305	42896384	80	+	repeats:3467150	NA	NA	NA	Btaurus_custom_repeats	(TAGA)n	3
chr14	42896001	42897000	1000	*	hypo	1.62867e-32	5.62023e-29	-23.2029	chr14	42896409	42896533	125	-	repeats:3467151	NA	NA	NA	Btaurus_custom_repeats	L2a	3
chr14	42896001	42897000	1000	*	hypo	1.62867e-32	5.62023e-29	-23.2029	chr14	42818323	42965610	147288	*	CpG-deserts:10704	NA	NA	NA	Btaurus_custom_CpG-deserts	NA	3
chr14	42896001	42897000	1000	*	hypo	1.62867e-32	5.62023e-29	-23.2029	chr14	42870108	42969170	99063	*	inter:6998	NA	NA	NA	Btaurus_custom_inter	NA	3
chr14	44131001	44132000	1000	*	hypo	5.39691e-31	1.58451e-27	-21.1857	chr14	44131242	44131366	125	+	repeats:3470044	NA	NA	NA	Btaurus_custom_repeats	MLT1N2	5
chr14	44131001	44132000	1000	*	hypo	5.39691e-31	1.58451e-27	-21.1857	chr14	44131702	44132015	314	-	repeats:3470045	NA	NA	NA	Btaurus_custom_repeats	CHR-2A	5
chr14	44131001	44132000	1000	*	hypo	5.39691e-31	1.58451e-27	-21.1857	chr14	44111457	44325134	213678	*	CpG-deserts:10716	NA	NA	NA	Btaurus_custom_CpG-deserts	NA	5
chr14	44131001	44132000	1000	*	hypo	5.39691e-31	1.58451e-27	-21.1857	chr14	44026406	44488911	462506	*	inter:7002	NA	NA	NA	Btaurus_custom_inter	NA	5
chr14	46226001	46227000	1000	*	hyper	2.64414e-26	4.67294e-23	32.9946	chr14	46164224	46477875	313652	+	transcripts:7515	NA	NA	NA	Btaurus_custom_transcripts	NM_001098095	5
chr14	46226001	46227000	1000	*	hyper	2.64414e-26	4.67294e-23	32.9946	chr14	46165418	46436338	270921	+	introns:62690	NA	NA	NA	Btaurus_custom_introns	NM_001098095	5
chr14	46226001	46227000	1000	*	hyper	2.64414e-26	4.67294e-23	32.9946	chr14	46226395	46226674	280	+	repeats:3474847	NA	NA	NA	Btaurus_custom_repeats	MER58B	5
chr14	46226001	46227000	1000	*	hyper	2.64414e-26	4.67294e-23	32.9946	chr14	46226838	46226972	135	+	repeats:3474848	NA	NA	NA	Btaurus_custom_repeats	(TA)n	5
chr14	46226001	46227000	1000	*	hyper	2.64414e-26	4.67294e-23	32.9946	chr14	46226974	46227165	192	+	repeats:3474849	NA	NA	NA	Btaurus_custom_repeats	Bov-tA3	5
chr14	46226001	46227000	1000	*	hyper	2.64414e-26	4.67294e-23	32.9946	chr14	46167759	46663980	496222	*	CpG-deserts:10723	NA	NA	NA	Btaurus_custom_CpG-deserts	NA	5
chr14	46226001	46227000	1000	*	hyper	2.64414e-26	4.67294e-23	32.9946	chr14	46164224	46477875	313652	+	genes:10369	NA	NA	NA	Btaurus_custom_genes	538602	5
chr14	46232001	46233000	1000	*	hypo	1.59733e-33	6.10837e-30	-22.0683	chr14	46164224	46477875	313652	+	transcripts:7515	NA	NA	NA	Btaurus_custom_transcripts	NM_001098095	7
chr14	46232001	46233000	1000	*	hypo	1.59733e-33	6.10837e-30	-22.0683	chr14	46165418	46436338	270921	+	introns:62690	NA	NA	NA	Btaurus_custom_introns	NM_001098095	7
chr14	46232001	46233000	1000	*	hypo	1.59733e-33	6.10837e-30	-22.0683	chr14	46232129	46232344	216	+	repeats:3474858	NA	NA	NA	Btaurus_custom_repeats	Bov-tA1	7
chr14	46232001	46233000	1000	*	hypo	1.59733e-33	6.10837e-30	-22.0683	chr14	46167759	46663980	496222	*	CpG-deserts:10723	NA	NA	NA	Btaurus_custom_CpG-deserts	NA	7
chr14	46232001	46233000	1000	*	hypo	1.59733e-33	6.10837e-30	-22.0683	chr14	46164224	46477875	313652	+	genes:10369	NA	NA	NA	Btaurus_custom_genes	538602	7
chr14	46237001	46238000	1000	*	hypo	1.08297e-20	9.0015e-18	-27.2091	chr14	46164224	46477875	313652	+	transcripts:7515	NA	NA	NA	Btaurus_custom_transcripts	NM_001098095	3
chr14	46237001	46238000	1000	*	hypo	1.08297e-20	9.0015e-18	-27.2091	chr14	46165418	46436338	270921	+	introns:62690	NA	NA	NA	Btaurus_custom_introns	NM_001098095	3
chr14	46237001	46238000	1000	*	hypo	1.08297e-20	9.0015e-18	-27.2091	chr14	46236912	46237041	130	-	repeats:3474873	NA	NA	NA	Btaurus_custom_repeats	BOV-A2	3
chr14	46237001	46238000	1000	*	hypo	1.08297e-20	9.0015e-18	-27.2091	chr14	46237311	46237418	108	-	repeats:3474874	NA	NA	NA	Btaurus_custom_repeats	MIRb	3
chr14	46237001	46238000	1000	*	hypo	1.08297e-20	9.0015e-18	-27.2091	chr14	46237461	46237533	73	+	repeats:3474875	NA	NA	NA	Btaurus_custom_repeats	L2a	3
chr14	46237001	46238000	1000	*	hypo	1.08297e-20	9.0015e-18	-27.2091	chr14	46237717	46237869	153	-	repeats:3474876	NA	NA	NA	Btaurus_custom_repeats	CHRL1_BT	3
chr14	46237001	46238000	1000	*	hypo	1.08297e-20	9.0015e-18	-27.2091	chr14	46237877	46237895	19	+	repeats:3474877	NA	NA	NA	Btaurus_custom_repeats	(T)n	3
chr14	46237001	46238000	1000	*	hypo	1.08297e-20	9.0015e-18	-27.2091	chr14	46167759	46663980	496222	*	CpG-deserts:10723	NA	NA	NA	Btaurus_custom_CpG-deserts	NA	3
chr14	46237001	46238000	1000	*	hypo	1.08297e-20	9.0015e-18	-27.2091	chr14	46164224	46477875	313652	+	genes:10369	NA	NA	NA	Btaurus_custom_genes	538602	3
chr14	46337001	46338000	1000	*	hypo	5.62182e-20	4.17158e-17	-22.5914	chr14	46164224	46477875	313652	+	transcripts:7515	NA	NA	NA	Btaurus_custom_transcripts	NM_001098095	3
chr14	46337001	46338000	1000	*	hypo	5.62182e-20	4.17158e-17	-22.5914	chr14	46165418	46436338	270921	+	introns:62690	NA	NA	NA	Btaurus_custom_introns	NM_001098095	3
chr14	46337001	46338000	1000	*	hypo	5.62182e-20	4.17158e-17	-22.5914	chr14	46336859	46337028	170	-	repeats:3475066	NA	NA	NA	Btaurus_custom_repeats	Bov-tA2	3
chr14	46337001	46338000	1000	*	hypo	5.62182e-20	4.17158e-17	-22.5914	chr14	46337134	46337531	398	-	repeats:3475067	NA	NA	NA	Btaurus_custom_repeats	LTR16A1	3
chr14	46337001	46338000	1000	*	hypo	5.62182e-20	4.17158e-17	-22.5914	chr14	46337555	46337790	236	+	repeats:3475068	NA	NA	NA	Btaurus_custom_repeats	L2c	3
chr14	46337001	46338000	1000	*	hypo	5.62182e-20	4.17158e-17	-22.5914	chr14	46167759	46663980	496222	*	CpG-deserts:10723	NA	NA	NA	Btaurus_custom_CpG-deserts	NA	3
chr14	46337001	46338000	1000	*	hypo	5.62182e-20	4.17158e-17	-22.5914	chr14	46164224	46477875	313652	+	genes:10369	NA	NA	NA	Btaurus_custom_genes	538602	3
chr14	48888001	48889000	1000	*	hypo	2.19819e-36	1.08145e-32	-22.3514	chr14	48683058	48904942	221885	+	transcripts:7518	NA	NA	NA	Btaurus_custom_transcripts	NM_001192913	3
chr14	48888001	48889000	1000	*	hypo	2.19819e-36	1.08145e-32	-22.3514	chr14	48719686	48898107	178422	+	introns:62723	NA	NA	NA	Btaurus_custom_introns	NM_001192913	3
chr14	48888001	48889000	1000	*	hypo	2.19819e-36	1.08145e-32	-22.3514	chr14	48887978	48888247	270	-	repeats:3480470	NA	NA	NA	Btaurus_custom_repeats	BOV-A2	3
chr14	48888001	48889000	1000	*	hypo	2.19819e-36	1.08145e-32	-22.3514	chr14	48888265	48888296	32	+	repeats:3480471	NA	NA	NA	Btaurus_custom_repeats	(AAT)n	3
chr14	48888001	48889000	1000	*	hypo	2.19819e-36	1.08145e-32	-22.3514	chr14	48888456	48888681	226	-	repeats:3480472	NA	NA	NA	Btaurus_custom_repeats	CHR-2B	3
chr14	48888001	48889000	1000	*	hypo	2.19819e-36	1.08145e-32	-22.3514	chr14	48888899	48889050	152	+	repeats:3480473	NA	NA	NA	Btaurus_custom_repeats	Charlie4z	3
chr14	48888001	48889000	1000	*	hypo	2.19819e-36	1.08145e-32	-22.3514	chr14	48635190	50803522	2168333	*	CpG-deserts:10731	NA	NA	NA	Btaurus_custom_CpG-deserts	NA	3
chr14	48888001	48889000	1000	*	hypo	2.19819e-36	1.08145e-32	-22.3514	chr14	48683058	48904942	221885	+	genes:10182	NA	NA	NA	Btaurus_custom_genes	537652	3
chr14	49411001	49412000	1000	*	hypo	4.01859e-16	1.55309e-13	-20.614	chr14	49410691	49411841	1151	+	repeats:3481668	NA	NA	NA	Btaurus_custom_repeats	L1-2_BT	5
chr14	49411001	49412000	1000	*	hypo	4.01859e-16	1.55309e-13	-20.614	chr14	49411870	49412005	136	+	repeats:3481669	NA	NA	NA	Btaurus_custom_repeats	L2	5
chr14	49411001	49412000	1000	*	hypo	4.01859e-16	1.55309e-13	-20.614	chr14	48635190	50803522	2168333	*	CpG-deserts:10731	NA	NA	NA	Btaurus_custom_CpG-deserts	NA	5
chr14	49411001	49412000	1000	*	hypo	4.01859e-16	1.55309e-13	-20.614	chr14	48904943	50805780	1900838	*	inter:7017	NA	NA	NA	Btaurus_custom_inter	NA	5
chr14	75954001	75955000	1000	*	hyper	1.86513e-21	1.73884e-18	25.3702	chr14	75954045	75954277	233	+	repeats:3538300	NA	NA	NA	Btaurus_custom_repeats	LTR91A	5
chr14	75954001	75955000	1000	*	hyper	1.86513e-21	1.73884e-18	25.3702	chr14	75954542	75954611	70	-	repeats:3538301	NA	NA	NA	Btaurus_custom_repeats	Bov-tA2	5
chr14	75954001	75955000	1000	*	hyper	1.86513e-21	1.73884e-18	25.3702	chr14	75954613	75955278	666	-	repeats:3538302	NA	NA	NA	Btaurus_custom_repeats	BovB	5
chr14	75954001	75955000	1000	*	hyper	1.86513e-21	1.73884e-18	25.3702	chr14	75557180	76110966	553787	*	CpG-deserts:10848	NA	NA	NA	Btaurus_custom_CpG-deserts	NA	5
chr14	75954001	75955000	1000	*	hyper	1.86513e-21	1.73884e-18	25.3702	chr14	74776969	76119435	1342467	*	inter:7087	NA	NA	NA	Btaurus_custom_inter	NA	5
chr14	77290001	77291000	1000	*	hypo	6.10049e-41	4.07513e-37	-34.7172	chr14	77290424	77290626	203	-	repeats:3540966	NA	NA	NA	Btaurus_custom_repeats	Bov-tA2	4
chr14	77290001	77291000	1000	*	hypo	6.10049e-41	4.07513e-37	-34.7172	chr14	77290643	77290913	271	-	repeats:3540967	NA	NA	NA	Btaurus_custom_repeats	BOV-A2	4
chr14	77290001	77291000	1000	*	hypo	6.10049e-41	4.07513e-37	-34.7172	chr14	77290933	77291130	198	-	repeats:3540968	NA	NA	NA	Btaurus_custom_repeats	Bov-tA3	4
chr14	77290001	77291000	1000	*	hypo	6.10049e-41	4.07513e-37	-34.7172	chr14	77043339	77367254	323916	*	CpG-deserts:10858	NA	NA	NA	Btaurus_custom_CpG-deserts	NA	4
chr14	77290001	77291000	1000	*	hypo	6.10049e-41	4.07513e-37	-34.7172	chr14	77154652	77391689	237038	*	inter:7096	NA	NA	NA	Btaurus_custom_inter	NA	4
chr14	77682001	77683000	1000	*	hypo	2.73442e-27	5.45476e-24	-22.1382	chr14	77667494	78496157	828664	-	transcripts:7717	NA	NA	NA	Btaurus_custom_transcripts	NM_001077932	5
chr14	77682001	77683000	1000	*	hypo	2.73442e-27	5.45476e-24	-22.1382	chr14	77668474	77716945	48472	-	introns:64239	NA	NA	NA	Btaurus_custom_introns	NM_001077932	5
chr14	77682001	77683000	1000	*	hypo	2.73442e-27	5.45476e-24	-22.1382	chr14	77500728	77755792	255065	*	CpG-deserts:10863	NA	NA	NA	Btaurus_custom_CpG-deserts	NA	5
chr14	77682001	77683000	1000	*	hypo	2.73442e-27	5.45476e-24	-22.1382	chr14	77667494	78496157	828664	-	genes:7386	NA	NA	NA	Btaurus_custom_genes	516989	5
chr14	77687001	77688000	1000	*	hypo	3.86047e-20	2.94025e-17	-24.8004	chr14	77667494	78496157	828664	-	transcripts:7717	NA	NA	NA	Btaurus_custom_transcripts	NM_001077932	4
chr14	77687001	77688000	1000	*	hypo	3.86047e-20	2.94025e-17	-24.8004	chr14	77668474	77716945	48472	-	introns:64239	NA	NA	NA	Btaurus_custom_introns	NM_001077932	4
chr14	77687001	77688000	1000	*	hypo	3.86047e-20	2.94025e-17	-24.8004	chr14	77687494	77688249	756	+	repeats:3541796	NA	NA	NA	Btaurus_custom_repeats	BovB	4
chr14	77687001	77688000	1000	*	hypo	3.86047e-20	2.94025e-17	-24.8004	chr14	77500728	77755792	255065	*	CpG-deserts:10863	NA	NA	NA	Btaurus_custom_CpG-deserts	NA	4
chr14	77687001	77688000	1000	*	hypo	3.86047e-20	2.94025e-17	-24.8004	chr14	77667494	78496157	828664	-	genes:7386	NA	NA	NA	Btaurus_custom_genes	516989	4
chr14	77710001	77711000	1000	*	hypo	7.45146e-112	4.93232e-107	-27.1496	chr14	77667494	78496157	828664	-	transcripts:7717	NA	NA	NA	Btaurus_custom_transcripts	NM_001077932	7
chr14	77710001	77711000	1000	*	hypo	7.45146e-112	4.93232e-107	-27.1496	chr14	77668474	77716945	48472	-	introns:64239	NA	NA	NA	Btaurus_custom_introns	NM_001077932	7
chr14	77710001	77711000	1000	*	hypo	7.45146e-112	4.93232e-107	-27.1496	chr14	77709973	77710050	78	+	repeats:3541844	NA	NA	NA	Btaurus_custom_repeats	MER5A	7
chr14	77710001	77711000	1000	*	hypo	7.45146e-112	4.93232e-107	-27.1496	chr14	77710058	77710780	723	+	repeats:3541845	NA	NA	NA	Btaurus_custom_repeats	BovB	7
chr14	77710001	77711000	1000	*	hypo	7.45146e-112	4.93232e-107	-27.1496	chr14	77710781	77710844	64	+	repeats:3541846	NA	NA	NA	Btaurus_custom_repeats	Bov-tA2	7
chr14	77710001	77711000	1000	*	hypo	7.45146e-112	4.93232e-107	-27.1496	chr14	77710845	77712409	1565	+	repeats:3541847	NA	NA	NA	Btaurus_custom_repeats	BovB	7
chr14	77710001	77711000	1000	*	hypo	7.45146e-112	4.93232e-107	-27.1496	chr14	77500728	77755792	255065	*	CpG-deserts:10863	NA	NA	NA	Btaurus_custom_CpG-deserts	NA	7
chr14	77710001	77711000	1000	*	hypo	7.45146e-112	4.93232e-107	-27.1496	chr14	77667494	78496157	828664	-	genes:7386	NA	NA	NA	Btaurus_custom_genes	516989	7
chr14	77841001	77842000	1000	*	hypo	7.26261e-17	3.21072e-14	-21.6115	chr14	77667494	78496157	828664	-	transcripts:7717	NA	NA	NA	Btaurus_custom_transcripts	NM_001077932	3
chr14	77841001	77842000	1000	*	hypo	7.26261e-17	3.21072e-14	-21.6115	chr14	77808927	77842488	33562	-	introns:64244	NA	NA	NA	Btaurus_custom_introns	NM_001077932	3
chr14	77841001	77842000	1000	*	hypo	7.26261e-17	3.21072e-14	-21.6115	chr14	77839928	77841172	1245	+	repeats:3542078	NA	NA	NA	Btaurus_custom_repeats	BTLTR1B1	3
chr14	77841001	77842000	1000	*	hypo	7.26261e-17	3.21072e-14	-21.6115	chr14	77841173	77842385	1213	+	repeats:3542079	NA	NA	NA	Btaurus_custom_repeats	BovB	3
chr14	77841001	77842000	1000	*	hypo	7.26261e-17	3.21072e-14	-21.6115	chr14	77764042	77883492	119451	*	CpG-deserts:10864	NA	NA	NA	Btaurus_custom_CpG-deserts	NA	3
chr14	77841001	77842000	1000	*	hypo	7.26261e-17	3.21072e-14	-21.6115	chr14	77667494	78496157	828664	-	genes:7386	NA	NA	NA	Btaurus_custom_genes	516989	3
chr14	79659001	79660000	1000	*	hyper	7.58066e-14	1.81986e-11	23.2363	chr14	79659054	79660047	994	-	repeats:3545811	NA	NA	NA	Btaurus_custom_repeats	L2a	5
chr14	79659001	79660000	1000	*	hyper	7.58066e-14	1.81986e-11	23.2363	chr14	79133695	79766877	633183	*	CpG-deserts:10870	NA	NA	NA	Btaurus_custom_CpG-deserts	NA	5
chr14	79659001	79660000	1000	*	hyper	7.58066e-14	1.81986e-11	23.2363	chr14	78496158	80824595	2328438	*	inter:7099	NA	NA	NA	Btaurus_custom_inter	NA	5
chr15	3377001	3378000	1000	*	hypo	3.34351e-27	6.56192e-24	-29.4142	chr15	3376581	3377225	645	+	repeats:3558590	NA	NA	NA	Btaurus_custom_repeats	BovB	4
chr15	3377001	3378000	1000	*	hypo	3.34351e-27	6.56192e-24	-29.4142	chr15	3377226	3377495	270	-	repeats:3558591	NA	NA	NA	Btaurus_custom_repeats	BOV-A2	4
chr15	3377001	3378000	1000	*	hypo	3.34351e-27	6.56192e-24	-29.4142	chr15	3377496	3377594	99	+	repeats:3558592	NA	NA	NA	Btaurus_custom_repeats	BovB	4
chr15	3377001	3378000	1000	*	hypo	3.34351e-27	6.56192e-24	-29.4142	chr15	3377596	3377666	71	-	repeats:3558593	NA	NA	NA	Btaurus_custom_repeats	BTLTR1	4
chr15	3377001	3378000	1000	*	hypo	3.34351e-27	6.56192e-24	-29.4142	chr15	3377667	3377946	280	+	repeats:3558594	NA	NA	NA	Btaurus_custom_repeats	BovB	4
chr15	3377001	3378000	1000	*	hypo	3.34351e-27	6.56192e-24	-29.4142	chr15	3377974	3378410	437	+	repeats:3558595	NA	NA	NA	Btaurus_custom_repeats	BovB	4
chr15	3377001	3378000	1000	*	hypo	3.34351e-27	6.56192e-24	-29.4142	chr15	2501246	4255304	1754059	*	CpG-deserts:10924	NA	NA	NA	Btaurus_custom_CpG-deserts	NA	4
chr15	3377001	3378000	1000	*	hypo	3.34351e-27	6.56192e-24	-29.4142	chr15	3269690	4259484	989795	*	inter:7114	NA	NA	NA	Btaurus_custom_inter	NA	4
chr15	17054001	17055000	1000	*	hypo	6.03899e-40	3.79061e-36	-24.7802	chr15	16933740	17058974	125235	-	transcripts:8002	NA	NA	NA	Btaurus_custom_transcripts	NM_001080341	4
chr15	17054001	17055000	1000	*	hypo	6.03899e-40	3.79061e-36	-24.7802	chr15	17051614	17058948	7335	-	introns:66522	NA	NA	NA	Btaurus_custom_introns	NM_001080341	4
chr15	17054001	17055000	1000	*	hypo	6.03899e-40	3.79061e-36	-24.7802	chr15	17054134	17054318	185	+	repeats:3587387	NA	NA	NA	Btaurus_custom_repeats	Bov-tA2	4
chr15	17054001	17055000	1000	*	hypo	6.03899e-40	3.79061e-36	-24.7802	chr15	17054406	17054577	172	-	repeats:3587388	NA	NA	NA	Btaurus_custom_repeats	L2d	4
chr15	17054001	17055000	1000	*	hypo	6.03899e-40	3.79061e-36	-24.7802	chr15	17054623	17054709	87	+	repeats:3587389	NA	NA	NA	Btaurus_custom_repeats	L2a	4
chr15	17054001	17055000	1000	*	hypo	6.03899e-40	3.79061e-36	-24.7802	chr15	17054710	17054852	143	+	repeats:3587390	NA	NA	NA	Btaurus_custom_repeats	MIR	4
chr15	17054001	17055000	1000	*	hypo	6.03899e-40	3.79061e-36	-24.7802	chr15	17054853	17054977	125	+	repeats:3587391	NA	NA	NA	Btaurus_custom_repeats	MER67B	4
chr15	17054001	17055000	1000	*	hypo	6.03899e-40	3.79061e-36	-24.7802	chr15	17054978	17055304	327	+	repeats:3587392	NA	NA	NA	Btaurus_custom_repeats	L1-3_BT	4
chr15	17054001	17055000	1000	*	hypo	6.03899e-40	3.79061e-36	-24.7802	chr15	16348857	17107073	758217	*	CpG-deserts:10968	NA	NA	NA	Btaurus_custom_CpG-deserts	NA	4
chr15	17054001	17055000	1000	*	hypo	6.03899e-40	3.79061e-36	-24.7802	chr15	16933740	17058974	125235	-	genes:13528	NA	NA	NA	Btaurus_custom_genes	781788	4
chr15	17056001	17057000	1000	*	hypo	3.93015e-42	2.86162e-38	-45.823	chr15	16933740	17058974	125235	-	transcripts:8002	NA	NA	NA	Btaurus_custom_transcripts	NM_001080341	10
chr15	17056001	17057000	1000	*	hypo	3.93015e-42	2.86162e-38	-45.823	chr15	17051614	17058948	7335	-	introns:66522	NA	NA	NA	Btaurus_custom_introns	NM_001080341	10
chr15	17056001	17057000	1000	*	hypo	3.93015e-42	2.86162e-38	-45.823	chr15	17055824	17056048	225	+	repeats:3587395	NA	NA	NA	Btaurus_custom_repeats	MER67B	10
chr15	17056001	17057000	1000	*	hypo	3.93015e-42	2.86162e-38	-45.823	chr15	17056049	17056170	122	-	repeats:3587396	NA	NA	NA	Btaurus_custom_repeats	SINE2-1_BT	10
chr15	17056001	17057000	1000	*	hypo	3.93015e-42	2.86162e-38	-45.823	chr15	17056171	17056297	127	+	repeats:3587397	NA	NA	NA	Btaurus_custom_repeats	MER67B	10
chr15	17056001	17057000	1000	*	hypo	3.93015e-42	2.86162e-38	-45.823	chr15	17056312	17056446	135	+	repeats:3587398	NA	NA	NA	Btaurus_custom_repeats	Bov-tA2	10
chr15	17056001	17057000	1000	*	hypo	3.93015e-42	2.86162e-38	-45.823	chr15	17056496	17056600	105	+	repeats:3587399	NA	NA	NA	Btaurus_custom_repeats	MER67B	10
chr15	17056001	17057000	1000	*	hypo	3.93015e-42	2.86162e-38	-45.823	chr15	16348857	17107073	758217	*	CpG-deserts:10968	NA	NA	NA	Btaurus_custom_CpG-deserts	NA	10
chr15	17056001	17057000	1000	*	hypo	3.93015e-42	2.86162e-38	-45.823	chr15	16933740	17058974	125235	-	genes:13528	NA	NA	NA	Btaurus_custom_genes	781788	10
chr15	41446001	41447000	1000	*	hypo	4.96175e-18	2.66427e-15	-20.9126	chr15	41446161	41446414	254	+	repeats:3639634	NA	NA	NA	Btaurus_custom_repeats	MIR	3
chr15	41446001	41447000	1000	*	hypo	4.96175e-18	2.66427e-15	-20.9126	chr15	41238273	41811618	573346	*	CpG-deserts:11171	NA	NA	NA	Btaurus_custom_CpG-deserts	NA	3
chr15	41446001	41447000	1000	*	hypo	4.96175e-18	2.66427e-15	-20.9126	chr15	41419991	41816380	396390	*	inter:7281	NA	NA	NA	Btaurus_custom_inter	NA	3
chr15	43217001	43218000	1000	*	hyper	5.67558e-54	7.65278e-50	32.2258	chr15	43190698	43234275	43578	-	transcripts:8087	NA	NA	NA	Btaurus_custom_transcripts	NM_001192356	5
chr15	43217001	43218000	1000	*	hyper	5.67558e-54	7.65278e-50	32.2258	chr15	43216754	43218765	2012	-	introns:67178	NA	NA	NA	Btaurus_custom_introns	NM_001192356	5
chr15	43217001	43218000	1000	*	hyper	5.67558e-54	7.65278e-50	32.2258	chr15	43216981	43217047	67	+	repeats:3643540	NA	NA	NA	Btaurus_custom_repeats	Bov-tA3	5
chr15	43217001	43218000	1000	*	hyper	5.67558e-54	7.65278e-50	32.2258	chr15	43217936	43218018	83	-	repeats:3643541	NA	NA	NA	Btaurus_custom_repeats	L2a	5
chr15	43217001	43218000	1000	*	hyper	5.67558e-54	7.65278e-50	32.2258	chr15	43183499	43229775	46277	*	CpG-deserts:11186	NA	NA	NA	Btaurus_custom_CpG-deserts	NA	5
chr15	43217001	43218000	1000	*	hyper	5.67558e-54	7.65278e-50	32.2258	chr15	43190698	43234275	43578	-	genes:6452	NA	NA	NA	Btaurus_custom_genes	513707	5
chr15	43317001	43318000	1000	*	hyper	9.06032e-13	1.7104e-10	24.9689	chr15	43311264	43339037	27774	+	transcripts:7834	NA	NA	NA	Btaurus_custom_transcripts	NM_001099156	5
chr15	43317001	43318000	1000	*	hyper	9.06032e-13	1.7104e-10	24.9689	chr15	43311563	43324225	12663	+	introns:65378	NA	NA	NA	Btaurus_custom_introns	NM_001099156	5
chr15	43317001	43318000	1000	*	hyper	9.06032e-13	1.7104e-10	24.9689	chr15	43316914	43317260	347	-	repeats:3643799	NA	NA	NA	Btaurus_custom_repeats	ERV1-1B-LTR_BT	5
chr15	43317001	43318000	1000	*	hyper	9.06032e-13	1.7104e-10	24.9689	chr15	43315666	43370631	54966	*	CpG-deserts:11189	NA	NA	NA	Btaurus_custom_CpG-deserts	NA	5
chr15	43317001	43318000	1000	*	hyper	9.06032e-13	1.7104e-10	24.9689	chr15	43311264	43339037	27774	+	genes:12489	NA	NA	NA	Btaurus_custom_genes	616372	5
chr15	53172001	53173000	1000	*	hyper	7.36723e-19	4.53443e-16	21.8901	chr15	53150635	53241473	90839	-	transcripts:8123	NA	NA	NA	Btaurus_custom_transcripts	NM_001193115	4
chr15	53172001	53173000	1000	*	hyper	7.36723e-19	4.53443e-16	21.8901	chr15	53154643	53173998	19356	-	introns:67420	NA	NA	NA	Btaurus_custom_introns	NM_001193115	4
chr15	53172001	53173000	1000	*	hyper	7.36723e-19	4.53443e-16	21.8901	chr15	53172360	53172492	133	+	repeats:3663130	NA	NA	NA	Btaurus_custom_repeats	L1MB7	4
chr15	53172001	53173000	1000	*	hyper	7.36723e-19	4.53443e-16	21.8901	chr15	53172906	53173110	205	+	repeats:3663131	NA	NA	NA	Btaurus_custom_repeats	Bov-tA2	4
chr15	53172001	53173000	1000	*	hyper	7.36723e-19	4.53443e-16	21.8901	chr15	53139230	53236577	97348	*	CpG-deserts:11264	NA	NA	NA	Btaurus_custom_CpG-deserts	NA	4
chr15	53172001	53173000	1000	*	hyper	7.36723e-19	4.53443e-16	21.8901	chr15	53150635	53241473	90839	-	genes:12522	NA	NA	NA	Btaurus_custom_genes	616537	4
chr15	53189001	53190000	1000	*	hyper	4.61705e-30	1.20927e-26	26.0197	chr15	53150635	53241473	90839	-	transcripts:8123	NA	NA	NA	Btaurus_custom_transcripts	NM_001193115	5
chr15	53189001	53190000	1000	*	hyper	4.61705e-30	1.20927e-26	26.0197	chr15	53185711	53198948	13238	-	introns:67424	NA	NA	NA	Btaurus_custom_introns	NM_001193115	5
chr15	53189001	53190000	1000	*	hyper	4.61705e-30	1.20927e-26	26.0197	chr15	53188769	53189007	239	+	repeats:3663167	NA	NA	NA	Btaurus_custom_repeats	CHR-2B	5
chr15	53189001	53190000	1000	*	hyper	4.61705e-30	1.20927e-26	26.0197	chr15	53189014	53189135	122	-	repeats:3663168	NA	NA	NA	Btaurus_custom_repeats	L1MB4	5
chr15	53189001	53190000	1000	*	hyper	4.61705e-30	1.20927e-26	26.0197	chr15	53189159	53189206	48	+	repeats:3663169	NA	NA	NA	Btaurus_custom_repeats	(ATATAT)n	5
chr15	53189001	53190000	1000	*	hyper	4.61705e-30	1.20927e-26	26.0197	chr15	53189229	53189432	204	+	repeats:3663170	NA	NA	NA	Btaurus_custom_repeats	Bov-tA1	5
chr15	53189001	53190000	1000	*	hyper	4.61705e-30	1.20927e-26	26.0197	chr15	53189435	53189666	232	-	repeats:3663171	NA	NA	NA	Btaurus_custom_repeats	L1MB4	5
chr15	53189001	53190000	1000	*	hyper	4.61705e-30	1.20927e-26	26.0197	chr15	53189686	53190026	341	-	repeats:3663172	NA	NA	NA	Btaurus_custom_repeats	CHR-2	5
chr15	53189001	53190000	1000	*	hyper	4.61705e-30	1.20927e-26	26.0197	chr15	53139230	53236577	97348	*	CpG-deserts:11264	NA	NA	NA	Btaurus_custom_CpG-deserts	NA	5
chr15	53189001	53190000	1000	*	hyper	4.61705e-30	1.20927e-26	26.0197	chr15	53150635	53241473	90839	-	genes:12522	NA	NA	NA	Btaurus_custom_genes	616537	5
chr15	53999001	54000000	1000	*	hyper	3.37938e-22	3.53533e-19	25.1146	chr15	53999002	53999096	95	-	repeats:3665229	NA	NA	NA	Btaurus_custom_repeats	MLT1L	6
chr15	53999001	54000000	1000	*	hyper	3.37938e-22	3.53533e-19	25.1146	chr15	53999271	53999360	90	-	repeats:3665230	NA	NA	NA	Btaurus_custom_repeats	MLT1L	6
chr15	53999001	54000000	1000	*	hyper	3.37938e-22	3.53533e-19	25.1146	chr15	53999516	53999746	231	+	repeats:3665231	NA	NA	NA	Btaurus_custom_repeats	L2	6
chr15	53999001	54000000	1000	*	hyper	3.37938e-22	3.53533e-19	25.1146	chr15	53999759	53999822	64	+	repeats:3665232	NA	NA	NA	Btaurus_custom_repeats	MamRep38	6
chr15	53999001	54000000	1000	*	hyper	3.37938e-22	3.53533e-19	25.1146	chr15	53997298	54038641	41344	*	CpG-deserts:11275	NA	NA	NA	Btaurus_custom_CpG-deserts	NA	6
chr15	53999001	54000000	1000	*	hyper	3.37938e-22	3.53533e-19	25.1146	chr15	53953518	54008947	55430	*	inter:7383	NA	NA	NA	Btaurus_custom_inter	NA	6
chr15	72501001	72502000	1000	*	hypo	4.99907e-16	1.89481e-13	-20.4426	chr15	72501275	72501475	201	+	repeats:3706222	NA	NA	NA	Btaurus_custom_repeats	Bov-tA2	3
chr15	72501001	72502000	1000	*	hypo	4.99907e-16	1.89481e-13	-20.4426	chr15	72501772	72501970	199	-	repeats:3706223	NA	NA	NA	Btaurus_custom_repeats	Bov-tA2	3
chr15	72501001	72502000	1000	*	hypo	4.99907e-16	1.89481e-13	-20.4426	chr15	70592066	72565674	1973609	*	CpG-deserts:11371	NA	NA	NA	Btaurus_custom_CpG-deserts	NA	3
chr15	72501001	72502000	1000	*	hypo	4.99907e-16	1.89481e-13	-20.4426	chr15	67089358	73423822	6334465	*	inter:7449	NA	NA	NA	Btaurus_custom_inter	NA	3
chr15	76434001	76435000	1000	*	hyper	4.15694e-47	4.0902e-43	26.4838	chr15	76389709	76562282	172574	-	transcripts:8171	NA	NA	NA	Btaurus_custom_transcripts	NM_001034522	10
chr15	76434001	76435000	1000	*	hyper	4.15694e-47	4.0902e-43	26.4838	chr15	76431730	76481200	49471	-	introns:67754	NA	NA	NA	Btaurus_custom_introns	NM_001034522	10
chr15	76434001	76435000	1000	*	hyper	4.15694e-47	4.0902e-43	26.4838	chr15	76434741	76435795	1055	+	repeats:3714991	NA	NA	NA	Btaurus_custom_repeats	BTLTR1	10
chr15	76434001	76435000	1000	*	hyper	4.15694e-47	4.0902e-43	26.4838	chr15	76400517	76521859	121343	*	CpG-deserts:11418	NA	NA	NA	Btaurus_custom_CpG-deserts	NA	10
chr15	76434001	76435000	1000	*	hyper	4.15694e-47	4.0902e-43	26.4838	chr15	76389709	76562282	172574	-	genes:7420	NA	NA	NA	Btaurus_custom_genes	517263	10
chr15	79656001	79657000	1000	*	hypo	1.71018e-21	1.6088e-18	-30.2488	chr15	79655246	79656131	886	-	repeats:3721653	NA	NA	NA	Btaurus_custom_repeats	BovB	4
chr15	79656001	79657000	1000	*	hypo	1.71018e-21	1.6088e-18	-30.2488	chr15	79656656	79656777	122	-	repeats:3721654	NA	NA	NA	Btaurus_custom_repeats	MIR	4
chr15	79656001	79657000	1000	*	hypo	1.71018e-21	1.6088e-18	-30.2488	chr15	77691823	80325032	2633210	*	CpG-deserts:11447	NA	NA	NA	Btaurus_custom_CpG-deserts	NA	4
chr15	79656001	79657000	1000	*	hypo	1.71018e-21	1.6088e-18	-30.2488	chr15	78105604	80445006	2339403	*	inter:7505	NA	NA	NA	Btaurus_custom_inter	NA	4
chr15	79888001	79889000	1000	*	hypo	3.73611e-18	2.04076e-15	-26.3463	chr15	79888276	79888403	128	-	repeats:3722120	NA	NA	NA	Btaurus_custom_repeats	ERVL-int	3
chr15	79888001	79889000	1000	*	hypo	3.73611e-18	2.04076e-15	-26.3463	chr15	79888536	79888599	64	+	repeats:3722121	NA	NA	NA	Btaurus_custom_repeats	Bov-tA3	3
chr15	79888001	79889000	1000	*	hypo	3.73611e-18	2.04076e-15	-26.3463	chr15	79888600	79888629	30	+	repeats:3722122	NA	NA	NA	Btaurus_custom_repeats	(ACTGA)n	3
chr15	79888001	79889000	1000	*	hypo	3.73611e-18	2.04076e-15	-26.3463	chr15	77691823	80325032	2633210	*	CpG-deserts:11447	NA	NA	NA	Btaurus_custom_CpG-deserts	NA	3
chr15	79888001	79889000	1000	*	hypo	3.73611e-18	2.04076e-15	-26.3463	chr15	78105604	80445006	2339403	*	inter:7505	NA	NA	NA	Btaurus_custom_inter	NA	3
chr16	728001	729000	1000	*	hypo	3.08247e-51	3.56255e-47	-29.2586	chr16	720327	735553	15227	+	transcripts:8220	NA	NA	NA	Btaurus_custom_transcripts	NM_001034616	3
chr16	728001	729000	1000	*	hypo	3.08247e-51	3.56255e-47	-29.2586	chr16	727231	729696	2466	+	introns:68210	NA	NA	NA	Btaurus_custom_introns	NM_001034616	3
chr16	728001	729000	1000	*	hypo	3.08247e-51	3.56255e-47	-29.2586	chr16	728089	728157	69	-	repeats:3734210	NA	NA	NA	Btaurus_custom_repeats	Mariner1_BT	3
chr16	728001	729000	1000	*	hypo	3.08247e-51	3.56255e-47	-29.2586	chr16	728172	728383	212	-	repeats:3734211	NA	NA	NA	Btaurus_custom_repeats	Bov-tA3	3
chr16	728001	729000	1000	*	hypo	3.08247e-51	3.56255e-47	-29.2586	chr16	724592	734625	10034	*	CpG-deserts:11530	NA	NA	NA	Btaurus_custom_CpG-deserts	NA	3
chr16	728001	729000	1000	*	hypo	3.08247e-51	3.56255e-47	-29.2586	chr16	720327	735553	15227	+	genes:9748	NA	NA	NA	Btaurus_custom_genes	534797	3
chr16	749001	750000	1000	*	hypo	6.86903e-21	5.91891e-18	-25.2908	chr16	748930	749049	120	-	repeats:3734238	NA	NA	NA	Btaurus_custom_repeats	L2d2	3
chr16	749001	750000	1000	*	hypo	6.86903e-21	5.91891e-18	-25.2908	chr16	749683	749888	206	+	repeats:3734239	NA	NA	NA	Btaurus_custom_repeats	MIRb	3
chr16	749001	750000	1000	*	hypo	6.86903e-21	5.91891e-18	-25.2908	chr16	742909	784284	41376	*	CpG-deserts:11531	NA	NA	NA	Btaurus_custom_CpG-deserts	NA	3
chr16	749001	750000	1000	*	hypo	6.86903e-21	5.91891e-18	-25.2908	chr16	735554	753875	18322	*	inter:7553	NA	NA	NA	Btaurus_custom_inter	NA	3
chr16	1049001	1050000	1000	*	hypo	3.8552e-18	2.10108e-15	-25.5086	chr16	1049313	1049425	113	-	repeats:3734802	NA	NA	NA	Btaurus_custom_repeats	MIR3	3
chr16	1049001	1050000	1000	*	hypo	3.8552e-18	2.10108e-15	-25.5086	chr16	1049765	1049993	229	+	repeats:3734803	NA	NA	NA	Btaurus_custom_repeats	MIRb	3
chr16	1049001	1050000	1000	*	hypo	3.8552e-18	2.10108e-15	-25.5086	chr16	919734	1082836	163103	*	CpG-deserts:11534	NA	NA	NA	Btaurus_custom_CpG-deserts	NA	3
chr16	1049001	1050000	1000	*	hypo	3.8552e-18	2.10108e-15	-25.5086	chr16	978543	1122157	143615	*	inter:7558	NA	NA	NA	Btaurus_custom_inter	NA	3
chr16	2406001	2407000	1000	*	hypo	3.78646e-31	1.14398e-27	-25.3156	chr16	2406828	2406895	68	-	repeats:3737398	NA	NA	NA	Btaurus_custom_repeats	MIRb	4
chr16	2406001	2407000	1000	*	hypo	3.78646e-31	1.14398e-27	-25.3156	chr16	2406901	2407111	211	+	repeats:3737399	NA	NA	NA	Btaurus_custom_repeats	MIRb	4
chr16	2406001	2407000	1000	*	hypo	3.78646e-31	1.14398e-27	-25.3156	chr16	2373963	2414797	40835	*	CpG-deserts:11565	NA	NA	NA	Btaurus_custom_CpG-deserts	NA	4
chr16	2406001	2407000	1000	*	hypo	3.78646e-31	1.14398e-27	-25.3156	chr16	2361431	2861872	500442	*	inter:7570	NA	NA	NA	Btaurus_custom_inter	NA	4
chr16	12416001	12417000	1000	*	hypo	1.85617e-22	2.02626e-19	-26.4353	chr16	12416433	12416640	208	+	repeats:3757685	NA	NA	NA	Btaurus_custom_repeats	L2a	4
chr16	12416001	12417000	1000	*	hypo	1.85617e-22	2.02626e-19	-26.4353	chr16	12416906	12417081	176	-	repeats:3757686	NA	NA	NA	Btaurus_custom_repeats	MIR3	4
chr16	12416001	12417000	1000	*	hypo	1.85617e-22	2.02626e-19	-26.4353	chr16	12195195	12424646	229452	*	CpG-deserts:11632	NA	NA	NA	Btaurus_custom_CpG-deserts	NA	4
chr16	12416001	12417000	1000	*	hypo	1.85617e-22	2.02626e-19	-26.4353	chr16	12232362	12596359	363998	*	inter:7605	NA	NA	NA	Btaurus_custom_inter	NA	4
chr16	12829001	12830000	1000	*	hypo	3.79561e-33	1.37496e-29	-28.8379	chr16	12828900	12829073	174	+	repeats:3758479	NA	NA	NA	Btaurus_custom_repeats	Bov-tA2	10
chr16	12829001	12830000	1000	*	hypo	3.79561e-33	1.37496e-29	-28.8379	chr16	12433253	14475232	2041980	*	CpG-deserts:11633	NA	NA	NA	Btaurus_custom_CpG-deserts	NA	10
chr16	12829001	12830000	1000	*	hypo	3.79561e-33	1.37496e-29	-28.8379	chr16	12701442	13120994	419553	*	inter:7607	NA	NA	NA	Btaurus_custom_inter	NA	10
chr16	17107001	17108000	1000	*	hyper	3.34185e-35	1.45705e-31	41.5997	chr16	17107802	17108066	265	+	repeats:3767517	NA	NA	NA	Btaurus_custom_repeats	BOV-A2	6
chr16	17107001	17108000	1000	*	hyper	3.34185e-35	1.45705e-31	41.5997	chr16	15634070	17743145	2109076	*	CpG-deserts:11636	NA	NA	NA	Btaurus_custom_CpG-deserts	NA	6
chr16	17107001	17108000	1000	*	hyper	3.34185e-35	1.45705e-31	41.5997	chr16	15631140	18818846	3187707	*	inter:7609	NA	NA	NA	Btaurus_custom_inter	NA	6
chr16	29497001	29498000	1000	*	hyper	1.85487e-27	3.80441e-24	20.6357	chr16	29497162	29497433	272	+	repeats:3794025	NA	NA	NA	Btaurus_custom_repeats	BOV-A2	3
chr16	29497001	29498000	1000	*	hyper	1.85487e-27	3.80441e-24	20.6357	chr16	29497484	29497521	38	+	repeats:3794026	NA	NA	NA	Btaurus_custom_repeats	L1M3	3
chr16	29497001	29498000	1000	*	hyper	1.85487e-27	3.80441e-24	20.6357	chr16	29497531	29497599	69	-	repeats:3794027	NA	NA	NA	Btaurus_custom_repeats	Bov-tA2	3
chr16	29497001	29498000	1000	*	hyper	1.85487e-27	3.80441e-24	20.6357	chr16	29497604	29497743	140	-	repeats:3794028	NA	NA	NA	Btaurus_custom_repeats	BovB	3
chr16	29497001	29498000	1000	*	hyper	1.85487e-27	3.80441e-24	20.6357	chr16	29497742	29498290	549	+	repeats:3794029	NA	NA	NA	Btaurus_custom_repeats	L1M3	3
chr16	29497001	29498000	1000	*	hyper	1.85487e-27	3.80441e-24	20.6357	chr16	29410574	29545584	135011	*	CpG-deserts:11698	NA	NA	NA	Btaurus_custom_CpG-deserts	NA	3
chr16	29497001	29498000	1000	*	hyper	1.85487e-27	3.80441e-24	20.6357	chr16	29406358	29550027	143670	*	inter:7651	NA	NA	NA	Btaurus_custom_inter	NA	3
chr16	33316001	33317000	1000	*	hypo	2.87891e-15	9.39574e-13	-20.8714	chr16	33315746	33316022	277	+	repeats:3801969	NA	NA	NA	Btaurus_custom_repeats	BOV-A2	3
chr16	33316001	33317000	1000	*	hypo	2.87891e-15	9.39574e-13	-20.8714	chr16	33316179	33316315	137	-	repeats:3801970	NA	NA	NA	Btaurus_custom_repeats	L2b	3
chr16	33316001	33317000	1000	*	hypo	2.87891e-15	9.39574e-13	-20.8714	chr16	33296422	33352671	56250	*	CpG-deserts:11729	NA	NA	NA	Btaurus_custom_CpG-deserts	NA	3
chr16	33316001	33317000	1000	*	hypo	2.87891e-15	9.39574e-13	-20.8714	chr16	33155674	33368078	212405	*	inter:7668	NA	NA	NA	Btaurus_custom_inter	NA	3
chr16	33376001	33377000	1000	*	hypo	4.01988e-35	1.72174e-31	-28.2879	chr16	33368079	33633753	265675	+	transcripts:8278	NA	NA	NA	Btaurus_custom_transcripts	NM_001191309	3
chr16	33376001	33377000	1000	*	hypo	4.01988e-35	1.72174e-31	-28.2879	chr16	33368166	33496285	128120	+	introns:68744	NA	NA	NA	Btaurus_custom_introns	NM_001191309	3
chr16	33376001	33377000	1000	*	hypo	4.01988e-35	1.72174e-31	-28.2879	chr16	33375601	33376031	431	-	repeats:3802111	NA	NA	NA	Btaurus_custom_repeats	L1MEb	3
chr16	33376001	33377000	1000	*	hypo	4.01988e-35	1.72174e-31	-28.2879	chr16	33376213	33376297	85	-	repeats:3802112	NA	NA	NA	Btaurus_custom_repeats	MIR3	3
chr16	33376001	33377000	1000	*	hypo	4.01988e-35	1.72174e-31	-28.2879	chr16	33376867	33376947	81	+	repeats:3802113	NA	NA	NA	Btaurus_custom_repeats	L2d2	3
chr16	33376001	33377000	1000	*	hypo	4.01988e-35	1.72174e-31	-28.2879	chr16	33362296	33658962	296667	*	CpG-deserts:11730	NA	NA	NA	Btaurus_custom_CpG-deserts	NA	3
chr16	33376001	33377000	1000	*	hypo	4.01988e-35	1.72174e-31	-28.2879	chr16	33368079	33633753	265675	+	genes:177	NA	NA	NA	Btaurus_custom_genes	100137872	3
chr16	33386001	33387000	1000	*	hypo	6.70982e-21	5.78857e-18	-29.959	chr16	33368079	33633753	265675	+	transcripts:8278	NA	NA	NA	Btaurus_custom_transcripts	NM_001191309	3
chr16	33386001	33387000	1000	*	hypo	6.70982e-21	5.78857e-18	-29.959	chr16	33368166	33496285	128120	+	introns:68744	NA	NA	NA	Btaurus_custom_introns	NM_001191309	3
chr16	33386001	33387000	1000	*	hypo	6.70982e-21	5.78857e-18	-29.959	chr16	33385959	33386462	504	+	repeats:3802143	NA	NA	NA	Btaurus_custom_repeats	MLT1F1-int	3
chr16	33386001	33387000	1000	*	hypo	6.70982e-21	5.78857e-18	-29.959	chr16	33386463	33386731	269	-	repeats:3802144	NA	NA	NA	Btaurus_custom_repeats	BOV-A2	3
chr16	33386001	33387000	1000	*	hypo	6.70982e-21	5.78857e-18	-29.959	chr16	33386732	33387321	590	+	repeats:3802145	NA	NA	NA	Btaurus_custom_repeats	MLT1F1-int	3
chr16	33386001	33387000	1000	*	hypo	6.70982e-21	5.78857e-18	-29.959	chr16	33362296	33658962	296667	*	CpG-deserts:11730	NA	NA	NA	Btaurus_custom_CpG-deserts	NA	3
chr16	33386001	33387000	1000	*	hypo	6.70982e-21	5.78857e-18	-29.959	chr16	33368079	33633753	265675	+	genes:177	NA	NA	NA	Btaurus_custom_genes	100137872	3
chr16	33417001	33418000	1000	*	hyper	7.37668e-21	6.31895e-18	26.6418	chr16	33368079	33633753	265675	+	transcripts:8278	NA	NA	NA	Btaurus_custom_transcripts	NM_001191309	3
chr16	33417001	33418000	1000	*	hyper	7.37668e-21	6.31895e-18	26.6418	chr16	33368166	33496285	128120	+	introns:68744	NA	NA	NA	Btaurus_custom_introns	NM_001191309	3
chr16	33417001	33418000	1000	*	hyper	7.37668e-21	6.31895e-18	26.6418	chr16	33417841	33417880	40	+	repeats:3802219	NA	NA	NA	Btaurus_custom_repeats	(T)n	3
chr16	33417001	33418000	1000	*	hyper	7.37668e-21	6.31895e-18	26.6418	chr16	33362296	33658962	296667	*	CpG-deserts:11730	NA	NA	NA	Btaurus_custom_CpG-deserts	NA	3
chr16	33417001	33418000	1000	*	hyper	7.37668e-21	6.31895e-18	26.6418	chr16	33368079	33633753	265675	+	genes:177	NA	NA	NA	Btaurus_custom_genes	100137872	3
chr16	33491001	33492000	1000	*	hypo	3.21819e-22	3.37641e-19	-21.8526	chr16	33368079	33633753	265675	+	transcripts:8278	NA	NA	NA	Btaurus_custom_transcripts	NM_001191309	3
chr16	33491001	33492000	1000	*	hypo	3.21819e-22	3.37641e-19	-21.8526	chr16	33368166	33496285	128120	+	introns:68744	NA	NA	NA	Btaurus_custom_introns	NM_001191309	3
chr16	33491001	33492000	1000	*	hypo	3.21819e-22	3.37641e-19	-21.8526	chr16	33490696	33491170	475	-	repeats:3802351	NA	NA	NA	Btaurus_custom_repeats	BovB	3
chr16	33491001	33492000	1000	*	hypo	3.21819e-22	3.37641e-19	-21.8526	chr16	33491180	33491601	422	-	repeats:3802352	NA	NA	NA	Btaurus_custom_repeats	BovB	3
chr16	33491001	33492000	1000	*	hypo	3.21819e-22	3.37641e-19	-21.8526	chr16	33491602	33491656	55	-	repeats:3802353	NA	NA	NA	Btaurus_custom_repeats	MLT1C2	3
chr16	33491001	33492000	1000	*	hypo	3.21819e-22	3.37641e-19	-21.8526	chr16	33491924	33492094	171	+	repeats:3802354	NA	NA	NA	Btaurus_custom_repeats	Eutr10	3
chr16	33491001	33492000	1000	*	hypo	3.21819e-22	3.37641e-19	-21.8526	chr16	33362296	33658962	296667	*	CpG-deserts:11730	NA	NA	NA	Btaurus_custom_CpG-deserts	NA	3
chr16	33491001	33492000	1000	*	hypo	3.21819e-22	3.37641e-19	-21.8526	chr16	33368079	33633753	265675	+	genes:177	NA	NA	NA	Btaurus_custom_genes	100137872	3
chr16	35539001	35540000	1000	*	hyper	1.17772e-12	2.16491e-10	20.773	chr16	35395767	35882714	486948	+	transcripts:8282	NA	NA	NA	Btaurus_custom_transcripts	NM_174169	3
chr16	35539001	35540000	1000	*	hyper	1.17772e-12	2.16491e-10	20.773	chr16	35397247	35676867	279621	+	introns:68794	NA	NA	NA	Btaurus_custom_introns	NM_174169	3
chr16	35539001	35540000	1000	*	hyper	1.17772e-12	2.16491e-10	20.773	chr16	35538617	35539444	828	-	repeats:3806638	NA	NA	NA	Btaurus_custom_repeats	L1-2_BT	3
chr16	35539001	35540000	1000	*	hyper	1.17772e-12	2.16491e-10	20.773	chr16	35539443	35540645	1203	+	repeats:3806639	NA	NA	NA	Btaurus_custom_repeats	BovB	3
chr16	35539001	35540000	1000	*	hyper	1.17772e-12	2.16491e-10	20.773	chr16	35400264	35746875	346612	*	CpG-deserts:11737	NA	NA	NA	Btaurus_custom_CpG-deserts	NA	3
chr16	35539001	35540000	1000	*	hyper	1.17772e-12	2.16491e-10	20.773	chr16	35395767	35882714	486948	+	genes:1806	NA	NA	NA	Btaurus_custom_genes	281452	3
chr16	52673001	52674000	1000	*	hypo	5.48758e-20	4.08133e-17	-22.0867	chr16	52673498	52673885	388	+	repeats:3841826	NA	NA	NA	Btaurus_custom_repeats	BovB	3
chr16	52673001	52674000	1000	*	hypo	5.48758e-20	4.08133e-17	-22.0867	chr16	52673887	52673954	68	+	repeats:3841827	NA	NA	NA	Btaurus_custom_repeats	Bov-tA2	3
chr16	52673001	52674000	1000	*	hypo	5.48758e-20	4.08133e-17	-22.0867	chr16	52562906	52689062	126157	*	CpG-deserts:11968	NA	NA	NA	Btaurus_custom_CpG-deserts	NA	3
chr16	52673001	52674000	1000	*	hypo	5.48758e-20	4.08133e-17	-22.0867	chr16	52288404	53480363	1191960	*	inter:7823	NA	NA	NA	Btaurus_custom_inter	NA	3
chr16	53479001	53480000	1000	*	hyper	1.2496e-33	4.81406e-30	29.1246	chr16	53479109	53479175	67	-	repeats:3843947	NA	NA	NA	Btaurus_custom_repeats	Bov-tA2	3
chr16	53479001	53480000	1000	*	hyper	1.2496e-33	4.81406e-30	29.1246	chr16	53479991	53480103	113	+	repeats:3843948	NA	NA	NA	Btaurus_custom_repeats	MIR	3
chr16	53479001	53480000	1000	*	hyper	1.2496e-33	4.81406e-30	29.1246	chr16	52915096	53714227	799132	*	CpG-deserts:11970	NA	NA	NA	Btaurus_custom_CpG-deserts	NA	3
chr16	53479001	53480000	1000	*	hyper	1.2496e-33	4.81406e-30	29.1246	chr16	52288404	53480363	1191960	*	inter:7823	NA	NA	NA	Btaurus_custom_inter	NA	3
chr16	53479001	53480000	1000	*	hyper	1.2496e-33	4.81406e-30	29.1246	chr16	53478364	53480363	2000	-	downstream:1191	NA	NA	NA	Btaurus_custom_downstream	114482597	3
chr16	53649001	53650000	1000	*	hyper	7.23712e-17	3.20139e-14	20.1743	chr16	53649674	53649707	34	+	repeats:3844408	NA	NA	NA	Btaurus_custom_repeats	A-rich	3
chr16	53649001	53650000	1000	*	hyper	7.23712e-17	3.20139e-14	20.1743	chr16	52915096	53714227	799132	*	CpG-deserts:11970	NA	NA	NA	Btaurus_custom_CpG-deserts	NA	3
chr16	53649001	53650000	1000	*	hyper	7.23712e-17	3.20139e-14	20.1743	chr16	53601188	54010800	409613	*	inter:7825	NA	NA	NA	Btaurus_custom_inter	NA	3
chr16	60316001	60317000	1000	*	hyper	6.4216e-19	4.00317e-16	23.9143	chr16	60316254	60316483	230	-	repeats:3858608	NA	NA	NA	Btaurus_custom_repeats	L1MC5a	3
chr16	60316001	60317000	1000	*	hyper	6.4216e-19	4.00317e-16	23.9143	chr16	60316812	60316949	138	-	repeats:3858609	NA	NA	NA	Btaurus_custom_repeats	L2	3
chr16	60316001	60317000	1000	*	hyper	6.4216e-19	4.00317e-16	23.9143	chr16	60129554	60371148	241595	*	CpG-deserts:12001	NA	NA	NA	Btaurus_custom_CpG-deserts	NA	3
chr16	60316001	60317000	1000	*	hyper	6.4216e-19	4.00317e-16	23.9143	chr16	60284410	60375472	91063	*	inter:7846	NA	NA	NA	Btaurus_custom_inter	NA	3
chr16	63672001	63673000	1000	*	hypo	1.79108e-19	1.21653e-16	-20.8966	chr16	63671938	63672087	150	+	repeats:3865779	NA	NA	NA	Btaurus_custom_repeats	CHRL	3
chr16	63672001	63673000	1000	*	hypo	1.79108e-19	1.21653e-16	-20.8966	chr16	63672089	63672152	64	+	repeats:3865780	NA	NA	NA	Btaurus_custom_repeats	CHR-2_BT	3
chr16	63672001	63673000	1000	*	hypo	1.79108e-19	1.21653e-16	-20.8966	chr16	63672359	63672513	155	+	repeats:3865781	NA	NA	NA	Btaurus_custom_repeats	HAL1	3
chr16	63672001	63673000	1000	*	hypo	1.79108e-19	1.21653e-16	-20.8966	chr16	63672528	63672733	206	+	repeats:3865782	NA	NA	NA	Btaurus_custom_repeats	HAL1	3
chr16	63672001	63673000	1000	*	hypo	1.79108e-19	1.21653e-16	-20.8966	chr16	63656568	63694211	37644	*	CpG-deserts:12031	NA	NA	NA	Btaurus_custom_CpG-deserts	NA	3
chr16	63672001	63673000	1000	*	hypo	1.79108e-19	1.21653e-16	-20.8966	chr16	63652246	63847814	195569	*	inter:7865	NA	NA	NA	Btaurus_custom_inter	NA	3
chr16	64652001	64653000	1000	*	hypo	2.80274e-17	1.33556e-14	-20.09	chr16	64651856	64652058	203	-	repeats:3867839	NA	NA	NA	Btaurus_custom_repeats	Bov-tA2	3
chr16	64652001	64653000	1000	*	hypo	2.80274e-17	1.33556e-14	-20.09	chr16	64652857	64652975	119	-	repeats:3867840	NA	NA	NA	Btaurus_custom_repeats	BOV-A2	3
chr16	64652001	64653000	1000	*	hypo	2.80274e-17	1.33556e-14	-20.09	chr16	64652977	64653185	209	+	repeats:3867841	NA	NA	NA	Btaurus_custom_repeats	L1_Art	3
chr16	64652001	64653000	1000	*	hypo	2.80274e-17	1.33556e-14	-20.09	chr16	64523063	64679417	156355	*	CpG-deserts:12039	NA	NA	NA	Btaurus_custom_CpG-deserts	NA	3
chr16	64652001	64653000	1000	*	hypo	2.80274e-17	1.33556e-14	-20.09	chr16	64638736	64674647	35912	*	inter:7872	NA	NA	NA	Btaurus_custom_inter	NA	3
chr16	64800001	64801000	1000	*	hypo	2.03663e-44	1.64768e-40	-28.7641	chr16	64794721	64961884	167164	+	transcripts:8387	NA	NA	NA	Btaurus_custom_transcripts	NM_001205895	4
chr16	64800001	64801000	1000	*	hypo	2.03663e-44	1.64768e-40	-28.7641	chr16	64794853	64833112	38260	+	introns:69679	NA	NA	NA	Btaurus_custom_introns	NM_001205895	4
chr16	64800001	64801000	1000	*	hypo	2.03663e-44	1.64768e-40	-28.7641	chr16	64799998	64800043	46	+	repeats:3868184	NA	NA	NA	Btaurus_custom_repeats	G-rich	4
chr16	64800001	64801000	1000	*	hypo	2.03663e-44	1.64768e-40	-28.7641	chr16	64800632	64800655	24	+	repeats:3868185	NA	NA	NA	Btaurus_custom_repeats	(G)n	4
chr16	64800001	64801000	1000	*	hypo	2.03663e-44	1.64768e-40	-28.7641	chr16	64800656	64800770	115	-	repeats:3868186	NA	NA	NA	Btaurus_custom_repeats	SINE2-1_BT	4
chr16	64800001	64801000	1000	*	hypo	2.03663e-44	1.64768e-40	-28.7641	chr16	64800851	64800973	123	-	repeats:3868187	NA	NA	NA	Btaurus_custom_repeats	Bov-tA2	4
chr16	64800001	64801000	1000	*	hypo	2.03663e-44	1.64768e-40	-28.7641	chr16	64688735	64827770	139036	*	CpG-deserts:12040	NA	NA	NA	Btaurus_custom_CpG-deserts	NA	4
chr16	64800001	64801000	1000	*	hypo	2.03663e-44	1.64768e-40	-28.7641	chr16	64794721	64961884	167164	+	genes:8017	NA	NA	NA	Btaurus_custom_genes	522344	4
chr16	65060001	65061000	1000	*	hyper	1.00879e-16	4.35919e-14	21.0261	chr16	64972407	65091021	118615	-	transcripts:8617	NA	NA	NA	Btaurus_custom_transcripts	NM_001191302	3
chr16	65060001	65061000	1000	*	hyper	1.00879e-16	4.35919e-14	21.0261	chr16	65017930	65090758	72829	-	introns:71644	NA	NA	NA	Btaurus_custom_introns	NM_001191302	3
chr16	65060001	65061000	1000	*	hyper	1.00879e-16	4.35919e-14	21.0261	chr16	65059977	65060014	38	+	repeats:3868671	NA	NA	NA	Btaurus_custom_repeats	(CA)n	3
chr16	65060001	65061000	1000	*	hyper	1.00879e-16	4.35919e-14	21.0261	chr16	65060159	65060192	34	+	repeats:3868672	NA	NA	NA	Btaurus_custom_repeats	A-rich	3
chr16	65060001	65061000	1000	*	hyper	1.00879e-16	4.35919e-14	21.0261	chr16	65060315	65060501	187	-	repeats:3868673	NA	NA	NA	Btaurus_custom_repeats	CHR-2_BT	3
chr16	65060001	65061000	1000	*	hyper	1.00879e-16	4.35919e-14	21.0261	chr16	64836101	65086098	249998	*	CpG-deserts:12041	NA	NA	NA	Btaurus_custom_CpG-deserts	NA	3
chr16	65060001	65061000	1000	*	hyper	1.00879e-16	4.35919e-14	21.0261	chr16	64972407	65091021	118615	-	genes:13969	NA	NA	NA	Btaurus_custom_genes	789150	3
chr16	65538001	65539000	1000	*	hypo	2.74726e-35	1.21232e-31	-22.8807	chr16	65474154	65655685	181532	+	transcripts:8389	NA	NA	NA	Btaurus_custom_transcripts	NM_001081547	4
chr16	65538001	65539000	1000	*	hypo	2.74726e-35	1.21232e-31	-22.8807	chr16	65501255	65542146	40892	+	introns:69701	NA	NA	NA	Btaurus_custom_introns	NM_001081547	4
chr16	65538001	65539000	1000	*	hypo	2.74726e-35	1.21232e-31	-22.8807	chr16	65538780	65538849	70	-	repeats:3869726	NA	NA	NA	Btaurus_custom_repeats	Bov-tA2	4
chr16	65538001	65539000	1000	*	hypo	2.74726e-35	1.21232e-31	-22.8807	chr16	65538851	65539091	241	-	repeats:3869727	NA	NA	NA	Btaurus_custom_repeats	BovB	4
chr16	65538001	65539000	1000	*	hypo	2.74726e-35	1.21232e-31	-22.8807	chr16	65418308	65787644	369337	*	CpG-deserts:12044	NA	NA	NA	Btaurus_custom_CpG-deserts	NA	4
chr16	65538001	65539000	1000	*	hypo	2.74726e-35	1.21232e-31	-22.8807	chr16	65474154	65655685	181532	+	genes:13525	NA	NA	NA	Btaurus_custom_genes	781721	4
chr16	66870001	66871000	1000	*	hyper	3.16956e-12	5.26899e-10	20.8882	chr16	66706032	67244873	538842	+	transcripts:8392	NA	NA	NA	Btaurus_custom_transcripts	NM_001192537	4
chr16	66870001	66871000	1000	*	hyper	3.16956e-12	5.26899e-10	20.8882	chr16	66853213	66904263	51051	+	introns:69714	NA	NA	NA	Btaurus_custom_introns	NM_001192537	4
chr16	66870001	66871000	1000	*	hyper	3.16956e-12	5.26899e-10	20.8882	chr16	66870014	66870632	619	-	repeats:3872576	NA	NA	NA	Btaurus_custom_repeats	L2	4
chr16	66870001	66871000	1000	*	hyper	3.16956e-12	5.26899e-10	20.8882	chr16	66709882	67456860	746979	*	CpG-deserts:12050	NA	NA	NA	Btaurus_custom_CpG-deserts	NA	4
chr16	66870001	66871000	1000	*	hyper	3.16956e-12	5.26899e-10	20.8882	chr16	66706032	67244873	538842	+	genes:7907	NA	NA	NA	Btaurus_custom_genes	521326	4
chr16	78938001	78939000	1000	*	hypo	2.07678e-21	1.9263e-18	-20.2002	chr16	78829189	78957232	128044	+	transcripts:8424	NA	NA	NA	Btaurus_custom_transcripts	NM_001206816	3
chr16	78938001	78939000	1000	*	hypo	2.07678e-21	1.9263e-18	-20.2002	chr16	78912228	78954013	41786	+	introns:70077	NA	NA	NA	Btaurus_custom_introns	NM_001206816	3
chr16	78938001	78939000	1000	*	hypo	2.07678e-21	1.9263e-18	-20.2002	chr16	78937890	78938063	174	-	repeats:3897309	NA	NA	NA	Btaurus_custom_repeats	CHR-2_BT	3
chr16	78938001	78939000	1000	*	hypo	2.07678e-21	1.9263e-18	-20.2002	chr16	78938975	78939160	186	-	repeats:3897310	NA	NA	NA	Btaurus_custom_repeats	CHR-2_BT	3
chr16	78938001	78939000	1000	*	hypo	2.07678e-21	1.9263e-18	-20.2002	chr16	78926856	78941345	14490	*	CpG-deserts:12170	NA	NA	NA	Btaurus_custom_CpG-deserts	NA	3
chr16	78938001	78939000	1000	*	hypo	2.07678e-21	1.9263e-18	-20.2002	chr16	78829189	78957232	128044	+	genes:11526	NA	NA	NA	Btaurus_custom_genes	541305	3
chr17	8890001	8891000	1000	*	hypo	6.7148e-11	7.93312e-09	-21.3167	chr17	8889899	8890011	113	-	repeats:3918345	NA	NA	NA	Btaurus_custom_repeats	L2d	3
chr17	8890001	8891000	1000	*	hypo	6.7148e-11	7.93312e-09	-21.3167	chr17	8890037	8890148	112	+	repeats:3918346	NA	NA	NA	Btaurus_custom_repeats	BovB	3
chr17	8890001	8891000	1000	*	hypo	6.7148e-11	7.93312e-09	-21.3167	chr17	8890238	8890310	73	+	repeats:3918347	NA	NA	NA	Btaurus_custom_repeats	ERV3-16A3_I-int	3
chr17	8890001	8891000	1000	*	hypo	6.7148e-11	7.93312e-09	-21.3167	chr17	8890481	8890653	173	+	repeats:3918348	NA	NA	NA	Btaurus_custom_repeats	LTR79	3
chr17	8890001	8891000	1000	*	hypo	6.7148e-11	7.93312e-09	-21.3167	chr17	7759982	9576267	1816286	*	CpG-deserts:12301	NA	NA	NA	Btaurus_custom_CpG-deserts	NA	3
chr17	8890001	8891000	1000	*	hypo	6.7148e-11	7.93312e-09	-21.3167	chr17	6722091	9589541	2867451	*	inter:7979	NA	NA	NA	Btaurus_custom_inter	NA	3
chr17	13475001	13476000	1000	*	hypo	8.39956e-18	4.34676e-15	-27.4622	chr17	13448750	13558329	109580	-	transcripts:8874	NA	NA	NA	Btaurus_custom_transcripts	NM_001099114	4
chr17	13475001	13476000	1000	*	hypo	8.39956e-18	4.34676e-15	-27.4622	chr17	13473802	13477081	3280	-	introns:73737	NA	NA	NA	Btaurus_custom_introns	NM_001099114	4
chr17	13475001	13476000	1000	*	hypo	8.39956e-18	4.34676e-15	-27.4622	chr17	13474969	13475142	174	-	repeats:3928216	NA	NA	NA	Btaurus_custom_repeats	SINE2-3_BT	4
chr17	13475001	13476000	1000	*	hypo	8.39956e-18	4.34676e-15	-27.4622	chr17	13475298	13475378	81	+	repeats:3928217	NA	NA	NA	Btaurus_custom_repeats	(TTTATGA)n	4
chr17	13475001	13476000	1000	*	hypo	8.39956e-18	4.34676e-15	-27.4622	chr17	13475603	13475625	23	+	repeats:3928218	NA	NA	NA	Btaurus_custom_repeats	(AC)n	4
chr17	13475001	13476000	1000	*	hypo	8.39956e-18	4.34676e-15	-27.4622	chr17	13191654	13553812	362159	*	CpG-deserts:12325	NA	NA	NA	Btaurus_custom_CpG-deserts	NA	4
chr17	13475001	13476000	1000	*	hypo	8.39956e-18	4.34676e-15	-27.4622	chr17	13448750	13558329	109580	-	genes:11331	NA	NA	NA	Btaurus_custom_genes	540830	4
chr17	14912001	14913000	1000	*	hyper	5.96774e-23	6.9635e-20	25.1511	chr17	14911612	14912256	645	-	repeats:3931281	NA	NA	NA	Btaurus_custom_repeats	ERVL-E-int	4
chr17	14912001	14913000	1000	*	hyper	5.96774e-23	6.9635e-20	25.1511	chr17	14912421	14912493	73	-	repeats:3931282	NA	NA	NA	Btaurus_custom_repeats	MER58D	4
chr17	14912001	14913000	1000	*	hyper	5.96774e-23	6.9635e-20	25.1511	chr17	14912473	14912675	203	+	repeats:3931283	NA	NA	NA	Btaurus_custom_repeats	Bov-tA2	4
chr17	14912001	14913000	1000	*	hyper	5.96774e-23	6.9635e-20	25.1511	chr17	14912693	14912861	169	-	repeats:3931284	NA	NA	NA	Btaurus_custom_repeats	MER58A	4
chr17	14912001	14913000	1000	*	hyper	5.96774e-23	6.9635e-20	25.1511	chr17	14912897	14913016	120	+	repeats:3931285	NA	NA	NA	Btaurus_custom_repeats	Bov-tA2	4
chr17	14912001	14913000	1000	*	hyper	5.96774e-23	6.9635e-20	25.1511	chr17	14720881	14972481	251601	*	CpG-deserts:12332	NA	NA	NA	Btaurus_custom_CpG-deserts	NA	4
chr17	14912001	14913000	1000	*	hyper	5.96774e-23	6.9635e-20	25.1511	chr17	14716485	16051295	1334811	*	inter:7998	NA	NA	NA	Btaurus_custom_inter	NA	4
chr17	17149001	17150000	1000	*	hyper	8.72155e-17	3.80944e-14	21.6658	chr17	17148896	17149123	228	+	repeats:3936261	NA	NA	NA	Btaurus_custom_repeats	CHR-2_BT	3
chr17	17149001	17150000	1000	*	hyper	8.72155e-17	3.80944e-14	21.6658	chr17	17149149	17149349	201	-	repeats:3936262	NA	NA	NA	Btaurus_custom_repeats	Bov-tA2	3
chr17	17149001	17150000	1000	*	hyper	8.72155e-17	3.80944e-14	21.6658	chr17	17149452	17149711	260	+	repeats:3936263	NA	NA	NA	Btaurus_custom_repeats	BOV-A2	3
chr17	17149001	17150000	1000	*	hyper	8.72155e-17	3.80944e-14	21.6658	chr17	17149712	17149740	29	+	repeats:3936264	NA	NA	NA	Btaurus_custom_repeats	(AGC)n	3
chr17	17149001	17150000	1000	*	hyper	8.72155e-17	3.80944e-14	21.6658	chr17	17149768	17149859	92	-	repeats:3936265	NA	NA	NA	Btaurus_custom_repeats	L1_Art	3
chr17	17149001	17150000	1000	*	hyper	8.72155e-17	3.80944e-14	21.6658	chr17	17149924	17150483	560	-	repeats:3936266	NA	NA	NA	Btaurus_custom_repeats	L1ME3G	3
chr17	17149001	17150000	1000	*	hyper	8.72155e-17	3.80944e-14	21.6658	chr17	17144502	17160417	15916	*	CpG-deserts:12338	NA	NA	NA	Btaurus_custom_CpG-deserts	NA	3
chr17	17149001	17150000	1000	*	hyper	8.72155e-17	3.80944e-14	21.6658	chr17	16553469	17164836	611368	*	inter:8000	NA	NA	NA	Btaurus_custom_inter	NA	3
chr17	17559001	17560000	1000	*	hypo	1.58778e-11	2.21262e-09	-20.9879	chr17	17558238	17560237	2000	*	CpG-shores:35306	NA	NA	NA	Btaurus_custom_CpG-shores	NA	3
chr17	17559001	17560000	1000	*	hypo	1.58778e-11	2.21262e-09	-20.9879	chr17	17336367	18024426	688060	*	inter:8004	NA	NA	NA	Btaurus_custom_inter	NA	3
chr17	17703001	17704000	1000	*	hyper	6.61252e-27	1.2571e-23	25.5204	chr17	17702910	17703149	240	+	repeats:3937396	NA	NA	NA	Btaurus_custom_repeats	CHR-2_BT	5
chr17	17703001	17704000	1000	*	hyper	6.61252e-27	1.2571e-23	25.5204	chr17	17703162	17703250	89	+	repeats:3937397	NA	NA	NA	Btaurus_custom_repeats	L2c	5
chr17	17703001	17704000	1000	*	hyper	6.61252e-27	1.2571e-23	25.5204	chr17	17703454	17703868	415	+	repeats:3937398	NA	NA	NA	Btaurus_custom_repeats	L1-2_BT	5
chr17	17703001	17704000	1000	*	hyper	6.61252e-27	1.2571e-23	25.5204	chr17	17568303	17833932	265630	*	CpG-deserts:12345	NA	NA	NA	Btaurus_custom_CpG-deserts	NA	5
chr17	17703001	17704000	1000	*	hyper	6.61252e-27	1.2571e-23	25.5204	chr17	17336367	18024426	688060	*	inter:8004	NA	NA	NA	Btaurus_custom_inter	NA	5
chr17	20030001	20031000	1000	*	hypo	2.09182e-24	2.94035e-21	-32.6618	chr17	18604549	20440123	1835575	*	CpG-deserts:12357	NA	NA	NA	Btaurus_custom_CpG-deserts	NA	3
chr17	20030001	20031000	1000	*	hypo	2.09182e-24	2.94035e-21	-32.6618	chr17	18600422	20288044	1687623	*	inter:8012	NA	NA	NA	Btaurus_custom_inter	NA	3
chr17	34410001	34411000	1000	*	hyper	6.32588e-15	1.91757e-12	20.0289	chr17	34410261	34410316	56	+	repeats:3971486	NA	NA	NA	Btaurus_custom_repeats	MIRb	4
chr17	34410001	34411000	1000	*	hyper	6.32588e-15	1.91757e-12	20.0289	chr17	34410425	34410577	153	-	repeats:3971487	NA	NA	NA	Btaurus_custom_repeats	L1MC5	4
chr17	34410001	34411000	1000	*	hyper	6.32588e-15	1.91757e-12	20.0289	chr17	34410762	34410886	125	+	repeats:3971488	NA	NA	NA	Btaurus_custom_repeats	L1-2_BT	4
chr17	34410001	34411000	1000	*	hyper	6.32588e-15	1.91757e-12	20.0289	chr17	34410890	34411218	329	+	repeats:3971489	NA	NA	NA	Btaurus_custom_repeats	L1-2_BT	4
chr17	34410001	34411000	1000	*	hyper	6.32588e-15	1.91757e-12	20.0289	chr17	34363135	34742814	379680	*	CpG-deserts:12377	NA	NA	NA	Btaurus_custom_CpG-deserts	NA	4
chr17	34410001	34411000	1000	*	hyper	6.32588e-15	1.91757e-12	20.0289	chr17	34358737	34747546	388810	*	inter:8024	NA	NA	NA	Btaurus_custom_inter	NA	4
chr17	61489001	61490000	1000	*	hyper	1.61294e-13	3.59368e-11	22.822	chr17	61488984	61489120	137	-	repeats:4033085	NA	NA	NA	Btaurus_custom_repeats	BOV-A2	3
chr17	61489001	61490000	1000	*	hyper	1.61294e-13	3.59368e-11	22.822	chr17	61489000	61489121	122	-	repeats:4033086	NA	NA	NA	Btaurus_custom_repeats	Bov-tA3	3
chr17	61489001	61490000	1000	*	hyper	1.61294e-13	3.59368e-11	22.822	chr17	61489267	61489488	222	+	repeats:4033087	NA	NA	NA	Btaurus_custom_repeats	MIRb	3
chr17	61489001	61490000	1000	*	hyper	1.61294e-13	3.59368e-11	22.822	chr17	61489788	61489964	177	-	repeats:4033088	NA	NA	NA	Btaurus_custom_repeats	MIRc	3
chr17	61489001	61490000	1000	*	hyper	1.61294e-13	3.59368e-11	22.822	chr17	61489981	61490157	177	+	repeats:4033089	NA	NA	NA	Btaurus_custom_repeats	MER5B	3
chr17	61489001	61490000	1000	*	hyper	1.61294e-13	3.59368e-11	22.822	chr17	61431488	61797449	365962	*	CpG-deserts:12631	NA	NA	NA	Btaurus_custom_CpG-deserts	NA	3
chr17	61489001	61490000	1000	*	hyper	1.61294e-13	3.59368e-11	22.822	chr17	61473265	61838370	365106	*	inter:8150	NA	NA	NA	Btaurus_custom_inter	NA	3
chr17	63803001	63804000	1000	*	hypo	3.8564e-28	8.40696e-25	-23.174	chr17	63802971	63803064	94	+	repeats:4038429	NA	NA	NA	Btaurus_custom_repeats	L1MB3	3
chr17	63803001	63804000	1000	*	hypo	3.8564e-28	8.40696e-25	-23.174	chr17	63803065	63803332	268	+	repeats:4038430	NA	NA	NA	Btaurus_custom_repeats	BOV-A2	3
chr17	63803001	63804000	1000	*	hypo	3.8564e-28	8.40696e-25	-23.174	chr17	63803333	63803766	434	+	repeats:4038431	NA	NA	NA	Btaurus_custom_repeats	L1MB3	3
chr17	63803001	63804000	1000	*	hypo	3.8564e-28	8.40696e-25	-23.174	chr17	63803773	63803868	96	+	repeats:4038432	NA	NA	NA	Btaurus_custom_repeats	L1MA9	3
chr17	63803001	63804000	1000	*	hypo	3.8564e-28	8.40696e-25	-23.174	chr17	63803874	63803992	119	+	repeats:4038433	NA	NA	NA	Btaurus_custom_repeats	Bov-tA2	3
chr17	63803001	63804000	1000	*	hypo	3.8564e-28	8.40696e-25	-23.174	chr17	63803997	63804273	277	+	repeats:4038434	NA	NA	NA	Btaurus_custom_repeats	L1MA9	3
chr17	63803001	63804000	1000	*	hypo	3.8564e-28	8.40696e-25	-23.174	chr17	63731244	63812945	81702	*	CpG-deserts:12688	NA	NA	NA	Btaurus_custom_CpG-deserts	NA	3
chr17	63803001	63804000	1000	*	hypo	3.8564e-28	8.40696e-25	-23.174	chr17	63726370	63818769	92400	*	inter:8186	NA	NA	NA	Btaurus_custom_inter	NA	3
chr17	69561001	69562000	1000	*	hypo	0.000000000000000000000000000000000000000000000000000000000000000000000000000000000000000000000000000000000000000000000000000000000000000000000000000000000000000000000000000000000000000000000000000000000000000000000000000000000000000000000000000000000000000000000000432146633855187	0.000000000000000000000000000000000000000000000000000000000000000000000000000000000000000000000000000000000000000000000000000000000000000000000000000000000000000000000000000000000000000000000000000000000000000000000000000000000000000000000000000000000000000000104884839913429	-54.5214	chr17	69555266	69568653	13388	-	transcripts:9016	NA	NA	NA	Btaurus_custom_transcripts	NM_001354818	8
chr17	69561001	69562000	1000	*	hypo	0.000000000000000000000000000000000000000000000000000000000000000000000000000000000000000000000000000000000000000000000000000000000000000000000000000000000000000000000000000000000000000000000000000000000000000000000000000000000000000000000000000000000000000000000000432146633855187	0.000000000000000000000000000000000000000000000000000000000000000000000000000000000000000000000000000000000000000000000000000000000000000000000000000000000000000000000000000000000000000000000000000000000000000000000000000000000000000000000000000000000000000000104884839913429	-54.5214	chr17	69561522	69561611	90	-	CDS:79712	NA	NA	NA	Btaurus_custom_CDS	NA	8
chr17	69561001	69562000	1000	*	hypo	0.000000000000000000000000000000000000000000000000000000000000000000000000000000000000000000000000000000000000000000000000000000000000000000000000000000000000000000000000000000000000000000000000000000000000000000000000000000000000000000000000000000000000000000000000432146633855187	0.000000000000000000000000000000000000000000000000000000000000000000000000000000000000000000000000000000000000000000000000000000000000000000000000000000000000000000000000000000000000000000000000000000000000000000000000000000000000000000000000000000000000000000104884839913429	-54.5214	chr17	69561710	69561881	172	-	CDS:79713	NA	NA	NA	Btaurus_custom_CDS	NA	8
chr17	69561001	69562000	1000	*	hypo	0.000000000000000000000000000000000000000000000000000000000000000000000000000000000000000000000000000000000000000000000000000000000000000000000000000000000000000000000000000000000000000000000000000000000000000000000000000000000000000000000000000000000000000000000000432146633855187	0.000000000000000000000000000000000000000000000000000000000000000000000000000000000000000000000000000000000000000000000000000000000000000000000000000000000000000000000000000000000000000000000000000000000000000000000000000000000000000000000000000000000000000000104884839913429	-54.5214	chr17	69561522	69561611	90	-	exons:83889	NA	NA	NA	Btaurus_custom_exons	NM_001354818	8
chr17	69561001	69562000	1000	*	hypo	0.000000000000000000000000000000000000000000000000000000000000000000000000000000000000000000000000000000000000000000000000000000000000000000000000000000000000000000000000000000000000000000000000000000000000000000000000000000000000000000000000000000000000000000000000432146633855187	0.000000000000000000000000000000000000000000000000000000000000000000000000000000000000000000000000000000000000000000000000000000000000000000000000000000000000000000000000000000000000000000000000000000000000000000000000000000000000000000000000000000000000000000104884839913429	-54.5214	chr17	69561710	69561881	172	-	exons:83890	NA	NA	NA	Btaurus_custom_exons	NM_001354818	8
chr17	69561001	69562000	1000	*	hypo	0.000000000000000000000000000000000000000000000000000000000000000000000000000000000000000000000000000000000000000000000000000000000000000000000000000000000000000000000000000000000000000000000000000000000000000000000000000000000000000000000000000000000000000000000000432146633855187	0.000000000000000000000000000000000000000000000000000000000000000000000000000000000000000000000000000000000000000000000000000000000000000000000000000000000000000000000000000000000000000000000000000000000000000000000000000000000000000000000000000000000000000000104884839913429	-54.5214	chr17	69559578	69561521	1944	-	introns:75034	NA	NA	NA	Btaurus_custom_introns	NM_001354818	8
chr17	69561001	69562000	1000	*	hypo	0.000000000000000000000000000000000000000000000000000000000000000000000000000000000000000000000000000000000000000000000000000000000000000000000000000000000000000000000000000000000000000000000000000000000000000000000000000000000000000000000000000000000000000000000000432146633855187	0.000000000000000000000000000000000000000000000000000000000000000000000000000000000000000000000000000000000000000000000000000000000000000000000000000000000000000000000000000000000000000000000000000000000000000000000000000000000000000000000000000000000000000000104884839913429	-54.5214	chr17	69561612	69561709	98	-	introns:75035	NA	NA	NA	Btaurus_custom_introns	NM_001354818	8
chr17	69561001	69562000	1000	*	hypo	0.000000000000000000000000000000000000000000000000000000000000000000000000000000000000000000000000000000000000000000000000000000000000000000000000000000000000000000000000000000000000000000000000000000000000000000000000000000000000000000000000000000000000000000000000432146633855187	0.000000000000000000000000000000000000000000000000000000000000000000000000000000000000000000000000000000000000000000000000000000000000000000000000000000000000000000000000000000000000000000000000000000000000000000000000000000000000000000000000000000000000000000104884839913429	-54.5214	chr17	69561882	69563263	1382	-	introns:75036	NA	NA	NA	Btaurus_custom_introns	NM_001354818	8
chr17	69561001	69562000	1000	*	hypo	0.000000000000000000000000000000000000000000000000000000000000000000000000000000000000000000000000000000000000000000000000000000000000000000000000000000000000000000000000000000000000000000000000000000000000000000000000000000000000000000000000000000000000000000000000432146633855187	0.000000000000000000000000000000000000000000000000000000000000000000000000000000000000000000000000000000000000000000000000000000000000000000000000000000000000000000000000000000000000000000000000000000000000000000000000000000000000000000000000000000000000000000104884839913429	-54.5214	chr17	69561714	69562571	858	*	CpG-islands:21977	NA	NA	NA	Btaurus_custom_CpG-islands	NA	8
chr17	69561001	69562000	1000	*	hypo	0.000000000000000000000000000000000000000000000000000000000000000000000000000000000000000000000000000000000000000000000000000000000000000000000000000000000000000000000000000000000000000000000000000000000000000000000000000000000000000000000000000000000000000000000000432146633855187	0.000000000000000000000000000000000000000000000000000000000000000000000000000000000000000000000000000000000000000000000000000000000000000000000000000000000000000000000000000000000000000000000000000000000000000000000000000000000000000000000000000000000000000000104884839913429	-54.5214	chr17	69559714	69561713	2000	*	CpG-shores:36538	NA	NA	NA	Btaurus_custom_CpG-shores	NA	8
chr17	69561001	69562000	1000	*	hypo	0.000000000000000000000000000000000000000000000000000000000000000000000000000000000000000000000000000000000000000000000000000000000000000000000000000000000000000000000000000000000000000000000000000000000000000000000000000000000000000000000000000000000000000000000000432146633855187	0.000000000000000000000000000000000000000000000000000000000000000000000000000000000000000000000000000000000000000000000000000000000000000000000000000000000000000000000000000000000000000000000000000000000000000000000000000000000000000000000000000000000000000000104884839913429	-54.5214	chr17	69561614	69561641	28	+	repeats:4051324	NA	NA	NA	Btaurus_custom_repeats	(GCG)n	8
chr17	69561001	69562000	1000	*	hypo	0.000000000000000000000000000000000000000000000000000000000000000000000000000000000000000000000000000000000000000000000000000000000000000000000000000000000000000000000000000000000000000000000000000000000000000000000000000000000000000000000000000000000000000000000000432146633855187	0.000000000000000000000000000000000000000000000000000000000000000000000000000000000000000000000000000000000000000000000000000000000000000000000000000000000000000000000000000000000000000000000000000000000000000000000000000000000000000000000000000000000000000000104884839913429	-54.5214	chr17	69561642	69561681	40	+	repeats:4051325	NA	NA	NA	Btaurus_custom_repeats	(CGGGCGG)n	8
chr17	69561001	69562000	1000	*	hypo	0.000000000000000000000000000000000000000000000000000000000000000000000000000000000000000000000000000000000000000000000000000000000000000000000000000000000000000000000000000000000000000000000000000000000000000000000000000000000000000000000000000000000000000000000000432146633855187	0.000000000000000000000000000000000000000000000000000000000000000000000000000000000000000000000000000000000000000000000000000000000000000000000000000000000000000000000000000000000000000000000000000000000000000000000000000000000000000000000000000000000000000000104884839913429	-54.5214	chr17	69561682	69561705	24	+	repeats:4051326	NA	NA	NA	Btaurus_custom_repeats	(GCG)n	8
chr17	69561001	69562000	1000	*	hypo	0.000000000000000000000000000000000000000000000000000000000000000000000000000000000000000000000000000000000000000000000000000000000000000000000000000000000000000000000000000000000000000000000000000000000000000000000000000000000000000000000000000000000000000000000000432146633855187	0.000000000000000000000000000000000000000000000000000000000000000000000000000000000000000000000000000000000000000000000000000000000000000000000000000000000000000000000000000000000000000000000000000000000000000000000000000000000000000000000000000000000000000000104884839913429	-54.5214	chr17	69555266	69568653	13388	-	genes:5807	NA	NA	NA	Btaurus_custom_genes	511676	8
chr17	69562001	69563000	1000	*	hypo	1.02062e-162	9.28913e-158	-23.524	chr17	69555266	69568653	13388	-	transcripts:9016	NA	NA	NA	Btaurus_custom_transcripts	NM_001354818	8
chr17	69562001	69563000	1000	*	hypo	1.02062e-162	9.28913e-158	-23.524	chr17	69561882	69563263	1382	-	introns:75036	NA	NA	NA	Btaurus_custom_introns	NM_001354818	8
chr17	69562001	69563000	1000	*	hypo	1.02062e-162	9.28913e-158	-23.524	chr17	69561714	69562571	858	*	CpG-islands:21977	NA	NA	NA	Btaurus_custom_CpG-islands	NA	8
chr17	69562001	69563000	1000	*	hypo	1.02062e-162	9.28913e-158	-23.524	chr17	69562572	69564571	2000	*	CpG-shores:36539	NA	NA	NA	Btaurus_custom_CpG-shores	NA	8
chr17	69562001	69563000	1000	*	hypo	1.02062e-162	9.28913e-158	-23.524	chr17	69562709	69562884	176	-	repeats:4051327	NA	NA	NA	Btaurus_custom_repeats	MER20	8
chr17	69562001	69563000	1000	*	hypo	1.02062e-162	9.28913e-158	-23.524	chr17	69555266	69568653	13388	-	genes:5807	NA	NA	NA	Btaurus_custom_genes	511676	8
chr18	19822001	19823000	1000	*	hypo	6.64814e-18	3.49757e-15	-20.6845	chr18	19822080	19822174	95	+	repeats:4095508	NA	NA	NA	Btaurus_custom_repeats	LTR104_Mam	5
chr18	19822001	19823000	1000	*	hypo	6.64814e-18	3.49757e-15	-20.6845	chr18	19822461	19822566	106	-	repeats:4095509	NA	NA	NA	Btaurus_custom_repeats	LTR10B_BT	5
chr18	19822001	19823000	1000	*	hypo	6.64814e-18	3.49757e-15	-20.6845	chr18	19569327	20209919	640593	*	CpG-deserts:13218	NA	NA	NA	Btaurus_custom_CpG-deserts	NA	5
chr18	19822001	19823000	1000	*	hypo	6.64814e-18	3.49757e-15	-20.6845	chr18	19560363	21555469	1995107	*	inter:8455	NA	NA	NA	Btaurus_custom_inter	NA	5
chr18	26078001	26079000	1000	*	hyper	2.21446e-13	4.78171e-11	20.8643	chr18	26077965	26078776	812	+	repeats:4109548	NA	NA	NA	Btaurus_custom_repeats	L1MC4	3
chr18	26078001	26079000	1000	*	hyper	2.21446e-13	4.78171e-11	20.8643	chr18	26078789	26078810	22	+	repeats:4109549	NA	NA	NA	Btaurus_custom_repeats	(TA)n	3
chr18	26078001	26079000	1000	*	hyper	2.21446e-13	4.78171e-11	20.8643	chr18	26078820	26078939	120	+	repeats:4109550	NA	NA	NA	Btaurus_custom_repeats	Bov-tA2	3
chr18	26078001	26079000	1000	*	hyper	2.21446e-13	4.78171e-11	20.8643	chr18	26078940	26079124	185	+	repeats:4109551	NA	NA	NA	Btaurus_custom_repeats	Bov-tA2	3
chr18	26078001	26079000	1000	*	hyper	2.21446e-13	4.78171e-11	20.8643	chr18	26055482	26082351	26870	*	CpG-deserts:13274	NA	NA	NA	Btaurus_custom_CpG-deserts	NA	3
chr18	26078001	26079000	1000	*	hyper	2.21446e-13	4.78171e-11	20.8643	chr18	26051023	26086499	35477	*	inter:8505	NA	NA	NA	Btaurus_custom_inter	NA	3
chr18	39132001	39133000	1000	*	hypo	1.78686e-22	1.96236e-19	-22.298	chr18	39131803	39132147	345	+	repeats:4135835	NA	NA	NA	Btaurus_custom_repeats	L1MEj	4
chr18	39132001	39133000	1000	*	hypo	1.78686e-22	1.96236e-19	-22.298	chr18	39132159	39132237	79	-	repeats:4135836	NA	NA	NA	Btaurus_custom_repeats	MER5A1	4
chr18	39132001	39133000	1000	*	hypo	1.78686e-22	1.96236e-19	-22.298	chr18	39132458	39132649	192	-	repeats:4135837	NA	NA	NA	Btaurus_custom_repeats	Bov-tA1	4
chr18	39132001	39133000	1000	*	hypo	1.78686e-22	1.96236e-19	-22.298	chr18	39132678	39133315	638	+	repeats:4135838	NA	NA	NA	Btaurus_custom_repeats	Tigger6a	4
chr18	39132001	39133000	1000	*	hypo	1.78686e-22	1.96236e-19	-22.298	chr18	39086173	39198597	112425	*	CpG-deserts:13360	NA	NA	NA	Btaurus_custom_CpG-deserts	NA	4
chr18	39132001	39133000	1000	*	hypo	1.78686e-22	1.96236e-19	-22.298	chr18	39081907	39164229	82323	*	inter:8586	NA	NA	NA	Btaurus_custom_inter	NA	4
chr18	43211001	43212000	1000	*	hypo	1.60254e-28	3.62409e-25	-25.1995	chr18	43210884	43212440	1557	-	repeats:4143653	NA	NA	NA	Btaurus_custom_repeats	L1MA9	4
chr18	43211001	43212000	1000	*	hypo	1.60254e-28	3.62409e-25	-25.1995	chr18	43192900	43283160	90261	*	CpG-deserts:13403	NA	NA	NA	Btaurus_custom_CpG-deserts	NA	4
chr18	43211001	43212000	1000	*	hypo	1.60254e-28	3.62409e-25	-25.1995	chr18	43172673	43265063	92391	*	inter:8607	NA	NA	NA	Btaurus_custom_inter	NA	4
chr19	17807001	17808000	1000	*	hypo	4.65215e-17	2.12771e-14	-21.626	chr19	17805045	17807044	2000	*	CpG-shelves:31461	NA	NA	NA	Btaurus_custom_CpG-shelves	NA	6
chr19	17807001	17808000	1000	*	hypo	4.65215e-17	2.12771e-14	-21.626	chr19	17807449	17807598	150	+	repeats:4233644	NA	NA	NA	Btaurus_custom_repeats	L2a	6
chr19	17807001	17808000	1000	*	hypo	4.65215e-17	2.12771e-14	-21.626	chr19	17807657	17807816	160	+	repeats:4233645	NA	NA	NA	Btaurus_custom_repeats	L1MC5	6
chr19	17807001	17808000	1000	*	hypo	4.65215e-17	2.12771e-14	-21.626	chr19	17807799	17808111	313	+	repeats:4233646	NA	NA	NA	Btaurus_custom_repeats	L1-2_BT	6
chr19	17807001	17808000	1000	*	hypo	4.65215e-17	2.12771e-14	-21.626	chr19	17807045	17871064	64020	*	CpG-deserts:14164	NA	NA	NA	Btaurus_custom_CpG-deserts	NA	6
chr19	17807001	17808000	1000	*	hypo	4.65215e-17	2.12771e-14	-21.626	chr19	17802813	17908913	106101	*	inter:9130	NA	NA	NA	Btaurus_custom_inter	NA	6
chr19	27850001	27851000	1000	*	hypo	3.84646e-80	1.40034e-75	-31.1082	chr19	27850261	27850530	270	-	repeats:4254920	NA	NA	NA	Btaurus_custom_repeats	BOV-A2	6
chr19	27850001	27851000	1000	*	hypo	3.84646e-80	1.40034e-75	-31.1082	chr19	27850790	27851048	259	+	repeats:4254921	NA	NA	NA	Btaurus_custom_repeats	BovB	6
chr19	27850001	27851000	1000	*	hypo	3.84646e-80	1.40034e-75	-31.1082	chr19	27844903	27875966	31064	*	CpG-deserts:14376	NA	NA	NA	Btaurus_custom_CpG-deserts	NA	6
chr19	27850001	27851000	1000	*	hypo	3.84646e-80	1.40034e-75	-31.1082	chr19	27840597	27882819	42223	*	inter:9337	NA	NA	NA	Btaurus_custom_inter	NA	6
chr19	27851001	27852000	1000	*	hypo	1.34758e-200	1.63534e-195	-35.9376	chr19	27850790	27851048	259	+	repeats:4254921	NA	NA	NA	Btaurus_custom_repeats	BovB	27
chr19	27851001	27852000	1000	*	hypo	1.34758e-200	1.63534e-195	-35.9376	chr19	27851049	27851104	56	+	repeats:4254922	NA	NA	NA	Btaurus_custom_repeats	Bov-tA3	27
chr19	27851001	27852000	1000	*	hypo	1.34758e-200	1.63534e-195	-35.9376	chr19	27851226	27851299	74	-	repeats:4254923	NA	NA	NA	Btaurus_custom_repeats	tRNA-Thr-ACY	27
chr19	27851001	27852000	1000	*	hypo	1.34758e-200	1.63534e-195	-35.9376	chr19	27851584	27851665	82	-	repeats:4254924	NA	NA	NA	Btaurus_custom_repeats	tRNA-Ser-TCY	27
chr19	27851001	27852000	1000	*	hypo	1.34758e-200	1.63534e-195	-35.9376	chr19	27844903	27875966	31064	*	CpG-deserts:14376	NA	NA	NA	Btaurus_custom_CpG-deserts	NA	27
chr19	27851001	27852000	1000	*	hypo	1.34758e-200	1.63534e-195	-35.9376	chr19	27840597	27882819	42223	*	inter:9337	NA	NA	NA	Btaurus_custom_inter	NA	27
chr19	27852001	27853000	1000	*	hypo	7.10053e-87	3.0412e-82	-27.8436	chr19	27852090	27852149	60	+	repeats:4254925	NA	NA	NA	Btaurus_custom_repeats	Bov-tA3	13
chr19	27852001	27853000	1000	*	hypo	7.10053e-87	3.0412e-82	-27.8436	chr19	27852162	27852235	74	-	repeats:4254926	NA	NA	NA	Btaurus_custom_repeats	tRNA-Ile-ATT	13
chr19	27852001	27853000	1000	*	hypo	7.10053e-87	3.0412e-82	-27.8436	chr19	27844903	27875966	31064	*	CpG-deserts:14376	NA	NA	NA	Btaurus_custom_CpG-deserts	NA	13
chr19	27852001	27853000	1000	*	hypo	7.10053e-87	3.0412e-82	-27.8436	chr19	27840597	27882819	42223	*	inter:9337	NA	NA	NA	Btaurus_custom_inter	NA	13
chr19	37891001	37892000	1000	*	hyper	4.57413e-23	5.4243e-20	22.3167	chr19	37890651	37891003	353	*	CpG-islands:25453	NA	NA	NA	Btaurus_custom_CpG-islands	NA	3
chr19	37891001	37892000	1000	*	hyper	4.57413e-23	5.4243e-20	22.3167	chr19	37891004	37894299	3296	*	CpG-shores:42366	NA	NA	NA	Btaurus_custom_CpG-shores	NA	3
chr19	37891001	37892000	1000	*	hyper	4.57413e-23	5.4243e-20	22.3167	chr19	37884843	37905896	21054	*	inter:9462	NA	NA	NA	Btaurus_custom_inter	NA	3
chr19	56826001	56827000	1000	*	hypo	3.87164e-24	5.23981e-21	-20.7688	chr19	56825751	56826049	299	-	repeats:4311402	NA	NA	NA	Btaurus_custom_repeats	BtERVF1_LTR	4
chr19	56826001	56827000	1000	*	hypo	3.87164e-24	5.23981e-21	-20.7688	chr19	56826050	56827204	1155	-	repeats:4311403	NA	NA	NA	Btaurus_custom_repeats	BtERVF1_I-int	4
chr19	56826001	56827000	1000	*	hypo	3.87164e-24	5.23981e-21	-20.7688	chr19	56744143	56879830	135688	*	CpG-deserts:15024	NA	NA	NA	Btaurus_custom_CpG-deserts	NA	4
chr19	56826001	56827000	1000	*	hypo	3.87164e-24	5.23981e-21	-20.7688	chr19	56749347	56900191	150845	*	inter:9811	NA	NA	NA	Btaurus_custom_inter	NA	4
chr19	60652001	60653000	1000	*	hypo	7.17173e-46	6.60997e-42	-30.4116	chr19	60649493	60652364	2872	-	transcripts:10687	NA	NA	NA	Btaurus_custom_transcripts	NM_001076294	3
chr19	60652001	60653000	1000	*	hypo	7.17173e-46	6.60997e-42	-30.4116	chr19	60652365	60654364	2000	-	promoters:10687	NA	NA	NA	Btaurus_custom_promoters	NM_001076294	3
chr19	60652001	60653000	1000	*	hypo	7.17173e-46	6.60997e-42	-30.4116	chr19	60652090	60652364	275	-	exons:98716	NA	NA	NA	Btaurus_custom_exons	NM_001076294	3
chr19	60652001	60653000	1000	*	hypo	7.17173e-46	6.60997e-42	-30.4116	chr19	60651314	60652089	776	-	introns:88194	NA	NA	NA	Btaurus_custom_introns	NM_001076294	3
chr19	60652001	60653000	1000	*	hypo	7.17173e-46	6.60997e-42	-30.4116	chr19	60652090	60652364	275	-	5UTR:12155	NA	NA	NA	Btaurus_custom_5UTR	NA	3
chr19	60652001	60653000	1000	*	hypo	7.17173e-46	6.60997e-42	-30.4116	chr19	60651186	60653185	2000	*	CpG-shores:43981	NA	NA	NA	Btaurus_custom_CpG-shores	NA	3
chr19	60652001	60653000	1000	*	hypo	7.17173e-46	6.60997e-42	-30.4116	chr19	60651794	60652048	255	+	repeats:4319703	NA	NA	NA	Btaurus_custom_repeats	L1_Art	3
chr19	60652001	60653000	1000	*	hypo	7.17173e-46	6.60997e-42	-30.4116	chr19	60652356	60652394	39	+	repeats:4319704	NA	NA	NA	Btaurus_custom_repeats	(TTT)n	3
chr19	60652001	60653000	1000	*	hypo	7.17173e-46	6.60997e-42	-30.4116	chr19	60652365	61130414	478050	*	inter:9824	NA	NA	NA	Btaurus_custom_inter	NA	3
chr19	60652001	60653000	1000	*	hypo	7.17173e-46	6.60997e-42	-30.4116	chr19	60649493	60652364	2872	-	genes:11746	NA	NA	NA	Btaurus_custom_genes	613890	3
chr19	60652001	60653000	1000	*	hypo	7.17173e-46	6.60997e-42	-30.4116	chr19	60652364	60652364	1	-	TSS:10659	NA	NA	NA	Btaurus_custom_TSS	NM_001076294	3
chr19	63046001	63047000	1000	*	hypo	1.99152e-45	1.76837e-41	-20.2231	chr19	63045473	63047472	2000	*	CpG-shelves:33737	NA	NA	NA	Btaurus_custom_CpG-shelves	NA	8
chr19	63046001	63047000	1000	*	hypo	1.99152e-45	1.76837e-41	-20.2231	chr19	63046965	63046989	25	+	repeats:4324325	NA	NA	NA	Btaurus_custom_repeats	(GT)n	8
chr19	63046001	63047000	1000	*	hypo	1.99152e-45	1.76837e-41	-20.2231	chr19	63014503	63125525	111023	*	inter:9836	NA	NA	NA	Btaurus_custom_inter	NA	8
chr20	1751001	1752000	1000	*	hypo	7.35736e-66	1.84726e-61	-24.2249	chr20	1750612	1751440	829	-	repeats:4329097	NA	NA	NA	Btaurus_custom_repeats	L1ME1	9
chr20	1751001	1752000	1000	*	hypo	7.35736e-66	1.84726e-61	-24.2249	chr20	1751470	1751581	112	+	repeats:4329098	NA	NA	NA	Btaurus_custom_repeats	MIR	9
chr20	1751001	1752000	1000	*	hypo	7.35736e-66	1.84726e-61	-24.2249	chr20	1751991	1752129	139	+	repeats:4329099	NA	NA	NA	Btaurus_custom_repeats	L2b	9
chr20	1751001	1752000	1000	*	hypo	7.35736e-66	1.84726e-61	-24.2249	chr20	1481520	1996318	514799	*	CpG-deserts:15180	NA	NA	NA	Btaurus_custom_CpG-deserts	NA	9
chr20	1751001	1752000	1000	*	hypo	7.35736e-66	1.84726e-61	-24.2249	chr20	1510231	2012298	502068	*	inter:9842	NA	NA	NA	Btaurus_custom_inter	NA	9
chr20	1782001	1783000	1000	*	hypo	3.0411e-38	1.7033e-34	-23.1921	chr20	1781968	1782055	88	+	repeats:4329153	NA	NA	NA	Btaurus_custom_repeats	MIRc	5
chr20	1782001	1783000	1000	*	hypo	3.0411e-38	1.7033e-34	-23.1921	chr20	1782082	1782194	113	+	repeats:4329154	NA	NA	NA	Btaurus_custom_repeats	MIRb	5
chr20	1782001	1783000	1000	*	hypo	3.0411e-38	1.7033e-34	-23.1921	chr20	1782195	1782418	224	-	repeats:4329155	NA	NA	NA	Btaurus_custom_repeats	Bov-tA1	5
chr20	1782001	1783000	1000	*	hypo	3.0411e-38	1.7033e-34	-23.1921	chr20	1782419	1782435	17	+	repeats:4329156	NA	NA	NA	Btaurus_custom_repeats	MIRb	5
chr20	1782001	1783000	1000	*	hypo	3.0411e-38	1.7033e-34	-23.1921	chr20	1782643	1782709	67	-	repeats:4329157	NA	NA	NA	Btaurus_custom_repeats	Bov-tA3	5
chr20	1782001	1783000	1000	*	hypo	3.0411e-38	1.7033e-34	-23.1921	chr20	1782710	1782869	160	-	repeats:4329158	NA	NA	NA	Btaurus_custom_repeats	BovB	5
chr20	1782001	1783000	1000	*	hypo	3.0411e-38	1.7033e-34	-23.1921	chr20	1782871	1783283	413	-	repeats:4329159	NA	NA	NA	Btaurus_custom_repeats	MLT1D	5
chr20	1782001	1783000	1000	*	hypo	3.0411e-38	1.7033e-34	-23.1921	chr20	1481520	1996318	514799	*	CpG-deserts:15180	NA	NA	NA	Btaurus_custom_CpG-deserts	NA	5
chr20	1782001	1783000	1000	*	hypo	3.0411e-38	1.7033e-34	-23.1921	chr20	1510231	2012298	502068	*	inter:9842	NA	NA	NA	Btaurus_custom_inter	NA	5
chr20	11177001	11178000	1000	*	hyper	9.08221e-24	1.15813e-20	26.5625	chr20	11177418	11177542	125	-	repeats:4349587	NA	NA	NA	Btaurus_custom_repeats	MLT1L	3
chr20	11177001	11178000	1000	*	hyper	9.08221e-24	1.15813e-20	26.5625	chr20	11177690	11177786	97	-	repeats:4349588	NA	NA	NA	Btaurus_custom_repeats	MLT1L	3
chr20	11177001	11178000	1000	*	hyper	9.08221e-24	1.15813e-20	26.5625	chr20	11177992	11178111	120	-	repeats:4349589	NA	NA	NA	Btaurus_custom_repeats	L2a	3
chr20	11177001	11178000	1000	*	hyper	9.08221e-24	1.15813e-20	26.5625	chr20	10568536	11237322	668787	*	CpG-deserts:15274	NA	NA	NA	Btaurus_custom_CpG-deserts	NA	3
chr20	11177001	11178000	1000	*	hyper	9.08221e-24	1.15813e-20	26.5625	chr20	10564185	11399588	835404	*	inter:9895	NA	NA	NA	Btaurus_custom_inter	NA	3
chr20	24068001	24069000	1000	*	hyper	6.35383e-16	2.35876e-13	25.0264	chr20	24067615	24068188	574	+	repeats:4375908	NA	NA	NA	Btaurus_custom_repeats	L1-2_BT	3
chr20	24068001	24069000	1000	*	hyper	6.35383e-16	2.35876e-13	25.0264	chr20	24068189	24068261	73	-	repeats:4375909	NA	NA	NA	Btaurus_custom_repeats	BTLTR1J	3
chr20	24068001	24069000	1000	*	hyper	6.35383e-16	2.35876e-13	25.0264	chr20	24068262	24068631	370	+	repeats:4375910	NA	NA	NA	Btaurus_custom_repeats	L1-2_BT	3
chr20	24068001	24069000	1000	*	hyper	6.35383e-16	2.35876e-13	25.0264	chr20	24068792	24068863	72	-	repeats:4375911	NA	NA	NA	Btaurus_custom_repeats	MLT1J	3
chr20	24068001	24069000	1000	*	hyper	6.35383e-16	2.35876e-13	25.0264	chr20	23944831	24104160	159330	*	CpG-deserts:15322	NA	NA	NA	Btaurus_custom_CpG-deserts	NA	3
chr20	24068001	24069000	1000	*	hyper	6.35383e-16	2.35876e-13	25.0264	chr20	24035305	24073110	37806	*	inter:9937	NA	NA	NA	Btaurus_custom_inter	NA	3
chr20	31347001	31348000	1000	*	hypo	1.4974e-20	1.21684e-17	-21.8394	chr20	31333365	31353178	19814	+	transcripts:10753	NA	NA	NA	Btaurus_custom_transcripts	NM_001079795	3
chr20	31347001	31348000	1000	*	hypo	1.4974e-20	1.21684e-17	-21.8394	chr20	31347751	31348062	312	+	CDS:94204	NA	NA	NA	Btaurus_custom_CDS	NA	3
chr20	31347001	31348000	1000	*	hypo	1.4974e-20	1.21684e-17	-21.8394	chr20	31347675	31348062	388	+	exons:99207	NA	NA	NA	Btaurus_custom_exons	NM_001079795	3
chr20	31347001	31348000	1000	*	hypo	1.4974e-20	1.21684e-17	-21.8394	chr20	31335481	31347674	12194	+	introns:88619	NA	NA	NA	Btaurus_custom_introns	NM_001079795	3
chr20	31347001	31348000	1000	*	hypo	1.4974e-20	1.21684e-17	-21.8394	chr20	31347675	31347750	76	+	5UTR:12224	NA	NA	NA	Btaurus_custom_5UTR	NA	3
chr20	31347001	31348000	1000	*	hypo	1.4974e-20	1.21684e-17	-21.8394	chr20	31347051	31347257	207	+	repeats:4390717	NA	NA	NA	Btaurus_custom_repeats	L1MA9	3
chr20	31347001	31348000	1000	*	hypo	1.4974e-20	1.21684e-17	-21.8394	chr20	31347299	31347550	252	+	repeats:4390718	NA	NA	NA	Btaurus_custom_repeats	CHR-2A	3
chr20	31347001	31348000	1000	*	hypo	1.4974e-20	1.21684e-17	-21.8394	chr20	31338147	31375668	37522	*	CpG-deserts:15345	NA	NA	NA	Btaurus_custom_CpG-deserts	NA	3
chr20	31347001	31348000	1000	*	hypo	1.4974e-20	1.21684e-17	-21.8394	chr20	31333365	31353178	19814	+	genes:13463	NA	NA	NA	Btaurus_custom_genes	780867	3
chr20	48828001	48829000	1000	*	hypo	2.97383e-25	4.69697e-22	-30.4563	chr20	48812106	48998427	186322	+	transcripts:10783	NA	NA	NA	Btaurus_custom_transcripts	NM_001076266	4
chr20	48828001	48829000	1000	*	hypo	2.97383e-25	4.69697e-22	-30.4563	chr20	48812264	48881125	68862	+	introns:88929	NA	NA	NA	Btaurus_custom_introns	NM_001076266	4
chr20	48828001	48829000	1000	*	hypo	2.97383e-25	4.69697e-22	-30.4563	chr20	48828294	48828479	186	-	repeats:4428175	NA	NA	NA	Btaurus_custom_repeats	Bov-tA2	4
chr20	48828001	48829000	1000	*	hypo	2.97383e-25	4.69697e-22	-30.4563	chr20	43586468	48993504	5407037	*	CpG-deserts:15404	NA	NA	NA	Btaurus_custom_CpG-deserts	NA	4
chr20	48828001	48829000	1000	*	hypo	2.97383e-25	4.69697e-22	-30.4563	chr20	48812106	48998427	186322	+	genes:11502	NA	NA	NA	Btaurus_custom_genes	541259	4
chr20	49733001	49734000	1000	*	hypo	1.87563e-11	2.55889e-09	-20.3054	chr20	49732737	49733707	971	+	repeats:4430129	NA	NA	NA	Btaurus_custom_repeats	BovB	3
chr20	49733001	49734000	1000	*	hypo	1.87563e-11	2.55889e-09	-20.3054	chr20	49733708	49733774	67	+	repeats:4430130	NA	NA	NA	Btaurus_custom_repeats	Bov-tA3	3
chr20	49733001	49734000	1000	*	hypo	1.87563e-11	2.55889e-09	-20.3054	chr20	49733804	49734100	297	+	repeats:4430131	NA	NA	NA	Btaurus_custom_repeats	L1MC3	3
chr20	49733001	49734000	1000	*	hypo	1.87563e-11	2.55889e-09	-20.3054	chr20	49001852	55905688	6903837	*	CpG-deserts:15405	NA	NA	NA	Btaurus_custom_CpG-deserts	NA	3
chr20	49733001	49734000	1000	*	hypo	1.87563e-11	2.55889e-09	-20.3054	chr20	48998428	51192126	2193699	*	inter:10009	NA	NA	NA	Btaurus_custom_inter	NA	3
chr20	53837001	53838000	1000	*	hypo	2.19006e-14	5.93019e-12	-24.2014	chr20	53333437	53936991	603555	+	transcripts:10785	NA	NA	NA	Btaurus_custom_transcripts	NM_001076837	4
chr20	53837001	53838000	1000	*	hypo	2.19006e-14	5.93019e-12	-24.2014	chr20	53836239	53850635	14397	+	introns:88956	NA	NA	NA	Btaurus_custom_introns	NM_001076837	4
chr20	53837001	53838000	1000	*	hypo	2.19006e-14	5.93019e-12	-24.2014	chr20	53836957	53837126	170	+	repeats:4439405	NA	NA	NA	Btaurus_custom_repeats	MIRb	4
chr20	53837001	53838000	1000	*	hypo	2.19006e-14	5.93019e-12	-24.2014	chr20	53837850	53837966	117	-	repeats:4439406	NA	NA	NA	Btaurus_custom_repeats	Bov-tA2	4
chr20	53837001	53838000	1000	*	hypo	2.19006e-14	5.93019e-12	-24.2014	chr20	49001852	55905688	6903837	*	CpG-deserts:15405	NA	NA	NA	Btaurus_custom_CpG-deserts	NA	4
chr20	53837001	53838000	1000	*	hypo	2.19006e-14	5.93019e-12	-24.2014	chr20	53333437	53936991	603555	+	genes:5941	NA	NA	NA	Btaurus_custom_genes	512080	4
chr20	64067001	64068000	1000	*	hypo	1.86084e-18	1.06939e-15	-27.6925	chr20	64067737	64067966	230	-	repeats:4462616	NA	NA	NA	Btaurus_custom_repeats	Bov-tA2	3
chr20	64067001	64068000	1000	*	hypo	1.86084e-18	1.06939e-15	-27.6925	chr20	63659926	65317046	1657121	*	CpG-deserts:15457	NA	NA	NA	Btaurus_custom_CpG-deserts	NA	3
chr20	64067001	64068000	1000	*	hypo	1.86084e-18	1.06939e-15	-27.6925	chr20	63558519	65311476	1752958	*	inter:10026	NA	NA	NA	Btaurus_custom_inter	NA	3
chr21	7060001	7061000	1000	*	hyper	2.55577e-18	1.42489e-15	20.1248	chr21	7059904	7060016	113	-	repeats:4490532	NA	NA	NA	Btaurus_custom_repeats	SINE2-1_BT	3
chr21	7060001	7061000	1000	*	hyper	2.55577e-18	1.42489e-15	20.1248	chr21	7060045	7060174	130	+	repeats:4490533	NA	NA	NA	Btaurus_custom_repeats	BovB	3
chr21	7060001	7061000	1000	*	hyper	2.55577e-18	1.42489e-15	20.1248	chr21	7060175	7060446	272	-	repeats:4490534	NA	NA	NA	Btaurus_custom_repeats	BOV-A2	3
chr21	7060001	7061000	1000	*	hyper	2.55577e-18	1.42489e-15	20.1248	chr21	7060447	7060870	424	+	repeats:4490535	NA	NA	NA	Btaurus_custom_repeats	BovB	3
chr21	7060001	7061000	1000	*	hyper	2.55577e-18	1.42489e-15	20.1248	chr21	7060874	7060944	71	+	repeats:4490536	NA	NA	NA	Btaurus_custom_repeats	Bov-tA2	3
chr21	7060001	7061000	1000	*	hyper	2.55577e-18	1.42489e-15	20.1248	chr21	7060952	7061055	104	+	repeats:4490537	NA	NA	NA	Btaurus_custom_repeats	L2b	3
chr21	7060001	7061000	1000	*	hyper	2.55577e-18	1.42489e-15	20.1248	chr21	7045841	7122142	76302	*	CpG-deserts:15631	NA	NA	NA	Btaurus_custom_CpG-deserts	NA	3
chr21	7060001	7061000	1000	*	hyper	2.55577e-18	1.42489e-15	20.1248	chr21	7040878	7226597	185720	*	inter:10062	NA	NA	NA	Btaurus_custom_inter	NA	3
chr21	17700001	17701000	1000	*	hyper	3.28188e-20	2.52334e-17	30.9237	chr21	17700005	17700128	124	-	repeats:4513573	NA	NA	NA	Btaurus_custom_repeats	L2b	3
chr21	17700001	17701000	1000	*	hyper	3.28188e-20	2.52334e-17	30.9237	chr21	17700480	17700600	121	-	repeats:4513574	NA	NA	NA	Btaurus_custom_repeats	L1ME3Cz	3
chr21	17700001	17701000	1000	*	hyper	3.28188e-20	2.52334e-17	30.9237	chr21	17700605	17700628	24	+	repeats:4513575	NA	NA	NA	Btaurus_custom_repeats	(AGTT)n	3
chr21	17700001	17701000	1000	*	hyper	3.28188e-20	2.52334e-17	30.9237	chr21	17700630	17700697	68	-	repeats:4513576	NA	NA	NA	Btaurus_custom_repeats	Bov-tA3	3
chr21	17700001	17701000	1000	*	hyper	3.28188e-20	2.52334e-17	30.9237	chr21	17700698	17700918	221	-	repeats:4513577	NA	NA	NA	Btaurus_custom_repeats	BovB	3
chr21	17700001	17701000	1000	*	hyper	3.28188e-20	2.52334e-17	30.9237	chr21	17700964	17701177	214	-	repeats:4513578	NA	NA	NA	Btaurus_custom_repeats	L1ME3Cz	3
chr21	17700001	17701000	1000	*	hyper	3.28188e-20	2.52334e-17	30.9237	chr21	16918768	19246532	2327765	*	CpG-deserts:15705	NA	NA	NA	Btaurus_custom_CpG-deserts	NA	3
chr21	17700001	17701000	1000	*	hyper	3.28188e-20	2.52334e-17	30.9237	chr21	16580724	18837390	2256667	*	inter:10074	NA	NA	NA	Btaurus_custom_inter	NA	3
chr21	48394001	48395000	1000	*	hyper	4.64595e-150	3.9887e-146	35.2835	chr21	48394029	48395926	1898	-	transcripts:11260	NA	NA	NA	Btaurus_custom_transcripts	NM_001077890	4
chr21	48394001	48395000	1000	*	hyper	4.64595e-150	3.9887e-146	35.2835	chr21	48394447	48395919	1473	-	CDS:98032	NA	NA	NA	Btaurus_custom_CDS	NA	4
chr21	48394001	48395000	1000	*	hyper	4.64595e-150	3.9887e-146	35.2835	chr21	48394029	48395926	1898	-	exons:103336	NA	NA	NA	Btaurus_custom_exons	NM_001077890	4
chr21	48394001	48395000	1000	*	hyper	4.64595e-150	3.9887e-146	35.2835	chr21	48394029	48394446	418	-	3UTR:10477	NA	NA	NA	Btaurus_custom_3UTR	NA	4
chr21	48394001	48395000	1000	*	hyper	4.64595e-150	3.9887e-146	35.2835	chr21	48394963	48396014	1052	*	CpG-islands:27861	NA	NA	NA	Btaurus_custom_CpG-islands	NA	4
chr21	48394001	48395000	1000	*	hyper	4.64595e-150	3.9887e-146	35.2835	chr21	48392963	48394962	2000	*	CpG-shores:46517	NA	NA	NA	Btaurus_custom_CpG-shores	NA	4
chr21	48394001	48395000	1000	*	hyper	4.64595e-150	3.9887e-146	35.2835	chr21	47782754	48394028	611275	*	inter:10238	NA	NA	NA	Btaurus_custom_inter	NA	4
chr21	48394001	48395000	1000	*	hyper	4.64595e-150	3.9887e-146	35.2835	chr21	48394029	48395926	1898	-	genes:5026	NA	NA	NA	Btaurus_custom_genes	509367	4
chr21	48394001	48395000	1000	*	hyper	4.64595e-150	3.9887e-146	35.2835	chr21	48392029	48394028	2000	-	downstream:5026	NA	NA	NA	Btaurus_custom_downstream	509367	4
chr21	52583001	52584000	1000	*	hypo	1.64243e-15	3.78076e-13	-23.5053	chr21	52583194	52583304	111	-	repeats:4586993	NA	NA	NA	Btaurus_custom_repeats	ERVL-E-int	4
chr21	52583001	52584000	1000	*	hypo	1.64243e-15	3.78076e-13	-23.5053	chr21	52583382	52583600	219	-	repeats:4586994	NA	NA	NA	Btaurus_custom_repeats	Bov-tA1	4
chr21	52583001	52584000	1000	*	hypo	1.64243e-15	3.78076e-13	-23.5053	chr21	52583795	52583864	70	-	repeats:4586995	NA	NA	NA	Btaurus_custom_repeats	Bov-tA1	4
chr21	52583001	52584000	1000	*	hypo	1.64243e-15	3.78076e-13	-23.5053	chr21	52583865	52585156	1292	-	repeats:4586996	NA	NA	NA	Btaurus_custom_repeats	BovB	4
chr21	52583001	52584000	1000	*	hypo	1.64243e-15	3.78076e-13	-23.5053	chr21	51331714	53078009	1746296	*	CpG-deserts:15990	NA	NA	NA	Btaurus_custom_CpG-deserts	NA	4
chr21	52583001	52584000	1000	*	hypo	1.64243e-15	3.78076e-13	-23.5053	chr21	51648267	54270069	2621803	*	inter:10245	NA	NA	NA	Btaurus_custom_inter	NA	4
chr21	53718001	53719000	1000	*	hypo	1.02486e-21	5.53769e-19	-30.9815	chr21	53717675	53718112	438	+	repeats:4589350	NA	NA	NA	Btaurus_custom_repeats	BovB	4
chr21	53718001	53719000	1000	*	hypo	1.02486e-21	5.53769e-19	-30.9815	chr21	53718113	53718177	65	+	repeats:4589351	NA	NA	NA	Btaurus_custom_repeats	BOV-A2	4
chr21	53718001	53719000	1000	*	hypo	1.02486e-21	5.53769e-19	-30.9815	chr21	53718192	53718309	118	+	repeats:4589352	NA	NA	NA	Btaurus_custom_repeats	MLT1E1A	4
chr21	53718001	53719000	1000	*	hypo	1.02486e-21	5.53769e-19	-30.9815	chr21	53718310	53718509	200	-	repeats:4589353	NA	NA	NA	Btaurus_custom_repeats	Bov-tA2	4
chr21	53718001	53719000	1000	*	hypo	1.02486e-21	5.53769e-19	-30.9815	chr21	53718508	53718621	114	+	repeats:4589354	NA	NA	NA	Btaurus_custom_repeats	MLT1E1A	4
chr21	53718001	53719000	1000	*	hypo	1.02486e-21	5.53769e-19	-30.9815	chr21	53718625	53718802	178	+	repeats:4589355	NA	NA	NA	Btaurus_custom_repeats	MLT1E1A	4
chr21	53718001	53719000	1000	*	hypo	1.02486e-21	5.53769e-19	-30.9815	chr21	53718890	53718961	72	+	repeats:4589356	NA	NA	NA	Btaurus_custom_repeats	BovB	4
chr21	53718001	53719000	1000	*	hypo	1.02486e-21	5.53769e-19	-30.9815	chr21	53718962	53719028	67	+	repeats:4589357	NA	NA	NA	Btaurus_custom_repeats	Bov-tA3	4
chr21	53718001	53719000	1000	*	hypo	1.02486e-21	5.53769e-19	-30.9815	chr21	53086300	54669299	1583000	*	CpG-deserts:15991	NA	NA	NA	Btaurus_custom_CpG-deserts	NA	4
chr21	53718001	53719000	1000	*	hypo	1.02486e-21	5.53769e-19	-30.9815	chr21	51648267	54270069	2621803	*	inter:10245	NA	NA	NA	Btaurus_custom_inter	NA	4
chr21	60684001	60685000	1000	*	hypo	2.19652e-17	6.88056e-15	-22.9556	chr21	60684117	60684162	46	+	repeats:4604848	NA	NA	NA	Btaurus_custom_repeats	(AGACAGA)n	4
chr21	60684001	60685000	1000	*	hypo	2.19652e-17	6.88056e-15	-22.9556	chr21	60556847	60725431	168585	*	CpG-deserts:16062	NA	NA	NA	Btaurus_custom_CpG-deserts	NA	4
chr21	60684001	60685000	1000	*	hypo	2.19652e-17	6.88056e-15	-22.9556	chr21	60412057	60730070	318014	*	inter:10304	NA	NA	NA	Btaurus_custom_inter	NA	4
chr21	66718001	66719000	1000	*	hyper	1.35415e-24	1.02917e-21	23.0194	chr21	66718912	66720911	2000	+	promoters:11137	NA	NA	NA	Btaurus_custom_promoters	NM_001083376	3
chr21	66718001	66719000	1000	*	hyper	1.35415e-24	1.02917e-21	23.0194	chr21	66717924	66718001	78	-	repeats:4618367	NA	NA	NA	Btaurus_custom_repeats	BOV-A2	3
chr21	66718001	66719000	1000	*	hyper	1.35415e-24	1.02917e-21	23.0194	chr21	66718548	66718749	202	-	repeats:4618368	NA	NA	NA	Btaurus_custom_repeats	L1M5	3
chr21	66718001	66719000	1000	*	hyper	1.35415e-24	1.02917e-21	23.0194	chr21	66715330	66738053	22724	*	CpG-deserts:16150	NA	NA	NA	Btaurus_custom_CpG-deserts	NA	3
chr21	66718001	66719000	1000	*	hyper	1.35415e-24	1.02917e-21	23.0194	chr21	66496498	66720911	224414	*	inter:10379	NA	NA	NA	Btaurus_custom_inter	NA	3
chr21	68204001	68205000	1000	*	hyper	9.00877e-127	7.45809e-123	34.6787	chr21	68196002	68222814	26813	+	transcripts:11147	NA	NA	NA	Btaurus_custom_transcripts	NM_001076459	6
chr21	68204001	68205000	1000	*	hyper	9.00877e-127	7.45809e-123	34.6787	chr21	68196152	68212079	15928	+	introns:91448	NA	NA	NA	Btaurus_custom_introns	NM_001076459	6
chr21	68204001	68205000	1000	*	hyper	9.00877e-127	7.45809e-123	34.6787	chr21	68203941	68204258	318	*	CpG-islands:28249	NA	NA	NA	Btaurus_custom_CpG-islands	NA	6
chr21	68204001	68205000	1000	*	hyper	9.00877e-127	7.45809e-123	34.6787	chr21	68204259	68206258	2000	*	CpG-shores:47184	NA	NA	NA	Btaurus_custom_CpG-shores	NA	6
chr21	68204001	68205000	1000	*	hyper	9.00877e-127	7.45809e-123	34.6787	chr21	68204942	68205250	309	+	repeats:4621133	NA	NA	NA	Btaurus_custom_repeats	hAT-1_Mam	6
chr21	68204001	68205000	1000	*	hyper	9.00877e-127	7.45809e-123	34.6787	chr21	68196002	68222814	26813	+	genes:12762	NA	NA	NA	Btaurus_custom_genes	617441	6
chr21	68739001	68740000	1000	*	hypo	2.75247e-64	1.02909e-60	-21.3166	chr21	68738898	68740897	2000	*	CpG-shelves:36064	NA	NA	NA	Btaurus_custom_CpG-shelves	NA	3
chr21	68739001	68740000	1000	*	hypo	2.75247e-64	1.02909e-60	-21.3166	chr21	68641439	69059945	418507	*	inter:10402	NA	NA	NA	Btaurus_custom_inter	NA	3
chr21	68941001	68942000	1000	*	hyper	7.03309e-42	1.38161e-38	22.7857	chr21	68940640	68942639	2000	*	CpG-shores:47321	NA	NA	NA	Btaurus_custom_CpG-shores	NA	3
chr21	68941001	68942000	1000	*	hyper	7.03309e-42	1.38161e-38	22.7857	chr21	68641439	69059945	418507	*	inter:10402	NA	NA	NA	Btaurus_custom_inter	NA	3
chr21	69062001	69063000	1000	*	hyper	2.84626e-119	2.19924e-115	40.381	chr21	69059946	69068325	8380	+	transcripts:11151	NA	NA	NA	Btaurus_custom_transcripts	NM_001205388	11
chr21	69062001	69063000	1000	*	hyper	2.84626e-119	2.19924e-115	40.381	chr21	69060243	69063999	3757	+	introns:91488	NA	NA	NA	Btaurus_custom_introns	NM_001205388	11
chr21	69062001	69063000	1000	*	hyper	2.84626e-119	2.19924e-115	40.381	chr21	69061670	69063669	2000	*	CpG-shores:47349	NA	NA	NA	Btaurus_custom_CpG-shores	NA	11
chr21	69062001	69063000	1000	*	hyper	2.84626e-119	2.19924e-115	40.381	chr21	69062277	69062354	78	-	repeats:4622549	NA	NA	NA	Btaurus_custom_repeats	MIRc	11
chr21	69062001	69063000	1000	*	hyper	2.84626e-119	2.19924e-115	40.381	chr21	69062420	69062487	68	+	repeats:4622550	NA	NA	NA	Btaurus_custom_repeats	(CACAGG)n	11
chr21	69062001	69063000	1000	*	hyper	2.84626e-119	2.19924e-115	40.381	chr21	69059946	69068325	8380	+	genes:12183	NA	NA	NA	Btaurus_custom_genes	615365	11
chr22	13299001	13300000	1000	*	hyper	3.04912e-59	9.68216e-56	21.4816	chr22	13297062	13320908	23847	*	CpG-deserts:16352	NA	NA	NA	Btaurus_custom_CpG-deserts	NA	6
chr22	13299001	13300000	1000	*	hyper	3.04912e-59	9.68216e-56	21.4816	chr22	13296110	13325096	28987	*	inter:10471	NA	NA	NA	Btaurus_custom_inter	NA	6
chr22	22421001	22422000	1000	*	hypo	1.92515e-22	1.13552e-19	-22.866	chr22	22421661	22421865	205	-	repeats:4669922	NA	NA	NA	Btaurus_custom_repeats	Bov-tA2	5
chr22	22421001	22422000	1000	*	hypo	1.92515e-22	1.13552e-19	-22.866	chr22	22421913	22422235	323	-	repeats:4669923	NA	NA	NA	Btaurus_custom_repeats	LTR101_Mam	5
chr22	22421001	22422000	1000	*	hypo	1.92515e-22	1.13552e-19	-22.866	chr22	22029404	22506967	477564	*	CpG-deserts:16438	NA	NA	NA	Btaurus_custom_CpG-deserts	NA	5
chr22	22421001	22422000	1000	*	hypo	1.92515e-22	1.13552e-19	-22.866	chr22	22025064	22470521	445458	*	inter:10531	NA	NA	NA	Btaurus_custom_inter	NA	5
chr22	24091001	24092000	1000	*	hypo	5.17419e-15	1.09434e-12	-20.5617	chr22	24090954	24091155	202	+	repeats:4673244	NA	NA	NA	Btaurus_custom_repeats	L1-2_BT	4
chr22	24091001	24092000	1000	*	hypo	5.17419e-15	1.09434e-12	-20.5617	chr22	24091842	24091932	91	+	repeats:4673245	NA	NA	NA	Btaurus_custom_repeats	BOV-A2	4
chr22	24091001	24092000	1000	*	hypo	5.17419e-15	1.09434e-12	-20.5617	chr22	24091942	24092055	114	-	repeats:4673246	NA	NA	NA	Btaurus_custom_repeats	L1-2_BT	4
chr22	24091001	24092000	1000	*	hypo	5.17419e-15	1.09434e-12	-20.5617	chr22	23176722	24275247	1098526	*	CpG-deserts:16441	NA	NA	NA	Btaurus_custom_CpG-deserts	NA	4
chr22	24091001	24092000	1000	*	hypo	5.17419e-15	1.09434e-12	-20.5617	chr22	23172622	24943365	1770744	*	inter:10534	NA	NA	NA	Btaurus_custom_inter	NA	4
chr22	28242001	28243000	1000	*	hyper	1.19186e-18	4.45608e-16	27.9018	chr22	28242276	28242440	165	-	repeats:4681722	NA	NA	NA	Btaurus_custom_repeats	MIR	3
chr22	28242001	28243000	1000	*	hyper	1.19186e-18	4.45608e-16	27.9018	chr22	28242590	28242895	306	-	repeats:4681723	NA	NA	NA	Btaurus_custom_repeats	MER58B	3
chr22	28242001	28243000	1000	*	hyper	1.19186e-18	4.45608e-16	27.9018	chr22	28242991	28243105	115	-	repeats:4681724	NA	NA	NA	Btaurus_custom_repeats	L2d2	3
chr22	28242001	28243000	1000	*	hyper	1.19186e-18	4.45608e-16	27.9018	chr22	28123165	28381058	257894	*	CpG-deserts:16446	NA	NA	NA	Btaurus_custom_CpG-deserts	NA	3
chr22	28242001	28243000	1000	*	hyper	1.19186e-18	4.45608e-16	27.9018	chr22	26207537	28835727	2628191	*	inter:10536	NA	NA	NA	Btaurus_custom_inter	NA	3
chr22	31899001	31900000	1000	*	hyper	2.61882e-13	3.99903e-11	20.0918	chr22	31899034	31899346	313	+	repeats:4688787	NA	NA	NA	Btaurus_custom_repeats	CHR-2A	5
chr22	31899001	31900000	1000	*	hyper	2.61882e-13	3.99903e-11	20.0918	chr22	31899515	31899675	161	+	repeats:4688788	NA	NA	NA	Btaurus_custom_repeats	L1ME4a	5
chr22	31899001	31900000	1000	*	hyper	2.61882e-13	3.99903e-11	20.0918	chr22	31847613	32018462	170850	*	CpG-deserts:16461	NA	NA	NA	Btaurus_custom_CpG-deserts	NA	5
chr22	31899001	31900000	1000	*	hyper	2.61882e-13	3.99903e-11	20.0918	chr22	31651099	32354847	703749	*	inter:10542	NA	NA	NA	Btaurus_custom_inter	NA	5
chr22	32174001	32175000	1000	*	hypo	2.40013e-42	4.7962e-39	-37.7433	chr22	32174082	32174188	107	-	repeats:4689465	NA	NA	NA	Btaurus_custom_repeats	MER91A	4
chr22	32174001	32175000	1000	*	hypo	2.40013e-42	4.7962e-39	-37.7433	chr22	32174540	32174598	59	-	repeats:4689466	NA	NA	NA	Btaurus_custom_repeats	L1ME4a	4
chr22	32174001	32175000	1000	*	hypo	2.40013e-42	4.7962e-39	-37.7433	chr22	32174619	32174713	95	+	repeats:4689467	NA	NA	NA	Btaurus_custom_repeats	SINE2-1_BT	4
chr22	32174001	32175000	1000	*	hypo	2.40013e-42	4.7962e-39	-37.7433	chr22	32174767	32174959	193	-	repeats:4689468	NA	NA	NA	Btaurus_custom_repeats	L1MB7	4
chr22	32174001	32175000	1000	*	hypo	2.40013e-42	4.7962e-39	-37.7433	chr22	32174967	32174995	29	+	repeats:4689469	NA	NA	NA	Btaurus_custom_repeats	(CTG)n	4
chr22	32174001	32175000	1000	*	hypo	2.40013e-42	4.7962e-39	-37.7433	chr22	32174996	32175255	260	-	repeats:4689470	NA	NA	NA	Btaurus_custom_repeats	BOV-A2	4
chr22	32174001	32175000	1000	*	hypo	2.40013e-42	4.7962e-39	-37.7433	chr22	32027470	32182655	155186	*	CpG-deserts:16462	NA	NA	NA	Btaurus_custom_CpG-deserts	NA	4
chr22	32174001	32175000	1000	*	hypo	2.40013e-42	4.7962e-39	-37.7433	chr22	31651099	32354847	703749	*	inter:10542	NA	NA	NA	Btaurus_custom_inter	NA	4
chr22	32653001	32654000	1000	*	hypo	1.10752e-22	6.77383e-20	-24.4421	chr22	32582455	32789858	207404	+	transcripts:11413	NA	NA	NA	Btaurus_custom_transcripts	NM_001076435	4
chr22	32653001	32654000	1000	*	hypo	1.10752e-22	6.77383e-20	-24.4421	chr22	32582564	32663244	80681	+	introns:93386	NA	NA	NA	Btaurus_custom_introns	NM_001076435	4
chr22	32653001	32654000	1000	*	hypo	1.10752e-22	6.77383e-20	-24.4421	chr22	32652936	32653416	481	+	repeats:4690457	NA	NA	NA	Btaurus_custom_repeats	L2a	4
chr22	32653001	32654000	1000	*	hypo	1.10752e-22	6.77383e-20	-24.4421	chr22	32653442	32653638	197	+	repeats:4690458	NA	NA	NA	Btaurus_custom_repeats	BovB	4
chr22	32653001	32654000	1000	*	hypo	1.10752e-22	6.77383e-20	-24.4421	chr22	32653639	32653717	79	+	repeats:4690459	NA	NA	NA	Btaurus_custom_repeats	BOV-A2	4
chr22	32653001	32654000	1000	*	hypo	1.10752e-22	6.77383e-20	-24.4421	chr22	32653733	32653868	136	+	repeats:4690460	NA	NA	NA	Btaurus_custom_repeats	L2a	4
chr22	32653001	32654000	1000	*	hypo	1.10752e-22	6.77383e-20	-24.4421	chr22	32620255	33643875	1023621	*	CpG-deserts:16469	NA	NA	NA	Btaurus_custom_CpG-deserts	NA	4
chr22	32653001	32654000	1000	*	hypo	1.10752e-22	6.77383e-20	-24.4421	chr22	32582455	32789858	207404	+	genes:12612	NA	NA	NA	Btaurus_custom_genes	616873	4
chr22	34496001	34497000	1000	*	hypo	4.29302e-26	3.78379e-23	-21.2337	chr22	34495586	34496031	446	+	repeats:4694298	NA	NA	NA	Btaurus_custom_repeats	BovB	5
chr22	34496001	34497000	1000	*	hypo	4.29302e-26	3.78379e-23	-21.2337	chr22	34496032	34496098	67	+	repeats:4694299	NA	NA	NA	Btaurus_custom_repeats	Bov-tA3	5
chr22	34496001	34497000	1000	*	hypo	4.29302e-26	3.78379e-23	-21.2337	chr22	34496099	34496129	31	+	repeats:4694300	NA	NA	NA	Btaurus_custom_repeats	(GAACT)n	5
chr22	34496001	34497000	1000	*	hypo	4.29302e-26	3.78379e-23	-21.2337	chr22	34496130	34496453	324	+	repeats:4694301	NA	NA	NA	Btaurus_custom_repeats	LTR72_BT	5
chr22	34496001	34497000	1000	*	hypo	4.29302e-26	3.78379e-23	-21.2337	chr22	34496463	34496542	80	+	repeats:4694302	NA	NA	NA	Btaurus_custom_repeats	MER20	5
chr22	34496001	34497000	1000	*	hypo	4.29302e-26	3.78379e-23	-21.2337	chr22	34496543	34496603	61	-	repeats:4694303	NA	NA	NA	Btaurus_custom_repeats	Tigger13a	5
chr22	34496001	34497000	1000	*	hypo	4.29302e-26	3.78379e-23	-21.2337	chr22	34478322	34948967	470646	*	CpG-deserts:16472	NA	NA	NA	Btaurus_custom_CpG-deserts	NA	5
chr22	34496001	34497000	1000	*	hypo	4.29302e-26	3.78379e-23	-21.2337	chr22	34473998	35068278	594281	*	inter:10552	NA	NA	NA	Btaurus_custom_inter	NA	5
chr22	57380001	57381000	1000	*	hyper	8.44604e-87	5.29142e-83	26.4966	chr22	57374956	57383717	8762	*	CpG-deserts:16742	NA	NA	NA	Btaurus_custom_CpG-deserts	NA	6
chr22	57380001	57381000	1000	*	hyper	8.44604e-87	5.29142e-83	26.4966	chr22	57295389	57606348	310960	*	inter:10766	NA	NA	NA	Btaurus_custom_inter	NA	6
chr22	57382001	57383000	1000	*	hyper	1.90336e-54	5.58488e-51	24.1776	chr22	57374956	57383717	8762	*	CpG-deserts:16742	NA	NA	NA	Btaurus_custom_CpG-deserts	NA	10
chr22	57382001	57383000	1000	*	hyper	1.90336e-54	5.58488e-51	24.1776	chr22	57295389	57606348	310960	*	inter:10766	NA	NA	NA	Btaurus_custom_inter	NA	10
chr23	3491001	3492000	1000	*	hyper	2.74801e-43	5.68749e-40	27.5619	chr23	3490195	3491188	994	-	repeats:4751537	NA	NA	NA	Btaurus_custom_repeats	BovB	3
chr23	3491001	3492000	1000	*	hyper	2.74801e-43	5.68749e-40	27.5619	chr23	3491693	3492007	315	-	repeats:4751538	NA	NA	NA	Btaurus_custom_repeats	CHR-2	3
chr23	3491001	3492000	1000	*	hyper	2.74801e-43	5.68749e-40	27.5619	chr23	3482822	3582374	99553	*	CpG-deserts:16866	NA	NA	NA	Btaurus_custom_CpG-deserts	NA	3
chr23	3491001	3492000	1000	*	hyper	2.74801e-43	5.68749e-40	27.5619	chr23	3290945	4470531	1179587	*	inter:10808	NA	NA	NA	Btaurus_custom_inter	NA	3
chr24	9513001	9514000	1000	*	hypo	1.01318e-11	1.13569e-09	-21.0222	chr24	9453411	10776715	1323305	*	CpG-deserts:17613	NA	NA	NA	Btaurus_custom_CpG-deserts	NA	3
chr24	9513001	9514000	1000	*	hypo	1.01318e-11	1.13569e-09	-21.0222	chr24	9454499	10135990	681492	*	inter:11241	NA	NA	NA	Btaurus_custom_inter	NA	3
chr24	13201001	13202000	1000	*	hyper	8.23779e-14	1.38675e-11	25.0776	chr24	13200758	13201079	322	-	repeats:4874044	NA	NA	NA	Btaurus_custom_repeats	BovB	3
chr24	13201001	13202000	1000	*	hyper	8.23779e-14	1.38675e-11	25.0776	chr24	13201080	13201271	192	+	repeats:4874045	NA	NA	NA	Btaurus_custom_repeats	Bov-tA2	3
chr24	13201001	13202000	1000	*	hyper	8.23779e-14	1.38675e-11	25.0776	chr24	13201272	13202070	799	-	repeats:4874046	NA	NA	NA	Btaurus_custom_repeats	BovB	3
chr24	13201001	13202000	1000	*	hyper	8.23779e-14	1.38675e-11	25.0776	chr24	12419167	14037975	1618809	*	CpG-deserts:17616	NA	NA	NA	Btaurus_custom_CpG-deserts	NA	3
chr24	13201001	13202000	1000	*	hyper	8.23779e-14	1.38675e-11	25.0776	chr24	12660067	13877870	1217804	*	inter:11246	NA	NA	NA	Btaurus_custom_inter	NA	3
chr24	31884001	31885000	1000	*	hyper	2.0372e-16	5.34802e-14	26.0666	chr24	31883944	31884095	152	-	repeats:4913294	NA	NA	NA	Btaurus_custom_repeats	MIR	3
chr24	31884001	31885000	1000	*	hyper	2.0372e-16	5.34802e-14	26.0666	chr24	31884145	31884579	435	+	repeats:4913295	NA	NA	NA	Btaurus_custom_repeats	L1-2_BT	3
chr24	31884001	31885000	1000	*	hyper	2.0372e-16	5.34802e-14	26.0666	chr24	31884699	31884847	149	-	repeats:4913296	NA	NA	NA	Btaurus_custom_repeats	MIRb	3
chr24	31884001	31885000	1000	*	hyper	2.0372e-16	5.34802e-14	26.0666	chr24	31676639	31985846	309208	*	CpG-deserts:17685	NA	NA	NA	Btaurus_custom_CpG-deserts	NA	3
chr24	31884001	31885000	1000	*	hyper	2.0372e-16	5.34802e-14	26.0666	chr24	31692916	32254461	561546	*	inter:11284	NA	NA	NA	Btaurus_custom_inter	NA	3
chr24	39928001	39929000	1000	*	hyper	3.9567e-34	5.95569e-31	22.9241	chr24	39928063	39928500	438	-	repeats:4930726	NA	NA	NA	Btaurus_custom_repeats	MLT1C	5
chr24	39928001	39929000	1000	*	hyper	3.9567e-34	5.95569e-31	22.9241	chr24	39802399	39953851	151453	*	CpG-deserts:17746	NA	NA	NA	Btaurus_custom_CpG-deserts	NA	5
chr24	39928001	39929000	1000	*	hyper	3.9567e-34	5.95569e-31	22.9241	chr24	39308905	40126525	817621	*	inter:11314	NA	NA	NA	Btaurus_custom_inter	NA	5
chr24	61808001	61809000	1000	*	hypo	1.91819e-18	6.91515e-16	-20.201	chr24	61807875	61808084	210	-	repeats:4974358	NA	NA	NA	Btaurus_custom_repeats	Bov-tA2	3
chr24	61808001	61809000	1000	*	hypo	1.91819e-18	6.91515e-16	-20.201	chr24	61808085	61808243	159	+	repeats:4974359	NA	NA	NA	Btaurus_custom_repeats	L2a	3
chr24	61808001	61809000	1000	*	hypo	1.91819e-18	6.91515e-16	-20.201	chr24	61808472	61808662	191	+	repeats:4974360	NA	NA	NA	Btaurus_custom_repeats	Bov-tA1	3
chr24	61808001	61809000	1000	*	hypo	1.91819e-18	6.91515e-16	-20.201	chr24	61808888	61809162	275	-	repeats:4974361	NA	NA	NA	Btaurus_custom_repeats	MER33	3
chr24	61808001	61809000	1000	*	hypo	1.91819e-18	6.91515e-16	-20.201	chr24	61778531	61833304	54774	*	CpG-deserts:18010	NA	NA	NA	Btaurus_custom_CpG-deserts	NA	3
chr24	61808001	61809000	1000	*	hypo	1.91819e-18	6.91515e-16	-20.201	chr24	61752577	61862819	110243	*	inter:11388	NA	NA	NA	Btaurus_custom_inter	NA	3
chr25	31001	32000	1000	*	hyper	4.622e-46	1.06079e-42	27.4052	chr25	30306	32305	2000	*	CpG-shores:53125	NA	NA	NA	Btaurus_custom_CpG-shores	NA	3
chr25	31001	32000	1000	*	hyper	4.622e-46	1.06079e-42	27.4052	chr25	30731	31001	271	+	repeats:4975554	NA	NA	NA	Btaurus_custom_repeats	L1_Art	3
chr25	31001	32000	1000	*	hyper	4.622e-46	1.06079e-42	27.4052	chr25	31932	32047	116	+	repeats:4975555	NA	NA	NA	Btaurus_custom_repeats	SINE2-2_BT	3
chr25	31001	32000	1000	*	hyper	4.622e-46	1.06079e-42	27.4052	chr25	1	115709	115709	*	inter:11393	NA	NA	NA	Btaurus_custom_inter	NA	3
chr25	10416001	10417000	1000	*	hyper	9.51671e-33	1.33698e-29	26.5519	chr25	10365541	10425808	60268	-	transcripts:12718	NA	NA	NA	Btaurus_custom_transcripts	NM_001083420	5
chr25	10416001	10417000	1000	*	hyper	9.51671e-33	1.33698e-29	26.5519	chr25	10414604	10417831	3228	-	introns:103720	NA	NA	NA	Btaurus_custom_introns	NM_001083420	5
chr25	10416001	10417000	1000	*	hyper	9.51671e-33	1.33698e-29	26.5519	chr25	10416250	10416296	47	+	repeats:4998694	NA	NA	NA	Btaurus_custom_repeats	G-rich	5
chr25	10416001	10417000	1000	*	hyper	9.51671e-33	1.33698e-29	26.5519	chr25	10416330	10416357	28	+	repeats:4998695	NA	NA	NA	Btaurus_custom_repeats	G-rich	5
chr25	10416001	10417000	1000	*	hyper	9.51671e-33	1.33698e-29	26.5519	chr25	10416358	10416584	227	+	repeats:4998696	NA	NA	NA	Btaurus_custom_repeats	Tigger16b	5
chr25	10416001	10417000	1000	*	hyper	9.51671e-33	1.33698e-29	26.5519	chr25	10416638	10417348	711	+	repeats:4998697	NA	NA	NA	Btaurus_custom_repeats	MER20B	5
chr25	10416001	10417000	1000	*	hyper	9.51671e-33	1.33698e-29	26.5519	chr25	10381287	10421312	40026	*	CpG-deserts:18203	NA	NA	NA	Btaurus_custom_CpG-deserts	NA	5
chr25	10416001	10417000	1000	*	hyper	9.51671e-33	1.33698e-29	26.5519	chr25	10365541	10425808	60268	-	genes:6379	NA	NA	NA	Btaurus_custom_genes	513509	5
chr25	14809001	14810000	1000	*	hypo	4.2046e-22	2.40652e-19	-20.8288	chr25	14808981	14809043	63	-	repeats:5010133	NA	NA	NA	Btaurus_custom_repeats	Zaphod3	4
chr25	14809001	14810000	1000	*	hypo	4.2046e-22	2.40652e-19	-20.8288	chr25	14809109	14809217	109	-	repeats:5010134	NA	NA	NA	Btaurus_custom_repeats	L1MD3	4
chr25	14809001	14810000	1000	*	hypo	4.2046e-22	2.40652e-19	-20.8288	chr25	14809237	14809314	78	+	repeats:5010135	NA	NA	NA	Btaurus_custom_repeats	BOV-A2	4
chr25	14809001	14810000	1000	*	hypo	4.2046e-22	2.40652e-19	-20.8288	chr25	14809381	14809736	356	-	repeats:5010136	NA	NA	NA	Btaurus_custom_repeats	L1MC5a	4
chr25	14809001	14810000	1000	*	hypo	4.2046e-22	2.40652e-19	-20.8288	chr25	14561165	15536626	975462	*	CpG-deserts:18241	NA	NA	NA	Btaurus_custom_CpG-deserts	NA	4
chr25	14809001	14810000	1000	*	hypo	4.2046e-22	2.40652e-19	-20.8288	chr25	14553455	16423489	1870035	*	inter:11559	NA	NA	NA	Btaurus_custom_inter	NA	4
chr25	35222001	35223000	1000	*	hyper	2.28798e-62	8.15942e-59	26.5521	chr25	35220789	35383571	162783	-	transcripts:12844	NA	NA	NA	Btaurus_custom_transcripts	NM_001193154	15
chr25	35222001	35223000	1000	*	hyper	2.28798e-62	8.15942e-59	26.5521	chr25	35222115	35222199	85	-	CDS:111482	NA	NA	NA	Btaurus_custom_CDS	NA	15
chr25	35222001	35223000	1000	*	hyper	2.28798e-62	8.15942e-59	26.5521	chr25	35222115	35222199	85	-	exons:117485	NA	NA	NA	Btaurus_custom_exons	NM_001193154	15
chr25	35222001	35223000	1000	*	hyper	2.28798e-62	8.15942e-59	26.5521	chr25	35221350	35222114	765	-	introns:104824	NA	NA	NA	Btaurus_custom_introns	NM_001193154	15
chr25	35222001	35223000	1000	*	hyper	2.28798e-62	8.15942e-59	26.5521	chr25	35222200	35224029	1830	-	introns:104825	NA	NA	NA	Btaurus_custom_introns	NM_001193154	15
chr25	35222001	35223000	1000	*	hyper	2.28798e-62	8.15942e-59	26.5521	chr25	35221313	35223312	2000	*	CpG-shores:54775	NA	NA	NA	Btaurus_custom_CpG-shores	NA	15
chr25	35222001	35223000	1000	*	hyper	2.28798e-62	8.15942e-59	26.5521	chr25	35222339	35222507	169	-	repeats:5059506	NA	NA	NA	Btaurus_custom_repeats	MIRb	15
chr25	35222001	35223000	1000	*	hyper	2.28798e-62	8.15942e-59	26.5521	chr25	35220789	35383571	162783	-	genes:12732	NA	NA	NA	Btaurus_custom_genes	617340	15
chr25	38818001	38819000	1000	*	hyper	7.17169e-48	1.76854e-44	22.3463	chr25	38816084	38819624	3541	*	CpG-shores:55188	NA	NA	NA	Btaurus_custom_CpG-shores	NA	8
chr25	38818001	38819000	1000	*	hyper	7.17169e-48	1.76854e-44	22.3463	chr25	38817924	38818451	528	-	repeats:5066121	NA	NA	NA	Btaurus_custom_repeats	L1MA9	8
chr25	38818001	38819000	1000	*	hyper	7.17169e-48	1.76854e-44	22.3463	chr25	38818470	38818574	105	-	repeats:5066122	NA	NA	NA	Btaurus_custom_repeats	SINE2-2_BT	8
chr25	38818001	38819000	1000	*	hyper	7.17169e-48	1.76854e-44	22.3463	chr25	38818866	38819473	608	-	repeats:5066123	NA	NA	NA	Btaurus_custom_repeats	L1MB4	8
chr25	38818001	38819000	1000	*	hyper	7.17169e-48	1.76854e-44	22.3463	chr25	38802644	38972636	169993	*	inter:11830	NA	NA	NA	Btaurus_custom_inter	NA	8
chr26	34624001	34625000	1000	*	hyper	1.65321e-16	4.41498e-14	20.3221	chr26	34518524	34629622	111099	*	CpG-deserts:18930	NA	NA	NA	Btaurus_custom_CpG-deserts	NA	4
chr26	34624001	34625000	1000	*	hyper	1.65321e-16	4.41498e-14	20.3221	chr26	34514321	34756221	241901	*	inter:12040	NA	NA	NA	Btaurus_custom_inter	NA	4
chr26	50851001	50852000	1000	*	hyper	7.95131e-65	3.07191e-61	23.1276	chr26	50850616	50851463	848	*	CpG-islands:34304	NA	NA	NA	Btaurus_custom_CpG-islands	NA	11
chr26	50851001	50852000	1000	*	hyper	7.95131e-65	3.07191e-61	23.1276	chr26	50851464	50852157	694	*	CpG-shores:57188	NA	NA	NA	Btaurus_custom_CpG-shores	NA	11
chr26	50851001	50852000	1000	*	hyper	7.95131e-65	3.07191e-61	23.1276	chr26	50851697	50851842	146	+	repeats:5175715	NA	NA	NA	Btaurus_custom_repeats	MER58C	11
chr26	50851001	50852000	1000	*	hyper	7.95131e-65	3.07191e-61	23.1276	chr26	50723180	51221337	498158	*	inter:12105	NA	NA	NA	Btaurus_custom_inter	NA	11
chr27	10916001	10917000	1000	*	hypo	1.03786e-14	2.09746e-12	-20.0201	chr27	10916176	10916533	358	+	repeats:5196762	NA	NA	NA	Btaurus_custom_repeats	Zaphod	4
chr27	10916001	10917000	1000	*	hypo	1.03786e-14	2.09746e-12	-20.0201	chr27	10916573	10916841	269	+	repeats:5196763	NA	NA	NA	Btaurus_custom_repeats	BOV-A2	4
chr27	10916001	10917000	1000	*	hypo	1.03786e-14	2.09746e-12	-20.0201	chr27	10916889	10917057	169	-	repeats:5196764	NA	NA	NA	Btaurus_custom_repeats	L1M5	4
chr27	10916001	10917000	1000	*	hypo	1.03786e-14	2.09746e-12	-20.0201	chr27	8579314	11019756	2440443	*	CpG-deserts:19287	NA	NA	NA	Btaurus_custom_CpG-deserts	NA	4
chr27	10916001	10917000	1000	*	hypo	1.03786e-14	2.09746e-12	-20.0201	chr27	8698077	13319631	4621555	*	inter:12134	NA	NA	NA	Btaurus_custom_inter	NA	4
chr27	10930001	10931000	1000	*	hypo	2.8375e-19	1.16004e-16	-25.524	chr27	10929849	10930305	457	-	repeats:5196786	NA	NA	NA	Btaurus_custom_repeats	L1MA9	8
chr27	10930001	10931000	1000	*	hypo	2.8375e-19	1.16004e-16	-25.524	chr27	10930545	10930588	44	+	repeats:5196787	NA	NA	NA	Btaurus_custom_repeats	A-rich	8
chr27	10930001	10931000	1000	*	hypo	2.8375e-19	1.16004e-16	-25.524	chr27	10930763	10931042	280	-	repeats:5196788	NA	NA	NA	Btaurus_custom_repeats	MLT1I	8
chr27	10930001	10931000	1000	*	hypo	2.8375e-19	1.16004e-16	-25.524	chr27	8579314	11019756	2440443	*	CpG-deserts:19287	NA	NA	NA	Btaurus_custom_CpG-deserts	NA	8
chr27	10930001	10931000	1000	*	hypo	2.8375e-19	1.16004e-16	-25.524	chr27	8698077	13319631	4621555	*	inter:12134	NA	NA	NA	Btaurus_custom_inter	NA	8
chr27	13259001	13260000	1000	*	hypo	3.74061e-27	3.59788e-24	-29.6244	chr27	13258107	13259146	1040	-	repeats:5200917	NA	NA	NA	Btaurus_custom_repeats	BovB	3
chr27	13259001	13260000	1000	*	hypo	3.74061e-27	3.59788e-24	-29.6244	chr27	13259680	13259697	18	+	repeats:5200918	NA	NA	NA	Btaurus_custom_repeats	(TG)n	3
chr27	13259001	13260000	1000	*	hypo	3.74061e-27	3.59788e-24	-29.6244	chr27	13259698	13259740	43	+	repeats:5200919	NA	NA	NA	Btaurus_custom_repeats	(TA)n	3
chr27	13259001	13260000	1000	*	hypo	3.74061e-27	3.59788e-24	-29.6244	chr27	13259896	13260036	141	-	repeats:5200920	NA	NA	NA	Btaurus_custom_repeats	MER5A	3
chr27	13259001	13260000	1000	*	hypo	3.74061e-27	3.59788e-24	-29.6244	chr27	13155424	13430841	275418	*	CpG-deserts:19290	NA	NA	NA	Btaurus_custom_CpG-deserts	NA	3
chr27	13259001	13260000	1000	*	hypo	3.74061e-27	3.59788e-24	-29.6244	chr27	8698077	13319631	4621555	*	inter:12134	NA	NA	NA	Btaurus_custom_inter	NA	3
chr27	13261001	13262000	1000	*	hypo	4.70551e-28	4.89127e-25	-29.6552	chr27	13260908	13261109	202	-	repeats:5200924	NA	NA	NA	Btaurus_custom_repeats	Bov-tA2	3
chr27	13261001	13262000	1000	*	hypo	4.70551e-28	4.89127e-25	-29.6552	chr27	13261141	13261524	384	+	repeats:5200925	NA	NA	NA	Btaurus_custom_repeats	BovB	3
chr27	13261001	13262000	1000	*	hypo	4.70551e-28	4.89127e-25	-29.6552	chr27	13261526	13261592	67	+	repeats:5200926	NA	NA	NA	Btaurus_custom_repeats	Bov-tA3	3
chr27	13261001	13262000	1000	*	hypo	4.70551e-28	4.89127e-25	-29.6552	chr27	13261602	13261817	216	+	repeats:5200927	NA	NA	NA	Btaurus_custom_repeats	(AT)n	3
chr27	13261001	13262000	1000	*	hypo	4.70551e-28	4.89127e-25	-29.6552	chr27	13155424	13430841	275418	*	CpG-deserts:19290	NA	NA	NA	Btaurus_custom_CpG-deserts	NA	3
chr27	13261001	13262000	1000	*	hypo	4.70551e-28	4.89127e-25	-29.6552	chr27	8698077	13319631	4621555	*	inter:12134	NA	NA	NA	Btaurus_custom_inter	NA	3
chr27	16348001	16349000	1000	*	hypo	1.11907e-20	5.34857e-18	-25.4603	chr27	16347942	16348064	123	+	repeats:5206773	NA	NA	NA	Btaurus_custom_repeats	SINE2-2_BT	3
chr27	16348001	16349000	1000	*	hypo	1.11907e-20	5.34857e-18	-25.4603	chr27	16348894	16349135	242	+	repeats:5206774	NA	NA	NA	Btaurus_custom_repeats	BovB	3
chr27	16348001	16349000	1000	*	hypo	1.11907e-20	5.34857e-18	-25.4603	chr27	16254938	16402105	147168	*	CpG-deserts:19328	NA	NA	NA	Btaurus_custom_CpG-deserts	NA	3
chr27	16348001	16349000	1000	*	hypo	1.11907e-20	5.34857e-18	-25.4603	chr27	16313379	16420183	106805	*	inter:12156	NA	NA	NA	Btaurus_custom_inter	NA	3
chr28	18429001	18430000	1000	*	hypo	2.69819e-24	1.98555e-21	-21.585	chr28	18429802	18430051	250	-	repeats:5305021	NA	NA	NA	Btaurus_custom_repeats	MLT1G	3
chr28	18429001	18430000	1000	*	hypo	2.69819e-24	1.98555e-21	-21.585	chr28	18398091	18465145	67055	*	CpG-deserts:19712	NA	NA	NA	Btaurus_custom_CpG-deserts	NA	3
chr28	18429001	18430000	1000	*	hypo	2.69819e-24	1.98555e-21	-21.585	chr28	18393796	19273625	879830	*	inter:12309	NA	NA	NA	Btaurus_custom_inter	NA	3
chr28	21177001	21178000	1000	*	hyper	7.24429e-25	5.71175e-22	28.5535	chr28	21177099	21177122	24	+	repeats:5311119	NA	NA	NA	Btaurus_custom_repeats	(A)n	3
chr28	21177001	21178000	1000	*	hyper	7.24429e-25	5.71175e-22	28.5535	chr28	21177337	21177601	265	+	repeats:5311120	NA	NA	NA	Btaurus_custom_repeats	BOV-A2	3
chr28	21177001	21178000	1000	*	hyper	7.24429e-25	5.71175e-22	28.5535	chr28	20079484	21947183	1867700	*	CpG-deserts:19719	NA	NA	NA	Btaurus_custom_CpG-deserts	NA	3
chr28	21177001	21178000	1000	*	hyper	7.24429e-25	5.71175e-22	28.5535	chr28	19727334	22282569	2555236	*	inter:12312	NA	NA	NA	Btaurus_custom_inter	NA	3
chr28	22046001	22047000	1000	*	hyper	1.70253e-12	2.22215e-10	21.5591	chr28	22045878	22046399	522	-	repeats:5312892	NA	NA	NA	Btaurus_custom_repeats	L1MCb	5
chr28	22046001	22047000	1000	*	hyper	1.70253e-12	2.22215e-10	21.5591	chr28	22046401	22046604	204	+	repeats:5312893	NA	NA	NA	Btaurus_custom_repeats	Bov-tA3	5
chr28	22046001	22047000	1000	*	hyper	1.70253e-12	2.22215e-10	21.5591	chr28	22046692	22046877	186	+	repeats:5312894	NA	NA	NA	Btaurus_custom_repeats	Bov-tA2	5
chr28	22046001	22047000	1000	*	hyper	1.70253e-12	2.22215e-10	21.5591	chr28	22046904	22047260	357	-	repeats:5312895	NA	NA	NA	Btaurus_custom_repeats	L1MCb	5
chr28	22046001	22047000	1000	*	hyper	1.70253e-12	2.22215e-10	21.5591	chr28	21955403	23585651	1630249	*	CpG-deserts:19720	NA	NA	NA	Btaurus_custom_CpG-deserts	NA	5
chr28	22046001	22047000	1000	*	hyper	1.70253e-12	2.22215e-10	21.5591	chr28	19727334	22282569	2555236	*	inter:12312	NA	NA	NA	Btaurus_custom_inter	NA	5
chr28	30049001	30050000	1000	*	hypo	6.32902e-24	4.40568e-21	-22.9985	chr28	30038677	30556395	517719	+	transcripts:13405	NA	NA	NA	Btaurus_custom_transcripts	NM_001076066	3
chr28	30049001	30050000	1000	*	hypo	6.32902e-24	4.40568e-21	-22.9985	chr28	30038819	30058084	19266	+	introns:109598	NA	NA	NA	Btaurus_custom_introns	NM_001076066	3
chr28	30049001	30050000	1000	*	hypo	6.32902e-24	4.40568e-21	-22.9985	chr28	30048693	30049092	400	-	repeats:5329725	NA	NA	NA	Btaurus_custom_repeats	L1MB7	3
chr28	30049001	30050000	1000	*	hypo	6.32902e-24	4.40568e-21	-22.9985	chr28	30049093	30049302	210	-	repeats:5329726	NA	NA	NA	Btaurus_custom_repeats	Bov-tA1	3
chr28	30049001	30050000	1000	*	hypo	6.32902e-24	4.40568e-21	-22.9985	chr28	30049303	30049429	127	-	repeats:5329727	NA	NA	NA	Btaurus_custom_repeats	L1MB7	3
chr28	30049001	30050000	1000	*	hypo	6.32902e-24	4.40568e-21	-22.9985	chr28	30049427	30050229	803	-	repeats:5329728	NA	NA	NA	Btaurus_custom_repeats	L1ME2	3
chr28	30049001	30050000	1000	*	hypo	6.32902e-24	4.40568e-21	-22.9985	chr28	30042895	30625840	582946	*	CpG-deserts:19801	NA	NA	NA	Btaurus_custom_CpG-deserts	NA	3
chr28	30049001	30050000	1000	*	hypo	6.32902e-24	4.40568e-21	-22.9985	chr28	30038677	30556395	517719	+	genes:13661	NA	NA	NA	Btaurus_custom_genes	783572	3
chr28	30050001	30051000	1000	*	hypo	1.05247e-24	8.18682e-22	-23.5774	chr28	30038677	30556395	517719	+	transcripts:13405	NA	NA	NA	Btaurus_custom_transcripts	NM_001076066	4
chr28	30050001	30051000	1000	*	hypo	1.05247e-24	8.18682e-22	-23.5774	chr28	30038819	30058084	19266	+	introns:109598	NA	NA	NA	Btaurus_custom_introns	NM_001076066	4
chr28	30050001	30051000	1000	*	hypo	1.05247e-24	8.18682e-22	-23.5774	chr28	30049427	30050229	803	-	repeats:5329728	NA	NA	NA	Btaurus_custom_repeats	L1ME2	4
chr28	30050001	30051000	1000	*	hypo	1.05247e-24	8.18682e-22	-23.5774	chr28	30050296	30050425	130	-	repeats:5329729	NA	NA	NA	Btaurus_custom_repeats	L1MC4a	4
chr28	30050001	30051000	1000	*	hypo	1.05247e-24	8.18682e-22	-23.5774	chr28	30050426	30050640	215	+	repeats:5329730	NA	NA	NA	Btaurus_custom_repeats	Bov-tA1	4
chr28	30050001	30051000	1000	*	hypo	1.05247e-24	8.18682e-22	-23.5774	chr28	30050641	30050831	191	-	repeats:5329731	NA	NA	NA	Btaurus_custom_repeats	L1MC4a	4
chr28	30050001	30051000	1000	*	hypo	1.05247e-24	8.18682e-22	-23.5774	chr28	30050828	30050998	171	-	repeats:5329732	NA	NA	NA	Btaurus_custom_repeats	L1ME1	4
chr28	30050001	30051000	1000	*	hypo	1.05247e-24	8.18682e-22	-23.5774	chr28	30042895	30625840	582946	*	CpG-deserts:19801	NA	NA	NA	Btaurus_custom_CpG-deserts	NA	4
chr28	30050001	30051000	1000	*	hypo	1.05247e-24	8.18682e-22	-23.5774	chr28	30038677	30556395	517719	+	genes:13661	NA	NA	NA	Btaurus_custom_genes	783572	4
chr28	32157001	32158000	1000	*	hypo	5.3949e-22	3.02799e-19	-30.6368	chr28	32156667	32157054	388	-	repeats:5333703	NA	NA	NA	Btaurus_custom_repeats	L2a	3
chr28	32157001	32158000	1000	*	hypo	5.3949e-22	3.02799e-19	-30.6368	chr28	32157150	32157392	243	-	repeats:5333704	NA	NA	NA	Btaurus_custom_repeats	L1MB3	3
chr28	32157001	32158000	1000	*	hypo	5.3949e-22	3.02799e-19	-30.6368	chr28	32157393	32157589	197	-	repeats:5333705	NA	NA	NA	Btaurus_custom_repeats	Bov-tA2	3
chr28	32157001	32158000	1000	*	hypo	5.3949e-22	3.02799e-19	-30.6368	chr28	32157590	32158188	599	-	repeats:5333706	NA	NA	NA	Btaurus_custom_repeats	L1MB3	3
chr28	32157001	32158000	1000	*	hypo	5.3949e-22	3.02799e-19	-30.6368	chr28	31171328	32621905	1450578	*	CpG-deserts:19808	NA	NA	NA	Btaurus_custom_CpG-deserts	NA	3
chr28	32157001	32158000	1000	*	hypo	5.3949e-22	3.02799e-19	-30.6368	chr28	30988888	32623497	1634610	*	inter:12385	NA	NA	NA	Btaurus_custom_inter	NA	3
chr28	38633001	38634000	1000	*	hyper	1.41996e-16	3.86783e-14	20.6649	chr28	38633245	38633559	315	+	repeats:5346668	NA	NA	NA	Btaurus_custom_repeats	CHR-2B	4
chr28	38633001	38634000	1000	*	hyper	1.41996e-16	3.86783e-14	20.6649	chr28	38633611	38633816	206	+	repeats:5346669	NA	NA	NA	Btaurus_custom_repeats	Bov-tA1	4
chr28	38633001	38634000	1000	*	hyper	1.41996e-16	3.86783e-14	20.6649	chr28	36901066	39116067	2215002	*	CpG-deserts:19834	NA	NA	NA	Btaurus_custom_CpG-deserts	NA	4
chr28	38633001	38634000	1000	*	hyper	1.41996e-16	3.86783e-14	20.6649	chr28	38132527	39120737	988211	*	inter:12405	NA	NA	NA	Btaurus_custom_inter	NA	4
chr28	42525001	42526000	1000	*	hyper	1.09205e-09	7.46506e-08	20.7589	chr28	42524822	42525051	230	-	repeats:5354190	NA	NA	NA	Btaurus_custom_repeats	BovB	4
chr28	42525001	42526000	1000	*	hyper	1.09205e-09	7.46506e-08	20.7589	chr28	42525084	42525301	218	+	repeats:5354191	NA	NA	NA	Btaurus_custom_repeats	L2	4
chr28	42525001	42526000	1000	*	hyper	1.09205e-09	7.46506e-08	20.7589	chr28	42296007	42708494	412488	*	CpG-deserts:19862	NA	NA	NA	Btaurus_custom_CpG-deserts	NA	4
chr28	42525001	42526000	1000	*	hyper	1.09205e-09	7.46506e-08	20.7589	chr28	42291526	42778061	486536	*	inter:12423	NA	NA	NA	Btaurus_custom_inter	NA	4
chr28	44038001	44039000	1000	*	hyper	1.7299e-40	3.23385e-37	26.1832	chr28	44036735	44059067	22333	-	transcripts:13531	NA	NA	NA	Btaurus_custom_transcripts	NM_001075868	9
chr28	44038001	44039000	1000	*	hyper	1.7299e-40	3.23385e-37	26.1832	chr28	44038273	44038278	6	-	CDS:117805	NA	NA	NA	Btaurus_custom_CDS	NA	9
chr28	44038001	44039000	1000	*	hyper	1.7299e-40	3.23385e-37	26.1832	chr28	44038621	44038761	141	-	CDS:117806	NA	NA	NA	Btaurus_custom_CDS	NA	9
chr28	44038001	44039000	1000	*	hyper	1.7299e-40	3.23385e-37	26.1832	chr28	44036735	44038278	1544	-	exons:124135	NA	NA	NA	Btaurus_custom_exons	NM_001075868	9
chr28	44038001	44039000	1000	*	hyper	1.7299e-40	3.23385e-37	26.1832	chr28	44038621	44038761	141	-	exons:124136	NA	NA	NA	Btaurus_custom_exons	NM_001075868	9
chr28	44038001	44039000	1000	*	hyper	1.7299e-40	3.23385e-37	26.1832	chr28	44038279	44038620	342	-	introns:110785	NA	NA	NA	Btaurus_custom_introns	NM_001075868	9
chr28	44038001	44039000	1000	*	hyper	1.7299e-40	3.23385e-37	26.1832	chr28	44038762	44039160	399	-	introns:110786	NA	NA	NA	Btaurus_custom_introns	NM_001075868	9
chr28	44038001	44039000	1000	*	hyper	1.7299e-40	3.23385e-37	26.1832	chr28	44036735	44038272	1538	-	3UTR:12643	NA	NA	NA	Btaurus_custom_3UTR	NA	9
chr28	44038001	44039000	1000	*	hyper	1.7299e-40	3.23385e-37	26.1832	chr28	44019444	44046920	27477	*	CpG-deserts:19883	NA	NA	NA	Btaurus_custom_CpG-deserts	NA	9
chr28	44038001	44039000	1000	*	hyper	1.7299e-40	3.23385e-37	26.1832	chr28	44036735	44059067	22333	-	genes:8344	NA	NA	NA	Btaurus_custom_genes	525329	9
chr29	12118001	12119000	1000	*	hyper	2.00782e-14	3.82119e-12	24.4282	chr29	12118163	12118280	118	+	repeats:5387036	NA	NA	NA	Btaurus_custom_repeats	Bov-tA2	4
chr29	12118001	12119000	1000	*	hyper	2.00782e-14	3.82119e-12	24.4282	chr29	12118281	12118468	188	+	repeats:5387037	NA	NA	NA	Btaurus_custom_repeats	Bov-tA2	4
chr29	12118001	12119000	1000	*	hyper	2.00782e-14	3.82119e-12	24.4282	chr29	12118565	12118685	121	-	repeats:5387038	NA	NA	NA	Btaurus_custom_repeats	Bov-tA3	4
chr29	12118001	12119000	1000	*	hyper	2.00782e-14	3.82119e-12	24.4282	chr29	12118812	12118994	183	-	repeats:5387039	NA	NA	NA	Btaurus_custom_repeats	Bov-tA1	4
chr29	12118001	12119000	1000	*	hyper	2.00782e-14	3.82119e-12	24.4282	chr29	11572967	12380777	807811	*	CpG-deserts:19973	NA	NA	NA	Btaurus_custom_CpG-deserts	NA	4
chr29	12118001	12119000	1000	*	hyper	2.00782e-14	3.82119e-12	24.4282	chr29	10770144	12385225	1615082	*	inter:12475	NA	NA	NA	Btaurus_custom_inter	NA	4
chr29	13507001	13508000	1000	*	hypo	1.12696e-15	2.64944e-13	-20.3696	chr29	13507604	13508432	829	+	repeats:5390328	NA	NA	NA	Btaurus_custom_repeats	HERV16-int	4
chr29	13507001	13508000	1000	*	hypo	1.12696e-15	2.64944e-13	-20.3696	chr29	12930974	16547830	3616857	*	CpG-deserts:19978	NA	NA	NA	Btaurus_custom_CpG-deserts	NA	4
chr29	13507001	13508000	1000	*	hypo	1.12696e-15	2.64944e-13	-20.3696	chr29	12927327	16596061	3668735	*	inter:12479	NA	NA	NA	Btaurus_custom_inter	NA	4
chr29	16884001	16885000	1000	*	hypo	9.77024e-22	5.29154e-19	-20.1258	chr29	16884151	16884258	108	-	repeats:5398328	NA	NA	NA	Btaurus_custom_repeats	MIRc	4
chr29	16884001	16885000	1000	*	hypo	9.77024e-22	5.29154e-19	-20.1258	chr29	16884439	16884564	126	-	repeats:5398329	NA	NA	NA	Btaurus_custom_repeats	MER34A	4
chr29	16884001	16885000	1000	*	hypo	9.77024e-22	5.29154e-19	-20.1258	chr29	16809231	16953165	143935	*	CpG-deserts:19980	NA	NA	NA	Btaurus_custom_CpG-deserts	NA	4
chr29	16884001	16885000	1000	*	hypo	9.77024e-22	5.29154e-19	-20.1258	chr29	16596171	17406352	810182	*	inter:12480	NA	NA	NA	Btaurus_custom_inter	NA	4
chr29	17447001	17448000	1000	*	hypo	1.81779e-23	1.20391e-20	-25.2497	chr29	17446825	17447074	250	+	repeats:5399678	NA	NA	NA	Btaurus_custom_repeats	L1ME3B	3
chr29	17447001	17448000	1000	*	hypo	1.81779e-23	1.20391e-20	-25.2497	chr29	17447310	17447565	256	+	repeats:5399679	NA	NA	NA	Btaurus_custom_repeats	BOV-A2	3
chr29	17447001	17448000	1000	*	hypo	1.81779e-23	1.20391e-20	-25.2497	chr29	17403195	17450044	46850	*	CpG-deserts:19987	NA	NA	NA	Btaurus_custom_CpG-deserts	NA	3
chr29	17447001	17448000	1000	*	hypo	1.81779e-23	1.20391e-20	-25.2497	chr29	17422383	17454197	31815	*	inter:12481	NA	NA	NA	Btaurus_custom_inter	NA	3
chr29	19572001	19573000	1000	*	hypo	5.72823e-22	3.19958e-19	-32.8587	chr29	19571767	19572656	890	+	repeats:5404502	NA	NA	NA	Btaurus_custom_repeats	L1MB8	4
chr29	19572001	19573000	1000	*	hypo	5.72823e-22	3.19958e-19	-32.8587	chr29	19572979	19573128	150	+	repeats:5404503	NA	NA	NA	Btaurus_custom_repeats	L1M5	4
chr29	19572001	19573000	1000	*	hypo	5.72823e-22	3.19958e-19	-32.8587	chr29	18590782	20592281	2001500	*	CpG-deserts:20003	NA	NA	NA	Btaurus_custom_CpG-deserts	NA	4
chr29	19572001	19573000	1000	*	hypo	5.72823e-22	3.19958e-19	-32.8587	chr29	18682813	20080968	1398156	*	inter:12491	NA	NA	NA	Btaurus_custom_inter	NA	4
chr29	23392001	23393000	1000	*	hyper	1.86016e-12	2.41564e-10	24.3817	chr29	23392075	23392205	131	-	repeats:5412802	NA	NA	NA	Btaurus_custom_repeats	L2b	3
chr29	23392001	23393000	1000	*	hyper	1.86016e-12	2.41564e-10	24.3817	chr29	23392440	23392584	145	-	repeats:5412803	NA	NA	NA	Btaurus_custom_repeats	Plat_L3	3
chr29	23392001	23393000	1000	*	hyper	1.86016e-12	2.41564e-10	24.3817	chr29	23392762	23392937	176	-	repeats:5412804	NA	NA	NA	Btaurus_custom_repeats	MIRb	3
chr29	23392001	23393000	1000	*	hyper	1.86016e-12	2.41564e-10	24.3817	chr29	23392988	23393011	24	+	repeats:5412805	NA	NA	NA	Btaurus_custom_repeats	(AATA)n	3
chr29	23392001	23393000	1000	*	hyper	1.86016e-12	2.41564e-10	24.3817	chr29	22645840	24296514	1650675	*	CpG-deserts:20011	NA	NA	NA	Btaurus_custom_CpG-deserts	NA	3
chr29	23392001	23393000	1000	*	hyper	1.86016e-12	2.41564e-10	24.3817	chr29	22640956	24440294	1799339	*	inter:12496	NA	NA	NA	Btaurus_custom_inter	NA	3
chr29	25012001	25013000	1000	*	hypo	6.82607e-17	1.9391e-14	-22.0837	chr29	25012110	25012369	260	-	repeats:5416248	NA	NA	NA	Btaurus_custom_repeats	L1_BT	3
chr29	25012001	25013000	1000	*	hypo	6.82607e-17	1.9391e-14	-22.0837	chr29	25012410	25012441	32	+	repeats:5416249	NA	NA	NA	Btaurus_custom_repeats	(ATAT)n	3
chr29	25012001	25013000	1000	*	hypo	6.82607e-17	1.9391e-14	-22.0837	chr29	25012482	25012821	340	+	repeats:5416250	NA	NA	NA	Btaurus_custom_repeats	MLT1H	3
chr29	25012001	25013000	1000	*	hypo	6.82607e-17	1.9391e-14	-22.0837	chr29	24984468	25148707	164240	*	CpG-deserts:20024	NA	NA	NA	Btaurus_custom_CpG-deserts	NA	3
chr29	25012001	25013000	1000	*	hypo	6.82607e-17	1.9391e-14	-22.0837	chr29	24963238	25700615	737378	*	inter:12500	NA	NA	NA	Btaurus_custom_inter	NA	3
chr29	25830001	25831000	1000	*	hyper	6.69779e-23	4.24201e-20	21.6921	chr29	25829934	25830757	824	-	repeats:5418151	NA	NA	NA	Btaurus_custom_repeats	BovB	6
chr29	25830001	25831000	1000	*	hyper	6.69779e-23	4.24201e-20	21.6921	chr29	25830758	25830821	64	-	repeats:5418152	NA	NA	NA	Btaurus_custom_repeats	Bov-tA2	6
chr29	25830001	25831000	1000	*	hyper	6.69779e-23	4.24201e-20	21.6921	chr29	25830822	25830909	88	-	repeats:5418153	NA	NA	NA	Btaurus_custom_repeats	BovB	6
chr29	25830001	25831000	1000	*	hyper	6.69779e-23	4.24201e-20	21.6921	chr29	25829298	25878066	48769	*	CpG-deserts:20030	NA	NA	NA	Btaurus_custom_CpG-deserts	NA	6
chr29	25830001	25831000	1000	*	hyper	6.69779e-23	4.24201e-20	21.6921	chr29	25825126	25882485	57360	*	inter:12503	NA	NA	NA	Btaurus_custom_inter	NA	6
chr29	26463001	26464000	1000	*	hypo	3.27585e-24	2.35095e-21	-24.4813	chr29	26462845	26463179	335	+	repeats:5419493	NA	NA	NA	Btaurus_custom_repeats	MLT1A	3
chr29	26463001	26464000	1000	*	hypo	3.27585e-24	2.35095e-21	-24.4813	chr29	26463289	26463434	146	-	repeats:5419494	NA	NA	NA	Btaurus_custom_repeats	LTR41C	3
chr29	26463001	26464000	1000	*	hypo	3.27585e-24	2.35095e-21	-24.4813	chr29	26463435	26463534	100	+	repeats:5419495	NA	NA	NA	Btaurus_custom_repeats	L1ME2z	3
chr29	26463001	26464000	1000	*	hypo	3.27585e-24	2.35095e-21	-24.4813	chr29	26463574	26463828	255	+	repeats:5419496	NA	NA	NA	Btaurus_custom_repeats	L1ME2z	3
chr29	26463001	26464000	1000	*	hypo	3.27585e-24	2.35095e-21	-24.4813	chr29	26463832	26464177	346	-	repeats:5419497	NA	NA	NA	Btaurus_custom_repeats	MLT1A0	3
chr29	26463001	26464000	1000	*	hypo	3.27585e-24	2.35095e-21	-24.4813	chr29	26360150	27374915	1014766	*	CpG-deserts:20041	NA	NA	NA	Btaurus_custom_CpG-deserts	NA	3
chr29	26463001	26464000	1000	*	hypo	3.27585e-24	2.35095e-21	-24.4813	chr29	26461869	26470077	8209	*	inter:12515	NA	NA	NA	Btaurus_custom_inter	NA	3
chr29	26463001	26464000	1000	*	hypo	3.27585e-24	2.35095e-21	-24.4813	chr29	26461869	26463868	2000	+	downstream:4042	NA	NA	NA	Btaurus_custom_downstream	506412	3
chr29	27312001	27313000	1000	*	hypo	2.75134e-14	5.09401e-12	-26.1353	chr29	27312175	27312351	177	-	repeats:5421193	NA	NA	NA	Btaurus_custom_repeats	L1MC4	4
chr29	27312001	27313000	1000	*	hypo	2.75134e-14	5.09401e-12	-26.1353	chr29	27312373	27313061	689	+	repeats:5421194	NA	NA	NA	Btaurus_custom_repeats	L1ME3	4
chr29	27312001	27313000	1000	*	hypo	2.75134e-14	5.09401e-12	-26.1353	chr29	26360150	27374915	1014766	*	CpG-deserts:20041	NA	NA	NA	Btaurus_custom_CpG-deserts	NA	4
chr29	27312001	27313000	1000	*	hypo	2.75134e-14	5.09401e-12	-26.1353	chr29	27196075	27593481	397407	*	inter:12520	NA	NA	NA	Btaurus_custom_inter	NA	4
chr29	47798001	47799000	1000	*	hypo	1.02325e-64	3.88843e-61	-24.9942	chr29	47797958	47798027	70	+	repeats:5462943	NA	NA	NA	Btaurus_custom_repeats	Bov-tA2	5
chr29	47798001	47799000	1000	*	hypo	1.02325e-64	3.88843e-61	-24.9942	chr29	47798154	47798368	215	-	repeats:5462944	NA	NA	NA	Btaurus_custom_repeats	MIRb	5
chr29	47798001	47799000	1000	*	hypo	1.02325e-64	3.88843e-61	-24.9942	chr29	47798401	47799069	669	+	repeats:5462945	NA	NA	NA	Btaurus_custom_repeats	L1MA9	5
chr29	47798001	47799000	1000	*	hypo	1.02325e-64	3.88843e-61	-24.9942	chr29	47781344	47812591	31248	*	CpG-deserts:20376	NA	NA	NA	Btaurus_custom_CpG-deserts	NA	5
chr29	47798001	47799000	1000	*	hypo	1.02325e-64	3.88843e-61	-24.9942	chr29	47538243	48285095	746853	*	inter:12791	NA	NA	NA	Btaurus_custom_inter	NA	5
chr29	48813001	48814000	1000	*	hypo	1.03976e-85	6.18e-82	-22.3865	chr29	48760248	49139375	379128	-	transcripts:13952	NA	NA	NA	Btaurus_custom_transcripts	NM_001205441	3
chr29	48813001	48814000	1000	*	hypo	1.03976e-85	6.18e-82	-22.3865	chr29	48760479	48829514	69036	-	introns:114107	NA	NA	NA	Btaurus_custom_introns	NM_001205441	3
chr29	48813001	48814000	1000	*	hypo	1.03976e-85	6.18e-82	-22.3865	chr29	48812065	48813861	1797	*	CpG-islands:36416	NA	NA	NA	Btaurus_custom_CpG-islands	NA	3
chr29	48813001	48814000	1000	*	hypo	1.03976e-85	6.18e-82	-22.3865	chr29	48813862	48815861	2000	*	CpG-shores:60835	NA	NA	NA	Btaurus_custom_CpG-shores	NA	3
chr29	48813001	48814000	1000	*	hypo	1.03976e-85	6.18e-82	-22.3865	chr29	48813063	48813105	43	+	repeats:5464768	NA	NA	NA	Btaurus_custom_repeats	(CGGCC)n	3
chr29	48813001	48814000	1000	*	hypo	1.03976e-85	6.18e-82	-22.3865	chr29	48760248	49139375	379128	-	genes:13742	NA	NA	NA	Btaurus_custom_genes	784876	3
chrX	106026001	106027000	1000	*	hyper	1.1662e-13	1.91859e-11	21.6228	chrX	106025982	106026214	233	-	repeats:2516423	NA	NA	NA	Btaurus_custom_repeats	CHR-2_BT	3
chrX	106026001	106027000	1000	*	hyper	1.1662e-13	1.91859e-11	21.6228	chrX	106026215	106026273	59	+	repeats:2516424	NA	NA	NA	Btaurus_custom_repeats	Arthur1C	3
chrX	106026001	106027000	1000	*	hyper	1.1662e-13	1.91859e-11	21.6228	chrX	106026303	106026482	180	+	repeats:2516425	NA	NA	NA	Btaurus_custom_repeats	L2a	3
chrX	106026001	106027000	1000	*	hyper	1.1662e-13	1.91859e-11	21.6228	chrX	106026483	106026610	128	+	repeats:2516426	NA	NA	NA	Btaurus_custom_repeats	L1_Art	3
chrX	106026001	106027000	1000	*	hyper	1.1662e-13	1.91859e-11	21.6228	chrX	105940885	106055354	114470	*	CpG-deserts:21032	NA	NA	NA	Btaurus_custom_CpG-deserts	NA	3
chrX	106026001	106027000	1000	*	hyper	1.1662e-13	1.91859e-11	21.6228	chrX	105847787	106059229	211443	*	inter:13245	NA	NA	NA	Btaurus_custom_inter	NA	3
chrX	106905001	106906000	1000	*	hyper	6.37338e-14	1.10005e-11	20.2055	chrX	106904928	106905131	204	-	repeats:2518248	NA	NA	NA	Btaurus_custom_repeats	L1MD1	6
chrX	106905001	106906000	1000	*	hyper	6.37338e-14	1.10005e-11	20.2055	chrX	106905132	106905235	104	+	repeats:2518249	NA	NA	NA	Btaurus_custom_repeats	BOV-A2	6
chrX	106905001	106906000	1000	*	hyper	6.37338e-14	1.10005e-11	20.2055	chrX	106905249	106905787	539	-	repeats:2518250	NA	NA	NA	Btaurus_custom_repeats	L1MD1	6
chrX	106905001	106906000	1000	*	hyper	6.37338e-14	1.10005e-11	20.2055	chrX	106905788	106905813	26	+	repeats:2518251	NA	NA	NA	Btaurus_custom_repeats	(TTCAG)n	6
chrX	106905001	106906000	1000	*	hyper	6.37338e-14	1.10005e-11	20.2055	chrX	106905814	106905877	64	-	repeats:2518252	NA	NA	NA	Btaurus_custom_repeats	Bov-tA3	6
chrX	106905001	106906000	1000	*	hyper	6.37338e-14	1.10005e-11	20.2055	chrX	106905878	106906540	663	-	repeats:2518253	NA	NA	NA	Btaurus_custom_repeats	BovB	6
chrX	106905001	106906000	1000	*	hyper	6.37338e-14	1.10005e-11	20.2055	chrX	106349954	107328002	978049	*	CpG-deserts:21039	NA	NA	NA	Btaurus_custom_CpG-deserts	NA	6
chrX	106905001	106906000	1000	*	hyper	6.37338e-14	1.10005e-11	20.2055	chrX	106467715	107459552	991838	*	inter:13247	NA	NA	NA	Btaurus_custom_inter	NA	6
chrX	127096001	127097000	1000	*	hyper	7.38346e-20	3.16947e-17	20.5803	chrX	127094866	127096300	1435	+	repeats:2560375	NA	NA	NA	Btaurus_custom_repeats	BovB	3
chrX	127096001	127097000	1000	*	hyper	7.38346e-20	3.16947e-17	20.5803	chrX	127096301	127096367	67	+	repeats:2560376	NA	NA	NA	Btaurus_custom_repeats	Bov-tA3	3
chrX	127096001	127097000	1000	*	hyper	7.38346e-20	3.16947e-17	20.5803	chrX	127096375	127096405	31	-	repeats:2560377	NA	NA	NA	Btaurus_custom_repeats	MER33	3
chrX	127096001	127097000	1000	*	hyper	7.38346e-20	3.16947e-17	20.5803	chrX	127096406	127096673	268	+	repeats:2560378	NA	NA	NA	Btaurus_custom_repeats	BOV-A2	3
chrX	127096001	127097000	1000	*	hyper	7.38346e-20	3.16947e-17	20.5803	chrX	127096674	127096850	177	-	repeats:2560379	NA	NA	NA	Btaurus_custom_repeats	MER33	3
chrX	127096001	127097000	1000	*	hyper	7.38346e-20	3.16947e-17	20.5803	chrX	126807837	127172864	365028	*	CpG-deserts:21095	NA	NA	NA	Btaurus_custom_CpG-deserts	NA	3
chrX	127096001	127097000	1000	*	hyper	7.38346e-20	3.16947e-17	20.5803	chrX	126911608	127346206	434599	*	inter:13285	NA	NA	NA	Btaurus_custom_inter	NA	3
chrX	133365001	133366000	1000	*	hyper	1.883e-84	1.0646e-80	28.8969	chrX	133340568	133399189	58622	-	transcripts:14502	NA	NA	NA	Btaurus_custom_transcripts	NM_001145232	3
chrX	133365001	133366000	1000	*	hyper	1.883e-84	1.0646e-80	28.8969	chrX	133364248	133369308	5061	-	introns:117989	NA	NA	NA	Btaurus_custom_introns	NM_001145232	3
chrX	133365001	133366000	1000	*	hyper	1.883e-84	1.0646e-80	28.8969	chrX	133364356	133366355	2000	*	CpG-shores:62805	NA	NA	NA	Btaurus_custom_CpG-shores	NA	3
chrX	133365001	133366000	1000	*	hyper	1.883e-84	1.0646e-80	28.8969	chrX	133365488	133365657	170	-	repeats:2574004	NA	NA	NA	Btaurus_custom_repeats	Bov-tA2	3
chrX	133365001	133366000	1000	*	hyper	1.883e-84	1.0646e-80	28.8969	chrX	133365658	133365788	131	-	repeats:2574005	NA	NA	NA	Btaurus_custom_repeats	Bov-tA2	3
chrX	133365001	133366000	1000	*	hyper	1.883e-84	1.0646e-80	28.8969	chrX	133365792	133365926	135	+	repeats:2574006	NA	NA	NA	Btaurus_custom_repeats	(TG)n	3
chrX	133365001	133366000	1000	*	hyper	1.883e-84	1.0646e-80	28.8969	chrX	133340568	133399189	58622	-	genes:7216	NA	NA	NA	Btaurus_custom_genes	515972	3
chrX	134008001	134009000	1000	*	hyper	3.19267e-40	5.92059e-37	25.705	chrX	133707899	134220916	513018	*	CpG-deserts:21143	NA	NA	NA	Btaurus_custom_CpG-deserts	NA	7
chrX	134008001	134009000	1000	*	hyper	3.19267e-40	5.92059e-37	25.705	chrX	133399190	134085244	686055	*	inter:13312	NA	NA	NA	Btaurus_custom_inter	NA	7
chrX	135772001	135773000	1000	*	hypo	2.249e-86	1.37191e-82	-41.6475	chrX	135771852	135772113	262	-	repeats:2580683	NA	NA	NA	Btaurus_custom_repeats	BovB	4
chrX	135772001	135773000	1000	*	hypo	2.249e-86	1.37191e-82	-41.6475	chrX	135772353	135772697	345	+	repeats:2580684	NA	NA	NA	Btaurus_custom_repeats	MLT1B	4
chrX	135772001	135773000	1000	*	hypo	2.249e-86	1.37191e-82	-41.6475	chrX	135772889	135772960	72	+	repeats:2580685	NA	NA	NA	Btaurus_custom_repeats	LTR10B_BT	4
chrX	135772001	135773000	1000	*	hypo	2.249e-86	1.37191e-82	-41.6475	chrX	135769349	136167185	397837	*	CpG-deserts:21155	NA	NA	NA	Btaurus_custom_CpG-deserts	NA	4
chrX	135772001	135773000	1000	*	hypo	2.249e-86	1.37191e-82	-41.6475	chrX	135693953	137170868	1476916	*	inter:13316	NA	NA	NA	Btaurus_custom_inter	NA	4
chrUn_NW_020190692v1	5001	6000	1000	*	hypo	0	0	-38.1697	chrUn_NW_020190692v1	5245	6154	910	*	CpG-islands:36974	NA	NA	NA	Btaurus_custom_CpG-islands	NA	56
chrUn_NW_020190692v1	5001	6000	1000	*	hypo	0	0	-38.1697	chrUn_NW_020190692v1	1847	5244	3398	*	CpG-shores:63330	NA	NA	NA	Btaurus_custom_CpG-shores	NA	56
chrUn_NW_020190692v1	5001	6000	1000	*	hypo	0	0	-38.1697	chrUn_NW_020190692v1	5043	5111	69	+	repeats:5500947	NA	NA	NA	Btaurus_custom_repeats	(TCCC)n	56
chrUn_NW_020190692v1	5001	6000	1000	*	hypo	0	0	-38.1697	chrUn_NW_020190692v1	5166	5210	45	+	repeats:5500948	NA	NA	NA	Btaurus_custom_repeats	(CCGC)n	56
chrUn_NW_020190692v1	5001	6000	1000	*	hypo	0	0	-38.1697	chrUn_NW_020190692v1	5340	5364	25	+	repeats:5500949	NA	NA	NA	Btaurus_custom_repeats	(GTCGC)n	56
chrUn_NW_020190692v1	5001	6000	1000	*	hypo	0	0	-38.1697	chrUn_NW_020190692v1	1	15655	15655	*	inter:13901	NA	NA	NA	Btaurus_custom_inter	NA	56
