# Supplementary material for: Methylome and transcriptome data integration reveals potential roles of DNA methylation and candidate biomarkers of cow Streptococcus uberis subclinical mastitis
Source: J Anim Sci Biotechnol. 2022 Nov 7;13:136. doi: 10.1186/s40104-022-00779-z (PMC9639328; doi:10.1186/s40104-022-00779-z)
Supplement: Supplementary file 12 — Additional file 12: Table S7. Functional enrichment of genes harboring at least 15 DMCs. [file 40104_2022_779_MOESM12_ESM.xlsx]

## Sheet: TableS7a_gene_promtoer
Category	Term	Count	Percentage	PValue	List.Total	Pop.Hits	Pop.Total	Fold.Enrichment	Bonferroni	Benjamini	FDR	Genes
GOTERM_CC_DIRECT	GO:0005829~cytosol	70	9.42127	2.46433e-05	631	1025	15461	1.67333	0.00927205	0.00931519	0.00931519	FAF1	CTNND1	ICA1	CHM	HSF2BP	ABCA12	SH3RF1	ALKBH8	GHR	PPP3CA	PSTPIP2	PDE4B	CPNE3	PHACTR1	ARFIP1	PRKG1	TP63	RGS7	CAST	PRKCH	PRKCE	STX8	PRMT3	PRKCA	KCNAB1	MAT1A	PEX1	LARP4B	ARFGAP3	APBB1IP	ARHGAP10	TBC1D5	ALDH1A1	DPYD	MYH9	LCP1	PLCB1	CFTR
GOTERM_CC_DIRECT	GO:0031234~extrinsic component of cytoplasmic side of plasma membrane	11	1.48048	6.54011e-05	631	55	15461	4.90048	0.0244193	0.0123608	0.0123608	BLK	ITK	FER	YES1	KCNIP1	SYK	STYK1	KRAS	KCNAB1	TYK2	TGM3
GOTERM_MF_DIRECT	GO:0005524~ATP binding	80	10.7672	2.20976e-05	534	1224	13095	1.60278	0.0126913	0.0127724	0.0127724	ITK	SCYL3	FLT1	CLPB	CHD9	RTCA	TTF2	ABCA12	FARS2	RPS6KA5	KIF5C	AKT3	NARS2	KIF21A	EPHB1	PRKACB	PRKG1	ABCG8	ABCG5	PRKCH	SYK	DAPK1	PRKCB	PRKCE	ITPK1	DDX10	PRKCA	MAT1A	PEX1	TYK2	KSR2	GTF2F2	RUNX1	RAD51B	NAV3	PRKD3	NME7	MYH9
GOTERM_MF_DIRECT	GO:0005516~calmodulin binding	12	1.61507	7.43055e-05	534	67	13095	4.39208	0.0420409	0.0214743	0.0214743	CAMK2B	MYO1D	PPP3CA	CAMK2D	SYT1	MYO10	PDE1A	KCNQ3	KCNN2	PLCB1	SLC8A1	KCNH1
KEGG_PATHWAY	bta04724:Glutamatergic synapse	20	2.69179	2.43623e-08	280	113	7550	4.77244	5.77385e-06	5.79823e-06	4.92118e-06	GRIA1	PRKCB	GRIK3	ITPR1	ITPR2	GRIK4	CACNA1A	PRKCA	GRIK2	ADCY8	PLD1	GRM3	PPP3CA	GNG2	GRM7	GNG7	GRM8	DLGAP1	PLCB1	PRKACB
KEGG_PATHWAY	bta04728:Dopaminergic synapse	20	2.69179	1.92043e-07	280	128	7550	4.21317	4.55133e-05	2.28532e-05	1.93964e-05	CAMK2B	GRIA1	CAMK2D	PRKCB	ITPR1	CACNA1B	ITPR2	CACNA1A	PRKCA	PPP2R5C	PPP3CA	MAPK8	GNG2	PPP2R5E	KIF5C	GNG7	AKT3	PLCB1	PRKACB	SCN1A
KEGG_PATHWAY	bta04725:Cholinergic synapse	18	2.42261	4.7769e-07	280	110	7550	4.41234	0.000113206	3.78967e-05	3.21644e-05	CAMK2B	CHRM3	CAMK2D	PRKCB	ITPR1	CACNA1B	ITPR2	CACNA1A	PRKCA	ADCY8	GNG2	KCNQ1	GNG7	AKT3	KCNQ3	KRAS	PLCB1	PRKACB
KEGG_PATHWAY	bta04720:Long-term potentiation	13	1.74966	3.57561e-06	280	65	7550	5.39286	0.000847063	0.000212749	0.000180568	CAMK2B	GRIA1	CAMK2D	CREBBP	PRKCB	ITPR1	ITPR2	PRKCA	ADCY8	PPP3CA	KRAS	PLCB1	PRKACB
KEGG_PATHWAY	bta04971:Gastric acid secretion	13	1.74966	1.08224e-05	280	72	7550	4.86855	0.00256163	0.000449717	0.000381692	CAMK2B	CHRM3	CAMK2D	PRKCB	ITPR1	ITPR2	PRKCA	ADCY8	KCNQ1	SLC26A7	PLCB1	PRKACB	CFTR
KEGG_PATHWAY	bta04713:Circadian entrainment	15	2.01884	1.13374e-05	280	97	7550	4.16973	0.00268337	0.000449717	0.000381692	CAMK2B	GRIA1	GUCY1A2	CAMK2D	PRKCB	ITPR1	PRKCA	ADCY8	GNG2	RPS6KA5	GNG7	NOS1AP	PLCB1	PRKACB	PRKG1
KEGG_PATHWAY	bta04270:Vascular smooth muscle contraction	16	2.15343	2.91947e-05	280	119	7550	3.62545	0.00689536	0.000992619	0.000842475	GUCY1A2	PPP1R12A	PRKCH	PRKCB	PRKCE	ITPR1	ITPR2	PRKCA	ADCY8	KCNU1	KCNMB2	KCNMA1	GNA12	PLCB1	PRKACB	PRKG1
KEGG_PATHWAY	bta04911:Insulin secretion	13	1.74966	4.19582e-05	280	82	7550	4.27483	0.00989502	0.00124826	0.00105944	CAMK2B	CHRM3	CAMK2D	PRKCB	PRKCA	ADCY8	KCNU1	KCNMB2	KCNMA1	KCNN2	PLCB1	PRKACB	RAPGEF4
KEGG_PATHWAY	bta04730:Long-term depression	11	1.48048	5.10455e-05	280	59	7550	5.02724	0.0120252	0.00134987	0.00114569	GRIA1	GUCY1A2	PRKCB	GNA12	ITPR1	ITPR2	CACNA1A	PRKCA	KRAS	PLCB1	PRKG1
KEGG_PATHWAY	bta04022:cGMP-PKG signaling pathway	18	2.42261	7.41408e-05	280	159	7550	3.05256	0.0174185	0.00176455	0.00149764	GUCY1A2	PPP1R12A	TRPC6	PRKCE	ITPR1	ITPR2	ATP2B1	ADCY8	SLC8A1	PPP3CA	KCNU1	KCNMB2	AKT3	KCNMA1	GNA12	GTF2IRD1	PLCB1	PRKG1
KEGG_PATHWAY	bta04723:Retrograde endocannabinoid signaling	14	1.88425	0.000108651	280	104	7550	3.62981	0.0254229	0.00235081	0.00199523	GRIA1	PRKCB	ITPR1	CACNA1B	ITPR2	CACNA1A	PRKCA	ADCY8	MAPK8	GNG2	GNG7	PLCB1	PRKACB	MGLL
KEGG_PATHWAY	bta04922:Glucagon signaling pathway	13	1.74966	0.000180401	280	95	7550	3.68985	0.0418577	0.00357796	0.00303676	CAMK2B	CAMK2D	CREBBP	ITPR1	ITPR2	ACACB	ACACA	PPP3CA	AKT3	SIK2	PPARA	PLCB1	PRKACB
KEGG_PATHWAY	bta04970:Salivary secretion	12	1.61507	0.000217818	280	83	7550	3.89845	0.0503185	0.00398775	0.00338456	CHRM3	GUCY1A2	PRKCB	KCNMA1	ITPR1	ITPR2	PRKCA	ATP2B1	ADCY8	PLCB1	PRKACB	PRKG1
KEGG_PATHWAY	bta04921:Oxytocin signaling pathway	16	2.15343	0.000283044	280	145	7550	2.97537	0.0648899	0.00481175	0.00408392	CAMK2B	GUCY1A2	CAMK2D	PPP1R12A	PRKCB	CACNA2D1	ITPR1	CACNA2D3	ITPR2	PRKCA	ADCY8	PPP3CA	KRAS	PLCB1	CACNG3	PRKACB
KEGG_PATHWAY	bta05200:Pathways in cancer	30	4.03769	0.00032798	280	398	7550	2.03248	0.0747989	0.00520396	0.0044168	RB1	RALB	CTBP2	LAMA4	LEF1	LPAR1	LAMC1	ADCY8	MAPK8	GNG2	GNG7	RASSF5	GNA12	AKT3	CTNNA3	PRKACB	ARNT2	CREBBP	FZD3	DAPK1	PRKCB	ZBTB16	PRKCA	NFKB1	RUNX1	FGF14	CDK6	KRAS	PLCB1	FGF12
KEGG_PATHWAY	bta04750:Inflammatory mediator regulation of TRP channels	13	1.74966	0.00042442	280	104	7550	3.37054	0.0957133	0.00631324	0.0053583	CAMK2B	CAMK2D	PRKCH	PRKCB	PRKCE	ITPR1	ITPR2	PRKCA	ADCY8	MAPK8	ASIC2	PLCB1	PRKACB
KEGG_PATHWAY	bta04261:Adrenergic signaling in cardiomyocytes	15	2.01884	0.00047317	280	136	7550	2.974	0.106106	0.00662438	0.00562237	CAMK2B	CAMK2D	CACNA2D1	CACNA2D3	ATP2B1	PPP2R5C	ADCY8	RPS6KA5	PPP2R5E	KCNQ1	AKT3	PLCB1	CACNG3	PRKACB	RAPGEF4
KEGG_PATHWAY	bta04310:Wnt signaling pathway	15	2.01884	0.00050989	280	137	7550	2.95229	0.113855	0.00674188	0.0057221	CAMK2B	CAMK2D	CREBBP	FZD3	CTBP2	PRKCB	LEF1	PRKCA	PRICKLE1	PPP3CA	MAPK8	TBL1XR1	TBL1X	PLCB1	PRKACB
KEGG_PATHWAY	bta04020:Calcium signaling pathway	18	2.42261	0.000596117	280	189	7550	2.56803	0.13179	0.00726173	0.00616332	CAMK2B	CHRM3	CAMK2D	PRKCB	LOC509513	PDE1A	ITPR1	CACNA1B	ITPR2	CACNA1A	PRKCA	ATP2B1	ADCY8	CACNA1E	SLC8A1	PPP3CA	PLCB1	PRKACB
KEGG_PATHWAY	bta04925:Aldosterone synthesis and secretion	11	1.48048	0.00061023	280	79	7550	3.75452	0.134691	0.00726173	0.00616332	CAMK2B	CAMK2D	PRKCB	PRKD3	PRKCE	ITPR1	ITPR2	PRKCA	ADCY8	PLCB1	PRKACB
KEGG_PATHWAY	bta04015:Rap1 signaling pathway	19	2.5572	0.000917234	280	214	7550	2.39403	0.19546	0.0103953	0.00882292	FLT1	RALB	PRKCB	LOC509513	CTNND1	LPAR1	PRKCA	ADCY8	EFNA5	APBB1IP	FGF14	PRKD3	RASSF5	AKT3	RAPGEF1	KRAS	PLCB1	FGF12	RAPGEF4
KEGG_PATHWAY	bta04024:cAMP signaling pathway	18	2.42261	0.00100868	280	198	7550	2.4513	0.212725	0.0109121	0.0092615	CAMK2B	GRIA1	CAMK2D	CREBBP	VIPR2	PPP1R12A	ATP2B1	ADCY8	PLD1	NFKB1	MAPK8	FSHR	AKT3	PDE4B	PPARA	PRKACB	CFTR	RAPGEF4
KEGG_PATHWAY	bta04014:Ras signaling pathway	20	2.69179	0.00107246	280	235	7550	2.29483	0.224547	0.0110976	0.00941896	FLT1	RALB	PRKCB	LOC509513	PRKCA	KSR2	EFNA5	PLD1	NFKB1	MAPK8	FGF14	GNG2	GNG7	RASSF5	AKT3	KRAS	RGL1	FGF12	PRKACB	PAK5
KEGG_PATHWAY	bta04071:Sphingolipid signaling pathway	13	1.74966	0.00153186	280	120	7550	2.92113	0.304643	0.0148256	0.0125831	CERS6	PRKCB	PRKCE	PRKCA	PPP2R5C	PLD1	NFKB1	MAPK8	PPP2R5E	AKT3	GNA12	KRAS	PLCB1
KEGG_PATHWAY	bta04540:Gap junction	11	1.48048	0.00155731	280	89	7550	3.33266	0.308831	0.0148256	0.0125831	GUCY1A2	PRKCB	LPAR1	ITPR1	ITPR2	PRKCA	KRAS	ADCY8	PLCB1	PRKACB	PRKG1
KEGG_PATHWAY	bta04972:Pancreatic secretion	11	1.48048	0.00275461	280	96	7550	3.08966	0.479905	0.0243364	0.0206553	CHRM3	PRKCB	KCNQ1	KCNMA1	ITPR1	ITPR2	PRKCA	ATP2B1	ADCY8	PLCB1	CFTR
KEGG_PATHWAY	bta04010:MAPK signaling pathway	20	2.69179	0.00276085	280	255	7550	2.11485	0.480676	0.0243364	0.0206553	PTPRR	PRKCB	CACNA2D1	CACNA1B	CACNA2D3	CACNA1A	PRKCA	CACNA1E	NFKB1	PPP3CA	MAPK8	FGF14	RPS6KA5	AKT3	GNA12	KRAS	FGF12	CACNG3	PRKACB	MAP4K3
KEGG_PATHWAY	bta04916:Melanogenesis	11	1.48048	0.00345326	280	99	7550	2.99603	0.559497	0.0293527	0.0249128	CAMK2B	CAMK2D	CREBBP	FZD3	PRKCB	LEF1	PRKCA	KRAS	ADCY8	PLCB1	PRKACB
KEGG_PATHWAY	bta04726:Serotonergic synapse	12	1.61507	0.00361599	280	116	7550	2.78941	0.576221	0.0294936	0.0250324	GNG2	PRKCB	GNG7	ITPR1	CACNA1B	ITPR2	CACNA1A	PRKCA	KCNN2	KRAS	PLCB1	PRKACB
KEGG_PATHWAY	bta04918:Thyroid hormone synthesis	9	1.21131	0.00371768	280	69	7550	3.51708	0.586349	0.0294936	0.0250324	TG	PRKCB	ITPR1	ITPR2	PRKCA	TTF2	ADCY8	PLCB1	PRKACB
KEGG_PATHWAY	bta04666:Fc gamma R-mediated phagocytosis	10	1.3459	0.00397101	280	85	7550	3.17227	0.610543	0.0304871	0.0258756	SCIN	MYO10	SYK	PRKCB	PRKCE	INPP5D	AKT3	PRKCA	ASAP1	PLD1
KEGG_PATHWAY	bta05223:Non-small cell lung cancer	8	1.07672	0.00429012	280	56	7550	3.85204	0.639025	0.0309794	0.0262935	RB1	CDK6	PRKCB	RASSF5	AKT3	PRKCA	KRAS	FHIT
KEGG_PATHWAY	bta04912:GnRH signaling pathway	10	1.3459	0.00429547	280	86	7550	3.13538	0.639484	0.0309794	0.0262935	CAMK2B	CAMK2D	MAPK8	ITPR1	ITPR2	KRAS	ADCY8	PLCB1	PLD1	PRKACB
KEGG_PATHWAY	bta04727:GABAergic synapse	10	1.3459	0.00464026	280	87	7550	3.09934	0.667894	0.0324818	0.0275686	GNG2	PRKCB	GNG7	PLCL1	CACNA1B	CACNA1A	PRKCA	ADCY8	PRKACB	TRAK2
KEGG_PATHWAY	bta05032:Morphine addiction	10	1.3459	0.00718394	280	93	7550	2.89939	0.818906	0.0488508	0.0414616	GNG2	PRKCB	PDE1A	GNG7	PDE4B	CACNA1B	CACNA1A	PRKCA	ADCY8	PRKACB
[truncated: 42 more columns]

## Sheet: TableS7b_gene
Category	Term	Count	%	PValue	Genes	List Total	Pop Hits	Pop Total	Fold Enrichment	Bonferroni	Benjamini	FDR
GOTERM_BP_DIRECT	GO:0050804~modulation of synaptic transmission	14	1.91781	5.58213e-08	539977, 286852, 532553, 534731, 530042, 537171, 615226, 282648, 505504, 100138017, 613606, 282410, 505370, 526363	639	52	16614	7	0.000122632	0.000122584	0.000122584
GOTERM_BP_DIRECT	GO:0034765~regulation of ion transmembrane transport	16	2.19178	2.75552e-06	537277, 535990, 519644, 617930, 353113, 784876, 282608, 533065, 282648, 281696, 281884, 537813, 281881, 282410, 512457, 282573	639	94	16614	4.42553	0.0060356	0.00302556	0.00302556
GOTERM_CC_DIRECT	GO:0005829~cytosol	144	19.726	4.95683e-08	514134, 781788, 319097, 540948, 337916, 515187, 618622, 614786, 614787, 539035, 539275, 507837, 507329, 506753, 613606, 533964, 505542, 520387, 281067, 783572, 100336456, 530858, 507041, 521918, 536337, 537304, 533861, 527979, 533188, 533187, 522967, 280805, 613567, 519251, 533617, 616704, 281615, 526133, 767990, 533853, 528315, 281452, 505771, 281057, 507792, 541078, 529124, 347700, 511802, 6182…	660	2892	20519	1.54802	2.17107e-05	2.17109e-05	2.05708e-05
GOTERM_CC_DIRECT	GO:0005737~cytoplasm	175	23.9726	1.97715e-07	781788, 514013, 540667, 513688, 338052, 319097, 407151, 526999, 515187, 618622, 533177, 614786, 529905, 507837, 100296635, 613724, 615508, 787651, 790891, 505542, 533445, 510205, 506231, 538617, 524061, 530858, 507041, 539204, 511773, 327705, 513432, 533861, 527979, 519892, 533980, 522967, 613600, 615745, 519251, 519372, 533617, 533853, 281696, 445419, 512457, 512854, 540885, 541458, 520639, 5351…	660	3786	20519	1.43704	8.65955e-05	4.32996e-05	4.10259e-05
GOTERM_CC_DIRECT	GO:0098978~glutamatergic synapse	24	3.28767	4.81108e-07	538148, 539977, 286852, 100139490, 535017, 614880, 532553, 534731, 530042, 537171, 615226, 529618, 538496, 530999, 280897, 281511, 281278, 281730, 526435, 282641, 511049, 541056, 505370, 517728	660	215	20519	3.47044	0.000210703	7.02417e-05	6.65532e-05
GOTERM_CC_DIRECT	GO:0030424~axon	23	3.15068	9.50478e-07	539126, 538255, 100299092, 535017, 537777, 534731, 317697, 337925, 618028, 533188, 522967, 281615, 504415, 281511, 280873, 281941, 445419, 281278, 280872, 281881, 282651, 541099, 541056	660	207	20519	3.45438	0.000416223	0.000104077	9.86121e-05
GOTERM_CC_DIRECT	GO:0005794~Golgi apparatus	50	6.84932	2.60676e-06	514013, 537536, 515340, 533451, 535030, 505622, 507169, 512029, 508373, 530858, 507041, 282030, 286772, 532695, 533861, 281696, 507632, 615819, 528315, 506466, 281057, 510272, 618286, 537595, 540563, 538602, 514554, 539295, 614203, 540923, 532778, 618792, 617340, 615681, 407768, 535346, 540355, 517451, 614554, 533166, 767602, 616537, 505757, 281511, 282004, 521387, 508100, 529260, 282241, 537918	660	755	20519	2.0589	0.00114111	0.000228352	0.000216361
GOTERM_CC_DIRECT	GO:0098685~Schaffer collateral - CA1 synapse	11	1.50685	1.20501e-05	280897, 100138017, 286852, 338052, 535017, 317697, 511049, 537171, 505370, 538496, 507837	660	57	20519	5.99971	0.00526406	0.000879655	0.000833463
GOTERM_CC_DIRECT	GO:0098686~hippocampal mossy fiber to CA3 synapse	7	0.958904	5.15433e-05	537312, 613606, 338052, 535017, 505370, 526363, 615226	660	22	20519	9.89208	0.0223236	0.00322514	0.00305578
GOTERM_CC_DIRECT	GO:0043025~neuronal cell body	16	2.19178	0.000125861	514134, 404177, 535990, 517433, 617930, 784876, 522967, 615226, 529618, 538771, 614976, 281969, 531710, 767990, 445419, 282410	660	153	20519	3.25118	0.0536383	0.00689087	0.00652902
GOTERM_CC_DIRECT	GO:0008076~voltage-gated potassium channel complex	10	1.36986	0.000152582	541458, 535990, 526133, 534568, 281884, 617222, 281881, 281123, 282573, 784876	660	62	20519	5.01442	0.0646516	0.00742567	0.00703574
GOTERM_CC_DIRECT	GO:0099061~integral component of postsynaptic density membrane	7	0.958904	0.000220842	531405, 530999, 100139490, 523645, 511049, 529618, 538496	660	28	20519	7.77235	0.0922077	0.0096729	0.00916496
GOTERM_CC_DIRECT	GO:0048471~perinuclear region of cytoplasm	30	4.10959	0.000313669	518833, 512450, 537810, 317697, 539295, 378474, 504499, 280872, 533687, 510301, 508251, 510704, 530858, 507041, 282030, 286772, 338100, 100124505, 281918, 613567, 534629, 529405, 512817, 767990, 528315, 541099, 508100, 282001, 347700, 282241	660	449	20519	2.07724	0.128386	0.0124897	0.0118339
GOTERM_CC_DIRECT	GO:0005938~cell cortex	12	1.64384	0.000399108	281878, 535362, 281478, 508844, 507622, 281696, 520387, 540450, 537748, 522967, 512659, 281935	660	101	20519	3.69379	0.160412	0.0145674	0.0138025
GOTERM_CC_DIRECT	GO:0005891~voltage-gated calcium channel complex	6	0.821918	0.000446448	282648, 519644, 282410, 353113, 100124505, 282608	660	21	20519	8.88268	0.177649	0.0150419	0.014252
GOTERM_CC_DIRECT	GO:0005887~integral component of plasma membrane	47	6.43836	0.000672581	536341, 617196, 535017, 537777, 617930, 407151, 538360, 530042, 618028, 519486, 613556, 785924, 407132, 503620, 281685, 505563, 281884, 520189, 281881, 282651, 281067, 281584, 518905, 535362, 536495, 539126, 539204, 286772, 515437, 534731, 509974, 516087, 337925, 518168, 280805, 525618, 522371, 282886, 525643, 281136, 537813, 282641, 511800, 514537, 541056, 509230, 281172	660	869	20519	1.68147	0.255237	0.0210422	0.0199372
GOTERM_CC_DIRECT	GO:0030672~synaptic vesicle membrane	9	1.23288	0.00133252	535352, 527014, 281511, 533635, 510256, 535346, 616320, 529618, 538430	660	67	20519	4.17619	0.442355	0.0389096	0.0368664
GOTERM_MF_DIRECT	GO:0005524~ATP binding	83	11.3699	5.57994e-07	533057, 537171, 504408, 533372, 539275, 788066, 532713, 519181, 529631, 790891, 534611, 281067, 281584, 540076, 536759, 507041, 536495, 539126, 515338, 518488, 513432, 512740, 518168, 617007, 519892, 617325, 767944, 522967, 504439, 281935, 519251, 535163, 507632, 509259, 513626, 404108, 505771, 541078, 347700, 528870, 511802, 520639, 538447, 338471, 535017, 539570, 614641, 504824, 100137872, 7859…	601	1433	18228	1.7567	0.000396655	0.000396733	0.00039227
GOTERM_MF_DIRECT	GO:0005516~calmodulin binding	16	2.19178	4.24416e-05	404177, 287026, 286852, 540873, 337925, 525416, 784876, 522967, 281935, 281969, 532713, 281511, 281884, 537813, 281881, 508100	601	136	18228	3.56817	0.0297258	0.015088	0.0149182
GOTERM_MF_DIRECT	GO:0030165~PDZ domain binding	10	1.36986	0.000123489	100139490, 445419, 281136, 281067, 282641, 530042, 282001, 506264, 537690, 530858	601	59	18228	5.14058	0.0840619	0.029267	0.0289377
KEGG_PATHWAY	bta04724:Glutamatergic synapse	20	2.73973	1.18021e-08	535362, 287026, 618399, 286852, 535017, 514554, 532553, 317697, 538360, 615226, 529618, 281878, 282648, 282325, 281203, 282323, 526435, 541056, 282001, 526363	318	113	9007	5.01308	3.43442e-06	3.43442e-06	2.95053e-06
KEGG_PATHWAY	bta04725:Cholinergic synapse	18	2.46575	4.26346e-07	287026, 618399, 535017, 317697, 525416, 784876, 100137872, 281878, 282648, 532713, 282325, 281203, 281685, 282323, 281884, 282410, 282001, 541140	318	114	9007	4.47219	0.000124059	6.20334e-05	5.32933e-05
KEGG_PATHWAY	bta04720:Long-term potentiation	13	1.78082	4.26389e-06	287026, 286852, 535017, 317697, 525416, 529618, 281878, 532713, 282325, 505453, 282323, 282001, 541140	318	69	9007	5.33639	0.00124003	0.000310725	0.000266946
KEGG_PATHWAY	bta04728:Dopaminergic synapse	18	2.46575	4.27114e-06	287026, 618399, 286852, 317697, 525416, 100137872, 529618, 538771, 281878, 533617, 282648, 505757, 532713, 282325, 281203, 282323, 282410, 282001	318	134	9007	3.8047	0.00124213	0.000310725	0.000266946
KEGG_PATHWAY	bta04270:Vascular smooth muscle contraction	18	2.46575	7.78503e-06	515159, 287026, 535017, 317697, 518542, 281918, 613600, 281878, 524144, 282325, 534568, 282004, 282323, 404108, 538606, 282573, 282001, 507041	318	140	9007	3.64164	0.00226289	0.000453089	0.000389251
KEGG_PATHWAY	bta04713:Circadian entrainment	15	2.05479	1.08289e-05	287026, 539686, 618399, 535017, 317697, 525416, 529618, 613600, 504408, 532713, 282325, 281203, 282004, 282323, 282001	318	101	9007	4.20652	0.00314628	0.000500109	0.000429647
KEGG_PATHWAY	bta04971:Gastric acid secretion	13	1.78082	1.20301e-05	287026, 617196, 535017, 317697, 525416, 784876, 281878, 532713, 282325, 281685, 282323, 281067, 282001	318	76	9007	4.84488	0.00349466	0.000500109	0.000429647
KEGG_PATHWAY	bta04022:cGMP-PKG signaling pathway	19	2.60274	3.07847e-05	515159, 287026, 286852, 535017, 317697, 407151, 337925, 281918, 100137872, 613600, 281878, 524144, 534568, 282004, 282641, 538606, 282573, 507792, 507041	318	171	9007	3.1471	0.00891849	0.00111979	0.000962023
KEGG_PATHWAY	bta04911:Insulin secretion	13	1.78082	3.84145e-05	404177, 537312, 287026, 535017, 525416, 532713, 524144, 282325, 534568, 281685, 282323, 282573, 282001	318	85	9007	4.33189	0.0111166	0.00124207	0.00106707
KEGG_PATHWAY	bta04730:Long-term depression	11	1.50685	4.62555e-05	515159, 281878, 282648, 287026, 282325, 282004, 317697, 282001, 529618, 613600, 541140	318	61	9007	5.10759	0.0133705	0.00134603	0.00115639
KEGG_PATHWAY	bta04261:Adrenergic signaling in cardiomyocytes	17	2.32877	7.23797e-05	537312, 287026, 535017, 519644, 337925, 525416, 784876, 282608, 100137872, 538496, 504408, 533617, 505757, 532713, 282323, 282641, 282001	318	150	9007	3.21004	0.020843	0.00191477	0.00164499
KEGG_PATHWAY	bta04020:Calcium signaling pathway	22	3.0137	0.000214525	539126, 286771, 287026, 286852, 535017, 317697, 337925, 525416, 532671, 353113, 281969, 281878, 282648, 503620, 532713, 282325, 509513, 281685, 282323, 282410, 282641, 282001	318	252	9007	2.47272	0.0605245	0.00520224	0.00446928
KEGG_PATHWAY	bta04922:Glucagon signaling pathway	13	1.78082	0.000253436	287026, 515338, 286852, 317697, 539570, 525416, 100137872, 281878, 532713, 505453, 282323, 281992, 281590	318	103	9007	3.57486	0.0711048	0.00567308	0.00487378
KEGG_PATHWAY	bta04921:Oxytocin signaling pathway	16	2.19178	0.00030993	287026, 286852, 535017, 519644, 317697, 525416, 282608, 538496, 613600, 281878, 532713, 282325, 282323, 538606, 282001, 541140	318	153	9007	2.96198	0.0862549	0.00601264	0.0051655
KEGG_PATHWAY	bta04072:Phospholipase D signaling pathway	16	2.19178	0.00030993	535362, 515159, 537312, 287026, 535017, 514554, 538360, 537171, 506607, 100137872, 505238, 281136, 541056, 282001, 515515, 541140	318	153	9007	2.96198	0.0862549	0.00601264	0.0051655
KEGG_PATHWAY	bta04310:Wnt signaling pathway	17	2.32877	0.000335503	536121, 287026, 535399, 286852, 515972, 525416, 614346, 785924, 532713, 785152, 282325, 505453, 445419, 282323, 281730, 520189, 282001	318	171	9007	2.81583	0.0930318	0.00610197	0.00524224
KEGG_PATHWAY	bta04925:Aldosterone synthesis and secretion	12	1.64384	0.000526664	281878, 532713, 287026, 282325, 538447, 282323, 535017, 317697, 282641, 525416, 282001, 507041	318	96	9007	3.54049	0.142127	0.00901525	0.00774506
KEGG_PATHWAY	bta04970:Salivary secretion	12	1.64384	0.000882397	281878, 287026, 282325, 282004, 281685, 282323, 535017, 317697, 282641, 282001, 282573, 613600	318	102	9007	3.33222	0.226547	0.0137547	0.0118167
KEGG_PATHWAY	bta00514:Other types of O-glycan biosynthesis	8	1.09589	0.000898071	505622, 533703, 539417, 615819, 508782, 614203, 282241, 789150	318	45	9007	5.03536	0.23007	0.0137547	0.0118167
KEGG_PATHWAY	bta04540:Gap junction	11	1.50685	0.00141221	281878, 287026, 282325, 282004, 282323, 535017, 281136, 317697, 282001, 613600, 541140	318	92	9007	3.38655	0.337175	0.0205477	0.0176527
KEGG_PATHWAY	bta04912:GnRH signaling pathway	11	1.50685	0.00153419	281878, 532713, 287026, 282325, 282323, 535017, 514554, 317697, 525416, 282001, 541140	318	93	9007	3.35014	0.360323	0.0208283	0.0178938
KEGG_PATHWAY	bta04360:Axon guidance	16	2.19178	0.00159343	519843, 286852, 520004, 537777, 513432, 615883, 534731, 407151, 518168, 525416, 616742, 539452, 532713, 445419, 282001, 541140	318	179	9007	2.53175	0.371273	0.0208283	0.0178938
KEGG_PATHWAY	bta04750:Inflammatory mediator regulation of TRP channels	12	1.64384	0.00164623	281878, 532713, 287026, 282325, 282323, 535017, 617930, 317697, 518542, 525416, 282001, 507041	318	110	9007	3.08988	0.380874	0.0208283	0.0178938
KEGG_PATHWAY	bta04929:GnRH secretion	9	1.23288	0.00189495	281878, 538255, 404177, 287026, 282325, 317697, 282001, 100137872, 541140	318	65	9007	3.92177	0.424177	0.0229763	0.0197391
KEGG_PATHWAY	bta05200:Pathways in cancer	33	4.52055	0.00274249	535399, 535017, 514554, 319097, 534401, 100137872, 504408, 780777, 532713, 529631, 281203, 534712, 507346, 533445, 511754, 529670, 541140, 515159, 287026, 618399, 540873, 539767, 532572, 525416, 616115, 505238, 282325, 282323, 505453, 445419, 281730, 281136, 282001	318	543	9007	1.72134	0.550294	0.0319226	0.0274249
KEGG_PATHWAY	bta04916:Melanogenesis	11	1.50685	0.00306374	532713, 287026, 282325, 535399, 282323, 505453, 445419, 535017, 525416, 282001, 541140	318	102	9007	3.05454	0.59054	0.0330203	0.028368
KEGG_PATHWAY	bta04972:Pancreatic secretion	11	1.50685	0.00306374	281878, 287026, 282325, 281685, 535017, 317697, 281067, 282641, 282001, 282573, 784876	318	102	9007	3.05454	0.59054	0.0330203	0.028368
KEGG_PATHWAY	bta04071:Sphingolipid signaling pathway	12	1.64384	0.00328545	515159, 533617, 505757, 287026, 282325, 514554, 282001, 616115, 100137872, 616901, 507041, 541140	318	120	9007	2.83239	0.616203	0.0341452	0.0293344
KEGG_PATHWAY	bta04726:Serotonergic synapse	12	1.64384	0.00350367	281878, 282648, 404177, 287026, 282325, 618399, 281203, 282323, 317697, 282410, 282001, 541140	318	121	9007	2.80898	0.639895	0.0351576	0.0302041
KEGG_PATHWAY	bta04928:Parathyroid hormone synthesis, secretion and action	11	1.50685	0.00378305	515159, 281878, 287026, 282325, 282886, 282323, 535017, 514554, 317697, 282001, 100124505	318	105	9007	2.96727	0.668111	0.0366956	0.0315254
KEGG_PATHWAY	bta05223:Non-small cell lung cancer	9	1.23288	0.0039603	282325, 534712, 539767, 282001, 511754, 100137872, 692183, 538771, 541140	318	73	9007	3.49199	0.684859	0.0371757	0.0319379
KEGG_PATHWAY	bta04015:Rap1 signaling pathway	17	2.32877	0.00423504	537312, 287026, 538447, 535017, 539767, 520454, 616742, 515187, 100137872, 533670, 503620, 505238, 282325, 509513, 281136, 282001, 541140	318	217	9007	2.21892	0.709169	0.0385124	0.0330863
KEGG_PATHWAY	bta04727:GABAergic synapse	10	1.36986	0.0045974	282648, 537873, 282325, 618399, 281203, 523970, 282323, 535017, 282410, 282001	318	91	9007	3.11252	0.738397	0.0405407	0.0348288
KEGG_PATHWAY	bta05032:Morphine addiction	10	1.36986	0.00494278	282648, 282325, 618399, 281203, 282323, 535017, 282410, 282001, 100124505, 281969	318	92	9007	3.07868	0.763526	0.0421849	0.0362414
KEGG_PATHWAY	bta04918:Thyroid hormone synthesis	9	1.23288	0.00507379	281878, 287026, 282325, 531369, 282323, 535017, 317697, 282001, 280706	318	76	9007	3.35415	0.772415	0.0421849	0.0362414
KEGG_PATHWAY	bta05017:Spinocerebellar ataxia	13	1.78082	0.00531878	287026, 535597, 317697, 517263, 519961, 615488, 100137872, 529618, 281878, 282648, 282325, 767990, 282001	318	146	9007	2.52199	0.788154	0.0429935	0.036936
KEGG_PATHWAY	bta04666:Fc gamma R-mediated phagocytosis	10	1.36986	0.00653001	507329, 282325, 281478, 327705, 514554, 282001, 515515, 100137872, 281935, 507041	318	96	9007	2.95041	0.851395	0.0513576	0.0441217
KEGG_PATHWAY	bta04010:MAPK signaling pathway	20	2.73973	0.00716647	515159, 286852, 536337, 519644, 616742, 616115, 353113, 282608, 100137872, 538496, 504408, 519251, 282648, 503620, 507624, 282325, 282323, 282410, 282001, 541140	318	292	9007	1.93999	0.876677	0.0544155	0.0467487
KEGG_PATHWAY	bta04723:Retrograde endocannabinoid signaling	13	1.78082	0.0072928	505290, 287026, 618399, 535017, 317697, 529618, 281878, 282648, 282325, 281203, 282323, 282410, 282001	318	152	9007	2.42244	0.88116	0.0544155	0.0467487

## Sheet: TableS7c
GO:0005829~cytosol
GO:0005524~ATP binding
GO:0005516~calmodulin binding
bta04724:Glutamatergic synapse
bta04728:Dopaminergic synapse
bta04725:Cholinergic synapse
bta04720:Long-term potentiation
bta04971:Gastric acid secretion
bta04713:Circadian entrainment
bta04270:Vascular smooth muscle contraction
bta04911:Insulin secretion
bta04730:Long-term depression
bta04022:cGMP-PKG signaling pathway
bta04723:Retrograde endocannabinoid signaling
bta04922:Glucagon signaling pathway
bta04970:Salivary secretion
bta04921:Oxytocin signaling pathway
bta05200:Pathways in cancer
bta04750:Inflammatory mediator regulation of TRP channels
bta04261:Adrenergic signaling in cardiomyocytes
bta04310:Wnt signaling pathway
bta04020:Calcium signaling pathway
bta04925:Aldosterone synthesis and secretion
bta04015:Rap1 signaling pathway
bta04071:Sphingolipid signaling pathway
bta04540:Gap junction
bta04972:Pancreatic secretion
bta04010:MAPK signaling pathway
bta04916:Melanogenesis
bta04726:Serotonergic synapse
bta04918:Thyroid hormone synthesis
bta04666:Fc gamma R-mediated phagocytosis
bta05223:Non-small cell lung cancer
bta04912:GnRH signaling pathway
bta04727:GABAergic synapse
bta05032:Morphine addiction
