# Supplementary material for: Methylome and transcriptome data integration reveals potential roles of DNA methylation and candidate biomarkers of cow Streptococcus uberis subclinical mastitis
Source: J Anim Sci Biotechnol. 2022 Nov 7;13:136. doi: 10.1186/s40104-022-00779-z (PMC9639328; doi:10.1186/s40104-022-00779-z)
Supplement: Supplementary file 13 — Additional file 13: Table S8. The list of differentially methylated haplotype blocks (dMHBs) and functional enrichment for hyper dMHBs. [file 40104_2022_779_MOESM13_ESM.xlsx]

## Sheet: TableS8a_dMHBs
	name	chr	start	end	dmc_num	dmr_num	ME35CT	ME41CT	ME72CT	ME58q3SU	ME79q2SU	MK2736q1SU	pvalue	diff	bin_14	padj_bin_14	type	geneID	TXNAME	geneName
NC_037329.1:27911955:27911972	chr2:27911955:27911972	chr2	27911955	27911972	0	0	0	0	0.0193122	0.228509	0.205882	0.228196	3.18067e-05	0.214425	1	0.0143448	transcripts;introns;CpG-deserts;genes	522103	NM_001075826	Bos taurus serine/threonine kinase 39 (STK39)	mRNA.
NC_037337.1:85966912:85966953	chr10:85966912:85966953	chr10	85966912	85966953	0	0	0.0360624	0.0128205	0.00617284	0.235107	0.256313	0.235845	6.4551e-05	0.22407	1	0.0145563	transcripts;introns;CpG-deserts;genes	539472	NM_001076165	Bos taurus apoptosis resistant E3 ubiquitin protein ligase 1 (AREL1)	mRNA.
NC_037338.1:28975303:28975354	chr11:28975303:28975354	chr11	28975303	28975354	0	0	0.284944	0.300752	0.246979	0.611812	0.5625	0.579208	0.000149614	0.306949	1	0.0181762	promoters;CpG-deserts;inter	NA	NM_001079613	Bos taurus ATPase H+ transporting V1 subunit E2 (ATP6V1E2)	mRNA.
NC_037335.1:112623075:112623120	chr8:112623075:112623120	chr8	112623075	112623120	0	0	0	0.0218254	0	0.252451	0.216182	0.221726	0.000217519	0.222845	1	0.0181762	CpG-deserts;inter	NA	NA	NA
NC_037343.1:28895565:28895650	chr16:28895565:28895650	chr16	28895565	28895650	0	0	0.0353801	0	0.0714286	0.419858	0.456305	0.458829	0.000248705	0.409395	1	0.0181762	transcripts;introns;repeats;CpG-deserts;genes	534017	NM_001102162	Bos taurus transmembrane protein 63A (TMEM63A)	mRNA.
NC_037349.1:52070428:52070465	chr22:52070428:52070465	chr22	52070428	52070465	0	0	0.887914	0.885365	0.849652	0.673741	0.632724	0.668885	0.000273803	-0.21586	1	0.0181762	CpG-deserts;inter	NA	NA	NA
NC_037336.1:23092433:23092452	chr9:23092433:23092452	chr9	23092433	23092452	0	0	0.00322581	0.0489854	0.0609789	0.292191	0.318898	0.345526	0.00030286	0.281142	1	0.0181762	transcripts;introns;repeats;CpG-deserts;genes	505648	NM_001045922	Bos taurus phosphoglucomutase 3 (PGM3)	mRNA.
NC_037346.1:61089435:61089480	chr19:61089435:61089480	chr19	61089435	61089480	0	0	0.174305	0.125	0.173651	0.438889	0.461268	0.507246	0.000347053	0.311482	1	0.0181762	repeats;CpG-deserts;inter	NA	NA	NA
NC_037332.1:32984279:32984330	chr5:32984279:32984330	chr5	32984279	32984330	1	0	0	0.01	0.00520833	0.285219	0.255503	0.266414	0.000376602	0.263976	1	0.0181762	repeats;CpG-deserts;inter	NA	NA	NA
NC_037335.1:24933501:24933605	chr8:24933501:24933605	chr8	24933501	24933605	0	0	0.004	0.0583333	0.0941458	0.398992	0.441364	0.475151	0.000411412	0.386343	1	0.0181762	repeats;CpG-deserts;inter	NA	NA	NA
NC_037352.1:8960369:8960416	chr25:8960369:8960416	chr25	8960369	8960416	0	0	0.957177	0.980463	0.932982	0.730492	0.775606	0.757828	0.000443322	-0.202232	1	0.0181762	repeats;CpG-deserts;inter	NA	NA	NA
NC_037344.1:69550257:69550271	chr17:69550257:69550271	chr17	69550257	69550271	0	0	0.670129	0.6419	0.688285	0.375253	0.421288	0.351876	0.000671827	-0.283966	1	0.0252495	transcripts;introns;CpG-shelves;repeats;genes	513295	NM_001101972	Bos taurus galactose-3-O-sulfotransferase 1 (GAL3ST1)	mRNA.
NC_037336.1:95189625:95189656	chr9:95189625:95189656	chr9	95189625	95189656	3	0	0	0.00694444	0.0225379	0.210765	0.257143	0.231217	0.00074512	0.223214	1	0.0258499	transcripts;introns;CpG-deserts;genes	281574	NM_174217	Bos taurus ezrin (EZR)	mRNA.
NC_037346.1:7781358:7781427	chr19:7781358:7781427	chr19	7781358	7781427	0	0	0.00557823	0.00199005	0.00183486	0.23077	0.222782	0.205283	0.000933527	0.216477	1	0.0268839	transcripts;introns;repeats;CpG-deserts;genes	507580	NM_001038512	Bos taurus coilin (COIL)	mRNA.
NC_037329.1:94745472:94745533	chr2:94745472:94745533	chr2	94745472	94745533	0	0	0.828871	0.852992	0.890993	0.632734	0.569004	0.632398	0.00100962	-0.24624	1	0.0268839	transcripts;introns;repeats;CpG-deserts;genes	531241	NM_001083458	Bos taurus ADAM metallopeptidase domain 23 (ADAM23)	mRNA.
NC_037344.1:58605873:58605958	chr17:58605873:58605958	chr17	58605873	58605958	0	0	0.0244669	0.0306554	0.128869	0.441964	0.54533	0.439394	0.00104331	0.414232	1	0.0268839	repeats;CpG-deserts;inter	NA	NA	NA
NC_037341.1:44859656:44859668	chr14:44859656:44859668	chr14	44859656	44859668	0	0	0.940833	0.906631	0.961742	0.659196	0.658009	0.724271	0.00105832	-0.25591	1	0.0268839	CpG-shelves;inter	NA	NA	NA
NC_037330.1:97688900:97688919	chr3:97688900:97688919	chr3	97688900	97688919	0	0	0.0641534	0.0203252	0.0865721	0.433349	0.432385	0.346296	0.00107297	0.346993	1	0.0268839	CpG-deserts;inter	NA	NA	NA
NC_037329.1:115622170:115622211	chr2:115622170:115622211	chr2	115622170	115622211	1	0	0.947341	0.97906	0.963461	0.779994	0.72492	0.760577	0.00117618	-0.208124	1	0.0274978	CpG-deserts;inter	NA	NA	NA
NC_037329.1:128100550:128100607	chr2:128100550:128100607	chr2	128100550	128100607	0	0	0.00438596	0	0.0404762	0.290079	0.238856	0.311728	0.00125795	0.265267	1	0.0274978	CpG-shelves;inter	NA	NA	NA
NC_037355.1:29799410:29799446	chr28:29799410:29799446	chr28	29799410	29799446	4	0	0	0.00149254	0.00208333	0.326058	0.363217	0.364977	0.00128039	0.350225	1	0.0274978	transcripts;exons;3UTR;CpG-deserts;genes	281408	NM_174147	Bos taurus plasminogen activator	urokinase (PLAU)	mRNA.
NC_037351.1:7353387:7353442	chr24:7353387:7353442	chr24	7353387	7353442	0	0	0.012	0.0155749	0.00172414	0.346292	0.341106	0.394485	0.00142899	0.350862	1	0.0278276	repeats;CpG-deserts;inter	NA	NA	NA
NC_037350.1:43042219:43042296	chr23:43042219:43042296	chr23	43042219	43042296	0	0	0.0776901	0	0.0398541	0.332116	0.367093	0.274477	0.00143168	0.285381	1	0.0278276	transcripts;exons;CpG-deserts;genes	507347	NM_001034295	Bos taurus sirtuin 5 (SIRT5)	mRNA; nuclear gene for mitochondrial product.
NC_037340.1:77806245:77806329	chr13:77806245:77806329	chr13	77806245	77806329	1	0	0.0874747	0.00377358	0.016067	0.335593	0.377137	0.376902	0.00148085	0.327439	1	0.0278276	CpG-shelves;inter	NA	NA	NA
NC_037344.1:58722229:58722290	chr17:58722229:58722290	chr17	58722229	58722290	0	0	0.95928	0.995495	0.947661	0.759596	0.797531	0.728598	0.00167019	-0.205571	1	0.0296946	transcripts;transcripts;introns;repeats;CpG-deserts;genes	517336	c(NM_001192468;NM_001369918);NM_001369918	NA;Bos taurus mediator complex subunit 13L (MED13L)	transcript variant 2	mRNA.
NC_037328.1:143943821:143943902	chr1:143943821:143943902	chr1	143943821	143943902	0	0	0.0693431	0.120668	0.0185619	0.471603	0.543636	0.404497	0.00180485	0.403721	1	0.0296946	CpG-shores;repeats;inter	NA	NA	NA
NC_037338.1:18837854:18837864	chr11:18837854:18837864	chr11	18837854	18837864	4	0	0.861349	0.990338	0.888481	0	0	0	0.00184275	-0.913389	1	0.0296946	transcripts;introns;CpG-deserts;genes	506264	NM_001205298	Bos taurus cysteine rich transmembrane BMP regulator 1 (CRIM1)	mRNA.
NC_037341.1:37140788:37140817	chr14:37140788:37140817	chr14	37140788	37140817	0	0	0.0415054	0.0786713	0.0965632	0.250555	0.320629	0.267774	0.00188812	0.207406	1	0.0296946	transcripts;introns;CpG-deserts;genes;transcripts;introns;CpG-deserts;genes	613423	NM_001099122	Bos taurus ubiquitin conjugating enzyme E2 W (UBE2W)	mRNA.
NC_037332.1:69942062:69942119	chr5:69942062:69942119	chr5	69942062	69942119	0	0	0.0874734	0.0025641	0.0593173	0.253349	0.311327	0.312207	0.00196613	0.242509	1	0.0296946	repeats;CpG-deserts;inter	NA	NA	NA
NC_037329.1:41151849:41151867	chr2:41151849:41151867	chr2	41151849	41151867	0	0	0.691443	0.762032	0.72671	0.901679	0.967842	0.969667	0.00197525	0.219668	1	0.0296946	CpG-deserts;inter	NA	NA	NA
NC_037330.1:3009764:3009814	chr3:3009764:3009814	chr3	3009764	3009814	0	0	0.0312358	0.0815798	0.00333333	0.271486	0.218594	0.277473	0.00212735	0.217135	1	0.0309495	transcripts;introns;CpG-deserts;genes	541028	NM_001192812	Bos taurus uridine-cytidine kinase 2 (UCK2)	mRNA.
NC_037341.1:48602372:48602390	chr14:48602372:48602390	chr14	48602372	48602390	0	0	0.199925	0.178095	0.107872	0.479365	0.403975	0.395634	0.00236537	0.264361	1	0.0333369	repeats;CpG-deserts;inter	NA	NA	NA
NC_037336.1:31630595:31630612	chr9:31630595:31630612	chr9	31630595	31630612	0	0	1	1	0.944279	0.778117	0.684897	0.72737	0.00247326	-0.251298	1	0.0338012	repeats;CpG-deserts;inter	NA	NA	NA
NC_037328.1:42989830:42989884	chr1:42989830:42989884	chr1	42989830	42989884	0	0	1	0.912145	0.944842	0.749328	0.68531	0.654167	0.00259201	-0.256061	1	0.0343371	repeats;CpG-deserts;inter	NA	NA	NA
NC_037336.1:42353897:42353956	chr9:42353897:42353956	chr9	42353897	42353956	0	0	0.00775194	0.0138889	0.0820752	0.394729	0.278633	0.356166	0.00271681	0.308604	1	0.0343371	transcripts;introns;repeats;CpG-deserts;genes	535263	NM_001102184	Bos taurus Scm polycomb group protein like 4 (SCML4)	mRNA.
NC_037341.1:69474805:69474849	chr14:69474805:69474849	chr14	69474805	69474849	1	0	0.00297619	0.0967172	0.00980392	0.373753	0.350058	0.319703	0.00274087	0.311339	1	0.0343371	transcripts;introns;CpG-deserts;genes	100124522	NM_001102556	Bos taurus integrator complex subunit 8 (INTS8)	mRNA.
NC_037348.1:384112:384141	chr21:384112:384141	chr21	384112	384141	0	0	0.124091	0.190915	0.0994972	0.432703	0.394517	0.382449	0.00294157	0.265055	1	0.0358553	repeats;CpG-deserts;inter	NA	NA	NA
NC_037352.1:37175960:37176019	chr25:37175960:37176019	chr25	37175960	37176019	2	0	0.102516	0.0779635	0.00123457	0.31642	0.36452	0.29661	0.00326333	0.265279	1	0.0382815	CpG-deserts;inter	NA	NA	NA
NC_037341.1:26388904:26388934	chr14:26388904:26388934	chr14	26388904	26388934	1	0	0.00925926	0.124838	0.00462963	0.511297	0.509259	0.464753	0.00333533	0.448861	1	0.0382815	repeats;CpG-deserts;inter	NA	NA	NA
NC_037341.1:8222730:8222747	chr14:8222730:8222747	chr14	8222730	8222747	0	0	0	0.0102041	0.0741533	0.214802	0.280556	0.204237	0.00353464	0.205079	1	0.0382815	transcripts;introns;repeats;CpG-deserts;genes	280706	NM_173883	Bos taurus thyroglobulin (TG)	mRNA.
NC_037354.1:37119209:37119246	chr27:37119209:37119246	chr27	37119209	37119246	0	0	0.00238095	0.00845564	0.0689039	0.311865	0.296674	0.315189	0.0035486	0.281329	1	0.0382815	CpG-deserts;inter	NA	NA	NA
NC_037356.1:29222449:29222474	chr29:29222449:29222474	chr29	29222449	29222474	0	0	0.351494	0.260475	0.227294	0.625339	0.603238	0.541422	0.00363914	0.310245	1	0.0382815	repeats;CpG-deserts;inter	NA	NA	NA
NC_037346.1:49445717:49445758	chr19:49445717:49445758	chr19	49445717	49445758	0	0	0.00900901	0.0951282	0.00641026	0.315549	0.244444	0.260338	0.00377539	0.236595	1	0.0382815	CpG-deserts;inter	NA	NA	NA
NC_037338.1:64987595:64987682	chr11:64987595:64987682	chr11	64987595	64987682	0	0	0.960062	0.871489	0.912597	0.674713	0.741681	0.707341	0.00380136	-0.206804	1	0.0382815	CpG-deserts;inter	NA	NA	NA
NC_037330.1:14983391:14983465	chr3:14983391:14983465	chr3	14983391	14983465	0	0	0.0105629	0	0.123763	0.412495	0.477448	0.325103	0.00385229	0.36024	1	0.0382815	transcripts;exons;introns;CpG-deserts;genes	526125	NM_001192625	Bos taurus gon-4-like (C. elegans) (GON4L)	mRNA.
NC_037329.1:97837243:97837302	chr2:97837243:97837302	chr2	97837243	97837302	0	0	0	0.0814815	0.00757576	0.277116	0.226645	0.229911	0.00407442	0.214872	1	0.0382815	transcripts;introns;repeats;CpG-deserts;genes	533764	NM_001098079	Bos taurus ribulose-5-phosphate-3-epimerase (RPE)	mRNA.
NC_037331.1:88915818:88915843	chr4:88915818:88915843	chr4	88915818	88915843	0	0	0.283188	0.440032	0.334314	0.670092	0.78772	0.694658	0.0040847	0.364979	1	0.0382815	repeats;CpG-deserts;inter	NA	NA	NA
NC_037332.1:110475835:110475890	chr5:110475835:110475890	chr5	110475835	110475890	0	0	0.00537634	0	0.00292398	0.220881	0.271562	0.22848	0.00408739	0.237541	1	0.0382815	promoters;CpG-shores;inter	NA	NM_001103094	Bos taurus chromobox 6 (CBX6)	mRNA.
NC_037331.1:94659807:94659870	chr4:94659807:94659870	chr4	94659807	94659870	1	0	1	1	0.909344	0.697596	0.775676	0.726227	0.00424147	-0.236615	1	0.0382815	CpG-deserts;inter	NA	NA	NA
NC_037332.1:10633365:10633407	chr5:10633365:10633407	chr5	10633365	10633407	1	0	0.046798	0.00574713	0.0669764	0.348319	0.486581	0.431922	0.00433448	0.382433	1	0.0382815	CpG-deserts;inter	NA	NA	NA
NC_037338.1:74421170:74421263	chr11:74421170:74421263	chr11	74421170	74421263	0	0	0	0	0.0769231	0.222222	0.285714	0.2	0.00440601	0.210338	1	0.0382815	transcripts;exons;introns;CpG-deserts;genes	767930	NM_001077003	Bos taurus centromere protein O (CENPO)	mRNA.
NC_037345.1:12841648:12841667	chr18:12841648:12841667	chr18	12841648	12841667	0	0	0.308081	0.28854	0.383333	0.598859	0.686931	0.558058	0.00475229	0.287965	1	0.0382815	CpG-deserts;inter	NA	NA	NA
NC_037348.1:28744263:28744317	chr21:28744263:28744317	chr21	28744263	28744317	0	0	0.993413	0.952554	0.984829	0.760583	0.811183	0.726761	0.00481169	-0.210756	1	0.0382815	CpG-deserts;inter	NA	NA	NA
NC_037329.1:126494880:126494944	chr2:126494880:126494944	chr2	126494880	126494944	2	0	0.108866	0.0244157	0.178183	0.421185	0.506483	0.465946	0.005039	0.360717	1	0.0382815	repeats;CpG-deserts;inter	NA	NA	NA
NC_037355.1:19036068:19036125	chr28:19036068:19036125	chr28	19036068	19036125	4	0	0.00188679	0	0.00181818	0.273017	0.344624	0.289973	0.00507333	0.301303	1	0.0382815	repeats;CpG-deserts;inter;repeats;CpG-deserts;inter	NA	NA	NA
NC_037337.1:55083359:55083413	chr10:55083359:55083413	chr10	55083359	55083413	0	0	0.00410256	0.00935961	0.0166786	0.290055	0.330915	0.254514	0.00509056	0.281781	1	0.0382815	transcripts;introns;CpG-deserts;genes	618035	NM_001101270	Bos taurus RAB27A	member RAS oncogene family (RAB27A)	mRNA.
NC_037337.1:77200607:77200670	chr10:77200607:77200670	chr10	77200607	77200670	0	0	0.10393	0.0025641	0.0015873	0.382888	0.251951	0.329876	0.00517855	0.285544	1	0.0382815	CpG-deserts;inter	NA	NA	NA
NC_037329.1:109317358:109317417	chr2:109317358:109317417	chr2	109317358	109317417	0	0	0.996454	0.904082	0.9334	0.7762	0.75288	0.701515	0.00520385	-0.201113	1	0.0382815	repeats;CpG-deserts;inter	NA	NA	NA
NC_037343.1:55250011:55250095	chr16:55250011:55250095	chr16	55250011	55250095	0	0	0.023	0.0757914	0.173322	0.496846	0.425741	0.352418	0.00532906	0.334298	1	0.0382815	transcripts;exons;CpG-deserts;genes	617314	NM_001206272	Bos taurus zinc finger and BTB domain containing 37 (ZBTB37)	mRNA.
NC_037341.1:2868817:2868862	chr14:2868817:2868862	chr14	2868817	2868862	1	0	0.505152	0.566838	0.595161	0.780553	0.750002	0.861478	0.00548093	0.241627	1	0.0382815	transcripts;introns;CpG-deserts;genes	506270	NM_001075250	Bos taurus PTK2 protein tyrosine kinase 2 (PTK2)	mRNA.
NC_037349.1:18265758:18265765	chr22:18265758:18265765	chr22	18265758	18265765	0	0	0.130511	0.0047619	0.0750577	0.333333	0.472564	0.353798	0.00549914	0.316455	1	0.0382815	CpG-deserts;inter	NA	NA	NA
NC_037332.1:50781821:50781885	chr5:50781821:50781885	chr5	50781821	50781885	0	0	0.0956043	0.00793651	0	0.263071	0.310435	0.212866	0.00554695	0.22761	1	0.0382815	transcripts;introns;CpG-deserts;genes	614880	NM_001193049	Bos taurus protein phosphatase	Mg2+/Mn2+ dependent 1H (PPM1H)	mRNA.
NC_037357.1:106035320:106035414	chrX:106035320:106035414	chrX	106035320	106035414	2	0	0.325758	0.111111	0.126984	0.875661	0.795505	0.866667	0.00559575	0.657993	1	0.0382815	repeats;CpG-deserts;inter	NA	NA	NA
NC_037328.1:119155129:119155213	chr1:119155129:119155213	chr1	119155129	119155213	0	0	0	0.00462963	0.00724638	0.282811	0.278598	0.350174	0.00560589	0.299902	1	0.0382815	transcripts;introns;repeats;CpG-deserts;genes	280812	NM_001045867	Bos taurus glycogenin 1 (GYG1)	mRNA.
NW_020190815.1:15803:15828	chrUn_NW_020190815v1:15803:15828	chrUn_NW_020190815v1	15803	15828	0	0	0.733333	0.729885	0.736508	0.947368	1	0.944444	0.00563475	0.230696	1	0.0382815	CpG-deserts;inter;repeats;CpG-deserts;inter;repeats;CpG-deserts;inter;repeats	NA	NA	NA
NC_037346.1:56825435:56825488	chr19:56825435:56825488	chr19	56825435	56825488	5	0	0.699213	0.557887	0.616543	1	1	0.946121	0.0056396	0.357493	1	0.0382815	repeats;CpG-deserts;inter	NA	NA	NA
NW_020190942.1:12491:12496	chrUn_NW_020190942v1:12491:12496	chrUn_NW_020190942v1	12491	12496	0	0	0.711404	0.627381	0.688578	1	1	1	0.00593284	0.324212	1	0.0382815	CpG-deserts;inter;repeats	NA	NA	NA
NC_037328.1:73412052:73412066	chr1:73412052:73412066	chr1	73412052	73412066	0	0	0	0.00387597	0.00520833	0.225173	0.289356	0.237637	0.00598146	0.247694	1	0.0382815	CpG-deserts;inter	NA	NA	NA
NC_037328.1:11160578:11160622	chr1:11160578:11160622	chr1	11160578	11160622	0	0	0.883493	0.909965	0.987025	0.75278	0.654293	0.696621	0.00600498	-0.225597	1	0.0382815	repeats;CpG-deserts;inter	NA	NA	NA
NC_037338.1:44761048:44761143	chr11:44761048:44761143	chr11	44761048	44761143	0	0	0	0	0.00282486	0.284314	0.216861	0.243392	0.00614403	0.247247	1	0.0382815	transcripts;introns;repeats;CpG-deserts;genes	540281	NM_001083495	Bos taurus LIM zinc finger domain containing 1 (LIMS1)	mRNA.
NC_037332.1:109461888:109461973	chr5:109461888:109461973	chr5	109461888	109461973	0	0	0.0042328	0.00384615	0.0441053	0.230882	0.338579	0.305385	0.00616136	0.274221	1	0.0382815	transcripts;introns;CpG-shelves;repeats;genes	534634	NM_001035408	Bos taurus golgi associated	gamma adaptin ear containing	ARF binding protein 1 (GGA1)	mRNA.
NC_037336.1:95293230:95293303	chr9:95293230:95293303	chr9	95293230	95293303	0	0	0.0042735	0	0.0246032	0.211257	0.278833	0.207358	0.00620594	0.222857	1	0.0382815	repeats;CpG-deserts;inter	NA	NA	NA
NC_037346.1:58292813:58292824	chr19:58292813:58292824	chr19	58292813	58292824	0	0	0.10404	0	0	0.260238	0.277431	0.381488	0.00625912	0.271705	1	0.0382815	transcripts;introns;repeats;CpG-deserts;genes	615681	NM_001076390	Bos taurus solute carrier family 39 member 11 (SLC39A11)	mRNA.
NC_037336.1:93281615:93281654	chr9:93281615:93281654	chr9	93281615	93281654	0	0	0.0199214	0.0294118	0.111949	0.264404	0.291667	0.220833	0.00628735	0.205207	1	0.0382815	repeats;CpG-deserts;inter	NA	NA	NA
NC_037342.1:83177950:83177999	chr15:83177950:83177999	chr15	83177950	83177999	0	0	0.371021	0.425528	0.46806	0.12747	0.114189	0.106895	0.00639503	-0.305352	1	0.0382815	CpG-deserts;inter	NA	NA	NA
NC_037332.1:40729108:40729174	chr5:40729108:40729174	chr5	40729108	40729174	1	0	0	0.00555556	0.0204248	0.211978	0.283009	0.287662	0.00659851	0.252223	1	0.0382815	CpG-deserts;inter	NA	NA	NA
NC_037338.1:102602233:102602279	chr11:102602233:102602279	chr11	102602233	102602279	0	0	0.183977	0.0614268	0.161159	0.534861	0.373275	0.460626	0.00667159	0.320733	1	0.0382815	repeats;CpG-deserts;inter	NA	NA	NA
NC_037344.1:17703027:17703115	chr17:17703027:17703115	chr17	17703027	17703115	5	1	0.12472	0.195026	0	0.58158	0.847536	0.874194	0.00682506	0.661188	1	0.0382815	repeats;CpG-deserts;inter	NA	NA	NA
NC_037337.1:103153992:103154070	chr10:103153992:103154070	chr10	103153992	103154070	0	0	0.828631	0.862745	0.745355	0.525339	0.497619	0.482937	0.0068301	-0.310279	1	0.0382815	CpG-deserts;inter	NA	NA	NA
NC_037329.1:94122213:94122221	chr2:94122213:94122221	chr2	94122213	94122221	0	0	0.957034	1	1	0.766883	0.736363	0.830618	0.00697857	-0.207723	1	0.0382815	transcripts;introns;CpG-deserts;genes	541004	NM_001193237	Bos taurus neuropilin 2 (NRP2)	mRNA.
NC_037353.1:39032826:39032860	chr26:39032826:39032860	chr26	39032826	39032860	0	0	0	0.103877	0	0.277727	0.355108	0.229845	0.00739753	0.252934	1	0.0382815	repeats;repeats;CpG-deserts;inter	NA	NA	NA
NC_037349.1:42632794:42632811	chr22:42632794:42632811	chr22	42632794	42632811	0	0	0.803104	0.72598	0.683333	0.481088	0.561012	0.468534	0.00743415	-0.233928	1	0.0382815	CpG-deserts;inter	NA	NA	NA
NC_037349.1:32346763:32346788	chr22:32346763:32346788	chr22	32346763	32346788	0	0	0.959477	0.915397	1	0.755556	0.73309	0.7309	0.00744669	-0.218443	1	0.0382815	repeats;CpG-deserts;inter	NA	NA	NA
NC_037350.1:15240843:15240858	chr23:15240843:15240858	chr23	15240843	15240858	0	0	0.0887579	0.179762	0.201584	0.453175	0.371586	0.349572	0.00755083	0.234743	1	0.0382815	CpG-shores;inter	NA	NA	NA
NC_037341.1:39270303:39270324	chr14:39270303:39270324	chr14	39270303	39270324	0	0	1	0.929953	0.915947	0.746825	0.714123	0.727977	0.00763663	-0.218992	1	0.0382815	repeats;CpG-deserts;inter	NA	NA	NA
NC_037346.1:23168974:23169052	chr19:23168974:23169052	chr19	23168974	23169052	0	0	0.0513889	0.144065	0.0939265	0.274929	0.389336	0.303846	0.00764795	0.226244	1	0.0382815	transcripts;introns;repeats;repeats;CpG-deserts;genes	516411	NM_001205827	Bos taurus SMG6 nonsense mediated mRNA decay factor (SMG6)	mRNA.
NC_037350.1:18594286:18594309	chr23:18594286:18594309	chr23	18594286	18594309	0	0	0.124467	0.00396825	0.135137	0.34871	0.432904	0.316364	0.00767175	0.278135	1	0.0382815	transcripts;introns;CpG-deserts;genes	618133	NM_001105008	Bos taurus SPT3 homolog	SAGA and STAGA complex component (SUPT3H)	mRNA.
NC_037344.1:69005516:69005535	chr17:69005516:69005535	chr17	69005516	69005535	1	0	0.0035461	0	0.0778966	0.208932	0.307302	0.209428	0.0077304	0.214739	1	0.0382815	transcripts;introns;repeats;CpG-deserts;genes	535099	NM_001081605	Bos taurus myotubularin related protein 3 (MTMR3)	mRNA.
NC_037338.1:62515426:62515465	chr11:62515426:62515465	chr11	62515426	62515465	0	0	0.00775194	0	0.115341	0.284769	0.41342	0.282581	0.00787715	0.285892	1	0.0382815	repeats;CpG-deserts;inter;downstream	535054	NM_001078004	Bos taurus pellino E3 ubiquitin protein ligase 1 (PELI1)	mRNA.
NC_037353.1:31349937:31349986	chr26:31349937:31349986	chr26	31349937	31349986	0	0	0.944974	0.875341	0.922464	0.672602	0.590011	0.715098	0.00790499	-0.255022	1	0.0382815	transcripts;introns;repeats;CpG-deserts;genes	525419	NM_001192613	Bos taurus RNA binding motif protein 20 (RBM20)	mRNA.
NC_037357.1:137839877:137839946	chrX:137839877:137839946	chrX	137839877	137839946	0	0	0.890882	1	1	0.769697	0.656015	0.731783	0.00790936	-0.244462	1	0.0382815	repeats;repeats;CpG-deserts;inter	NA	NA	NA
NC_037341.1:47722904:47722959	chr14:47722904:47722959	chr14	47722904	47722959	0	0	0.993815	0.886251	0.976959	0.70986	0.709615	0.777712	0.00791057	-0.219946	1	0.0382815	CpG-deserts;inter	NA	NA	NA
NC_037338.1:44881661:44881733	chr11:44881661:44881733	chr11	44881661	44881733	1	0	0.299071	0.0322581	0.0972222	0.616106	0.852318	0.617892	0.00793135	0.552588	1	0.0382815	CpG-deserts;inter	NA	NA	NA
NC_037342.1:41880670:41880765	chr15:41880670:41880765	chr15	41880670	41880765	0	0	0.0291718	0.135456	0	0.370783	0.330291	0.274387	0.00797884	0.270277	1	0.0382815	transcripts;exons;3UTR;repeats;CpG-deserts;genes	286870	NM_001099859	Bos taurus eukaryotic translation initiation factor 4 gamma 2 (EIF4G2)	mRNA.
NC_037351.1:4104189:4104214	chr24:4104189:4104214	chr24	4104189	4104214	0	0	0.462538	0.385004	0.359075	0.56532	0.681622	0.658234	0.0082117	0.232853	1	0.0389839	CpG-deserts;inter	NA	NA	NA
NC_037350.1:12478311:12478403	chr23:12478311:12478403	chr23	12478311	12478403	0	0	0.00641026	0.125924	0.0303644	0.459207	0.542871	0.33848	0.00833306	0.39262	1	0.039148	repeats;repeats;CpG-deserts;inter	NA	NA	NA
NC_037338.1:15866779:15866817	chr11:15866779:15866817	chr11	15866779	15866817	5	1	0.124541	0.0977742	0.358974	0.66682	0.788103	0.816388	0.00853412	0.56334	1	0.039358	transcripts;introns;CpG-deserts;genes	510559	NM_001103091	Bos taurus latent transforming growth factor beta binding protein 1 (LTBP1)	mRNA.
NC_037357.1:36248530:36248584	chrX:36248530:36248584	chrX	36248530	36248584	0	0	0.166667	0.333333	0	0.8	1	0.666667	0.00864057	0.655556	1	0.039358	transcripts;introns;repeats;CpG-deserts;genes	512009	NM_001192307	Bos taurus GRB2 associated binding protein 3 (GAB3)	mRNA.
NC_037328.1:149624785:149624873	chr1:149624785:149624873	chr1	149624785	149624873	0	0	0.160573	0.122319	0.034905	0.402474	0.293229	0.33701	0.00871881	0.238305	1	0.039358	transcripts;introns;CpG-deserts;genes	532989	NM_001206014	Bos taurus dual specificity tyrosine phosphorylation regulated kinase 1A (DYRK1A)	mRNA.
NC_037340.1:42610370:42610410	chr13:42610370:42610410	chr13	42610370	42610410	0	0	0	0.106989	0.0271605	0.243839	0.291755	0.208204	0.0087327	0.203216	1	0.039358	transcripts;introns;repeats;CpG-deserts;genes	535740	NM_001035413	Bos taurus adipocyte plasma membrane associated protein (APMAP)	mRNA.
NC_037352.1:20110563:20110657	chr25:20110563:20110657	chr25	20110563	20110657	0	0	0.00701754	0.00384615	0.00338983	0.284889	0.342721	0.396797	0.00901711	0.336718	1	0.039358	transcripts;introns;CpG-deserts;genes	787067	NM_001080367	Bos taurus methyltransferase like 9 (METTL9)	mRNA.
NC_037336.1:91085357:91085400	chr9:91085357:91085400	chr9	91085357	91085400	0	0	0	0.10119	0.0106383	0.211429	0.334141	0.254076	0.00921917	0.229272	1	0.039358	CpG-deserts;inter	NA	NA	NA
NC_037354.1:34039040:34039051	chr27:34039040:34039051	chr27	34039040	34039051	2	0	0.00406504	0.15402	0.0267677	0.497312	0.4401	0.306667	0.00930472	0.353075	1	0.039358	repeats;repeats;CpG-deserts;inter	NA	NA	NA
NC_037337.1:84529112:84529180	chr10:84529112:84529180	chr10	84529112	84529180	2	0	0.0984061	0	0	0.411359	0.467427	0.281142	0.00943898	0.353841	1	0.039358	transcripts;exons;CpG-shelves;genes	537916	NM_001206112	Bos taurus zinc finger FYVE-type containing 1 (ZFYVE1)	mRNA.
NC_037351.1:33826929:33826958	chr24:33826929:33826958	chr24	33826929	33826958	0	0	0.162403	0.0704657	0.135981	0.372934	0.449415	0.308198	0.00954596	0.253899	1	0.039358	repeats;CpG-deserts;inter	NA	NA	NA
NC_037348.1:19941160:19941220	chr21:19941160:19941220	chr21	19941160	19941220	0	0	0	0	0.0423077	0.384016	0.415995	0.272367	0.00995793	0.343357	1	0.039358	transcripts;introns;repeats;CpG-deserts;genes	512150	NM_001104975	Bos taurus myeloid-associated differentiation marker-like (LOC512150)	mRNA.
NC_037347.1:37948872:37948923	chr20:37948872:37948923	chr20	37948872	37948923	0	0	0.419598	0.384461	0.288996	0.547078	0.610054	0.645833	0.0100618	0.236637	1	0.039358	repeats;CpG-deserts;inter	NA	NA	NA
NC_037328.1:19472018:19472070	chr1:19472018:19472070	chr1	19472018	19472070	1	0	0	0	0.00833333	0.210698	0.29463	0.227978	0.0103457	0.241657	1	0.039358	transcripts;introns;repeats;CpG-deserts;genes	281733	NM_174298	Bos taurus CXADR Ig-like cell adhesion molecule (CXADR)	mRNA.
NC_037328.1:89830844:89830930	chr1:89830844:89830930	chr1	89830844	89830930	1	0	0.0797218	0.00179695	0.00172117	0.344122	0.383533	0.229578	0.0103892	0.291331	1	0.039358	CpG-deserts;inter	NA	NA	NA
NC_037334.1:23033040:23033073	chr7:23033040:23033073	chr7	23033040	23033073	0	0	0	0.00537634	0.0761145	0.31016	0.413633	0.255077	0.0104274	0.299126	1	0.039358	CpG-deserts;inter;CpG-deserts;inter	NA	NA	NA
NC_037346.1:21792200:21792225	chr19:21792200:21792225	chr19	21792200	21792225	0	0	0	0	0.00308642	0.220147	0.240714	0.168052	0.0104433	0.208609	1	0.039358	transcripts;introns;CpG-deserts;genes	515556	NM_001046204	Bos taurus ABR activator of RhoGEF and GTPase (ABR)	mRNA.
NC_037338.1:78744611:78744672	chr11:78744611:78744672	chr11	78744611	78744672	0	0	0	0.00126582	0.111377	0.297917	0.321223	0.201308	0.0105631	0.235935	1	0.039358	CpG-deserts;inter	NA	NA	NA
NC_037339.1:22199903:22199971	chr12:22199903:22199971	chr12	22199903	22199971	0	0	0.107519	0.110468	0.00714286	0.323191	0.356354	0.322623	0.0106535	0.259013	1	0.039358	repeats;CpG-deserts;inter	NA	NA	NA
NC_037340.1:53000023:53000053	chr13:53000023:53000053	chr13	53000023	53000053	0	0	0.00757576	0	0	0.348019	0.362424	0.254386	0.01075	0.319084	1	0.039358	CpG-deserts;inter	NA	NA	NA
NC_037331.1:55805510:55805535	chr4:55805510:55805535	chr4	55805510	55805535	0	0	0.877031	1	1	0.775412	0.666812	0.703305	0.0107615	-0.243834	1	0.039358	repeats;CpG-deserts;inter	NA	NA	NA
NC_037346.1:61584713:61584784	chr19:61584713:61584784	chr19	61584713	61584784	0	0	0.0441337	0.0483731	0.149394	0.383423	0.373671	0.250413	0.0107828	0.255202	1	0.039358	repeats;CpG-deserts;inter	NA	NA	NA
NC_037348.1:30450952:30451012	chr21:30450952:30451012	chr21	30450952	30451012	0	0	0.0375	0	0	0.303571	0.353395	0.225	0.0108076	0.281489	1	0.039358	CpG-deserts;inter	NA	NA	NA
NC_037332.1:99920534:99920571	chr5:99920534:99920571	chr5	99920534	99920571	2	0	0.00340136	0.00406504	0.010101	0.215054	0.307457	0.291589	0.0110118	0.265511	1	0.039358	repeats;CpG-deserts;inter	NA	NA	NA
NC_037338.1:31867819:31867829	chr11:31867819:31867829	chr11	31867819	31867829	0	0	0	0	0.1025	0.248874	0.184615	0.272835	0.0110933	0.201275	1	0.039358	repeats;CpG-deserts;inter	NA	NA	NA
NC_037354.1:32359645:32359668	chr27:32359645:32359668	chr27	32359645	32359668	0	0	0.77667	0.790584	0.673027	0.578107	0.504248	0.445395	0.0112811	-0.23751	1	0.039358	CpG-deserts;inter	NA	NA	NA
NC_037346.1:11739138:11739172	chr19:11739138:11739172	chr19	11739138	11739172	1	0	0.00292398	0.00252525	0.0343137	0.393465	0.32036	0.257607	0.011296	0.310556	1	0.039358	repeats;CpG-deserts;inter	NA	NA	NA
NC_037328.1:147091630:147091665	chr1:147091630:147091665	chr1	147091630	147091665	0	0	0	0.0369281	0.147744	0.266955	0.425152	0.34133	0.0113472	0.282922	1	0.039358	transcripts;introns;CpG-deserts;genes	529631	NM_001256578	Bos taurus RUNX family transcription factor 1 (RUNX1)	mRNA.
NC_037338.1:78485677:78485765	chr11:78485677:78485765	chr11	78485677	78485765	0	0	0.12381	0	0.0285438	0.313131	0.263164	0.31464	0.0114665	0.246194	1	0.039358	CpG-shores;inter	NA	NA	NA
NC_037357.1:130267736:130267798	chrX:130267736:130267798	chrX	130267736	130267798	0	0	0.370098	0.318122	0.423423	0.61071	0.728704	0.578081	0.0114874	0.268617	1	0.039358	CpG-deserts;inter	NA	NA	NA
NC_037333.1:117754371:117754409	chr6:117754371:117754409	chr6	117754371	117754409	0	0	0.00520833	0.0037037	0.118098	0.361111	0.368616	0.381452	0.0115546	0.328056	1	0.039358	transcripts;introns;repeats;CpG-deserts;genes	511496	NM_001024518	Bos taurus phosphatidylinositol glycan anchor biosynthesis class G (PIGG)	mRNA.
NC_037346.1:8221477:8221516	chr19:8221477:8221516	chr19	8221477	8221516	0	0	0.00689655	0.0182602	0	0.273107	0.186667	0.209752	0.011555	0.214789	1	0.039358	transcripts;introns;CpG-deserts;genes	505542	NM_001206656	Bos taurus musashi RNA binding protein 2 (MSI2)	mRNA.
NC_037354.1:15281235:15281261	chr27:15281235:15281261	chr27	15281235	15281261	0	0	0.275937	0.191667	0.180556	0.637668	0.571323	0.44984	0.011593	0.336891	1	0.039358	CpG-deserts;inter;CpG-deserts;inter	NA	NA	NA
NC_037339.1:19241122:19241165	chr12:19241122:19241165	chr12	19241122	19241165	0	0	0.01225	0.133561	0.028313	0.309638	0.419259	0.261835	0.0116235	0.272203	1	0.039358	CpG-deserts;inter;downstream	540719	NM_001192773	Bos taurus karyopherin subunit alpha 3 (KPNA3)	mRNA.
NC_037350.1:44482779:44482847	chr23:44482779:44482847	chr23	44482779	44482847	0	0	0	0.00163934	0.0289683	0.231063	0.304611	0.199483	0.0116556	0.23485	1	0.039358	CpG-deserts;inter	NA	NA	NA
NC_037348.1:11986864:11986906	chr21:11986864:11986906	chr21	11986864	11986906	0	0	0.918827	0.871753	0.863222	0.534151	0.656332	0.654762	0.0117221	-0.269519	1	0.039358	repeats;CpG-deserts;inter	NA	NA	NA
NC_037338.1:15130172:15130211	chr11:15130172:15130211	chr11	15130172	15130211	0	0	0.0504762	0.204762	0.029979	0.374344	0.618074	0.546503	0.0118036	0.417901	1	0.039358	transcripts;introns;CpG-deserts;genes	534211	NM_001206582	Bos taurus baculoviral IAP repeat containing 6 (BIRC6)	mRNA.
NC_037340.1:37643167:37643188	chr13:37643167:37643188	chr13	37643167	37643188	0	0	0.341149	0.483786	0.462293	0.212303	0.156417	0.123232	0.0118176	-0.265092	1	0.039358	transcripts;introns;repeats;CpG-deserts;genes	281968	NM_174413	Bos taurus proprotein convertase subtilisin/kexin type 2 (PCSK2)	mRNA.
NC_037342.1:30878180:30878245	chr15:30878180:30878245	chr15	30878180	30878245	0	0	0.0378472	0	0	0.252451	0.264762	0.16455	0.0118285	0.214639	1	0.039358	transcripts;introns;CpG-deserts;genes	516493	NM_001205830	Bos taurus POU class 2 homeobox 3 (POU2F3)	mRNA.
NC_037329.1:121309225:121309311	chr2:121309225:121309311	chr2	121309225	121309311	0	0	0.0862985	0	0.057218	0.43337	0.270976	0.417469	0.0118286	0.3261	1	0.039358	transcripts;introns;CpG-shelves;genes	100126052	NM_001105654	Bos taurus transmembrane protein 234 (TMEM234)	mRNA.
NC_037346.1:55964135:55964143	chr19:55964135:55964143	chr19	55964135	55964143	0	0	0	0	0	0.269616	0.251613	0.355759	0.0118713	0.292329	1	0.039358	CpG-shelves;repeats;inter	NA	NA	NA
NC_037340.1:80729255:80729285	chr13:80729255:80729285	chr13	80729255	80729285	0	0	0.56514	0.763016	0.63251	0.398601	0.271411	0.192332	0.0118961	-0.366107	1	0.039358	CpG-deserts;inter	NA	NA	NA
NC_037332.1:32143312:32143332	chr5:32143312:32143332	chr5	32143312	32143332	0	0	0.14152	0.0185185	0.0498188	0.280428	0.333081	0.2669	0.0119893	0.223517	1	0.039358	transcripts;exons;3UTR;CpG-deserts;genes	617269	NM_001076452	Bos taurus ankyrin repeat and SOCS box containing 8 (ASB8)	mRNA.
NC_037338.1:89054120:89054173	chr11:89054120:89054173	chr11	89054120	89054173	0	0	0.0469369	0.151568	0.036036	0.280193	0.427988	0.309524	0.012043	0.261055	1	0.039358	CpG-deserts;inter	NA	NA	NA
NC_037345.1:48015839:48015875	chr18:48015839:48015875	chr18	48015839	48015875	3	0	0	0	0	0.46388	0.345712	0.329195	0.012254	0.379596	1	0.0394418	repeats;CpG-deserts;inter;repeats;CpG-deserts;inter	NA	NA	NA
NC_037329.1:95461534:95461593	chr2:95461534:95461593	chr2	95461534	95461593	0	0	0	0	0.0926923	0.193115	0.337959	0.277336	0.0124454	0.238573	1	0.0394418	transcripts;introns;CpG-deserts;genes	537747	NM_001192919	Bos taurus Kruppel like factor 7 (KLF7)	mRNA.
NC_037344.1:65410453:65410497	chr17:65410453:65410497	chr17	65410453	65410497	0	0	0.00595238	0.0222222	0.135154	0.231683	0.355779	0.28303	0.0126216	0.235721	1	0.0394418	transcripts;introns;repeats;CpG-deserts;genes	282136	NM_174500	Bos taurus G protein-coupled receptor kinase 3 (GRK3)	mRNA.
NC_037332.1:68835927:68835940	chr5:68835927:68835940	chr5	68835927	68835940	0	0	0.994624	0.949168	0.917188	0.786351	0.662083	0.757902	0.0126449	-0.218215	1	0.0394418	transcripts;introns;CpG-deserts;genes	100270756	NM_001145202	Bos taurus chromosome 5 C12orf75 homolog (C5H12orf75)	mRNA.
NC_037339.1:35759156:35759175	chr12:35759156:35759175	chr12	35759156	35759175	1	0	0.0561869	0.00320513	0.00308642	0.303797	0.48247	0.368687	0.0128288	0.364158	1	0.0394418	transcripts;introns;CpG-deserts;genes	506392	NM_001098889	Bos taurus exportin 4 (XPO4)	mRNA.
NC_037347.1:62664420:62664487	chr20:62664420:62664487	chr20	62664420	62664487	1	0	0.0104403	0.126488	0.0316917	0.257379	0.412334	0.429405	0.0129187	0.310166	1	0.0394418	transcripts;introns;repeats;CpG-deserts;genes	518403	NM_001205847	Bos taurus ankyrin repeat domain 33B (ANKRD33B)	mRNA.
NC_037347.1:18503148:18503160	chr20:18503148:18503160	chr20	18503148	18503160	0	0	0.010101	0.0104167	0.089881	0.262794	0.437836	0.327614	0.0129492	0.305949	1	0.0394418	transcripts;exons;CpG-deserts;genes	614096	NM_001078042	Bos taurus ELOVL fatty acid elongase 7 (ELOVL7)	mRNA.
NC_037340.1:47223846:47223890	chr13:47223846:47223890	chr13	47223846	47223890	1	0	0	0.00740741	0.0242029	0.411574	0.269585	0.341069	0.0130366	0.330206	1	0.0394418	transcripts;introns;CpG-deserts;genes	783536	NM_001205430	Bos taurus solute carrier family 23 member 2 (SLC23A2)	mRNA.
NC_037350.1:17301081:17301112	chr23:17301081:17301112	chr23	17301081	17301112	0	0	0.00438596	0.0121951	0.0320513	0.236957	0.364773	0.298291	0.0131986	0.283796	1	0.0394418	CpG-deserts;inter	NA	NA	NA
NC_037348.1:58494738:58494750	chr21:58494738:58494750	chr21	58494738	58494750	1	0	0.0162142	0.00694444	0.0114943	0.211627	0.312884	0.252009	0.0133095	0.247289	1	0.0394418	CpG-deserts;inter	NA	NA	NA
NC_037338.1:44665263:44665307	chr11:44665263:44665307	chr11	44665263	44665307	0	0	0	0.0026455	0.083544	0.175092	0.310621	0.261866	0.013413	0.220463	1	0.0394418	transcripts;exons;CpG-deserts;genes	785768	NM_174592	Bos taurus RAN binding protein 2 (RANBP2)	mRNA.
NC_037340.1:33393831:33393903	chr13:33393831:33393903	chr13	33393831	33393903	1	0	0.0208333	0	0.0511259	0.210761	0.246825	0.335979	0.0134629	0.240535	1	0.0394418	repeats;repeats;CpG-deserts;inter	NA	NA	NA
NC_037339.1:68724497:68724544	chr12:68724497:68724544	chr12	68724497	68724544	0	0	0.00980392	0.0047619	0.00277778	0.269792	0.189255	0.198021	0.0135518	0.213242	1	0.0394418	CpG-deserts;inter	NA	NA	NA
NC_037340.1:53870146:53870191	chr13:53870146:53870191	chr13	53870146	53870191	0	0	0	0.0230246	0.00555556	0.166138	0.244258	0.258721	0.0137375	0.213512	1	0.0394418	transcripts;introns;CpG-shores;repeats;repeats;genes	534228	NM_001046375	Bos taurus pre-mRNA processing factor 6 (PRPF6)	mRNA.
NC_037348.1:61712837:61712906	chr21:61712837:61712906	chr21	61712837	61712906	0	0	0.3487	0.0522329	0.175562	0.795045	0.530911	0.787879	0.0137827	0.512447	1	0.0394418	transcripts;introns;CpG-deserts;genes	618880	NM_001038224	Bos taurus VRK serine/threonine kinase 1 (VRK1)	mRNA.
NC_037346.1:10688386:10688463	chr19:10688386:10688463	chr19	10688386	10688463	1	0	0.142303	0	0	0.266215	0.469106	0.427642	0.013889	0.34022	1	0.0394418	transcripts;introns;repeats;CpG-deserts;genes	508631	NM_001075368	Bos taurus vacuole membrane protein 1 (VMP1)	mRNA.
NC_037335.1:100834987:100835050	chr8:100834987:100835050	chr8	100834987	100835050	1	0	0.0494505	0.0307529	0.249872	0.417929	0.604755	0.466538	0.0139609	0.386382	1	0.0394418	CpG-deserts;inter	NA	NA	NA
NC_037345.1:39107821:39107884	chr18:39107821:39107884	chr18	39107821	39107884	0	0	0.0257143	0.177077	0.0155556	0.445319	0.483315	0.289289	0.0140118	0.333192	1	0.0394418	repeats;CpG-deserts;inter	NA	NA	NA
NW_020190344.1:3361:3368	chrUn_NW_020190344v1:3361:3368	chrUn_NW_020190344v1	3361	3368	0	0	0.730208	0.62357	0.551852	1	0.906912	0.85625	0.0140146	0.285844	1	0.0394418	CpG-deserts;inter;repeats	NA	NA	NA
NC_037338.1:47002347:47002420	chr11:47002347:47002420	chr11	47002347	47002420	0	0	0.00396825	0.0227273	0.00854701	0.194103	0.185104	0.270468	0.0140432	0.204811	1	0.0394418	repeats;CpG-deserts;inter	NA	NA	NA
NC_037335.1:7051583:7051620	chr8:7051583:7051620	chr8	7051583	7051620	0	0	0.875567	0.979247	1	0.791288	0.695486	0.646184	0.0140907	-0.240619	1	0.0394418	repeats;CpG-deserts;inter	NA	NA	NA
NC_037352.1:1503214:1503257	chr25:1503214:1503257	chr25	1503214	1503257	0	0	0	0.00520833	0.0899729	0.166457	0.252451	0.294258	0.0141061	0.205995	1	0.0394418	transcripts;exons;3UTR;CpG-shelves;genes	618441	NM_001034810	Bos taurus methionine sulfoxide reductase B1 (MSRB1)	mRNA.
NC_037334.1:108288312:108288407	chr7:108288312:108288407	chr7	108288312	108288407	0	0	0.0186147	0	0.206245	0.378843	0.558569	0.392386	0.014148	0.368313	1	0.0394418	CpG-shelves;inter	NA	NA	NA
NC_037351.1:60639253:60639296	chr24:60639253:60639296	chr24	60639253	60639296	1	0	0.147368	0.0306818	0.00588235	0.273151	0.463796	0.449953	0.0142537	0.334322	1	0.0394418	repeats;CpG-deserts;inter	NA	NA	NA
NC_037340.1:24067908:24067956	chr13:24067908:24067956	chr13	24067908	24067956	0	0	0.18254	0.253788	0.097619	0.439336	0.432647	0.609375	0.014255	0.315804	1	0.0394418	CpG-deserts;inter	NA	NA	NA
NC_037355.1:8444036:8444121	chr28:8444036:8444121	chr28	8444036	8444121	3	0	0.00909091	0.00694444	0.00641026	0.463675	0.588889	0.391558	0.0144631	0.473892	1	0.0394418	transcripts;exons;CpG-deserts;genes	281072	NM_174020	Bos taurus lysosomal trafficking regulator (LYST)	mRNA.
NC_037352.1:14798969:14799002	chr25:14798969:14799002	chr25	14798969	14799002	0	0	0.131712	0.136905	0.0144928	0.360438	0.515212	0.331945	0.014571	0.308162	1	0.0394418	CpG-deserts;inter	NA	NA	NA
NC_037330.1:53465514:53465590	chr3:53465514:53465590	chr3	53465514	53465590	0	0	0	0	0.119949	0.31701	0.311924	0.273026	0.0147424	0.26067	1	0.0394418	CpG-deserts;inter	NA	NA	NA
NC_037330.1:33348874:33348914	chr3:33348874:33348914	chr3	33348874	33348914	1	0	0.00406504	0	0.045641	0.182971	0.297504	0.207875	0.0147726	0.212882	1	0.0394418	CpG-shores;inter	NA	NA	NA
NC_037347.1:58567964:58568025	chr20:58567964:58568025	chr20	58567964	58568025	1	0	0.140625	0.10203	0.0102041	0.250789	0.306396	0.330769	0.0148323	0.211698	1	0.0394418	transcripts;exons;CpG-deserts;genes	534389	NM_001102171	Bos taurus OTU deubiquitinase with linear linkage specificity like (OTULINL)	mRNA.
NC_037337.1:92536616:92536684	chr10:92536616:92536684	chr10	92536616	92536684	0	0	0.0398099	0.161404	0.0684211	0.247126	0.327765	0.394444	0.0149307	0.233234	1	0.0394418	CpG-deserts;inter	NA	NA	NA
NC_037336.1:41345905:41345980	chr9:41345905:41345980	chr9	41345905	41345980	0	0	0.00387597	0	0.00308642	0.177227	0.258678	0.187325	0.0150614	0.205422	1	0.0394418	CpG-deserts;inter	NA	NA	NA
NC_037341.1:28211614:28211667	chr14:28211614:28211667	chr14	28211614	28211667	0	0	0.909038	0.886677	0.946324	0.776144	0.664258	0.66985	0.0152755	-0.210596	1	0.0394418	CpG-deserts;inter	NA	NA	NA
NC_037354.1:25911900:25911990	chr27:25911900:25911990	chr27	25911900	25911990	0	0	0.00617284	0	0.00555556	0.169841	0.263946	0.223765	0.01528	0.215275	1	0.0394418	CpG-deserts;inter	NA	NA	NA
NC_037330.1:116846229:116846243	chr3:116846229:116846243	chr3	116846229	116846243	0	0	0	0	0	0.191764	0.274153	0.191988	0.0152823	0.219302	1	0.0394418	CpG-shelves;repeats;inter	NA	NA	NA
NC_037344.1:65026114:65026165	chr17:65026114:65026165	chr17	65026114	65026165	0	0	0.82581	0.909036	0.930151	0.719841	0.589494	0.701811	0.015286	-0.21795	1	0.0394418	CpG-deserts;inter	NA	NA	NA
NC_037357.1:52435354:52435369	chrX:52435354:52435369	chrX	52435354	52435369	0	0	0.668301	0.661667	0.740741	0.442063	0.40649	0.545482	0.0154026	-0.225557	1	0.0394418	transcripts;introns;CpG-shores;genes	538442	NM_001099084	Bos taurus mortality factor 4 like 2 (MORF4L2)	mRNA.
NC_037328.1:154478074:154478114	chr1:154478074:154478114	chr1	154478074	154478114	0	0	0.724105	0.905138	0.840644	0.322226	0.563806	0.465158	0.0154137	-0.372899	1	0.0394418	transcripts;introns;CpG-shores;genes	614554	NM_001205489	Bos taurus TBC1 domain family member 5 (TBC1D5)	mRNA.
NC_037330.1:29538749:29538830	chr3:29538749:29538830	chr3	29538749	29538830	2	0	0.145957	0.00952381	0.104938	0.430061	0.649158	0.421296	0.0154817	0.413365	1	0.0394418	transcripts;exons;introns;CpG-deserts;genes	518992	NM_001192503	Bos taurus protein tyrosine phosphatase non-receptor type 22 (PTPN22)	mRNA.
NC_037334.1:18323960:18323975	chr7:18323960:18323975	chr7	18323960	18323975	0	0	0.0519397	0.0831807	0.126407	0.256588	0.406115	0.332041	0.0155844	0.244405	1	0.0394418	transcripts;introns;repeats;CpG-deserts;genes	534475	NM_001102172	Bos taurus regulatory factor X2 (RFX2)	mRNA.
NC_037341.1:19251368:19251388	chr14:19251368:19251388	chr14	19251368	19251388	3	0	0	0	0.00245098	0.213853	0.3335	0.302583	0.0156939	0.282495	1	0.0394418	repeats;CpG-deserts;inter	NA	NA	NA
NC_037352.1:6651115:6651137	chr25:6651115:6651137	chr25	6651115	6651137	0	0	0.996914	1	0.853724	0.713356	0.63244	0.714912	0.0157417	-0.26331	1	0.0394418	repeats;CpG-deserts;inter	NA	NA	NA
NC_037329.1:53662416:53662474	chr2:53662416:53662474	chr2	53662416	53662474	0	0	0.245211	0.156164	0.211711	0.00462963	0.00362319	0	0.0159655	-0.201611	1	0.0397203	promoters;CpG-deserts;inter	NA	NM_001105003	Bos taurus Rho GTPase activating protein 15 (ARHGAP15)	mRNA.
NC_037354.1:7209488:7209514	chr27:7209488:7209514	chr27	7209488	7209514	3	0	0	0.0977238	0.0661124	0.223758	0.385184	0.29944	0.016029	0.248182	1	0.0397203	CpG-deserts;inter	NA	NA	NA
NC_037350.1:17920076:17920097	chr23:17920076:17920097	chr23	17920076	17920097	0	0	0.0750577	0	0	0.168706	0.236708	0.308473	0.0164039	0.212944	1	0.0400982	CpG-deserts;inter	NA	NA	NA
NC_037352.1:33166560:33166666	chr25:33166560:33166666	chr25	33166560	33166666	7	0	0	0	0.15316	0.421053	0.438425	0.249867	0.0164488	0.318729	1	0.0400982	transcripts;introns;repeats;repeats;CpG-deserts;genes	508652	NM_001080903	Bos taurus replication factor C subunit 2 (RFC2)	mRNA.
NC_037354.1:37958022:37958068	chr27:37958022:37958068	chr27	37958022	37958068	0	0	0	0	0.037465	0.211161	0.350985	0.330065	0.0165676	0.284916	1	0.0400982	CpG-deserts;inter	NA	NA	NA
NC_037338.1:99117283:99117334	chr11:99117283:99117334	chr11	99117283	99117334	0	0	0.939769	0.997354	0.960251	0.595895	0.730567	0.735619	0.0166248	-0.278431	1	0.0400982	transcripts;introns;CpG-deserts;genes	540108	NM_001114156	Bos taurus spectrin alpha	non-erythrocytic 1 (SPTAN1)	mRNA.
NC_037334.1:1669127:1669147	chr7:1669127:1669147	chr7	1669127	1669147	4	0	0.0319977	0	0.0674091	0.235112	0.394619	0.290567	0.0166261	0.27363	1	0.0400982	repeats;repeats;CpG-deserts;inter	NA	NA	NA
NC_037338.1:67155994:67156013	chr11:67155994:67156013	chr11	67155994	67156013	0	0	0	0.0577186	0.0872606	0.190018	0.326038	0.24427	0.0169309	0.205115	1	0.0402712	transcripts;introns;CpG-deserts;genes	534994	NM_001046392	Bos taurus Rho GTPase activating protein 25 (ARHGAP25)	mRNA.
NC_037336.1:23684799:23684822	chr9:23684799:23684822	chr9	23684799	23684822	0	0	0.902083	1	1	0.690351	0.444444	0.508275	0.0169358	-0.419671	1	0.0402712	repeats;CpG-deserts;inter	NA	NA	NA
NC_037338.1:25496674:25496736	chr11:25496674:25496736	chr11	25496674	25496736	1	0	0.000573723	0.0014652	0.0203819	0.238892	0.368667	0.264886	0.0169657	0.283341	1	0.0402712	CpG-deserts;inter	NA	NA	NA
NC_037343.1:79369302:79369323	chr16:79369302:79369323	chr16	79369302	79369323	0	0	0.611111	0.429887	0.561012	0.19881	0.325878	0.243323	0.0170916	-0.278	1	0.0403575	repeats;CpG-deserts;inter	NA	NA	NA
NC_037336.1:103193234:103193266	chr9:103193234:103193266	chr9	103193234	103193266	2	0	0.000670691	0.000755858	0.0633235	0.209614	0.374744	0.289036	0.0174351	0.269548	1	0.0409543	CpG-shelves;inter	NA	NA	NA
NC_037353.1:30559080:30559172	chr26:30559080:30559172	chr26	30559080	30559172	0	0	0.987067	0.997175	0.876508	0.743744	0.697392	0.813683	0.0176337	-0.201977	1	0.0412061	repeats;CpG-deserts;inter	NA	NA	NA
NC_037357.1:15767904:15767991	chrX:15767904:15767991	chrX	15767904	15767991	0	0	0.557988	0.509588	0.366254	0.0579558	0.240244	0.203229	0.0178439	-0.3108	1	0.0413109	CpG-deserts;inter	NA	NA	NA
NC_037351.1:60899690:60899737	chr24:60899690:60899737	chr24	60899690	60899737	0	0	0	0	0.0246138	0.19697	0.279275	0.173445	0.0178617	0.208359	1	0.0413109	CpG-shelves;repeats;inter	NA	NA	NA
NC_037342.1:72494219:72494270	chr15:72494219:72494270	chr15	72494219	72494270	0	0	0.992063	0.920857	0.942599	0.660326	0.785658	0.633676	0.0181445	-0.25862	1	0.0417013	CpG-deserts;inter	NA	NA	NA
NC_037329.1:115575086:115575107	chr2:115575086:115575107	chr2	115575086	115575107	0	0	0.00877193	0.015873	0.15368	0.353226	0.530159	0.310491	0.0182353	0.338517	1	0.0417013	repeats;CpG-deserts;inter	NA	NA	NA
NC_037333.1:57198733:57198770	chr6:57198733:57198770	chr6	57198733	57198770	1	0	0.00131579	0.0102302	0.0642208	0.239464	0.356498	0.212331	0.0183079	0.244175	1	0.0417013	CpG-deserts;inter;CpG-deserts;inter	NA	NA	NA
NC_037349.1:6595810:6595884	chr22:6595810:6595884	chr22	6595810	6595884	0	0	0.127263	0.00965297	0.00616771	0.324185	0.384991	0.209622	0.0185085	0.258572	1	0.0417634	transcripts;introns;CpG-shores;genes	514456	NM_001100363	Bos taurus glycerol-3-phosphate dehydrogenase 1 like (GPD1L)	mRNA.
NC_037342.1:22039901:22039950	chr15:22039901:22039950	chr15	22039901	22039950	0	0	0.0299966	0.00757576	0.173021	0.25199	0.420839	0.364319	0.0185203	0.275518	1	0.0417634	transcripts;introns;CpG-deserts;genes	539570	NM_001192277	Bos taurus salt inducible kinase 2 (SIK2)	mRNA.
NC_037354.1:11422466:11422495	chr27:11422466:11422495	chr27	11422466	11422495	0	0	0.270341	0.221617	0.336667	0.713645	0.773109	0.530298	0.0187871	0.396143	1	0.0420159	repeats;CpG-deserts;inter	NA	NA	NA
NC_037355.1:7433400:7433450	chr28:7433400:7433450	chr28	7433400	7433450	0	0	0.022984	0.00520833	0.0352215	0.202273	0.293755	0.188854	0.0188817	0.207156	1	0.0420159	CpG-deserts;inter	NA	NA	NA
NC_037337.1:45795387:45795451	chr10:45795387:45795451	chr10	45795387	45795451	0	0	0.00225804	0.0985783	0	0.309396	0.266328	0.466099	0.0190008	0.313662	1	0.0420159	transcripts;introns;CpG-deserts;genes	527889	NM_001038146	Bos taurus casein kinase 1 gamma 1 (CSNK1G1)	mRNA.
NC_037334.1:5428475:5428551	chr7:5428475:5428551	chr7	5428475	5428551	0	0	0	0.00571429	0.0564286	0.231958	0.367902	0.23067	0.0191227	0.256129	1	0.0420159	transcripts;introns;repeats;CpG-deserts;genes	527829	NM_001102114	Bos taurus microtubule associated protein 1S (MAP1S)	mRNA.
NC_037334.1:11091298:11091338	chr7:11091298:11091338	chr7	11091298	11091338	0	0	0.132035	0.00416667	0.0220685	0.268133	0.21416	0.288462	0.0191817	0.204162	1	0.0420159	repeats;CpG-deserts;inter	NA	NA	NA
NC_037356.1:36313343:36313390	chr29:36313343:36313390	chr29	36313343	36313390	0	0	0.00416667	0.0104167	0.175397	0.3068	0.301704	0.466524	0.0193755	0.295016	1	0.0420159	CpG-deserts;inter	NA	NA	NA
NC_037331.1:49737446:49737460	chr4:49737446:49737460	chr4	49737446	49737460	2	0	0.00574713	0.00438596	0.0297619	0.240385	0.397854	0.370833	0.0195116	0.323059	1	0.0420159	transcripts;exons;CpG-deserts;genes	518004	NM_001075764	Bos taurus secreted frizzled related protein 4 (SFRP4)	mRNA.
NC_037342.1:29736077:29736128	chr15:29736077:29736128	chr15	29736077	29736128	0	0	0.528086	0.647576	0.521617	0.835238	0.79979	0.824778	0.0196634	0.254175	1	0.0420159	transcripts;introns;repeats;CpG-deserts;genes	508443	NM_001105343	Bos taurus ATP binding cassette subfamily G member 4 (ABCG4)	mRNA.
NC_037348.1:15080950:15081038	chr21:15080950:15081038	chr21	15080950	15081038	2	0	0.047504	0.0580484	0.369106	0.681481	0.549886	0.79876	0.0196743	0.51849	1	0.0420159	transcripts;introns;CpG-deserts;genes	407132	NM_001001134	Bos taurus solute carrier organic anion transporter family member 3A1 (SLCO3A1)	mRNA.
NC_037343.1:4801721:4801734	chr16:4801721:4801734	chr16	4801721	4801734	0	0	0.0104167	0.0135135	0	0.27402	0.164773	0.234883	0.0197019	0.216582	1	0.0420159	CpG-deserts;inter	NA	NA	NA
NC_037338.1:106422749:106422789	chr11:106422749:106422789	chr11	106422749	106422789	0	0	0.00204082	0	0.0105263	0.263169	0.302604	0.181848	0.019712	0.245018	1	0.0420159	CpG-shelves;repeats;inter	NA	NA	NA
NC_037334.1:10747896:10747926	chr7:10747896:10747926	chr7	10747896	10747926	0	0	0.0764354	0.00347222	0	0.167322	0.311806	0.227467	0.0197503	0.208896	1	0.0420159	repeats;CpG-deserts;inter	NA	NA	NA
NC_037345.1:35042294:35042358	chr18:35042294:35042358	chr18	35042294	35042358	0	0	0.0232558	0.161687	0.153704	0.384173	0.319916	0.363562	0.0199627	0.243002	1	0.0422624	transcripts;introns;CpG-shores;genes	282434	NM_174642	Bos taurus hydroxysteroid 11-beta dehydrogenase 2 (HSD11B2)	mRNA.
NC_037332.1:107214402:107214435	chr5:107214402:107214435	chr5	107214402	107214435	0	0	0.49148	0.620229	0.401984	0.749853	0.872565	0.837143	0.0201707	0.315289	1	0.0422624	CpG-deserts;inter	NA	NA	NA
NC_037345.1:62173894:62173962	chr18:62173894:62173962	chr18	62173894	62173962	0	0	0.845382	0.76225	0.675732	0.523721	0.576927	0.465049	0.020171	-0.239222	1	0.0422624	transcripts;CpG-shores;inter	NA	NA	NA
NC_037337.1:61667424:61667474	chr10:61667424:61667474	chr10	61667424	61667474	0	0	0.210215	0.306679	0.150223	0.380622	0.479779	0.471124	0.0203167	0.22147	1	0.0422624	transcripts;introns;CpG-deserts;genes	281154	NM_174053	Bos taurus fibrillin 1 (FBN1)	mRNA.
NC_037332.1:115877805:115877881	chr5:115877805:115877881	chr5	115877805	115877881	3	1	0	0	0	0.540476	0.910579	0.767624	0.0205767	0.73956	1	0.0422624	repeats;CpG-deserts;inter	NA	NA	NA
NC_037339.1:16689913:16689953	chr12:16689913:16689953	chr12	16689913	16689953	1	0	0.032032	0.0198413	0.0305789	0.261645	0.42505	0.368981	0.0205857	0.324408	1	0.0422624	CpG-deserts;inter	NA	NA	NA
NC_037339.1:69677679:69677771	chr12:69677679:69677771	chr12	69677679	69677771	0	0	0	0	0.00438596	0.258974	0.289091	0.411616	0.0207329	0.318432	1	0.0422624	repeats;CpG-deserts;inter	NA	NA	NA
NC_037347.1:62632180:62632259	chr20:62632180:62632259	chr20	62632180	62632259	0	0	0.0149209	0.00425532	0.0679142	0.216738	0.368492	0.245653	0.0207356	0.247931	1	0.0422624	transcripts;introns;repeats;CpG-deserts;genes	518403	NM_001205847	Bos taurus ankyrin repeat domain 33B (ANKRD33B)	mRNA.
NC_037354.1:37344758:37344835	chr27:37344758:37344835	chr27	37344758	37344835	0	0	0	0	0	0.220238	0.361538	0.267794	0.0208171	0.28319	1	0.0422624	CpG-deserts;inter	NA	NA	NA
NC_037340.1:13092451:13092526	chr13:13092451:13092526	chr13	13092451	13092526	0	0	0.125	0	0	0.25	0.285714	0.2	0.0208871	0.203571	1	0.0422624	transcripts;introns;repeats;CpG-deserts;genes	777790	NM_001078165	Bos taurus CUGBP Elav-like family member 2 (CELF2)	mRNA.
NC_037354.1:19255109:19255193	chr27:19255109:19255193	chr27	19255109	19255193	1	0	0.0125	0.00595238	0	0.234161	0.360354	0.242415	0.0209086	0.272826	1	0.0422624	CpG-deserts;inter	NA	NA	NA
NW_020191195.1:36533:36538	chrUn_NW_020191195v1:36533:36538	chrUn_NW_020191195v1	36533	36538	0	0	0.672727	0.636111	0.680373	0.963305	0.953171	0.827166	0.0211665	0.251477	1	0.0422624	repeats;CpG-deserts;inter	NA	NA	NA
NC_037339.1:75178907:75178998	chr12:75178907:75178998	chr12	75178907	75178998	1	0	0.022884	0	0.0164103	0.277302	0.270034	0.416074	0.0211773	0.308039	1	0.0422624	CpG-deserts;inter	NA	NA	NA
NC_037342.1:53827409:53827438	chr15:53827409:53827438	chr15	53827409	53827438	2	0	0.402136	0.713492	0.526515	0.0776457	0.150197	0.00793651	0.0211781	-0.468788	1	0.0422624	repeats;CpG-deserts;inter	NA	NA	NA
NC_037356.1:29596924:29596972	chr29:29596924:29596972	chr29	29596924	29596972	0	0	0.00362319	0	0.0223457	0.27098	0.155832	0.21455	0.021521	0.205131	1	0.0425212	transcripts;introns;CpG-deserts;genes	540626	NM_001015677	Bos taurus family with sequence similarity 118 member B (FAM118B)	mRNA.
NC_037345.1:16847496:16847575	chr18:16847496:16847575	chr18	16847496	16847575	0	0	0	0	0	0.299271	0.302715	0.18363	0.0216105	0.261872	1	0.0425212	repeats;CpG-deserts;inter	NA	NA	NA
NC_037354.1:36861655:36861762	chr27:36861655:36861762	chr27	36861655	36861762	0	0	0	0.0283275	0.0275926	0.175302	0.268376	0.304614	0.0217281	0.230791	1	0.0425212	repeats;CpG-deserts;inter	NA	NA	NA
NC_037343.1:81004967:81004976	chr16:81004967:81004976	chr16	81004967	81004976	0	0	0.697436	0.802083	0.6625	1	1	1	0.0218051	0.279327	1	0.0425212	CpG-shores;repeats;inter	NA	NA	NA
NC_037342.1:64356997:64357019	chr15:64356997:64357019	chr15	64356997	64357019	0	0	0.0296296	0.194542	0.0702031	0.448299	0.270202	0.356727	0.0219574	0.260284	1	0.0425212	transcripts;introns;CpG-deserts;genes	505574	NM_001037446	Bos taurus CD59 molecule (CD59)	mRNA.
NC_037334.1:96928227:96928242	chr7:96928227:96928242	chr7	96928227	96928242	0	0	0.655565	0.448546	0.507489	0.829462	0.769404	0.897993	0.0219651	0.295086	1	0.0425212	repeats;CpG-deserts;inter	NA	NA	NA
NC_037350.1:52261095:52261116	chr23:52261095:52261116	chr23	52261095	52261116	0	0	0.913179	1	1	0.74885	0.53477	0.673461	0.0219677	-0.318699	1	0.0425212	CpG-shores;inter	NA	NA	NA
NC_037348.1:16364047:16364062	chr21:16364047:16364062	chr21	16364047	16364062	0	0	0	0	0.065477	0.140975	0.272089	0.253438	0.0221151	0.200342	1	0.0426236	CpG-deserts;inter	NA	NA	NA
NC_037342.1:7317140:7317199	chr15:7317140:7317199	chr15	7317140	7317199	2	0	0.0300439	0.0360624	0.00362319	0.283165	0.385239	0.228927	0.0223528	0.275867	1	0.0426271	transcripts;introns;CpG-shelves;repeats;genes	407151	NM_001166572	Bos taurus transient receptor potential cation channel subfamily C member 6 (TRPC6)	mRNA.
NC_037348.1:5517079:5517108	chr21:5517079:5517108	chr21	5517079	5517108	0	0	0.0138889	0.00952381	0.138802	0.348611	0.247764	0.208951	0.0225942	0.214371	1	0.0426271	transcripts;introns;CpG-deserts;genes;transcripts;introns;CpG-deserts;genes	513994	NM_001205774	Bos taurus leucine rich repeat kinase 1 (LRRK1)	mRNA.
NC_037340.1:32790426:32790491	chr13:32790426:32790491	chr13	32790426	32790491	0	0	0	0.0241605	0	0.228687	0.323333	0.190051	0.0226239	0.239303	1	0.0426271	transcripts;introns;repeats;CpG-deserts;genes	327667	NM_175789	Bos taurus calcium voltage-gated channel auxiliary subunit beta 2 (CACNB2)	mRNA.
NC_037352.1:20127031:20127100	chr25:20127031:20127100	chr25	20127031	20127100	1	0	0	0.0306298	0.0362366	0.257873	0.368753	0.22024	0.0226321	0.26	1	0.0426271	transcripts;introns;repeats;CpG-deserts;genes	787067	NM_001080367	Bos taurus methyltransferase like 9 (METTL9)	mRNA.
NC_037342.1:27536859:27536890	chr15:27536859:27536890	chr15	27536859	27536890	0	0	0.00574713	0.211231	0.169298	0.366071	0.551421	0.653165	0.0226535	0.394794	1	0.0426271	CpG-deserts;inter	NA	NA	NA
NC_037342.1:24265798:24265829	chr15:24265798:24265829	chr15	24265798	24265829	0	0	1	0.972581	0.902013	0.813055	0.774973	0.665774	0.0227565	-0.206931	1	0.0426271	repeats;CpG-deserts;inter	NA	NA	NA
NC_037337.1:82730262:82730277	chr10:82730262:82730277	chr10	82730262	82730277	2	0	0.962114	0.842102	0.83286	0.726683	0.60028	0.697785	0.0228162	-0.204109	1	0.0426271	repeats;CpG-deserts;inter	NA	NA	NA
NC_037344.1:6317421:6317448	chr17:6317421:6317448	chr17	6317421	6317448	0	0	0.0906748	0.136667	0.0026455	0.231634	0.418966	0.339103	0.0230091	0.253238	1	0.0426271	repeats;CpG-deserts;inter	NA	NA	NA
NC_037328.1:136247000:136247101	chr1:136247000:136247101	chr1	136247000	136247101	0	0	0.908872	0.963866	0.956225	0.763583	0.624432	0.749065	0.0230538	-0.230627	1	0.0426271	transcripts;introns;CpG-deserts;genes	511034	NM_001101939	Bos taurus transmembrane protein 108 (TMEM108)	mRNA.
NC_037349.1:42929253:42929292	chr22:42929253:42929292	chr22	42929253	42929292	0	0	0.336918	0.215517	0.257309	0.405976	0.555057	0.464452	0.0230621	0.205247	1	0.0426271	transcripts;introns;CpG-deserts;genes	614093	NM_001099132	Bos taurus PX domain containing serine/threonine kinase like (PXK)	mRNA.
NC_037348.1:67969795:67969810	chr21:67969795:67969810	chr21	67969795	67969810	0	0	0.0755271	0.0698139	0.0239736	0.20603	0.340093	0.241596	0.0232652	0.206135	1	0.0426644	repeats;CpG-deserts;inter;repeats;CpG-deserts;inter	NA	NA	NA
NC_037349.1:31483970:31484011	chr22:31483970:31484011	chr22	31483970	31484011	0	0	0.0194379	0.159722	0.150533	0.327485	0.545875	0.377156	0.0233003	0.306941	1	0.0426644	repeats;CpG-deserts;inter	NA	NA	NA
NC_037335.1:44999139:44999215	chr8:44999139:44999215	chr8	44999139	44999215	2	0	0	0	0.00396825	0.311382	0.321003	0.18862	0.0235291	0.272346	1	0.0426644	CpG-deserts;inter	NA	NA	NA
NC_037333.1:113302465:113302526	chr6:113302465:113302526	chr6	113302465	113302526	0	0	0	0.0376475	0	0.169444	0.292892	0.191401	0.023561	0.205363	1	0.0426644	CpG-deserts;inter	NA	NA	NA
NC_037345.1:19386782:19386858	chr18:19386782:19386858	chr18	19386782	19386858	0	0	0.366589	0.488774	0.344622	0.144866	0.172107	0.25812	0.0235738	-0.208298	1	0.0426644	CpG-deserts;inter	NA	NA	NA
NC_037328.1:80689984:80690084	chr1:80689984:80690084	chr1	80689984	80690084	0	0	0	0	0	0.142857	0.25	0.222222	0.0236499	0.205026	1	0.0426644	promoters;repeats;CpG-deserts;inter;downstream	NA;538314	NM_174292;NM_001083730	Bos taurus crystallin gamma S (CRYGS)	mRNA.;Bos taurus TBCC domain containing 1 (TBCCD1)	mRNA.
NC_037345.1:14492321:14492333	chr18:14492321:14492333	chr18	14492321	14492333	0	0	0.0779221	0.112807	0	0.433707	0.25105	0.287302	0.0238005	0.260443	1	0.0426723	transcripts;exons;CpG-shores;genes	508221	NM_001015543	Bos taurus ribosomal protein L13 (RPL13)	mRNA.
NC_037329.1:119827985:119828049	chr2:119827985:119828049	chr2	119827985	119828049	0	0	0.00168776	0.00333333	0.00205128	0.143093	0.222101	0.249329	0.0238494	0.202484	1	0.0426723	transcripts;introns;CpG-deserts;genes	519222	NM_001192506	Bos taurus DIS3 like 3'-5' exoribonuclease 2 (DIS3L2)	mRNA.
NC_037341.1:15027452:15027469	chr14:15027452:15027469	chr14	15027452	15027469	3	0	0	0.104839	0.114042	0.26357	0.407692	0.248316	0.0240031	0.233566	1	0.0426723	transcripts;introns;repeats;CpG-deserts;genes	519974	NM_001075797	Bos taurus NSE2 (MMS21) homolog	SMC5-SMC6 complex SUMO ligase (NSMCE2)	mRNA.
NC_037334.1:22480321:22480373	chr7:22480321:22480373	chr7	22480321	22480373	2	0	0.000793651	0.0010101	0	0.244484	0.326623	0.188972	0.0241162	0.252758	1	0.0426723	CpG-shelves;inter	NA	NA	NA
NC_037337.1:9553503:9553531	chr10:9553503:9553531	chr10	9553503	9553531	0	0	0.0266667	0.159072	0.0355556	0.396062	0.402453	0.224242	0.0244251	0.267154	1	0.0426723	transcripts;transcripts;introns;introns;CpG-deserts;genes;genes	535352;616131	NM_001076054;NM_001099151	Bos taurus secretory carrier membrane protein 1 (SCAMP1)	mRNA.;Bos taurus LHFPL tetraspan subfamily member 2 (LHFPL2)	mRNA.
NC_037350.1:2320167:2320180	chr23:2320167:2320180	chr23	2320167	2320180	1	0	0.875102	1	0.862508	0.687609	0.670332	0.777047	0.0245822	-0.200874	1	0.0426723	repeats;CpG-deserts;inter	NA	NA	NA
NC_037342.1:37983616:37983639	chr15:37983616:37983639	chr15	37983616	37983639	0	0	0.00666667	0.00462963	0.00595238	0.165208	0.269481	0.184011	0.0246368	0.200483	1	0.0426723	CpG-deserts;inter;CpG-deserts;inter	NA	NA	NA
NC_037330.1:114812071:114812141	chr3:114812071:114812141	chr3	114812071	114812141	0	0	0.50229	0.545133	0.493386	0.775595	0.646825	0.773599	0.0246544	0.218403	1	0.0426723	repeats;repeats;CpG-deserts;inter	NA	NA	NA
NC_037355.1:29790229:29790263	chr28:29790229:29790263	chr28	29790229	29790263	0	0	0	0	0.0529926	0.290035	0.254695	0.14796	0.0247091	0.213232	1	0.0426723	CpG-shelves;inter	NA	NA	NA
NC_037333.1:96229378:96229424	chr6:96229378:96229424	chr6	96229378	96229424	3	0	0.0345833	0.309543	0.190797	0.507717	0.687151	0.460028	0.0247928	0.373324	1	0.0426723	transcripts;exons;CpG-deserts;genes	506971	NM_001083649	Bos taurus RasGEF domain family member 1B (RASGEF1B)	mRNA.
NC_037352.1:29974606:29974683	chr25:29974606:29974683	chr25	29974606	29974683	0	0	0.0016129	0	0.148464	0.221726	0.413035	0.299928	0.0249303	0.261537	1	0.0426723	CpG-deserts;inter	NA	NA	NA
NC_037333.1:21763216:21763274	chr6:21763216:21763274	chr6	21763216	21763274	0	0	0.23631	0.0872216	0.355501	0.568344	0.813771	0.535472	0.0249876	0.412852	1	0.0426723	transcripts;introns;CpG-shores;repeats;genes	515321	NM_001034488	Bos taurus 3-hydroxybutyrate dehydrogenase 2 (BDH2)	mRNA.
NC_037346.1:26626925:26626972	chr19:26626925:26626972	chr19	26626925	26626972	0	0	0.0813777	0	0.0790993	0.420149	0.453823	0.245709	0.0250984	0.319735	1	0.0426723	repeats;CpG-deserts;inter	NA	NA	NA
NC_037354.1:15325909:15325990	chr27:15325909:15325990	chr27	15325909	15325990	0	0	0.923232	0.949736	0.764194	0.559922	0.594621	0.538771	0.025237	-0.314616	1	0.0426723	CpG-deserts;inter	NA	NA	NA
NC_037344.1:53159623:53159665	chr17:53159623:53159665	chr17	53159623	53159665	1	0	0.0820846	0	0.0253623	0.213408	0.209727	0.354167	0.0252977	0.223285	1	0.0426723	transcripts;introns;CpG-shelves;repeats;genes;transcripts;introns;CpG-shelves;repeats;genes	493999	NM_001045882	Bos taurus diablo IAP-binding mitochondrial protein (DIABLO)	mRNA; nuclear gene for mitochondrial product.
NC_037352.1:30358886:30358913	chr25:30358886:30358913	chr25	30358886	30358913	0	0	0	0	0.0249612	0.292394	0.392713	0.219493	0.0254751	0.293213	1	0.0426723	CpG-deserts;inter;CpG-deserts;inter	NA	NA	NA
NC_037338.1:46464512:46464565	chr11:46464512:46464565	chr11	46464512	46464565	0	0	0.0307136	0.0180302	0.160541	0.254699	0.422635	0.271948	0.0255062	0.246666	1	0.0426723	transcripts;introns;repeats;CpG-deserts;genes	507498	NM_001098901	Bos taurus cytoskeleton associated protein 2 like (CKAP2L)	mRNA.
NC_037347.1:24641099:24641202	chr20:24641099:24641202	chr20	24641099	24641202	0	0	0.00727273	0.015	0.00487805	0.182336	0.234817	0.31583	0.0255667	0.235277	1	0.0426723	CpG-shelves;repeats;inter	NA	NA	NA
NC_037328.1:116979378:116979449	chr1:116979378:116979449	chr1	116979378	116979449	0	0	0.0386927	0.12416	0.0291005	0.382961	0.20451	0.323018	0.025605	0.239512	1	0.0426723	transcripts;introns;repeats;repeats;CpG-deserts;genes	538979	NM_001206505	Bos taurus mediator complex subunit 12L (MED12L)	mRNA.
NC_037340.1:64028367:64028396	chr13:64028367:64028396	chr13	64028367	64028396	0	0	0.19714	0.0253968	0.0890853	0.276209	0.472873	0.358974	0.0256268	0.265478	1	0.0426723	CpG-deserts;inter	NA	NA	NA
NC_037332.1:77731145:77731189	chr5:77731145:77731189	chr5	77731145	77731189	0	0	0.00925926	0.0316194	0.136575	0.301168	0.315798	0.176692	0.0259613	0.205401	1	0.0426723	CpG-shores;inter	NA	NA	NA
NC_037343.1:65943436:65943488	chr16:65943436:65943488	chr16	65943436	65943488	0	0	0.00833333	0.105374	0.0298895	0.242664	0.348485	0.188056	0.0259652	0.211869	1	0.0426723	transcripts;introns;CpG-deserts;genes	614787	NM_001191282	Bos taurus niban apoptosis regulator 1 (NIBAN1)	mRNA.
NC_037330.1:1319397:1319426	chr3:1319397:1319426	chr3	1319397	1319426	0	0	0.019222	0.00634921	0.0751529	0.197302	0.33914	0.209764	0.0260218	0.215161	1	0.0426723	transcripts;introns;repeats;CpG-deserts;genes	512840	NM_001075582	Bos taurus POU class 2 homeobox 1 (POU2F1)	mRNA.
NC_037332.1:24369985:24369996	chr5:24369985:24369996	chr5	24369985	24369996	0	0	0.922531	0.879906	1	0.779275	0.598627	0.715332	0.0261354	-0.236401	1	0.0426723	transcripts;introns;repeats;CpG-deserts;genes	509239	NM_001038063	Bos taurus transmembrane and coiled-coil domain family 3 (TMCC3)	mRNA.
NC_037340.1:46443706:46443752	chr13:46443706:46443752	chr13	46443706	46443752	0	0	0.0701332	0	0.0818489	0.281378	0.349993	0.184135	0.0261895	0.221175	1	0.0426723	transcripts;introns;repeats;CpG-deserts;genes	505723	NM_001205573	Bos taurus La ribonucleoprotein 4B (LARP4B)	mRNA.
NC_037331.1:78482351:78482404	chr4:78482351:78482404	chr4	78482351	78482404	0	0	0.693475	0.783768	0.688889	0.582145	0.485283	0.404321	0.0262141	-0.231461	1	0.0426723	CpG-deserts;inter	NA	NA	NA
NC_037352.1:3619546:3619588	chr25:3619546:3619588	chr25	3619546	3619588	2	0	0.00282486	0	0	0.402564	0.268902	0.239722	0.0262977	0.302788	1	0.0426723	repeats;CpG-deserts;inter	NA	NA	NA
NC_037330.1:32203025:32203106	chr3:32203025:32203106	chr3	32203025	32203106	0	0	0.0592243	0.20915	0.0243466	0.285256	0.527189	0.496473	0.0266145	0.338732	1	0.0426723	CpG-shores;repeats;inter	NA	NA	NA
NC_037329.1:127273001:127273048	chr2:127273001:127273048	chr2	127273001	127273048	0	0	0.120302	0	0.0988201	0.217241	0.339496	0.409464	0.0267907	0.249026	1	0.0426723	transcripts;introns;CpG-shores;genes	616379	NM_001114976	Bos taurus selenoprotein N (SELENON)	mRNA.
NC_037351.1:21227350:21227365	chr24:21227350:21227365	chr24	21227350	21227365	0	0	0.207069	0.124167	0.0808333	0.513725	0.700877	0.410119	0.0270319	0.404217	1	0.0426723	repeats;CpG-deserts;inter	NA	NA	NA
NC_037328.1:149440981:149440989	chr1:149440981:149440989	chr1	149440981	149440989	1	0	1	0.850659	1	0.67516	0.648918	0.808923	0.0271262	-0.239219	1	0.0426723	CpG-deserts;inter	NA	NA	NA
NC_037329.1:71461515:71461614	chr2:71461515:71461614	chr2	71461515	71461614	0	0	0.00406504	0.266341	0.00740741	0.367816	0.485975	0.655556	0.0271743	0.410511	1	0.0426723	repeats;CpG-deserts;inter	NA	NA	NA
NC_037334.1:61118393:61118443	chr7:61118393:61118443	chr7	61118393	61118443	0	0	0.0285714	0.0128205	0.113492	0.255808	0.402189	0.226158	0.0272526	0.24309	1	0.0426723	repeats;CpG-deserts;inter	NA	NA	NA
NC_037334.1:50722101:50722146	chr7:50722101:50722146	chr7	50722101	50722146	0	0	0.0045045	0.0256757	0.0205725	0.19072	0.297172	0.345612	0.0274512	0.260917	1	0.0426723	transcripts;transcripts;transcripts;introns;repeats;CpG-deserts;genes	511765	c(NM_001046099;NM_001244445;NM_001244446);NM_001244446	NA;Bos taurus endothelial cell surface expressed chemotaxis and apoptosis regulator (ECSCR)	transcript variant 2	mRNA.
NC_037339.1:86215428:86215447	chr12:86215428:86215447	chr12	86215428	86215447	2	0	0.165122	0.0310245	0.0136986	0.353668	0.362618	0.205724	0.0274596	0.237388	1	0.0426723	transcripts;introns;CpG-shelves;genes	526529	NM_001192632	Bos taurus tubulin gamma complex associated protein 3 (TUBGCP3)	mRNA.
NC_037349.1:21615808:21615870	chr22:21615808:21615870	chr22	21615808	21615870	0	0	0	0	0.0870742	0.330542	0.349449	0.172121	0.0275404	0.255013	1	0.0426723	transcripts;introns;CpG-deserts;genes	317697	NM_174841	Bos taurus inositol 1	4	5-trisphosphate receptor type 1 (ITPR1)	mRNA.
NC_037348.1:14189277:14189300	chr21:14189277:14189300	chr21	14189277	14189300	0	0	0.00666667	0	0.0926282	0.170538	0.347943	0.263235	0.0275693	0.227474	1	0.0426723	repeats;CpG-deserts;inter	NA	NA	NA
NC_037342.1:41692608:41692689	chr15:41692608:41692689	chr15	41692608	41692689	0	0	0.00462963	0.0047619	0.0365365	0.206585	0.372549	0.368421	0.0278003	0.300542	1	0.0426723	repeats;CpG-deserts;inter	NA	NA	NA
NC_037337.1:68644816:68644858	chr10:68644816:68644858	chr10	68644816	68644858	2	0	0.0301802	0.0331689	0.0284848	0.43919	0.406792	0.252991	0.0279842	0.335713	1	0.0426723	CpG-deserts;inter	NA	NA	NA
NC_037357.1:112569036:112569051	chrX:112569036:112569051	chrX	112569036	112569051	0	0	1	0.8	0.83984	0.625	0.533333	0.681579	0.0280429	-0.266642	1	0.0426723	repeats;CpG-deserts;inter	NA	NA	NA
NC_037332.1:107707756:107707807	chr5:107707756:107707807	chr5	107707756	107707807	0	0	0.0888095	0.0172414	0.132869	0.234524	0.43631	0.339821	0.0280821	0.257245	1	0.0426723	CpG-shelves;CpG-deserts;inter;downstream	512897	NM_001024525	Bos taurus RAD52 homolog	DNA repair protein (RAD52)	mRNA.
NW_020191620.1:1065:1097	chrUn_NW_020191620v1:1065:1097	chrUn_NW_020191620v1	1065	1097	0	0	0.873779	0.795875	0.8875	0.549376	0.709877	0.532492	0.0282279	-0.255137	1	0.0426723	repeats;CpG-deserts;inter	NA	NA	NA
NC_037348.1:21452938:21452959	chr21:21452938:21452959	chr21	21452938	21452959	0	0	0.0766026	0	0.00925926	0.3	0.338675	0.166581	0.0282286	0.239798	1	0.0426723	repeats;CpG-deserts;inter	NA	NA	NA
NC_037328.1:27153592:27153625	chr1:27153592:27153625	chr1	27153592	27153625	0	0	0.340503	0.277505	0.0741667	0.501523	0.545547	0.731217	0.0283015	0.362037	1	0.0426723	transcripts;introns;repeats;CpG-deserts;genes	536815	NM_001192888	Bos taurus roundabout guidance receptor 1 (ROBO1)	mRNA.
NC_037334.1:100036115:100036169	chr7:100036115:100036169	chr7	100036115	100036169	0	0	0	0.00854701	0.0969388	0.293306	0.368582	0.178152	0.0283355	0.244852	1	0.0426723	CpG-deserts;inter;downstream	407768	NM_001001163	Bos taurus ST8 alpha-N-acetyl-neuraminide alpha-2	8-sialyltransferase 4 (ST8SIA4)	mRNA.
NC_037331.1:117689490:117689513	chr4:117689490:117689513	chr4	117689490	117689513	0	0	0.737205	0.647222	0.568158	0.929076	0.935405	0.785279	0.0283436	0.232392	1	0.0426723	repeats;CpG-deserts;inter	NA	NA	NA
NC_037333.1:115954795:115954877	chr6:115954795:115954877	chr6	115954795	115954877	0	0	0	0.00308642	0.0042735	0.270051	0.153651	0.186178	0.0283977	0.20084	1	0.0426723	CpG-deserts;inter	NA	NA	NA
NC_037330.1:107277492:107277556	chr3:107277492:107277556	chr3	107277492	107277556	0	0	0.002	0.133911	0.0143046	0.409819	0.209134	0.415829	0.0287766	0.294856	1	0.0426723	repeats;CpG-deserts;inter	NA	NA	NA
NC_037350.1:13093275:13093323	chr23:13093275:13093323	chr23	13093275	13093323	0	0	0.985172	1	0.885516	0.757424	0.807468	0.632746	0.0288463	-0.22435	1	0.0426723	transcripts;introns;CpG-deserts;genes	782166	NM_001191144	Bos taurus potassium two pore domain channel subfamily K member 5 (KCNK5)	mRNA.
NC_037337.1:9599752:9599760	chr10:9599752:9599760	chr10	9599752	9599760	0	0	0	0.135859	0.0574917	0.307292	0.346496	0.183768	0.0288989	0.214735	1	0.0426723	CpG-deserts;inter	NA	NA	NA
NC_037345.1:34867948:34868028	chr18:34867948:34868028	chr18	34867948	34868028	0	0	0.00462963	0.00952381	0.0791467	0.248333	0.407367	0.228148	0.0289144	0.263516	1	0.0426723	transcripts;introns;repeats;CpG-deserts;genes	787862	NM_001206339	Bos taurus formin homology 2 domain containing 1 (FHOD1)	mRNA.
NC_037353.1:34103629:34103683	chr26:34103629:34103683	chr26	34103629	34103683	0	0	0.172654	0.0246154	0.0299666	0.230247	0.38155	0.276771	0.029075	0.220444	1	0.0426723	transcripts;introns;CpG-deserts;genes	532640	NM_001098072	Bos taurus nebulin related anchoring protein (NRAP)	mRNA.
NC_037350.1:3071278:3071336	chr23:3071278:3071336	chr23	3071278	3071336	0	0	0	0.0190123	0.0407407	0.227428	0.394341	0.25409	0.0292613	0.272035	1	0.0426723	transcripts;introns;repeats;CpG-deserts;genes	529894	NM_001192684	Bos taurus zinc finger protein 451 (ZNF451)	mRNA.
NC_037341.1:65930842:65930879	chr14:65930842:65930879	chr14	65930842	65930879	0	0	0.00555556	0.0319444	0.0239316	0.226512	0.311278	0.172595	0.0293284	0.216318	1	0.0426723	CpG-deserts;inter	NA	NA	NA
NC_037342.1:32159654:32159736	chr15:32159654:32159736	chr15	32159654	32159736	0	0	0.973204	0.965693	0.944512	0.756815	0.798362	0.65625	0.0295259	-0.223994	1	0.0426723	transcripts;introns;CpG-deserts;genes	533166	NM_001192757	Bos taurus sortilin-related receptor	L(DLR class) A repeats containing (SORL1)	mRNA.
NC_037334.1:39170640:39170655	chr7:39170640:39170655	chr7	39170640	39170655	0	0	0.0659722	0.00378788	0.0522898	0.217745	0.410853	0.380348	0.0295845	0.295632	1	0.0426723	CpG-deserts;inter	NA	NA	NA
NC_037346.1:49715814:49715859	chr19:49715814:49715859	chr19	49715814	49715859	0	0	0.440236	0.647024	0.480297	0.206481	0.342051	0.119444	0.0296609	-0.29986	1	0.0426723	CpG-deserts;inter	NA	NA	NA
NC_037352.1:13124268:13124303	chr25:13124268:13124303	chr25	13124268	13124303	0	0	0.299634	0.176065	0.326364	0.519037	0.486598	0.518209	0.0298063	0.240594	1	0.0426723	transcripts;introns;CpG-deserts;genes	511461	NM_001192293	Bos taurus myocardin related transcription factor B (MRTFB)	mRNA.
NC_037338.1:87653007:87653087	chr11:87653007:87653087	chr11	87653007	87653087	0	0	0.00759615	0.00983419	0.0031746	0.24375	0.317179	0.442476	0.0298383	0.3276	1	0.0426723	CpG-deserts;inter;downstream	511236	NM_001075503	Bos taurus TATA-box binding protein associated factor	RNA polymerase I subunit B (TAF1B)	mRNA.
NC_037331.1:111971500:111971530	chr4:111971500:111971530	chr4	111971500	111971530	0	0	0	0	0.080289	0.540741	0.317302	0.309006	0.0301242	0.362253	1	0.0426723	transcripts;introns;CpG-deserts;genes	407228	NM_001193233	Bos taurus cullin 1 (CUL1)	mRNA.
NC_037348.1:210000:210023	chr21:210000:210023	chr21	210000	210023	3	0	0.605223	0.600962	0.623738	0.31395	0.038583	0.14293	0.0302472	-0.44482	1	0.0426723	repeats;CpG-deserts;inter	NA	NA	NA
NC_037343.1:52039257:52039356	chr16:52039257:52039356	chr16	52039257	52039356	0	0	0.0399267	0.108081	0.00438596	0.327454	0.327991	0.170525	0.0304154	0.224526	1	0.0426723	promoters;repeats;CpG-deserts;inter	NA	NM_174714	Bos taurus chymotrypsin-like elastase family	member 2A (CELA2A)	mRNA.
NC_037343.1:60297518:60297547	chr16:60297518:60297547	chr16	60297518	60297547	0	0	0.00595238	0	0.00775194	0.208747	0.209677	0.343685	0.0305099	0.249468	1	0.0426723	CpG-deserts;inter	NA	NA	NA
NC_037350.1:12021375:12021407	chr23:12021375:12021407	chr23	12021375	12021407	0	0	0.154762	0.196499	0.238897	0.364474	0.563561	0.45013	0.0305109	0.262669	1	0.0426723	transcripts;introns;repeats;CpG-deserts;genes	532641	NM_001102145	Bos taurus zinc finger AN1-type containing 3 (ZFAND3)	mRNA.
NC_037348.1:56891441:56891522	chr21:56891441:56891522	chr21	56891441	56891522	0	0	0.00217391	0.142617	0.139775	0.230333	0.3239	0.403646	0.0305123	0.224438	1	0.0426723	CpG-deserts;inter	NA	NA	NA
NC_037356.1:48319051:48319132	chr29:48319051:48319132	chr29	48319051	48319132	0	0	0.191731	0.00854701	0.135692	0.307359	0.437157	0.296037	0.0306171	0.234861	1	0.0426723	transcripts;introns;CpG-shelves;repeats;genes	513400	NM_001034443	Bos taurus NAD synthetase 1 (NADSYN1)	mRNA.
NC_037353.1:22528785:22528853	chr26:22528785:22528853	chr26	22528785	22528853	0	0	0.00204082	0.0319549	0.15957	0.266161	0.448475	0.263916	0.030713	0.261662	1	0.0426723	transcripts;introns;CpG-deserts;genes;transcripts;introns;CpG-deserts;genes	538561	NM_001206448	Bos taurus O-GlcNAcase (OGA)	mRNA.
NC_037330.1:88066787:88066890	chr3:88066787:88066890	chr3	88066787	88066890	0	0	0.284769	0.337607	0.175644	0.0380952	0.00595238	0.0555556	0.0307134	-0.232805	1	0.0426723	repeats;CpG-deserts;inter	NA	NA	NA
NC_037345.1:50931006:50931099	chr18:50931006:50931099	chr18	50931006	50931099	0	0	0.0205534	0.0401235	0	0.406863	0.244522	0.245421	0.0308221	0.27871	1	0.0426723	CpG-shores;inter	NA	NA	NA
NC_037351.1:49076968:49077060	chr24:49076968:49077060	chr24	49076968	49077060	0	0	0.00175439	0.0483823	0.0458951	0.221783	0.406389	0.279343	0.0308389	0.270494	1	0.0426723	transcripts;introns;repeats;repeats;CpG-deserts;genes	613923	NM_001192999	Bos taurus dymeclin (DYM)	mRNA.
NC_037337.1:78004818:78004881	chr10:78004818:78004881	chr10	78004818	78004881	0	0	0.00813008	0	0	0.262128	0.136514	0.213675	0.030848	0.201396	1	0.0426723	repeats;CpG-deserts;inter	NA	NA	NA
NC_037353.1:18968172:18968201	chr26:18968172:18968201	chr26	18968172	18968201	0	0	0.00574713	0.0393519	0.152273	0.189377	0.286024	0.346235	0.0308505	0.208088	1	0.0426723	repeats;CpG-deserts;inter	NA	NA	NA
NC_037332.1:111501012:111501043	chr5:111501012:111501043	chr5	111501012	111501043	0	0	0	0	0.0200119	0.148611	0.241659	0.289524	0.0308914	0.219927	1	0.0426723	repeats;CpG-deserts;inter	NA	NA	NA
NC_037342.1:38312919:38313001	chr15:38312919:38313001	chr15	38312919	38313001	0	0	1	0.921296	0.995935	0.594615	0.759707	0.777952	0.0309437	-0.261652	1	0.0426723	CpG-deserts;inter	NA	NA	NA
NC_037338.1:14213556:14213587	chr11:14213556:14213587	chr11	14213556	14213587	0	0	0	0	0	0.256046	0.281604	0.147295	0.03102	0.228315	1	0.0426723	transcripts;introns;CpG-deserts;genes;transcripts;introns;CpG-deserts;genes	280960	NM_173972	Bos taurus xanthine dehydrogenase (XDH)	mRNA.
NC_037342.1:77228213:77228287	chr15:77228213:77228287	chr15	77228213	77228287	0	0	0.00120482	0	0.00441176	0.157314	0.188355	0.282114	0.0310614	0.207389	1	0.0426723	CpG-shores;inter	NA	NA	NA
NC_037340.1:79237473:79237505	chr13:79237473:79237505	chr13	79237473	79237505	2	0	0.0229205	0.0300245	0.00757576	0.31922	0.368687	0.196678	0.0311578	0.274688	1	0.0426723	repeats;CpG-deserts;inter	NA	NA	NA
NC_037344.1:71969504:71969516	chr17:71969504:71969516	chr17	71969504	71969516	0	0	0	0.0047619	0	0.186862	0.325457	0.207143	0.0312214	0.238234	1	0.0426723	CpG-shores;repeats;inter	NA	NA	NA
NC_037353.1:27323259:27323294	chr26:27323259:27323294	chr26	27323259	27323294	0	0	0.789547	0.679322	0.825439	0.997863	0.938434	0.961809	0.0313141	0.201266	1	0.0426723	repeats;repeats;CpG-deserts;inter	NA	NA	NA
NC_037332.1:9459677:9459719	chr5:9459677:9459719	chr5	9459677	9459719	2	1	0	0.0848602	0	0.377778	0.592296	0.31358	0.0313253	0.399598	1	0.0426723	transcripts;introns;repeats;CpG-deserts;genes	538606	NM_001102217	Bos taurus protein phosphatase 1 regulatory subunit 12A (PPP1R12A)	mRNA.
NC_037334.1:16715827:16715860	chr7:16715827:16715860	chr7	16715827	16715860	0	0	0	0.00854701	0	0.231683	0.397601	0.248021	0.0313509	0.289586	1	0.0426723	transcripts;exons;3UTR;CpG-deserts;genes	617316	NM_001076454	Bos taurus ELAV like RNA binding protein 1 (ELAVL1)	mRNA.
NC_037330.1:29313281:29313301	chr3:29313281:29313301	chr3	29313281	29313301	0	0	0.0249554	0.116001	0.138678	0.340072	0.526107	0.304762	0.0314256	0.297102	1	0.0426723	repeats;CpG-deserts;inter	NA	NA	NA
NC_037329.1:86177974:86178029	chr2:86177974:86178029	chr2	86177974	86178029	0	0	0.33068	0.21627	0.455802	0.617316	0.55722	0.79392	0.0315075	0.321902	1	0.0426723	promoters;CpG-deserts;inter	NA	NM_001097986	Bos taurus raftlin family member 2 (RFTN2)	mRNA.
NC_037334.1:60930638:60930687	chr7:60930638:60930687	chr7	60930638	60930687	0	0	0	0.170271	0.0155922	0.297995	0.349286	0.220017	0.031706	0.227145	1	0.0427773	transcripts;introns;CpG-shelves;repeats;genes	526631	NM_001205932	Bos taurus Rho guanine nucleotide exchange factor (GEF) 37 (ARHGEF37)	mRNA.
NC_037340.1:59486233:59486298	chr13:59486233:59486298	chr13	59486233	59486298	1	0	0	0	0.0156644	0.289498	0.275198	0.151741	0.0317747	0.233591	1	0.0427773	transcripts;introns;repeats;CpG-deserts;genes	513536	NM_001075625	Bos taurus replication termination factor 2 (RTF2)	mRNA.
NC_037347.1:25359297:25359314	chr20:25359297:25359314	chr20	25359297	25359314	1	0	0.953421	0.934764	1	0.764621	0.664075	0.544109	0.0320713	-0.305127	1	0.0428815	repeats;repeats;CpG-deserts;inter	NA	NA	NA
NC_037330.1:53343350:53343443	chr3:53343350:53343443	chr3	53343350	53343443	0	0	0.921869	0.998246	0.982573	0.835196	0.67837	0.789017	0.0321292	-0.200035	1	0.0428815	transcripts;introns;CpG-deserts;genes	539204	NM_001083741	Bos taurus leucine rich repeat containing 8 VRAC subunit D (LRRC8D)	mRNA.
NC_037336.1:74853380:74853455	chr9:74853380:74853455	chr9	74853380	74853455	0	0	0.143316	0.0260909	0.0997504	0.287393	0.53254	0.526389	0.0321943	0.359055	1	0.0428815	transcripts;introns;CpG-deserts;genes	533077	NM_001076890	Bos taurus peroxisomal biogenesis factor 7 (PEX7)	mRNA.
NC_037341.1:66424542:66424632	chr14:66424542:66424632	chr14	66424542	66424632	0	0	0.834395	1	0.988414	0.564524	0.713862	0.764748	0.0325005	-0.259892	1	0.0428815	transcripts;introns;CpG-deserts;genes	404155	NM_205802	Bos taurus lysosomal protein transmembrane 4 beta (LAPTM4B)	mRNA.
NC_037343.1:60229531:60229540	chr16:60229531:60229540	chr16	60229531	60229540	0	0	0.0473802	0.140873	0.24432	0.417063	0.715608	0.460201	0.03268	0.386767	1	0.0428815	transcripts;transcripts;introns;introns;CpG-deserts;genes;genes;transcripts;transcripts;introns;introns;CpG-deserts;genes;genes	789713;509971	NM_001191426;NM_001075426	Bos taurus Ral GEF with PH domain and SH3 binding motif 2 (RALGPS2)	mRNA.;Bos taurus angiopoietin like 1 (ANGPTL1)	mRNA.
NC_037357.1:103398043:103398135	chrX:103398043:103398135	chrX	103398043	103398135	0	0	0.506968	0.28256	0.566349	0.849212	0.736095	0.877531	0.0327107	0.368987	1	0.0428815	CpG-shores;repeats;inter	NA	NA	NA
NC_037332.1:23016974:23016983	chr5:23016974:23016983	chr5	23016974	23016983	0	0	0	0.0648387	0	0.183768	0.20504	0.344946	0.0327192	0.222972	1	0.0428815	CpG-deserts;inter	NA	NA	NA
NC_037334.1:18422552:18422598	chr7:18422552:18422598	chr7	18422552	18422598	0	0	0.0124542	0.0104356	0	0.14853	0.269989	0.28113	0.03275	0.225586	1	0.0428815	transcripts;introns;repeats;CpG-deserts;genes	508641	NM_001075369	Bos taurus RAN binding protein 3 (RANBP3)	mRNA.
NC_037343.1:66066047:66066099	chr16:66066047:66066099	chr16	66066047	66066099	0	0	0.00362319	0.0455083	0	0.191898	0.365756	0.377652	0.0328565	0.295391	1	0.0428815	CpG-deserts;inter	NA	NA	NA
NC_037352.1:24902604:24902656	chr25:24902604:24902656	chr25	24902604	24902656	1	0	0.00681818	0	0.027406	0.207959	0.296665	0.402525	0.0330614	0.290975	1	0.0428815	transcripts;introns;CpG-deserts;genes	404154	NM_001075142	Bos taurus interleukin 4 receptor (IL4R)	mRNA.
NC_037332.1:111241510:111241562	chr5:111241510:111241562	chr5	111241510	111241562	2	0	0.102455	0.00462963	0.191728	0.516944	0.515626	0.27195	0.033099	0.335236	1	0.0428815	transcripts;introns;CpG-deserts;genes	538470	NM_001205542	Bos taurus ENTH domain containing 1 (ENTHD1)	mRNA.
NC_037352.1:36191039:36191120	chr25:36191039:36191120	chr25	36191039	36191120	0	0	0.971925	1	0.851106	0.817347	0.662533	0.730789	0.033216	-0.204121	1	0.0428815	CpG-shores;inter	NA	NA	NA
NC_037357.1:112986350:112986404	chrX:112986350:112986404	chrX	112986350	112986404	0	0	0.705556	0.616987	0.785088	0.18799	0.296053	0.494826	0.0332322	-0.376254	1	0.0428815	CpG-deserts;inter	NA	NA	NA
NC_037328.1:67153675:67153726	chr1:67153675:67153726	chr1	67153675	67153726	0	0	0.0595244	0.216667	0.117424	0.3083	0.371429	0.531111	0.0333054	0.272408	1	0.0428815	transcripts;introns;CpG-deserts;genes	783019	NM_001101287	Bos taurus solute carrier family 49 member 4 (SLC49A4)	mRNA.
NC_037328.1:15880416:15880433	chr1:15880416:15880433	chr1	15880416	15880433	0	0	0.912392	1	0.894444	0.689943	0.680964	0.832292	0.0333451	-0.201213	1	0.0428815	CpG-shelves;inter	NA	NA	NA
NC_037357.1:128000488:128000529	chrX:128000488:128000529	chrX	128000488	128000529	0	0	0.147459	0.197781	0.341405	0.374468	0.529394	0.544444	0.0333734	0.253887	1	0.0428815	CpG-deserts;inter	NA	NA	NA
NC_037344.1:52184700:52184790	chr17:52184700:52184790	chr17	52184700	52184790	0	0	0.00149254	0.0025641	0.0125	0.275824	0.283205	0.148438	0.0335221	0.230304	1	0.0428828	transcripts;introns;repeats;CpG-deserts;genes	533228	NM_001083718	Bos taurus Rab interacting lysosomal protein like 2 (RILPL2)	mRNA.
NC_037336.1:49387241:49387278	chr9:49387241:49387278	chr9	49387241	49387278	0	0	0.138769	0.194137	0.0632776	0.258862	0.390476	0.454497	0.0335646	0.235884	1	0.0428828	transcripts;introns;CpG-deserts;genes	538416	NM_001206118	Bos taurus activating signal cointegrator 1 complex subunit 3 (ASCC3)	mRNA.
NC_037346.1:22672856:22672890	chr19:22672856:22672890	chr19	22672856	22672890	2	0	0.0398352	0	0	0.385696	0.195525	0.267857	0.0337608	0.269748	1	0.0428935	transcripts;introns;CpG-deserts;genes	616550	NM_001046582	Bos taurus phosphatidylinositol transfer protein alpha (PITPNA)	mRNA.
NC_037344.1:70480717:70480750	chr17:70480717:70480750	chr17	70480717	70480750	0	0	0	0.00396825	0	0.208717	0.214744	0.358729	0.0338356	0.259407	1	0.0428935	CpG-shelves;inter	NA	NA	NA
NC_037328.1:57596665:57596725	chr1:57596665:57596725	chr1	57596665	57596725	0	0	0.000440917	0.109572	0.0144784	0.347066	0.166352	0.25065	0.0338583	0.213192	1	0.0428935	repeats;CpG-deserts;inter	NA	NA	NA
NC_037335.1:5811599:5811679	chr8:5811599:5811679	chr8	5811599	5811679	0	0	0.0110188	0.000924642	0.0991304	0.267944	0.151338	0.328443	0.0343314	0.212217	1	0.0432806	CpG-deserts;inter	NA	NA	NA
NC_037329.1:120818942:120819025	chr2:120818942:120819025	chr2	120818942	120819025	0	0	0.0226054	0.0142857	0.18547	0.232743	0.369697	0.300123	0.0343558	0.226734	1	0.0432806	transcripts;introns;repeats;CpG-deserts;genes	539983	NM_001034687	Bos taurus S100P binding protein (S100PBP)	mRNA.
NC_037351.1:27967327:27967339	chr24:27967327:27967339	chr24	27967327	27967339	1	0	0.913167	0.793425	0.918205	0.590212	0.664571	0.759202	0.0344892	-0.203604	1	0.0433277	repeats;CpG-deserts;inter	NA	NA	NA
NC_037332.1:61448190:61448228	chr5:61448190:61448228	chr5	61448190	61448228	1	0	0.0277778	0.0236985	0.177208	0.236111	0.346424	0.26	0.0346023	0.204617	1	0.043349	repeats;CpG-deserts;inter	NA	NA	NA
NC_037339.1:63632539:63632554	chr12:63632539:63632554	chr12	63632539	63632554	0	0	1	1	0.952849	0.672222	0.719875	0.845543	0.0347986	-0.238403	1	0.0434284	repeats;CpG-deserts;inter	NA	NA	NA
NC_037348.1:61061889:61061962	chr21:61061889:61061962	chr21	61061889	61061962	1	0	0.47284	0.180046	0.115079	0.842457	0.607765	0.648467	0.0351003	0.443574	1	0.0434284	CpG-deserts;inter	NA	NA	NA
NC_037352.1:35943965:35944073	chr25:35943965:35944073	chr25	35943965	35944073	1	0	0.0026455	0	0.00666667	0.563889	0.498889	0.28	0.0352971	0.444489	1	0.0434284	transcripts;introns;CpG-shores;repeats;genes	617916	NM_001177741	Bos taurus transferrin receptor 2 (TFR2)	mRNA.
NC_037343.1:78199366:78199422	chr16:78199366:78199422	chr16	78199366	78199422	0	0	0.0943333	0.31421	0.259469	0.512923	0.820362	0.533034	0.0353022	0.399435	1	0.0434284	repeats;CpG-deserts;inter	NA	NA	NA
NC_037340.1:72901144:72901232	chr13:72901144:72901232	chr13	72901144	72901232	0	0	0.0571429	0.00490196	0.0334169	0.293326	0.507771	0.304029	0.0353602	0.336555	1	0.0434284	transcripts;exons;introns;repeats;CpG-deserts;genes	526582	NM_001205931	Bos taurus alpha tocopherol transfer protein like (TTPAL)	mRNA.
NC_037351.1:60935997:60936021	chr24:60935997:60936021	chr24	60935997	60936021	0	0	0.12535	0.0396825	0.119707	0.425231	0.458491	0.246571	0.0353875	0.281851	1	0.0434284	CpG-deserts;inter	NA	NA	NA
NC_037337.1:48626366:48626406	chr10:48626366:48626406	chr10	48626366	48626406	0	0	0.980344	0.994792	0.971861	0.726998	0.843155	0.691509	0.0355284	-0.228445	1	0.0434284	CpG-deserts;inter	NA	NA	NA
NC_037328.1:143854093:143854179	chr1:143854093:143854179	chr1	143854093	143854179	0	0	0	0	0.0309343	0.292848	0.493837	0.279762	0.0355333	0.345171	1	0.0434284	CpG-shelves;repeats;inter	NA	NA	NA
NC_037333.1:61494713:61494739	chr6:61494713:61494739	chr6	61494713	61494739	0	0	0.27535	0.172715	0.100691	0.519841	0.3663	0.352847	0.0356668	0.230078	1	0.0434284	repeats;CpG-deserts;inter	NA	NA	NA
NC_037328.1:2826094:2826149	chr1:2826094:2826149	chr1	2826094	2826149	0	0	0.739535	0.565385	0.649902	0.408875	0.42619	0.482533	0.0356727	-0.212408	1	0.0434284	CpG-shores;repeats;inter	NA	NA	NA
NC_037329.1:121778285:121778375	chr2:121778285:121778375	chr2	121778285	121778375	0	0	0.00192308	0.0262281	0.00142857	0.318399	0.167304	0.207274	0.0357249	0.221133	1	0.0434284	CpG-deserts;inter	NA	NA	NA
NC_037346.1:18662429:18662482	chr19:18662429:18662482	chr19	18662429	18662482	0	0	0.00617284	0.00362319	0.0142857	0.172222	0.342959	0.260291	0.0361327	0.250463	1	0.0435946	CpG-deserts;inter	NA	NA	NA
NC_037336.1:91917413:91917446	chr9:91917413:91917446	chr9	91917413	91917446	0	0	0.0555556	0.00438596	0.0236901	0.3625	0.41945	0.20602	0.0361595	0.301446	1	0.0435946	transcripts;transcripts;introns;repeats;CpG-deserts;genes	533438	c(NM_001076896;NM_001114610);NM_001114610	NA;Bos taurus transcription factor B1	mitochondrial (TFB1M)	transcript variant 1	mRNA; nuclear gene for mitochondrial product.
NC_037335.1:109926690:109926763	chr8:109926690:109926763	chr8	109926690	109926763	0	0	0	0	0	0.181624	0.355424	0.242647	0.0362915	0.259898	1	0.0435946	transcripts;exons;introns;CpG-shores;genes	508100	NM_001192169	Bos taurus CDK5 regulatory subunit associated protein 2 (CDK5RAP2)	mRNA.
NC_037334.1:82759798:82759859	chr7:82759798:82759859	chr7	82759798	82759859	0	0	0.980117	0.985009	0.939862	0.81453	0.676308	0.808326	0.036417	-0.201941	1	0.0435946	CpG-deserts;inter	NA	NA	NA
NC_037354.1:37174744:37174774	chr27:37174744:37174774	chr27	37174744	37174774	0	0	0.139683	0	0	0.193472	0.227409	0.359596	0.0364339	0.213598	1	0.0435946	transcripts;introns;CpG-shores;repeats;genes	281854	NM_174353	Bos taurus inhibitor of nuclear factor kappa B kinase subunit beta (IKBKB)	mRNA.
NC_037341.1:76532128:76532166	chr14:76532128:76532166	chr14	76532128	76532166	0	0	0.0250861	0.348602	0.534187	0.977825	1	0.785081	0.0364416	0.618344	1	0.0435946	transcripts;introns;CpG-deserts;genes	511839	NM_001046101	Bos taurus ATPase H+ transporting V0 subunit d2 (ATP6V0D2)	mRNA.
NC_037337.1:11515827:11515891	chr10:11515827:11515891	chr10	11515827	11515891	1	0	0	0.00362319	0.0945166	0.246984	0.498106	0.310053	0.0369176	0.319001	1	0.0440472	transcripts;introns;repeats;CpG-deserts;genes	100125317	NM_001103348	Bos taurus endoplasmic reticulum oxidoreductase 1 alpha (ERO1A)	mRNA.
NC_037334.1:19710610:19710628	chr7:19710610:19710628	chr7	19710610	19710628	1	0	0	0.0179138	0.00606061	0.189394	0.361281	0.235222	0.0373747	0.253974	1	0.0444749	transcripts;introns;CpG-shelves;genes	512719	NM_001046130	Bos taurus SH3 domain containing GRB2 like 1	endophilin A2 (SH3GL1)	mRNA.
NC_037329.1:38594874:38594897	chr2:38594874:38594897	chr2	38594874	38594897	0	0	0.0209568	0.0286935	0.162963	0.278595	0.270895	0.305342	0.0377826	0.214073	1	0.044842	transcripts;introns;CpG-deserts;genes	338068	NM_176663	Bos taurus activin A receptor type 1 (ACVR1)	mRNA.
NC_037337.1:75915685:75915765	chr10:75915685:75915765	chr10	75915685	75915765	0	0	0	0	0.0777126	0.478571	0.295935	0.237919	0.0379526	0.311571	1	0.0449255	repeats;CpG-deserts;inter	NA	NA	NA
NC_037333.1:36356272:36356325	chr6:36356272:36356325	chr6	36356272	36356325	0	0	0	0	0.0676102	0.447027	0.226512	0.27037	0.0383129	0.2921	1	0.0452333	transcripts;exons;CpG-deserts;genes	527520	NM_001192644	Bos taurus HECT and RLD domain containing E3 ubiquitin protein ligase family member 6 (HERC6)	mRNA.
NC_037348.1:22051443:22051512	chr21:22051443:22051512	chr21	22051443	22051512	0	0	0	0	0	0.27381	0.157738	0.333333	0.038545	0.25496	1	0.0453767	repeats;CpG-deserts;inter	NA	NA	NA
NC_037342.1:64905148:64905174	chr15:64905148:64905174	chr15	64905148	64905174	1	0	0.00196078	0	0.00662393	0.199643	0.330708	0.179283	0.0386356	0.233683	1	0.0453767	repeats;CpG-deserts;inter	NA	NA	NA
NC_037337.1:43614021:43614093	chr10:43614021:43614093	chr10	43614021	43614093	0	0	0	0.182734	0.0388889	0.364566	0.246032	0.259497	0.0387878	0.216157	1	0.0454372	CpG-deserts;inter	NA	NA	NA
NC_037345.1:63304557:63304628	chr18:63304557:63304628	chr18	63304557	63304628	0	0	0.0400382	0	0	0.123758	0.260063	0.263227	0.0391465	0.202336	1	0.0455595	CpG-shelves;inter	NA	NA	NA
NC_037343.1:29841083:29841108	chr16:29841083:29841108	chr16	29841083	29841108	2	0	0	0.00378788	0.114352	0.406662	0.240134	0.202636	0.0391889	0.243764	1	0.0455595	CpG-deserts;inter	NA	NA	NA
NC_037350.1:15531751:15531800	chr23:15531751:15531800	chr23	15531751	15531800	0	0	0.00212766	0.14259	0.004	0.256282	0.420053	0.211641	0.0393836	0.246419	1	0.0455595	promoters;repeats;CpG-deserts;inter	NA	NM_001205666	Bos taurus transcription factor EB (TFEB)	mRNA.
NC_037330.1:102688078:102688099	chr3:102688078:102688099	chr3	102688078	102688099	0	0	0.0200321	0.00406504	0.00574713	0.240442	0.325476	0.158234	0.0395674	0.231436	1	0.0455595	CpG-deserts;inter	NA	NA	NA
NC_037339.1:86549131:86549208	chr12:86549131:86549208	chr12	86549131	86549208	0	0	0.0600877	0.00724638	0.00961538	0.364264	0.475926	0.223968	0.039572	0.32907	1	0.0455595	CpG-shelves;repeats;inter	NA	NA	NA
NC_037335.1:49071190:49071280	chr8:49071190:49071280	chr8	49071190	49071280	0	0	0.997748	0.753704	1	0.527778	0.555392	0.617008	0.0397954	-0.350425	1	0.0455595	transcripts;exons;introns;CpG-deserts;genes	281615	NM_174239	Bos taurus aldehyde dehydrogenase 1 family member A1 (ALDH1A1)	mRNA.
NC_037348.1:68918001:68918044	chr21:68918001:68918044	chr21	68918001	68918044	1	0	0.209036	0.269297	0.0940863	0.410264	0.732337	0.528387	0.0399847	0.36619	1	0.0455595	CpG-deserts;inter	NA	NA	NA
NW_020190994.1:1029269:1029309	chrUn_NW_020190994v1:1029269:1029309	chrUn_NW_020190994v1	1029269	1029309	0	0	0.770928	1	0.867725	0.333333	0.505952	0.672222	0.0401962	-0.375715	1	0.0455595	repeats;CpG-deserts;inter	NA	NA	NA
NC_037352.1:35025221:35025292	chr25:35025221:35025292	chr25	35025221	35025292	1	0	0.00387597	0.02375	0.01	0.546296	0.385756	0.26759	0.0401969	0.387339	1	0.0455595	CpG-deserts;inter	NA	NA	NA
NC_037348.1:21778575:21778607	chr21:21778575:21778607	chr21	21778575	21778607	0	0	0.00724638	0.00694444	0.0138889	0.147009	0.306987	0.247876	0.0403386	0.224597	1	0.0455595	transcripts;exons;CpG-shores;genes	507304	NM_001032300	Bos taurus FES proto-oncogene	tyrosine kinase (FES)	mRNA.
NC_037335.1:75649384:75649419	chr8:75649384:75649419	chr8	75649384	75649419	0	0	0.0107527	0.00490196	0.00520833	0.190909	0.357344	0.217795	0.0403593	0.248395	1	0.0455595	transcripts;exons;3UTR;CpG-deserts;genes	517788	NM_001100376	Bos taurus ubiquitin associated protein 1 (UBAP1)	mRNA.
NC_037330.1:86290137:86290203	chr3:86290137:86290203	chr3	86290137	86290203	1	0	0.0267794	0.0544444	0.104167	0.56455	0.554599	0.285305	0.040388	0.406354	1	0.0455595	transcripts;introns;repeats;CpG-deserts;genes	534011	NM_001192794	Bos taurus FGGY carbohydrate kinase domain containing (FGGY)	mRNA.
NC_037335.1:63289541:63289624	chr8:63289541:63289624	chr8	63289541	63289624	0	0	0	0	0	0.122773	0.228903	0.26462	0.0404061	0.205432	1	0.0455595	transcripts;introns;repeats;CpG-deserts;genes	617620	NM_001038220	Bos taurus coronin 2A (CORO2A)	mRNA.
NC_037328.1:27172940:27172959	chr1:27172940:27172959	chr1	27172940	27172959	0	0	0.392157	0.227943	0.0538466	0.645161	0.462418	0.692607	0.0404854	0.375413	1	0.0455595	transcripts;introns;CpG-deserts;genes	536815	NM_001192888	Bos taurus roundabout guidance receptor 1 (ROBO1)	mRNA.
NC_037345.1:63887546:63887639	chr18:63887546:63887639	chr18	63887546	63887639	1	0	1	0.911111	1	0.633804	0.8	0.809689	0.0405339	-0.222539	1	0.0455595	CpG-shelves;inter	NA	NA	NA
NC_037346.1:18002228:18002250	chr19:18002228:18002250	chr19	18002228	18002250	1	0	0.897066	0.837567	0.700093	0.401509	0.660089	0.492948	0.0405427	-0.293393	1	0.0455595	transcripts;introns;CpG-shores;repeats;genes	511125	NM_001098936	Bos taurus ring finger protein 135 (RNF135)	mRNA.
NC_037344.1:72012411:72012451	chr17:72012411:72012451	chr17	72012411	72012451	0	0	0.220166	0.0265447	0.133138	0.307865	0.456469	0.29755	0.0406096	0.227345	1	0.0455595	transcripts;introns;repeats;CpG-deserts;genes	327672	NM_175793	Bos taurus mitogen-activated protein kinase 1 (MAPK1)	mRNA.
NC_037346.1:17622922:17622994	chr19:17622922:17622994	chr19	17622922	17622994	0	0	0.0276515	0.00462963	0.0437276	0.263793	0.284314	0.137142	0.0409945	0.20308	1	0.0456541	transcripts;transcripts;introns;introns;repeats;CpG-deserts;genes;genes	522967;282173	NM_001075838;NM_174512	Bos taurus myosin ID (MYO1D)	mRNA.;Bos taurus cyclin dependent kinase 5 regulatory subunit 1 (CDK5R1)	mRNA.
NC_037337.1:46670068:46670101	chr10:46670068:46670101	chr10	46670068	46670101	0	0	0.0252525	0.199755	0.242664	0.380864	0.497299	0.349759	0.0410157	0.253417	1	0.0456541	CpG-deserts;inter	NA	NA	NA
NC_037336.1:93078205:93078220	chr9:93078205:93078220	chr9	93078205	93078220	0	0	0.0700483	0.132492	0.0736347	0.265275	0.390731	0.225307	0.0410596	0.201713	1	0.0456541	repeats;CpG-deserts;inter;repeats;CpG-deserts;inter	NA	NA	NA
NC_037334.1:6528751:6528813	chr7:6528751:6528813	chr7	6528751	6528813	0	0	0.26445	0.0727874	0.0128205	0.405556	0.563277	0.316041	0.0411215	0.311605	1	0.0456541	transcripts;introns;repeats;CpG-deserts;genes	508555	NM_001038514	Bos taurus calreticulin 3 (CALR3)	mRNA.
NC_037349.1:8062258:8062277	chr22:8062258:8062277	chr22	8062258	8062277	0	0	0.0330113	0.0341991	0.175926	0.207937	0.299004	0.40474	0.0412215	0.222848	1	0.0456541	repeats;CpG-deserts;inter	NA	NA	NA
NC_037357.1:16620001:16620038	chrX:16620001:16620038	chrX	16620001	16620038	0	0	0.539241	0.632303	0.492605	0.278113	0.453415	0.332266	0.0415644	-0.200118	1	0.0456541	transcripts;introns;CpG-deserts;genes	517768	NM_001206635	Bos taurus heparan sulfate 6-O-sulfotransferase 2 (HS6ST2)	mRNA.
NC_037343.1:71493911:71493982	chr16:71493911:71493982	chr16	71493911	71493982	0	0	0	0	0.0035461	0.150332	0.319408	0.22862	0.0416548	0.231605	1	0.0456541	transcripts;introns;repeats;CpG-deserts;genes	534964	NM_001076044	Bos taurus integrator complex subunit 7 (INTS7)	mRNA.
NC_037330.1:20488115:20488176	chr3:20488115:20488176	chr3	20488115	20488176	1	0	0.0107527	0.00396825	0	0.400278	0.401621	0.19352	0.0416914	0.326899	1	0.0456541	CpG-shelves;inter	NA	NA	NA
NC_037331.1:115016289:115016368	chr4:115016289:115016368	chr4	115016289	115016368	0	0	0	0	0	0.363745	0.220911	0.18661	0.0417436	0.257089	1	0.0456541	CpG-deserts;inter	NA	NA	NA
NC_037332.1:20139618:20139634	chr5:20139618:20139634	chr5	20139618	20139634	0	0	0	0.411516	0.407827	0.844444	0.66914	0.89186	0.0419481	0.528701	1	0.0456541	repeats;CpG-deserts;inter	NA	NA	NA
NC_037350.1:52490372:52490416	chr23:52490372:52490416	chr23	52490372	52490416	0	0	0.13879	0.0715878	0.153373	0.482294	0.325625	0.282407	0.0420968	0.242192	1	0.0456541	CpG-deserts;inter	NA	NA	NA
NC_037329.1:105352496:105352561	chr2:105352496:105352561	chr2	105352496	105352561	0	0	0.975667	1	0.998144	0.802787	0.62146	0.774614	0.0421134	-0.258317	1	0.0456541	repeats;CpG-deserts;inter	NA	NA	NA
NC_037341.1:61768306:61768378	chr14:61768306:61768378	chr14	61768306	61768378	1	0	0	0.00151515	0.0102431	0.382526	0.423191	0.195351	0.0421491	0.32977	1	0.0456541	CpG-shores;inter	NA	NA	NA
NC_037334.1:42596770:42596843	chr7:42596770:42596843	chr7	42596770	42596843	0	0	0.0042735	0.00900901	0.108654	0.250521	0.334052	0.147518	0.0422414	0.203385	1	0.0456541	CpG-shelves;repeats;inter;downstream;CpG-shelves;repeats;inter;downstream	520254	NM_001075802	Bos taurus SH3 binding domain protein 5 like (SH3BP5L)	mRNA.
NC_037346.1:24497098:24497164	chr19:24497098:24497164	chr19	24497098	24497164	0	0	0.00537634	0.00396825	0	0.158824	0.335399	0.236111	0.0422424	0.24033	1	0.0456541	transcripts;introns;CpG-shores;genes	510260	NM_001192251	Bos taurus calcium/calmodulin dependent protein kinase kinase 1 (CAMKK1)	mRNA.
NC_037343.1:70530512:70530551	chr16:70530512:70530551	chr16	70530512	70530551	0	0	0.0834848	0.0956061	0.0360624	0.389881	0.652047	0.374603	0.0423136	0.400459	1	0.0456541	transcripts;exons;CpG-deserts;genes	533192	NM_001193022	Bos taurus ribosomal protein S6 kinase C1 (RPS6KC1)	mRNA.
NC_037344.1:58048934:58049014	chr17:58048934:58049014	chr17	58048934	58049014	0	0	0	0.00505051	0.115764	0.220256	0.171409	0.357402	0.0425512	0.209418	1	0.045771	transcripts;introns;CpG-deserts;genes	787118	NM_001205475	Bos taurus F-box and WD repeat domain containing 8 (FBXW8)	mRNA.
NC_037336.1:74711544:74711621	chr9:74711544:74711621	chr9	74711544	74711621	0	0	0.906349	1	0.797619	0.549043	0.606838	0.76898	0.0427179	-0.259702	1	0.045771	transcripts;introns;CpG-deserts;genes	537380	NM_001144081	Bos taurus mitogen-activated protein kinase kinase kinase 5 (MAP3K5)	mRNA.
NC_037329.1:60916220:60916277	chr2:60916220:60916277	chr2	60916220	60916277	0	0	0.00308642	0	0.0537634	0.367218	0.492993	0.222222	0.0429064	0.341861	1	0.045771	CpG-deserts;inter	NA	NA	NA
NC_037343.1:23645371:23645459	chr16:23645371:23645459	chr16	23645371	23645459	2	0	0.0373016	0.0042735	0	0.345345	0.470588	0.216402	0.042916	0.330254	1	0.045771	transcripts;introns;repeats;CpG-deserts;genes	539227	NM_001192199	Bos taurus RAB3 GTPase activating non-catalytic protein subunit 2 (RAB3GAP2)	mRNA.
NC_037347.1:19979406:19979429	chr20:19979406:19979429	chr20	19979406	19979429	0	0	0	0.00287356	0.0767857	0.206068	0.332955	0.154647	0.0429293	0.20467	1	0.045771	CpG-deserts;inter	NA	NA	NA
NC_037342.1:24388291:24388338	chr15:24388291:24388338	chr15	24388291	24388338	0	0	0.242943	0.111282	0.307018	0.374941	0.612441	0.472222	0.0431054	0.26612	1	0.0458503	transcripts;introns;repeats;repeats;CpG-deserts;genes	508902	NM_001192998	Bos taurus ubiquitin specific peptidase 28 (USP28)	mRNA.
NC_037345.1:40730239:40730265	chr18:40730239:40730265	chr18	40730239	40730265	0	0	0.047619	0.0111111	0	0.45463	0.983556	0.92696	0.0435124	0.768805	1	0.0459823	repeats;CpG-deserts;inter	NA	NA	NA
NC_037341.1:48923759:48923808	chr14:48923759:48923808	chr14	48923759	48923808	1	0	0.0113769	0	0.00323848	0.321736	0.257462	0.145551	0.0436434	0.236711	1	0.0459823	repeats;CpG-deserts;inter	NA	NA	NA
NC_037334.1:39010791:39010831	chr7:39010791:39010831	chr7	39010791	39010831	3	0	0	0	0	0.243961	0.449726	0.248316	0.0436857	0.314001	1	0.0459823	promoters;repeats;CpG-deserts;inter;downstream	NA;505276	NM_001205324;NM_001082602	Bos taurus docking protein 3 (DOK3)	mRNA.;Bos taurus DEAD-box helicase 41 (DDX41)	mRNA.
NC_037332.1:108277488:108277503	chr5:108277488:108277503	chr5	108277488	108277503	1	0	0	0.00666667	0.0662186	0.219875	0.470026	0.304884	0.0437434	0.3073	1	0.0459823	repeats;CpG-deserts;inter	NA	NA	NA
NC_037335.1:55655705:55655724	chr8:55655705:55655724	chr8	55655705	55655724	0	0	0.00641026	0.097371	0.0852974	0.169643	0.356082	0.331349	0.0439377	0.222665	1	0.0459823	transcripts;introns;CpG-deserts;genes	508893	NM_001081583	Bos taurus TLE family member 4	transcriptional corepressor (TLE4)	mRNA.
NC_037330.1:97572747:97572808	chr3:97572747:97572808	chr3	97572747	97572808	0	0	0.265472	0.251123	0.180969	0.411197	0.683326	0.628459	0.0439562	0.341806	1	0.0459823	CpG-deserts;inter	NA	NA	NA
NC_037334.1:12470992:12471014	chr7:12470992:12471014	chr7	12470992	12471014	2	0	0.00153846	0	0	0.135856	0.28678	0.295685	0.0440059	0.238928	1	0.0459823	transcripts;introns;repeats;CpG-deserts;genes	539613	NM_001206374	Bos taurus tRNA methyltransferase 1 (TRMT1)	mRNA.
NC_037357.1:58189414:58189429	chrX:58189414:58189429	chrX	58189414	58189429	0	0	0.607448	0.61695	0.810024	0.488183	0.449125	0.359091	0.0440451	-0.246008	1	0.0459823	repeats;CpG-deserts;inter	NA	NA	NA
NC_037331.1:8176938:8176965	chr4:8176938:8176965	chr4	8176938	8176965	0	0	1	0.949773	0.997748	0.837255	0.678752	0.819222	0.0442436	-0.204097	1	0.0460828	transcripts;introns;CpG-deserts;genes	784403	NM_001206776	Bos taurus cyclin dependent kinase 14 (CDK14)	mRNA.
NC_037337.1:102626051:102626122	chr10:102626051:102626122	chr10	102626051	102626122	0	0	0	0	0.0223979	0.15308	0.324713	0.213404	0.0445899	0.222933	1	0.0461113	transcripts;introns;CpG-deserts;genes	504408	NM_001192023	Bos taurus ribosomal protein S6 kinase A5 (RPS6KA5)	mRNA.
NC_037329.1:1320056:1320082	chr2:1320056:1320082	chr2	1320056	1320082	1	0	0.0767638	0.0042735	0.00273224	0.361111	0.276768	0.153026	0.0447954	0.235712	1	0.0461113	transcripts;promoters;introns;CpG-shores;repeats;genes	NA;513405	NM_001034444;NM_001075617	Bos taurus coiled-coil domain containing 115 (CCDC115)	mRNA.;Bos taurus IMP U3 small nucleolar ribonucleoprotein 4 (IMP4)	mRNA.
NC_037344.1:19198770:19198853	chr17:19198770:19198853	chr17	19198770	19198853	0	0	0.00347222	0.00396825	0.0175439	0.251131	0.144481	0.320106	0.0448538	0.230244	1	0.0461113	CpG-deserts;inter	NA	NA	NA
NC_037333.1:91104300:91104310	chr6:91104300:91104310	chr6	91104300	91104310	1	0	0.00462963	0.0887258	0.00347222	0.165043	0.352778	0.213463	0.0449402	0.211486	1	0.0461113	transcripts;introns;CpG-deserts;genes	533177	NM_001102153	Bos taurus scavenger receptor class B member 2 (SCARB2)	mRNA.
NC_037356.1:639981:640070	chr29:639981:640070	chr29	639981	640070	0	0	0.164987	0.169458	0	0.622041	0.392895	0.321304	0.0450837	0.333932	1	0.0461113	transcripts;introns;CpG-deserts;genes	528169	NM_001245925	Bos taurus pannexin 1 (PANX1)	mRNA.
NC_037343.1:38642561:38642576	chr16:38642561:38642576	chr16	38642561	38642576	2	0	0.0826023	0.0736347	0.00416667	0.446764	0.532271	0.242783	0.0450855	0.353805	1	0.0461113	CpG-deserts;inter	NA	NA	NA
NC_037337.1:86457964:86458015	chr10:86457964:86458015	chr10	86457964	86458015	0	0	0	0.00854701	0.00666667	0.173382	0.302106	0.158464	0.0451567	0.206246	1	0.0461113	CpG-deserts;inter	NA	NA	NA
NC_037335.1:73826165:73826214	chr8:73826165:73826214	chr8	73826165	73826214	0	0	0	0.0973616	0	0.204125	0.437464	0.258799	0.0451901	0.267676	1	0.0461113	transcripts;introns;repeats;CpG-deserts;genes	533746	NM_001076000	Bos taurus dihydropyrimidinase like 2 (DPYSL2)	mRNA.
NC_037344.1:18594873:18594949	chr17:18594873:18594949	chr17	18594873	18594949	0	0	0.15303	0.0222437	0.123397	0.309988	0.448231	0.233452	0.0452086	0.231	1	0.0461113	transcripts;introns;repeats;CpG-deserts;genes	540641	NM_001082454	Bos taurus nocturnin (NOCT)	mRNA.
NC_037345.1:51380409:51380482	chr18:51380409:51380482	chr18	51380409	51380482	0	0	0	0.00694444	0	0.184161	0.408722	0.388889	0.0453576	0.324942	1	0.0461113	transcripts;introns;repeats;CpG-deserts;genes	617066	NM_001076442	Bos taurus LY6/PLAUR domain containing 4 (LYPD4)	mRNA.
NC_037349.1:40760846:40760914	chr22:40760846:40760914	chr22	40760846	40760914	0	0	0.536992	0.804167	0.533908	0.325321	0.129196	0.388779	0.0453956	-0.343924	1	0.0461113	transcripts;introns;CpG-deserts;genes	692183	NM_001040646	Bos taurus fragile histidine triad diadenosine triphosphatase (FHIT)	mRNA.
NC_037338.1:106777275:106777291	chr11:106777275:106777291	chr11	106777275	106777291	0	0	0	0.145822	0.215476	0.273846	0.367725	0.417063	0.0456912	0.232445	1	0.0463073	transcripts;introns;repeats;CpG-deserts;genes	282410	NM_174632	Bos taurus calcium voltage-gated channel subunit alpha1 B (CACNA1B)	mRNA.
NC_037328.1:147067574:147067654	chr1:147067574:147067654	chr1	147067574	147067654	1	0	0.00222222	0.175339	0.180181	0.354955	0.439206	0.251068	0.0458629	0.229162	1	0.0463289	transcripts;introns;CpG-shores;genes	529631	NM_001256578	Bos taurus RUNX family transcription factor 1 (RUNX1)	mRNA.
NC_037337.1:57620512:57620576	chr10:57620512:57620576	chr10	57620512	57620576	0	0	0	0.0042735	0.0655737	0.248016	0.301227	0.509485	0.0459729	0.329627	1	0.0463289	transcripts;introns;repeats;CpG-deserts;genes	503584	NM_001191161	Bos taurus one cut homeobox 1 (ONECUT1)	mRNA.
NC_037337.1:100958092:100958168	chr10:100958092:100958168	chr10	100958092	100958168	0	0	0.00458371	0	0.0285035	0.263966	0.348217	0.15403	0.0460426	0.244375	1	0.0463289	transcripts;introns;CpG-shores;genes	505469	NM_001206687	Bos taurus forkhead box N3 (FOXN3)	mRNA.
NC_037337.1:84828428:84828443	chr10:84828428:84828443	chr10	84828428	84828443	0	0	0.278876	0.309524	0.341893	0.589881	0.650108	0.442374	0.0461234	0.25069	1	0.0463289	transcripts;introns;repeats;CpG-deserts;genes	512187	NM_001101951	Bos taurus NUMB endocytic adaptor protein (NUMB)	mRNA.
NC_037351.1:577549:577603	chr24:577549:577603	chr24	577549	577603	0	0	0.00854701	0.00757576	0.00347222	0.226923	0.137618	0.305021	0.0462545	0.216656	1	0.0463573	transcripts;introns;CpG-shelves;repeats;genes	533304	NM_001076893	Bos taurus solute carrier family 66 member 2 (SLC66A2)	mRNA.
NC_037343.1:24571799:24571908	chr16:24571799:24571908	chr16	24571799	24571908	0	0	0.00406504	0	0	0.292424	0.19774	0.133333	0.046488	0.206478	1	0.046488	CpG-deserts;inter	NA	NA	NA

## Sheet: TableS8b_GO_hyperdMHB
Category	Term	Count	%	PValue	Genes	List Total	Pop Hits	Pop Total	Fold Enrichment	Bonferroni	Benjamini	FDR
GOTERM_CC_DIRECT	GO:0005829~cytosol	47	28.3133	4.85043e-07	618880, 517788, 515321, 514456, 516411, 516493, 533077, 614787, 617316, 539472, 527829, 538561, 533746, 533228, 507347, 533304, 534634, 505542, 533764, 522103, 537747, 506270, 506392, 541028, 614093, 286870, 539983, 513994, 539227, 538416, 787118, 522967, 508902, 527520, 281854, 512719, 527889, 280960, 787862, 507498, 327672, 281574, 508100, 511765, 538606, 508221, 281072	157	2892	20519	2.12401	0.000115919	0.000115925	0.000115925
GOTERM_CC_DIRECT	GO:0005737~cytoplasm	50	30.1205	6.40198e-05	513400, 407151, 534389, 533177, 539472, 504408, 505542, 506392, 541028, 783536, 614093, 616550, 538314, 518004, 513994, 526529, 534475, 777790, 522967, 281733, 281854, 787862, 327672, 508641, 618880, 535099, 515321, 618441, 614880, 539570, 518992, 533746, 533228, 536815, 282173, 510260, 615681, 539227, 617269, 540719, 526631, 532989, 527889, 520254, 507498, 534964, 508100, 538606, 540281, 281072	157	3786	20519	1.72602	0.0151848	0.00765037	0.00765037
