# Supplementary material for: Methylome and transcriptome data integration reveals potential roles of DNA methylation and candidate biomarkers of cow Streptococcus uberis subclinical mastitis
Source: J Anim Sci Biotechnol. 2022 Nov 7;13:136. doi: 10.1186/s40104-022-00779-z (PMC9639328; doi:10.1186/s40104-022-00779-z)
Supplement: Supplementary file 14 — Additional file 14: Table S9. The list of differentially expressed (DE) genes and their functional enrichment. [file 40104_2022_779_MOESM14_ESM.xlsx]

## Sheet: TableS9a DE
Table S9a Differntially expressed genes between Stre. Uberis positive and negative group
	baseMean	log2FoldChange	lfcSE	stat	pvalue	padj
LOC104973517	48.0866	10.6977	1.9152	5.58565	2.32824e-08	9.32052e-07
LOC104969596	41.7641	8.75128	1.93979	4.51146	6.43819e-06	0.000132526
LOC112448746	50.9623	8.45756	1.82885	4.62451	3.75478e-06	8.3417e-05
LOC112444678	30.558	7.75122	2.11855	3.65873	0.000253468	0.00291536
CALB1	968.739	7.72394	0.452318	17.0763	2.22623e-65	2.74494e-61
LOC107132901	120.919	7.53598	1.64043	4.5939	4.3503e-06	9.5105e-05
LOC107132508	361.158	7.34875	0.628335	11.6956	1.34223e-31	3.30995e-28
LOC112443228	49.3397	7.16633	1.90164	3.76849	0.000164237	0.0020291
LOC112442632	90.1932	7.136	1.24808	5.71756	1.08065e-08	4.74177e-07
LOC112445949	31.8727	7.09139	2.01335	3.52218	0.000428015	0.00449143
LOC112447173	54.8128	6.84135	1.31556	5.20033	1.98932e-07	6.33808e-06
LOC107132224	184.629	6.82148	0.823655	8.28197	1.21159e-16	2.449e-14
LOC104974562	101.071	6.62074	1.08232	6.11719	9.52408e-10	5.36219e-08
LOC112443491	108.338	6.54067	0.982235	6.65896	2.75764e-11	2.12511e-09
LOC107131590	468.687	6.51823	1.60014	4.07355	4.63026e-05	0.000703959
LOC107133053	71.1548	6.51523	1.27254	5.11985	3.05784e-07	9.35306e-06
LOC104975781	104.631	6.49112	1.21018	5.36378	8.14964e-08	2.85469e-06
LOC101906344	182.277	6.41465	0.827727	7.74972	9.20973e-15	1.27591e-12
LOC112442703	464.084	6.40589	0.589341	10.8696	1.60946e-27	1.32297e-24
LOC107131716	126.994	6.21052	1.09941	5.64899	1.61397e-08	6.76879e-07
LOC112442701	176.256	6.20836	0.764595	8.1198	4.66964e-16	8.34444e-14
SCN2B	315.507	6.19985	0.712373	8.7031	3.22943e-18	9.04976e-16
LOC112444851	958.973	6.19751	0.486446	12.7404	3.52703e-37	1.44961e-33
LOC104972128	82.7943	6.15085	1.12069	5.48844	4.05503e-08	1.53842e-06
LOC112449508	109.459	6.14733	1.18157	5.2027	1.96417e-07	6.27416e-06
LOC107133109	64.1188	6.0457	1.29024	4.68571	2.7899e-06	6.45392e-05
LOC112449617	115.799	6.04524	1.02028	5.92509	3.1213e-09	1.59691e-07
LOC104971364	168.168	5.98947	0.876999	6.8295	8.52087e-12	7.14709e-10
LOC618696	27.8693	5.90532	2.16103	2.73264	0.00628281	0.0384834
PHYHIPL	452.661	5.80393	0.508113	11.4225	3.2272e-30	4.97392e-27
LOC104972351	103.144	5.76056	0.930045	6.19385	5.87124e-10	3.44725e-08
LOC112447860	39.4035	5.74488	1.48822	3.86023	0.000113282	0.00149068
LOC100847171	2254.04	5.67036	0.38884	14.5828	3.61608e-48	2.22932e-44
LOC112444287	291.23	5.60181	0.627584	8.92599	4.4174e-19	1.43333e-16
LOC112447104	94.7783	5.60134	0.976029	5.73891	9.52894e-09	4.25695e-07
RCAN2	35.293	5.53814	1.34916	4.10487	4.04541e-05	0.000626633
LOC112447323	117.99	5.53796	0.926353	5.97824	2.25565e-09	1.18136e-07
LOC112445108	44.7528	5.48108	1.38154	3.96736	7.2674e-05	0.00101942
LOC107133108	138.009	5.44659	0.927848	5.87014	4.35439e-09	2.14759e-07
LOC101903449	72.4873	5.41873	1.77263	3.0569	0.00223641	0.0172559
LOC112447120	716.2	5.41313	0.478868	11.304	1.25378e-29	1.54591e-26
LOC112442718	27.4195	5.36318	1.75573	3.05468	0.00225301	0.0173731
LOC107132328	64.9041	5.24287	1.20533	4.34973	1.36303e-05	0.000248612
LRRC63	46.3302	5.22715	1.27702	4.09324	4.25387e-05	0.000653179
LOC112443195	24.886	5.22362	1.69184	3.08755	0.00201817	0.0158376
LOC112442705	69.6878	5.22139	1.07	4.87982	1.0618e-06	2.77962e-05
LOC100847835	65.6323	5.22122	1.31373	3.97434	7.05733e-05	0.000997118
LOC112443843	82.3196	5.21978	1.20894	4.31766	1.57692e-05	0.000282197
LOC112443735	97.4763	5.2133	0.950512	5.48473	4.14098e-08	1.56142e-06
LOC104974755	30.073	5.21176	1.64871	3.16111	0.00157171	0.0129713
LOC112444485	46.2356	5.20447	1.30045	4.00205	6.27951e-05	0.000906046
LOC112444740	37.2239	5.19958	1.37229	3.78898	0.000151268	0.00190823
PTX3	1982.22	5.18181	0.447008	11.5922	4.51305e-31	9.27432e-28
LOC112447357	74.0853	5.17011	1.07355	4.81592	1.46525e-06	3.68255e-05
LOC107132456	285.264	5.151	0.604535	8.5206	1.58732e-17	3.91434e-15
LOC112449342	109.513	5.13388	0.864909	5.93575	2.92503e-09	1.50902e-07
LOC112441835	286.464	5.12485	0.608426	8.42313	3.66545e-17	8.21727e-15
LOC104976076	1899.4	5.04895	0.417591	12.0907	1.18334e-33	3.64766e-30
LOC101904166	226.322	5.03405	0.679926	7.40382	1.32319e-13	1.4438e-11
LOC107132340	1321.95	5.02584	0.442608	11.3551	6.99995e-30	9.58994e-27
CXCL12	67.5344	5.00846	0.996282	5.02716	4.97808e-07	1.42413e-05
LOC104975324	59.5448	5.00291	1.16271	4.30281	1.68643e-05	0.000299704
SHISAL2B	35.4535	4.99488	1.41507	3.52977	0.000415915	0.00438685
LOC112444326	107.404	4.94484	0.870619	5.67968	1.34943e-08	5.69812e-07
LOC107131579	83.6163	4.93576	0.949981	5.19564	2.04013e-07	6.46652e-06
LOC101906317	694.654	4.93072	0.468335	10.5282	6.40509e-26	4.15657e-23
LOC112441869	264.429	4.89788	0.84711	5.78187	7.38732e-09	3.36109e-07
LOC104969002	109.571	4.86299	0.869765	5.59116	2.25559e-08	9.08871e-07
LOC112442080	25.66	4.85473	1.79117	2.71037	0.00672087	0.0406417
LOC112444184	167.948	4.85214	0.758801	6.39449	1.61089e-10	1.04538e-08
LOC112449306	97.3032	4.81927	0.946143	5.0936	3.51336e-07	1.05401e-05
LOC107132783	129.833	4.79133	0.787085	6.08744	1.14733e-09	6.31546e-08
LOC112441622	42.9312	4.79055	1.31686	3.63785	0.000274927	0.00312141
LOC101907753	59.5513	4.78207	1.14724	4.16831	3.06861e-05	0.000494587
LOC112441603	38.8719	4.77219	1.34978	3.53553	0.000406963	0.00430348
ESR1	961.538	4.73636	0.443806	10.6721	1.3742e-26	9.96702e-24
MUC5AC	60.439	4.67786	1.17656	3.97586	7.01245e-05	0.000993834
LOC112447135	84.2301	4.67345	0.977274	4.78213	1.73447e-06	4.22648e-05
LOC101906248	31.5557	4.66888	1.54354	3.02478	0.00248812	0.018859
HSD11B1	111.934	4.64262	1.02171	4.54397	5.52049e-06	0.000116955
KMO	405.857	4.64135	0.617065	7.52164	5.40915e-14	6.41297e-12
LOC112448847	162.593	4.61275	0.714185	6.45877	1.0556e-10	7.07368e-09
KLF17	159.134	4.60781	0.798969	5.76719	8.06029e-09	3.64042e-07
LOC112444924	107.028	4.56995	0.942547	4.84851	1.24389e-06	3.18861e-05
LOC112442735	64.5564	4.5686	1.10683	4.12766	3.6647e-05	0.000577084
LOC107131942	1771.8	4.55335	0.425569	10.6994	1.02401e-26	7.89126e-24
TFF3	719.091	4.5238	0.44392	10.1906	2.1843e-24	1.2242e-21
LOC107132458	287.14	4.51117	0.63321	7.12429	1.04616e-12	9.77629e-11
IL22RA2	143.832	4.47512	0.874145	5.11943	3.06459e-07	9.35306e-06
LOC112449539	237.719	4.47066	0.652383	6.85281	7.24146e-12	6.15774e-10
RELN	55.837	4.45476	1.10582	4.02848	5.61387e-05	0.000830961
LOC617503	63.9869	4.44337	1.21143	3.66787	0.000244578	0.00283959
LOC101905172	1056.58	4.43002	0.437347	10.1293	4.09603e-24	2.19583e-21
LOC112443133	114.903	4.41416	0.833576	5.29546	1.18719e-07	3.99946e-06
LOC101905499	872.753	4.39684	0.442246	9.94208	2.73078e-23	1.40294e-20
LOC107132655	638.992	4.39232	0.596451	7.36409	1.78353e-13	1.92903e-11
LOC107131898	26.68	4.37239	1.65414	2.6433	0.00821017	0.0478862
LOC112448082	68.0102	4.34384	0.982225	4.42245	9.75882e-06	0.00018949
CD69	1708.98	4.34212	0.398163	10.9054	1.08644e-27	9.56839e-25
LOC112447796	47.0866	4.32726	1.25596	3.44538	0.000570253	0.00565665
LOC104975426	63.8878	4.32508	1.1747	3.68186	0.000231543	0.00272157
LOC101902915	83.1906	4.31813	0.964052	4.47914	7.49435e-06	0.000151236
GPR84	3256.28	4.31197	0.373001	11.5602	6.55439e-31	1.15451e-27
SLC22A1	85.9545	4.30669	0.927382	4.64392	3.41862e-06	7.72007e-05
LOC107133110	165.695	4.30243	0.728793	5.90349	3.55887e-09	1.7984e-07
LOC101906410	99.6588	4.25848	0.897065	4.74712	2.0633e-06	4.93034e-05
MUM1L1	47.8009	4.25453	1.14025	3.73123	0.00019055	0.00229441
LOC104971503	48.1522	4.24728	1.19907	3.54213	0.000396905	0.00421882
DDAH1	538.232	4.24508	0.49355	8.60113	7.89338e-18	2.07075e-15
LOC104973526	169.79	4.24176	0.78196	5.42451	5.81125e-08	2.12619e-06
LOC507247	309.87	4.23125	0.583016	7.25751	3.94269e-13	4.05111e-11
XCR1	635.145	4.2198	0.541686	7.79013	6.69425e-15	9.7106e-13
SMARCD3	82.3176	4.21929	0.933799	4.51841	6.23065e-06	0.000128683
LOC101904128	209.486	4.20819	0.680318	6.18562	6.18587e-10	3.58084e-08
LOC112443132	39.537	4.20735	1.29295	3.25406	0.00113766	0.00989935
LOC512005	73.1336	4.20323	0.970637	4.33038	1.48853e-05	0.00026872
SHE	27.5655	4.19488	1.5117	2.77494	0.00552115	0.0351087
NMUR2	60.0946	4.18836	1.04659	4.00193	6.2828e-05	0.000906046
LOC112446027	72.4389	4.18546	1.06132	3.94364	8.02535e-05	0.00111183
LOC112445942	310.047	4.17551	0.611577	6.82744	8.64462e-12	7.15356e-10
RUNDC3B	106.233	4.17334	0.816308	5.11246	3.17986e-07	9.65707e-06
LOC101906603	50.3553	4.11539	1.23343	3.33654	0.00084828	0.0078819
LOC613699	129.203	4.09324	0.868176	4.71476	2.42001e-06	5.70529e-05
HPGD	93.2819	4.06832	0.863879	4.70937	2.48485e-06	5.84698e-05
LOC112446653	40.0197	4.06786	1.47722	2.75372	0.0058922	0.036748
CLMN	4340.61	4.06596	0.366254	11.1015	1.23377e-28	1.38294e-25
LOC101903546	435.044	4.04939	0.520567	7.7788	7.32145e-15	1.04969e-12
ZFYVE28	299.848	4.03998	0.631483	6.39761	1.57826e-10	1.02963e-08
MYBPH	302.38	4.03974	0.624141	6.47248	9.64095e-11	6.53148e-09
NFE2	1474.22	3.97566	0.488577	8.13723	4.0443e-16	7.33327e-14
IFIT2	1754.44	3.96596	0.508301	7.80239	6.07461e-15	8.91665e-13
NLRP12	244.94	3.95235	0.614889	6.42774	1.29512e-10	8.53951e-09
LOC107132821	76.5789	3.95052	1.00652	3.92494	8.67529e-05	0.00118588
LOC104971266	39.0293	3.93894	1.43225	2.75017	0.00595645	0.0369618
LOC101904397	72.6837	3.92334	0.956582	4.10141	4.10634e-05	0.000633682
LOC104968905	99.3267	3.91983	0.83874	4.67347	2.96146e-06	6.8252e-05
LOC107132656	1026.88	3.91096	0.474843	8.23632	1.77594e-16	3.53183e-14
LOC112449301	135.939	3.90506	0.847153	4.60963	4.03377e-06	8.8815e-05
LOC112443413	86.4214	3.88758	0.998038	3.89522	9.81096e-05	0.00132496
LOC112444486	150.556	3.88395	0.832781	4.66383	3.10385e-06	7.12671e-05
LOC101908144	559.423	3.87933	0.584227	6.64011	3.13452e-11	2.35662e-09
FASN	63237.9	3.87094	0.349455	11.0771	1.62064e-28	1.66521e-25
LOC112446721	86.1668	3.86772	0.99326	3.89397	9.86179e-05	0.00133037
LOC509972	1128.11	3.85709	0.471749	8.17616	2.93024e-16	5.55844e-14
LOC112443130	149.317	3.85173	0.72616	5.30425	1.13138e-07	3.82191e-06
CCRL2	4530.04	3.83761	0.361607	10.6127	2.60237e-26	1.78262e-23
LOC104971613	498.676	3.82707	0.506767	7.55194	4.28832e-14	5.31198e-12
TNFAIP6	309.539	3.81443	0.617448	6.17773	6.50308e-10	3.74687e-08
H1FNT	117.589	3.81225	0.800038	4.76508	1.88778e-06	4.57295e-05
LOC104973105	356.463	3.80833	0.557119	6.83576	8.15735e-12	6.88905e-10
LOC100337129	53.6258	3.8069	1.15145	3.30618	0.00094577	0.00858982
CHDH	47.8508	3.80543	1.13872	3.34186	0.000832192	0.00777343
RNASE1_1	501.481	3.80506	0.595266	6.3922	1.63518e-10	1.05559e-08
LOC101910094	41.4256	3.80378	1.36263	2.7915	0.00524638	0.0337232
PRSS36	50.8392	3.79579	1.17935	3.21856	0.00128838	0.0110164
LOC107132935	246.28	3.79458	0.683568	5.55113	2.83824e-08	1.10049e-06
CPB2	63.9064	3.79328	1.1728	3.23439	0.00121901	0.0104961
TGM3	14681.3	3.79244	0.450234	8.42327	3.66114e-17	8.21727e-15
ALOX15	1131.26	3.78671	0.46824	8.08712	6.10934e-16	1.04622e-13
NOSTRIN	140.245	3.7816	0.760821	4.97041	6.68105e-07	1.88939e-05
RASEF	625.58	3.77765	0.458928	8.23146	1.84946e-16	3.61967e-14
PRKG1	98.9985	3.76785	0.882819	4.26798	1.9725e-05	0.000341226
LOC112448744	216.335	3.75621	0.678114	5.53921	3.03845e-08	1.17075e-06
LOC104974370	291.848	3.75451	0.57043	6.5819	4.64461e-11	3.32954e-09
ETNK2	73.5215	3.74641	0.937933	3.99433	6.48787e-05	0.000931262
TCN1	1374.25	3.73965	1.26151	2.96441	0.00303263	0.0220864
SLC15A2	70.9865	3.73825	0.965304	3.87262	0.000107673	0.00142755
LOC112449349	146.279	3.73786	0.765825	4.88082	1.05643e-06	2.77145e-05
MID1	530.954	3.736	0.483327	7.72976	1.07751e-14	1.45997e-12
XDH	25006.5	3.73267	0.340742	10.9546	6.31881e-28	5.99315e-25
KRT24	211.91	3.73108	0.820146	4.5493	5.38259e-06	0.000114624
SAMD12	738.355	3.72777	0.448848	8.30521	9.96441e-17	2.04769e-14
PRKG2	185.257	3.72539	0.65164	5.71694	1.08459e-08	4.74219e-07
HSTN	10929.2	3.72348	0.412788	9.02033	1.87521e-19	6.60609e-17
FAM124B	45.5527	3.7216	1.17886	3.15694	0.00159433	0.0130966
CCDC184	56.3843	3.71844	1.30782	2.84324	0.00446578	0.0298445
PRKAA2	521.483	3.70709	0.472665	7.84295	4.40078e-15	6.69896e-13
LOC104971707	45.6154	3.70639	1.34124	2.7634	0.00572021	0.0358749
PROX1	597.839	3.68801	0.475606	7.75434	8.88053e-15	1.24428e-12
BCL6	7786.91	3.67346	0.349509	10.5104	7.74039e-26	4.77195e-23
LOC101903205	455.958	3.67193	0.493549	7.43986	1.00795e-13	1.12982e-11
LOC112442677	358.345	3.67103	0.568549	6.45685	1.06903e-10	7.12493e-09
LOC107131941	1322.31	3.66719	0.422093	8.68811	3.68532e-18	9.90973e-16
P2RY13	1848.35	3.65709	0.40033	9.13518	6.52963e-20	2.43971e-17
LOC112447057	53.2428	3.65332	1.08851	3.35627	0.000790017	0.0074643
MEFV	3668.69	3.63568	0.474262	7.66598	1.77472e-14	2.32791e-12
NEBL	992.007	3.63546	0.413958	8.78219	1.60327e-18	4.82154e-16
VEPH1	126.257	3.63345	0.757682	4.79548	1.62283e-06	3.98632e-05
NFIB	2597.21	3.6333	0.369713	9.82736	8.58391e-23	4.23359e-20
FOXS1	95.726	3.62432	0.968422	3.7425	0.000182196	0.00222004
PPARGC1A	78.8653	3.62303	0.916019	3.95519	7.64746e-05	0.00106821
TPD52L1	116.234	3.61619	0.781046	4.62994	3.65774e-06	8.18511e-05
ELF5	7847.13	3.61615	0.346447	10.4378	1.66594e-25	9.78146e-23
LOC101904563	42.8307	3.61488	1.27433	2.83669	0.0045584	0.0302993
GLYCAM1	103355	3.59066	0.963278	3.72755	0.000193354	0.00232364
TMOD4	90.7986	3.59045	0.885064	4.05672	4.9767e-05	0.00074924
MANSC4	131.231	3.57885	0.739369	4.84041	1.29571e-06	3.30769e-05
LOC527744	4450.91	3.57375	1.32997	2.68709	0.00720783	0.0428508
FAM167B	59.2607	3.56528	1.07039	3.33083	0.000865869	0.00800913
TLN2	223.91	3.55679	0.605613	5.87304	4.27884e-09	2.1188e-07
LOC112442666	68.2823	3.55221	1.11424	3.18802	0.00143252	0.0119978
LOC107133088	568.482	3.54407	0.489066	7.2466	4.27361e-13	4.35484e-11
MYBPC1	117.669	3.53726	0.77779	4.54783	5.42021e-06	0.000115226
SOX10	886.665	3.53623	0.443947	7.96545	1.64628e-15	2.67087e-13
GCK	520.06	3.52257	0.473253	7.4433	9.81973e-14	1.1108e-11
SIX5	85.2502	3.51548	0.914984	3.84212	0.000121974	0.00158644
RAB3IP	993.413	3.51424	0.415975	8.4482	2.95817e-17	6.88194e-15
CDKL5	100.774	3.50961	0.821463	4.27238	1.93394e-05	0.000335851
LOC104970103	92.3606	3.50706	0.882373	3.97458	7.05045e-05	0.000997118
RNF149	1884.61	3.49874	0.390175	8.9671	3.04416e-19	1.04262e-16
CXCR2	13509.7	3.48477	1.11717	3.11927	0.00181299	0.0145346
ASAP3	44.0794	3.47362	1.16842	2.97292	0.00294985	0.021624
LIN7A	176.801	3.47032	0.661748	5.24418	1.5698e-07	5.18876e-06
IFIT3	1001.9	3.46888	0.465486	7.45217	9.18159e-14	1.04823e-11
LOC518134	243.057	3.46364	0.706105	4.90528	9.32943e-07	2.50069e-05
SLC22A14	145.862	3.46025	0.826544	4.18641	2.83399e-05	0.000459777
COBLL1	1058.21	3.45589	0.410469	8.41937	3.78524e-17	8.33428e-15
FFAR2	756.416	3.45228	0.543134	6.35622	2.06785e-10	1.30084e-08
HLF	711.309	3.45144	0.439732	7.84896	4.19501e-15	6.46556e-13
EHF	3442.27	3.44659	0.359595	9.58465	9.27698e-22	4.23649e-19
OLFM4	274.294	3.44418	0.663013	5.19474	2.05009e-07	6.48143e-06
SELENOM	142.864	3.44264	0.723779	4.75648	1.97001e-06	4.72572e-05
SH3BGRL2	1456.84	3.43871	0.409204	8.40341	4.33684e-17	9.38126e-15
P2RY12	566.265	3.42332	0.496988	6.88814	5.65277e-12	4.84019e-10
LOC112442715	66.3454	3.42255	1.02427	3.34145	0.000833424	0.00777904
SERPINB5	149.217	3.41865	0.734111	4.65685	3.21079e-06	7.33131e-05
DIO2	524.698	3.4113	0.47096	7.2433	4.37896e-13	4.42562e-11
NR3C2	1465.4	3.40693	0.389469	8.74761	2.17927e-18	6.39771e-16
KRT19	2383.67	3.40689	0.373844	9.11313	8.00408e-20	2.90265e-17
SLC16A12	385.101	3.40316	0.558771	6.09043	1.12605e-09	6.25415e-08
FAM107A	676.368	3.39635	0.483852	7.0194	2.22817e-12	2.0201e-10
RUBCNL	5863.86	3.39037	0.46364	7.3125	2.62224e-13	2.74002e-11
2021-03-01	1330.75	3.38858	0.399622	8.47945	2.26251e-17	5.46996e-15
TARM1	233.331	3.38855	0.656864	5.15868	2.48698e-07	7.72403e-06
MAPK13	252.436	3.3839	0.591263	5.72318	1.04549e-08	4.62039e-07
EPB41L4A	181.03	3.38273	0.665429	5.08353	3.70475e-07	1.10071e-05
IL12B	139.808	3.37438	0.841664	4.00918	6.0931e-05	0.000887732
LOC104973829	90.555	3.36672	0.944769	3.56353	0.000365894	0.0039523
NAIP	9658.15	3.352	0.385831	8.68774	3.69706e-18	9.90973e-16
FCGR3A	581.898	3.35107	0.506523	6.61583	3.6947e-11	2.72788e-09
LOC104968422	1090.29	3.33951	0.506651	6.59135	4.35851e-11	3.17991e-09
LOC100847509	51.1191	3.33674	1.09721	3.04113	0.00235693	0.0180167
SYT17	181.978	3.33541	0.652707	5.11012	3.21949e-07	9.75338e-06
LOC112444774	58.5632	3.32648	1.13057	2.94231	0.00325778	0.0234082
OVOL2	46.4638	3.32263	1.15423	2.87866	0.00399368	0.0274023
LOC101902552	311.643	3.32231	0.653757	5.08186	3.73752e-07	1.10778e-05
HES4	488.033	3.32044	0.522774	6.35158	2.13111e-10	1.33384e-08
G0S2	3509.85	3.3177	0.371123	8.93961	3.9055e-19	1.30148e-16
VMP1	6187.15	3.31747	0.355802	9.32392	1.12118e-20	4.45939e-18
LOC112447832	302.962	3.31496	0.578379	5.73147	9.95665e-09	4.43197e-07
LOC506121	47.9908	3.31473	1.20669	2.74696	0.00601501	0.0372418
LOC112443724	292.27	3.31155	0.623582	5.31053	1.09306e-07	3.74375e-06
CXCR1	10716.1	3.30664	1.21192	2.72844	0.00636346	0.0388231
C2H2orf80	77.8093	3.30186	0.92721	3.56107	0.000369344	0.00397384
NOS1	172.899	3.2996	0.71401	4.62122	3.81484e-06	8.44469e-05
COL9A1	59.0069	3.2984	1.05271	3.13326	0.00172878	0.0139963
LOC100847256	66.0206	3.29605	1.08037	3.05084	0.00228201	0.0175557
LOC104969735	48.0077	3.29194	1.17134	2.81041	0.0049479	0.0323305
PAEP	225812	3.29045	0.340648	9.65937	4.48613e-22	2.12746e-19
LOC101906463	73.5362	3.28655	1.00598	3.26701	0.0010869	0.00959535
LOC508879	263.175	3.28381	0.590696	5.55923	2.70972e-08	1.06404e-06
HERC6	1399.98	3.27996	0.40803	8.03853	9.0922e-16	1.49476e-13
IL1R2	381.283	3.2792	0.598504	5.47899	4.27761e-08	1.60789e-06
LOC112448766	98.1619	3.27842	0.860609	3.80942	0.000139295	0.00177796
LRRC1	365.649	3.27732	0.537323	6.09934	1.06505e-09	5.96911e-08
FABP3	6558.42	3.27717	0.350814	9.34162	9.48728e-21	3.89927e-18
CRISPLD2	1302.71	3.27702	0.402196	8.1478	3.70605e-16	6.82024e-14
RHPN2	169.654	3.27691	0.675983	4.84762	1.24954e-06	3.19645e-05
RFTN2	86.5789	3.26391	0.871059	3.74706	0.00017892	0.00219075
XK	208.629	3.26336	0.619555	5.26726	1.38475e-07	4.61459e-06
GIPC2	185.202	3.26249	0.647213	5.04083	4.63529e-07	1.33848e-05
LOC112448453	89.6399	3.25982	0.873022	3.73394	0.000188504	0.00228316
LOC101908206	108.42	3.25779	0.813398	4.00516	6.19746e-05	0.000897939
MASP1	101.574	3.25411	0.815412	3.99076	6.58622e-05	0.000942089
DGAT2	1005.7	3.24881	0.469775	6.91569	4.65603e-12	4.07155e-10
SLC28A1	76.4299	3.24584	0.982676	3.30306	0.000956372	0.00866427
LOC104976804	31731.9	3.24407	0.345637	9.38576	6.24633e-21	2.65577e-18
LOC100139061	76.888	3.23968	0.914746	3.54162	0.000397685	0.00422348
GPR4	229.752	3.23761	0.663602	4.87884	1.06713e-06	2.78766e-05
NFIX	871.346	3.23748	0.451859	7.16481	7.78926e-13	7.62235e-11
EHHADH	297.395	3.22775	0.550615	5.86208	4.57097e-09	2.22767e-07
MCTP2	536.708	3.22395	0.520363	6.19559	5.80667e-10	3.42566e-08
PI15	74.0156	3.22362	0.929946	3.46646	0.000527368	0.00531246
GUCY1A1	206.886	3.22328	0.701375	4.59566	4.31385e-06	9.44756e-05
KRTCAP3	50.3843	3.22323	1.10924	2.90579	0.00366325	0.0257073
LOC101904383	55.9508	3.22292	1.16384	2.76922	0.00561911	0.0354602
LOC100295883	53.451	3.20969	1.15692	2.77433	0.00553153	0.0351094
DNAJC12	1418.78	3.20262	0.392515	8.15923	3.37178e-16	6.29909e-14
PLB1	105.988	3.19744	0.848053	3.77033	0.000163035	0.00201627
CRISP3	407.494	3.19607	0.529098	6.04059	1.53552e-09	8.26768e-08
LOC107131323	4636.2	3.1915	0.358715	8.89702	5.73641e-19	1.81359e-16
S100B	1514.56	3.18629	0.427435	7.45444	9.02533e-14	1.04002e-11
LOC786942	167.629	3.18046	0.785075	4.05115	5.09655e-05	0.000764482
LOC104974401	73.7595	3.17727	0.970362	3.27431	0.0010592	0.00940237
BTBD3	508.21	3.17284	0.483504	6.56219	5.30248e-11	3.69376e-09
PAH	1441.25	3.17142	0.408633	7.76105	8.42307e-15	1.19375e-12
ACTA2	114.417	3.16615	0.815015	3.88478	0.000102424	0.0013727
FOLR1	84.932	3.16165	0.877798	3.60179	0.000316029	0.00350417
ZNF641	86.5469	3.16077	0.886461	3.5656	0.000363019	0.00392978
PTPN14	309.24	3.15986	0.544332	5.80503	6.43559e-09	2.97194e-07
RASAL1	360.447	3.1579	0.524917	6.016	1.78783e-09	9.42048e-08
LOC104975682	73.0879	3.15507	0.964407	3.27152	0.00106972	0.00948216
CADPS2	111.818	3.15324	0.78752	4.00402	6.22757e-05	0.000901244
ISG15	1046.64	3.13621	0.441725	7.09992	1.24829e-12	1.15725e-10
NT5E	196.311	3.13304	0.660762	4.74155	2.12085e-06	5.04828e-05
SEC16B	96.3992	3.13094	0.8543	3.66492	0.000247416	0.00286445
KLHDC7A	246.904	3.12693	0.58548	5.34081	9.25326e-08	3.20485e-06
CELF6	70.2557	3.12422	0.953405	3.27691	0.00104952	0.0093366
LOC100139670	3227.68	3.12304	0.466805	6.69024	2.22806e-11	1.73873e-09
TDRP	67.8928	3.1217	0.972147	3.21114	0.00132208	0.0112268
EFHD1	694.544	3.12146	0.457145	6.82816	8.60103e-12	7.15356e-10
ACACA	2945.19	3.12094	0.372656	8.37487	5.52845e-17	1.15535e-14
GSTM3	108.613	3.1198	0.80633	3.86913	0.000109223	0.00144497
HPN	82.1457	3.11969	0.888855	3.50979	0.000448468	0.00467028
LOC112441604	88.7253	3.11968	0.921755	3.3845	0.000713093	0.00684769
BATF3	2194.89	3.1139	0.384825	8.09174	5.88179e-16	1.02144e-13
KDM6B	5382.02	3.11156	0.363872	8.55124	1.21775e-17	3.1281e-15
MAMLD1	300.857	3.104	0.558585	5.5569	2.74603e-08	1.07428e-06
C3H1orf210	116.819	3.10082	0.771946	4.01689	5.8972e-05	0.000863569
LOC101902048	899.389	3.09963	0.449976	6.88843	5.64107e-12	4.84019e-10
ABHD17C	88.0042	3.09692	0.866456	3.57424	0.000351243	0.00382856
CCM2L	161.137	3.09332	0.735111	4.20796	2.57687e-05	0.00042477
ARHGEF26	191.774	3.0932	0.637787	4.8499	1.23525e-06	3.17968e-05
LOC107131803	366.095	3.0894	0.530743	5.8209	5.85319e-09	2.77576e-07
LOC112448507	393.542	3.0893	0.53153	5.81209	6.16962e-09	2.88068e-07
RNASE10	142.475	3.08843	0.731719	4.22079	2.4345e-05	0.000406057
APBB1	135.752	3.08801	0.725742	4.25497	2.09074e-05	0.000356554
VAT1L	198.789	3.0868	0.694573	4.44416	8.8235e-06	0.000174349
TRIM2	901.712	3.07831	0.420331	7.32353	2.41538e-13	2.56738e-11
TPM1	1038.78	3.0776	0.409382	7.51766	5.57647e-14	6.54837e-12
ARFGEF3	452.536	3.07499	0.496151	6.19769	5.72989e-10	3.39661e-08
LOC101904248	91.2539	3.07297	0.889698	3.45394	0.000552458	0.0055201
HHIPL2	308.839	3.07185	0.548943	5.59593	2.19439e-08	8.91152e-07
GPR68	199.217	3.06853	0.644152	4.76368	1.90093e-06	4.58679e-05
GATA3	591.992	3.06703	0.461812	6.6413	3.1092e-11	2.35193e-09
PDXK	7287.61	3.06681	0.351143	8.73378	2.46298e-18	7.06246e-16
AZGP1	206.28	3.06664	0.67122	4.56875	4.90636e-06	0.000105577
ANK3	361.448	3.06485	0.521578	5.87611	4.20014e-09	2.08822e-07
LOC101904625	51.2052	3.06264	1.12042	2.73348	0.00626682	0.0384045
PSTPIP2	4063.78	3.06158	0.386874	7.91363	2.49985e-15	3.95169e-13
RAB25	125.797	3.06105	0.748345	4.09043	4.30574e-05	0.0006595
MSI2	850.869	3.05909	0.423684	7.22023	5.19014e-13	5.20279e-11
KLHL8	3789.18	3.05452	0.402275	7.59312	3.12298e-14	3.96973e-12
VNN2	4913.68	3.05321	0.434298	7.03021	2.06218e-12	1.88345e-10
EFHC1	45.5576	3.05055	1.15489	2.64143	0.00825566	0.0480833
KIF21A	59.3602	3.04555	1.02369	2.97508	0.00292909	0.0215239
ANKRD22	717.32	3.04423	0.441642	6.89298	5.46338e-12	4.7439e-10
BTN1A1	4594.6	3.04203	0.374739	8.11773	4.7499e-16	8.36661e-14
LOC786348	235.097	3.0344	0.668451	4.53945	5.64022e-06	0.000119082
SYDE2	61.9167	3.03183	1.01343	2.99167	0.00277455	0.0206458
GRAMD2A	122.657	3.02681	0.775256	3.90428	9.45078e-05	0.00128231
STAP2	126.456	3.02291	0.749666	4.03234	5.52233e-05	0.000818394
PLCL1	74.1603	3.02276	0.965074	3.13216	0.00173527	0.0140117
LOC101905166	88.88	3.02158	0.898314	3.36361	0.000769308	0.00730784
NPAS2	52.0092	3.01666	1.08099	2.79064	0.0052604	0.0337465
MKX	78.2895	3.01402	0.939321	3.20873	0.00133324	0.0112905
LOC101905262	60.0024	3.01272	1.04742	2.87631	0.0040235	0.0275304
ADGRF1	193.971	3.01104	0.712103	4.22838	2.35379e-05	0.000395937
PDE4B	5508.55	3.00885	0.389126	7.73233	1.05595e-14	1.44666e-12
HSD17B7	689.546	3.00067	0.441886	6.79061	1.11659e-11	9.05762e-10
RAB26	64.7589	2.99988	1.02153	2.93665	0.00331775	0.0237422
LOC107132398	101.36	2.99891	0.892995	3.35826	0.000784343	0.00742777
LOC516849	161.75	2.99811	0.688187	4.35654	1.32135e-05	0.000242806
ISG20	282.45	2.9933	0.623959	4.79728	1.60837e-06	3.9742e-05
NIPAL2	604.082	2.99258	0.474401	6.30812	2.82448e-10	1.75888e-08
LOC112443469	187.622	2.99002	0.673166	4.44173	8.92372e-06	0.000176047
LOC112444748	102.146	2.99001	0.854298	3.49996	0.000465323	0.00481328
LOC112444488	186.4	2.98925	0.744299	4.0162	5.91443e-05	0.000865064
MCEMP1	1688.95	2.9875	0.42198	7.07973	1.44434e-12	1.32901e-10
LOC100847574	109.392	2.98653	0.858873	3.47727	0.000506549	0.00512787
SELENBP1	141.498	2.98093	0.716892	4.15813	3.20863e-05	0.000513132
PBX1	190.787	2.9799	0.656674	4.53787	5.68264e-06	0.000119773
SIGLEC8	202.259	2.97882	0.658221	4.52556	6.02344e-06	0.000125243
FBP1	213.46	2.97626	0.652245	4.5631	5.04048e-06	0.000108274
TMEM154	2462.23	2.97495	0.453015	6.567	5.134e-11	3.59672e-09
LOC112447296	93.2346	2.97453	0.966223	3.07852	0.00208034	0.0162551
TCAF1	135.812	2.97419	0.728568	4.08225	4.46025e-05	0.000679789
SLC34A2	1514.27	2.97273	0.387554	7.67048	1.71354e-14	2.27182e-12
SERPINB4	684.118	2.971	0.451632	6.57837	4.75633e-11	3.37044e-09
PRLR	692.897	2.96638	0.445812	6.65388	2.85469e-11	2.17274e-09
SERPINE1	2131.37	2.96384	0.395286	7.49796	6.48189e-14	7.53978e-12
MUC15	1485.8	2.96185	0.402379	7.36085	1.82737e-13	1.95926e-11
LOC112449100	499.826	2.95998	0.557767	5.30685	1.11538e-07	3.79906e-06
BSPRY	153.822	2.95368	0.691069	4.27407	1.9194e-05	0.000334269
LOC101906779	208.14	2.95345	0.63842	4.62619	3.72455e-06	8.28948e-05
LRP3	99.1268	2.94611	0.822302	3.58276	0.000339981	0.0037295
TOM1L1	317.188	2.94593	0.539187	5.46364	4.66466e-08	1.73762e-06
NLGN3	100.422	2.94152	0.847651	3.4702	0.000520072	0.00525183
GGT1	213.215	2.94003	0.613439	4.79271	1.64544e-06	4.03346e-05
RRAD	186.145	2.93936	0.648624	4.53168	5.85152e-06	0.000122495
LOC101905151	118.331	2.93873	0.797485	3.685	0.000228703	0.00269332
AP1M2	229.559	2.93319	0.611659	4.79546	1.62298e-06	3.98632e-05
SNTB1	641.738	2.93308	0.450449	6.51147	7.4419e-11	5.12618e-09
LOC104972363	95.4159	2.9325	0.885474	3.31178	0.000927036	0.00845441
CXCL8	18675.1	2.92518	1.04648	2.79525	0.00518599	0.0334431
BASP1	5035.03	2.92374	0.444759	6.57376	4.90601e-11	3.45664e-09
IRX5	96.6675	2.92142	0.830869	3.5161	0.000437931	0.00457601
IDH1	3671.99	2.9203	0.405125	7.20839	5.66174e-13	5.62977e-11
LOC112441484	383.881	2.92022	0.564585	5.17233	2.31192e-07	7.19847e-06
ECHDC1	1189.52	2.91453	0.400468	7.27781	3.39295e-13	3.51556e-11
CSN1S1	288606	2.91311	0.383438	7.59733	3.02293e-14	3.88258e-12
CAMSAP3	184.299	2.90671	0.664662	4.37323	1.22424e-05	0.000228019
C3H1orf162	6532.95	2.89961	0.391535	7.40575	1.30415e-13	1.43573e-11
RABGEF1	762.678	2.89931	0.435535	6.65689	2.79677e-11	2.14187e-09
LOC104974050	153.98	2.88799	0.723982	3.98903	6.63446e-05	0.000946793
ARHGEF16	122.153	2.88728	0.763271	3.78277	0.000155094	0.00194242
SPTLC3	432.835	2.88621	0.506747	5.69556	1.22965e-08	5.31984e-07
LOC112447295	73.9298	2.88617	0.970284	2.97457	0.00293401	0.0215464
DAB2IP	160.162	2.88468	0.681889	4.23043	2.33249e-05	0.00039289
ABCG2	1174.34	2.88073	0.404177	7.12739	1.0229e-12	9.70179e-11
LALBA	36793.9	2.88037	0.436409	6.60017	4.1069e-11	3.01417e-09
SUGCT	56.6573	2.87991	1.04562	2.75425	0.00588263	0.0367145
SH3D19	183.872	2.87816	0.651227	4.41959	9.88882e-06	0.000191316
CSN2	445112	2.87687	0.374189	7.68829	1.49116e-14	1.99848e-12
ARL15	311.896	2.87406	0.550008	5.22548	1.73702e-07	5.62137e-06
SERTAD4	112.454	2.87244	0.781538	3.67537	0.000237502	0.00277574
BHLHA15	279.389	2.87107	0.57792	4.96794	6.76677e-07	1.90925e-05
SETD7	1856.93	2.87034	0.380252	7.54852	4.40241e-14	5.37442e-12
SCNN1G	78.6443	2.86952	0.98788	2.90473	0.0036757	0.0257493
GCAT	126.554	2.86499	0.748514	3.82757	0.000129413	0.00166388
PPM1K	176.908	2.8618	0.665136	4.30258	1.68818e-05	0.000299704
MFSD4A	377.513	2.85717	0.513672	5.56224	2.6633e-08	1.04915e-06
SOWAHB	176.302	2.85693	0.659264	4.33352	1.46743e-05	0.000265689
LOC112444519	89.2277	2.85122	1.00761	2.82969	0.00465935	0.0308538
NFIA	312.381	2.85107	0.549031	5.19292	2.07022e-07	6.52835e-06
SCNN1D	186.927	2.84505	0.70919	4.01169	6.02869e-05	0.000879689
TMEM35B	65.063	2.83792	1.02896	2.75804	0.00581483	0.0363434
TMEM120B	1030.32	2.8364	0.417991	6.7858	1.15442e-11	9.30327e-10
PAIP2B	294.855	2.82936	0.558371	5.06718	4.03755e-07	1.18531e-05
HIC1	229.94	2.82771	0.678595	4.16701	3.08621e-05	0.000496776
GLI3	67.339	2.8257	0.976702	2.89311	0.00381451	0.0264527
BICDL1	233.225	2.82526	0.60087	4.70194	2.577e-06	6.02929e-05
REEP6	127.084	2.82409	0.743184	3.79998	0.000144705	0.00183445
MTURN	680.686	2.82157	0.44363	6.36019	2.01499e-10	1.2741e-08
PELI2	116.549	2.81654	0.774536	3.63642	0.000276454	0.0031301
CSN3	85957.1	2.8158	0.424996	6.62546	3.4616e-11	2.57117e-09
MAP3K21	192.52	2.81499	0.661563	4.25507	2.08988e-05	0.000356554
SAMD9	2154.18	2.81484	0.474942	5.9267	3.09091e-09	1.58795e-07
ACSS2	1846.48	2.81443	0.392949	7.16231	7.93274e-13	7.70163e-11
C8H9orf152	74.2291	2.81162	0.937078	3.00041	0.00269616	0.0201721
CAPN14	134.22	2.80635	0.738657	3.79927	0.000145125	0.00183716
LOC112448807	69.0021	2.80248	0.973075	2.88003	0.00397642	0.0273144
ADGRA3	89.045	2.79958	0.895542	3.12613	0.00177123	0.0142368
LOC112448381	180.022	2.79893	0.692948	4.03917	5.36418e-05	0.000797833
SCNN1A	107.566	2.7969	0.80823	3.46052	0.000539131	0.00541326
CLDN8	79.9425	2.79658	0.897198	3.11702	0.00182691	0.0146177
ENPP3	114.029	2.79643	0.818178	3.41787	0.000631122	0.00615644
PTPN13	122.613	2.79363	0.753856	3.70578	0.000210737	0.0025081
TSPYL4	417.173	2.79343	0.500974	5.576	2.46118e-08	9.78914e-07
SH3BP4	1454.89	2.78718	0.397889	7.00491	2.47138e-12	2.22424e-10
TMEM25	82.804	2.78601	0.884876	3.14848	0.00164122	0.0134193
SOD2	12922.4	2.78051	0.345117	8.05672	7.83674e-16	1.30577e-13
VGF	126.438	2.78045	0.764066	3.63901	0.000273685	0.00311017
MID2	504.734	2.77972	0.474794	5.85459	4.78195e-09	2.32132e-07
HOOK1	249.208	2.77897	0.583249	4.76465	1.89183e-06	4.57379e-05
THBD	6178.61	2.77849	0.400559	6.93655	4.01803e-12	3.53874e-10
DKK4	111.303	2.77621	1.03203	2.69003	0.00714446	0.0425356
GPRC5B	154.195	2.77604	0.690933	4.01782	5.87393e-05	0.000861184
CTDSPL	139.184	2.77365	0.721959	3.84184	0.000122114	0.00158658
TTC7B	72.4128	2.77072	0.940615	2.94565	0.00322279	0.0231973
SLC28A3	457.986	2.76855	0.486655	5.68894	1.27832e-08	5.47282e-07
LOC508459	9235.28	2.76786	0.35149	7.87465	3.41706e-15	5.33321e-13
IRX1	234.758	2.76437	0.625635	4.4185	9.93891e-06	0.000191779
RHOH	531.054	2.76387	0.58032	4.76267	1.9105e-06	4.60087e-05
CPEB3	220.02	2.76117	0.608994	4.53399	5.78796e-06	0.000121577
MUC1	788.698	2.75998	0.429267	6.4295	1.28021e-10	8.48656e-09
SNHG4	108.708	2.75801	0.79065	3.48829	0.000486129	0.00497065
LOC785168	120.35	2.75317	0.787997	3.49389	0.000476043	0.00490106
GRHL1	131.476	2.74764	0.736292	3.73173	0.000190172	0.00229441
PTHLH	158.87	2.74752	0.682431	4.02607	5.67159e-05	0.000838144
ALAD	58.6411	2.74707	1.04575	2.62689	0.00861682	0.0496706
CAVIN1	252.252	2.73324	0.597855	4.57174	4.83694e-06	0.000104343
EPB41L4B	263.189	2.72923	0.583978	4.67352	2.96087e-06	6.8252e-05
AQP3	97.5617	2.72803	0.927475	2.94135	0.0032678	0.0234529
ARHGAP28	226.839	2.72727	0.612427	4.45322	8.4592e-06	0.000168229
ESRP1	238.128	2.72509	0.607117	4.48858	7.17e-06	0.000145749
FOLR3	95.9148	2.72461	0.831992	3.27481	0.00105735	0.00939272
IRX3	371.196	2.71982	0.523185	5.19859	2.0081e-07	6.3814e-06
FAM160A1	191.883	2.7194	0.640011	4.24898	2.14745e-05	0.000365215
FAS	1504.11	2.7186	0.435813	6.23798	4.43247e-10	2.69223e-08
LOC618409	81.935	2.71223	0.966244	2.80698	0.0050008	0.0325726
IRX2	340.581	2.70822	0.57396	4.71849	2.37603e-06	5.62313e-05
GALM	766.23	2.70642	0.431752	6.26847	3.64623e-10	2.2479e-08
MGC157082	370.173	2.70465	0.580729	4.65733	3.20335e-06	7.32789e-05
TENT5C	1155.75	2.70063	0.403823	6.68767	2.26748e-11	1.75837e-09
CSN1S2	113875	2.69931	0.443379	6.08805	1.14292e-09	6.31546e-08
SLC7A4	241.099	2.69517	0.58955	4.57158	4.84056e-06	0.000104343
MUC16	1958.91	2.69473	0.387154	6.96035	3.39434e-12	3.01095e-10
TMEM125	97.5899	2.69378	0.832274	3.23665	0.00120941	0.0104207
PEG3	100.449	2.69192	0.816057	3.29869	0.000971359	0.00876141
ST7L	509.646	2.69017	0.496108	5.42255	5.87552e-08	2.13427e-06
IFITM3_1	5594.24	2.6876	0.46795	5.74336	9.28169e-09	4.17676e-07
SREK1IP1	422.162	2.68563	0.527149	5.09463	3.49419e-07	1.05081e-05
LOC101906836	184.477	2.68417	0.661797	4.05587	4.99471e-05	0.000750769
STX3	304.911	2.6833	0.549665	4.88169	1.05179e-06	2.76516e-05
OSBPL10	130.695	2.67865	0.734543	3.64669	0.000265644	0.00303277
MFGE8	5351.66	2.67666	0.355271	7.53413	4.9162e-14	5.88512e-12
BEND7	134.143	2.67593	0.753077	3.55333	0.000380387	0.00406533
ST5	91.0427	2.67278	0.851677	3.13826	0.00169957	0.0138596
LOC524181	78.9875	2.66705	0.914002	2.91799	0.00352293	0.0249786
SLC39A8	2810.32	2.66638	0.374269	7.12423	1.04661e-12	9.77629e-11
OVOL1	75.2095	2.65912	0.927195	2.86791	0.00413187	0.0280849
DEDD2	1057.1	2.65628	0.455498	5.8316	5.48996e-09	2.6339e-07
MXD1	7310.77	2.65618	0.417185	6.3669	1.9289e-10	1.22595e-08
LOC100297097	175.36	2.65558	0.704962	3.76698	0.000165236	0.0020333
GAREM1	210.747	2.65162	0.618556	4.2868	1.81268e-05	0.000318836
MUC20	70.1818	2.65044	0.94806	2.79565	0.00517959	0.0334431
MAST4	401.13	2.64859	0.504526	5.24966	1.52379e-07	5.06425e-06
UNC13B	406.045	2.64225	0.504714	5.23515	1.6485e-07	5.39152e-06
MMP25	1675.84	2.64085	0.455097	5.80282	6.52078e-09	3.00005e-07
KANSL1L	348	2.6375	0.548033	4.81267	1.48925e-06	3.72463e-05
PM20D2	69.9788	2.63185	0.995834	2.64286	0.00822095	0.0479264
CUEDC1	300.493	2.62851	0.548739	4.79008	1.66711e-06	4.07846e-05
TEAD1	617.278	2.62216	0.453335	5.78414	7.28821e-09	3.33928e-07
LOC101901948	252.761	2.62067	0.606903	4.3181	1.5738e-05	0.000282197
HECW2	79.3008	2.62039	0.93589	2.79989	0.00511204	0.0331919
AMOT	221.753	2.61996	0.619131	4.23167	2.31963e-05	0.00039126
THRB	594.686	2.61497	0.46155	5.66563	1.46488e-08	6.1645e-07
WIPI1	368.529	2.60827	0.51754	5.03975	4.66135e-07	1.34286e-05
RAB18	1614.71	2.60676	0.388397	6.71159	1.92512e-11	1.52158e-09
RORA	1535.9	2.60664	0.396181	6.57941	4.72303e-11	3.36618e-09
CDO1	103.861	2.60192	0.839532	3.09925	0.00194012	0.0153246
TRIB1	10637.2	2.60184	0.38481	6.76138	1.36687e-11	1.08732e-09
LOC281376	507.902	2.60087	0.617832	4.20966	2.55753e-05	0.000422146
RASL10B	90.2273	2.59703	0.857717	3.02784	0.0024631	0.0187123
CA8	217.587	2.59566	0.673532	3.85381	0.000116296	0.00152061
ANG	467.642	2.59306	0.485345	5.34271	9.15681e-08	3.18304e-06
LOC104976281	24936	2.593	0.354349	7.31764	2.52363e-13	2.65952e-11
2021-09-04	85.1626	2.59141	0.874777	2.96237	0.00305282	0.0221942
SDC2	288.644	2.58264	0.555727	4.64731	3.36285e-06	7.63609e-05
RAB15	192.339	2.58163	0.636328	4.05707	4.96913e-05	0.000749014
ALDH1A1	335.438	2.57732	0.542262	4.7529	2.00515e-06	4.80067e-05
HOMER2	142.772	2.57663	0.713709	3.6102	0.000305964	0.00341406
TC2N	367.657	2.5744	0.569303	4.52202	6.12523e-06	0.000126931
DAGLB	2990.9	2.56673	0.421397	6.091	1.12204e-09	6.25415e-08
NAALADL2	174.727	2.56405	0.658615	3.8931	9.8972e-05	0.00133369
LOC100847453	226.413	2.55426	0.649773	3.93101	8.45909e-05	0.0011589
PIP5K1B	238.39	2.55249	0.590643	4.32154	1.54944e-05	0.000278493
SMAD1	107.018	2.55192	0.799333	3.19256	0.00141018	0.0118444
LOC112449300	447.94	2.54973	0.520887	4.89499	9.83125e-07	2.62393e-05
GSAP	2098.47	2.54248	0.37895	6.70929	1.95575e-11	1.53595e-09
PNPLA3	121.542	2.54181	0.784239	3.24112	0.00119063	0.0102948
SDSL	72.0637	2.54131	0.965748	2.63144	0.0085024	0.0491719
NELL2	290.831	2.5404	0.63106	4.02561	5.68279e-05	0.000838144
B4GALNT3	164.028	2.54003	0.6788	3.74193	0.00018261	0.00222268
TGFBR3	741.375	2.53373	0.43441	5.83258	5.45773e-09	2.63033e-07
TNS2	443.79	2.53308	0.545326	4.64508	3.39949e-06	7.69095e-05
HRH2	1595.49	2.52831	0.395918	6.38595	1.70333e-10	1.09386e-08
ALPL	160.675	2.52639	0.721591	3.50114	0.000463278	0.00479616
GPD1	246.383	2.52141	0.614297	4.10454	4.05113e-05	0.000626731
SOCS3	3610.63	2.52116	0.370763	6.79991	1.04683e-11	8.54798e-10
LOC112442349	103.94	2.51826	0.924053	2.72524	0.00642553	0.0391243
TBC1D24	402.161	2.51726	0.511561	4.92074	8.6219e-07	2.3341e-05
NDRG4	287.477	2.51302	0.557903	4.50441	6.65579e-06	0.000136549
KIAA1217	263.651	2.51144	0.572118	4.38972	1.13498e-05	0.000214308
SNN	374.854	2.51053	0.533987	4.70148	2.58288e-06	6.03161e-05
RGS2	1839.72	2.50716	0.414062	6.05504	1.40382e-09	7.59169e-08
LOC104973218	112.914	2.50539	0.805713	3.10953	0.00187385	0.0149351
LOC511713	92.8786	2.50439	0.845907	2.9606	0.00307044	0.0223091
LRBA	1875.48	2.4977	0.379284	6.58529	4.53993e-11	3.27353e-09
PNPLA2	397.806	2.49608	0.505325	4.93954	7.83053e-07	2.15996e-05
OSCAR	227.54	2.48851	0.63263	3.93359	8.36856e-05	0.00114777
GPAM	2423.06	2.48805	0.447976	5.55398	2.7924e-08	1.08613e-06
TCF7L2	565.999	2.48674	0.462799	5.37327	7.73232e-08	2.73964e-06
INPP4B	860.528	2.4867	0.457272	5.43811	5.38493e-08	1.97608e-06
HYKK	80.6928	2.48431	0.900232	2.75964	0.00578654	0.0362173
KLF9	116.178	2.47811	0.770759	3.21516	0.00130374	0.0111323
LIMK2	367.911	2.47711	0.53522	4.6282	3.68857e-06	8.23915e-05
SCD	13106.7	2.47324	0.354966	6.96755	3.22502e-12	2.88149e-10
LOC112447108	251.364	2.46333	0.618869	3.98037	6.88084e-05	0.000976303
ZNF507	420.757	2.46287	0.532188	4.62782	3.69541e-06	8.2395e-05
YES1	113.054	2.46035	0.779238	3.15738	0.00159193	0.0130944
CSF2RB	10368.7	2.45942	0.363323	6.76922	1.2948e-11	1.03668e-09
ARRDC4	1958.9	2.45557	0.395056	6.21576	5.10777e-10	3.07214e-08
SERINC2	630.716	2.45366	0.470845	5.21117	1.87649e-07	6.02528e-06
GTF2H2	344.447	2.45264	0.533617	4.59625	4.30167e-06	9.43764e-05
NXPE4	94.2427	2.45193	0.849001	2.88801	0.00387682	0.0267494
SH3BP5	628.258	2.45155	0.451985	5.42396	5.82932e-08	2.1265e-06
CAB39L	439.696	2.45033	0.492396	4.97634	6.47967e-07	1.83665e-05
CARMIL1	578.835	2.44928	0.460157	5.32271	1.02235e-07	3.5113e-06
DLG3	115.643	2.44555	0.770027	3.17593	0.00149356	0.0123927
STXBP1	106.821	2.44516	0.7951	3.07529	0.00210297	0.0164008
MAP7	216.209	2.44389	0.609666	4.00857	6.10869e-05	0.000888209
LOC107132877	404.431	2.44148	0.571214	4.2742	1.91825e-05	0.000334269
GRAMD1C	117.05	2.4414	0.767387	3.18144	0.00146543	0.0122251
RHOU	364.888	2.43947	0.538241	4.5323	5.83449e-06	0.000122346
USP54	332.35	2.42929	0.539954	4.49907	6.82522e-06	0.00013956
HSH2D	235.787	2.42928	0.747959	3.24788	0.00116268	0.0100957
CYB5A	625.108	2.42757	0.450621	5.38717	7.15742e-08	2.56544e-06
TMEM204	130.06	2.42482	0.744475	3.25708	0.00112564	0.00982494
MYO5B	304.698	2.42122	0.545637	4.43741	9.10488e-06	0.000178479
SETBP1	125.851	2.42001	0.778982	3.10663	0.00189235	0.0150605
LOC112448056	374.112	2.41888	0.521352	4.63963	3.49033e-06	7.85325e-05
LPO	1270.11	2.41881	0.414715	5.83247	5.46119e-09	2.63033e-07
ARHGEF5	179.022	2.41787	0.65265	3.70469	0.00021165	0.00251653
GOLPH3L	464.768	2.41736	0.486963	4.96416	6.89995e-07	1.93796e-05
SDS	23073.9	2.41464	0.42209	5.72068	1.06101e-08	4.67224e-07
LOC616782	1083.69	2.4145	0.43	5.6151	1.96444e-08	8.10084e-07
LOC112442614	103.058	2.40952	0.905013	2.66241	0.00775825	0.0455954
GAMT	94.4018	2.4051	0.838432	2.86857	0.00412334	0.0280443
HMGN4	512.162	2.40478	0.473783	5.07569	3.86095e-07	1.13889e-05
LOC112443001	80.5734	2.40433	0.899769	2.67216	0.00753644	0.0445253
STON2	1506.62	2.40293	0.390733	6.14979	7.75856e-10	4.42885e-08
BAZ2B	539.318	2.39784	0.47365	5.06247	4.13849e-07	1.21206e-05
STX11	1431.71	2.39686	0.414904	5.77691	7.60869e-09	3.44908e-07
PKP2	81.2002	2.39587	0.89558	2.67521	0.0074682	0.0441644
SYTL4	103.305	2.39236	0.812693	2.94374	0.00324269	0.0233133
LAMB3	501.556	2.38574	0.526977	4.52722	5.97638e-06	0.000124474
ATP13A4	141.328	2.3857	0.744145	3.20596	0.00134612	0.0113692
RETREG1	720.733	2.38407	0.437328	5.45144	4.99636e-08	1.84447e-06
PTGS2	2310.53	2.38265	0.39504	6.03142	1.62522e-09	8.7126e-08
SUSD6	4580.09	2.38127	0.364664	6.53005	6.57489e-11	4.5544e-09
TNFSF14	238.875	2.37761	0.606179	3.92229	8.77104e-05	0.00119764
LOC104971270	109.627	2.37581	0.807679	2.94153	0.00326597	0.0234529
LOC783362	269.146	2.3753	0.638222	3.72174	0.000197851	0.00237306
KCTD7	126.522	2.3725	0.79114	2.99883	0.00271015	0.0202598
SCMH1	92.2868	2.37233	0.844272	2.80991	0.00495555	0.0323432
IFITM3	252.191	2.37211	0.637018	3.72377	0.000196269	0.00235637
PARD3	526.554	2.36728	0.479873	4.93313	8.09215e-07	2.21233e-05
FAM114A1	542.456	2.35898	0.467387	5.04717	4.48408e-07	1.30285e-05
PARVA	231.02	2.35169	0.602444	3.90359	9.47765e-05	0.00128417
WLS	2564.84	2.34778	0.477143	4.9205	8.63218e-07	2.3341e-05
NUDT12	94.7976	2.3436	0.835915	2.80363	0.00505302	0.0328433
NXN	161.989	2.34321	0.683292	3.42929	0.000605168	0.0059646
MOCS1	1208.69	2.3427	0.401777	5.83085	5.51461e-09	2.63547e-07
SMCO4	225.325	2.3417	0.611996	3.82634	0.000130063	0.0016705
PRKAR2B	103.138	2.34166	0.812487	2.88209	0.00395047	0.0271664
NBEA	451.037	2.33666	0.488442	4.78391	1.71922e-06	4.19761e-05
GBP5	349.264	2.33455	0.555657	4.20142	2.65246e-05	0.000436065
SLF1	218.794	2.33106	0.628239	3.71046	0.000206881	0.00246696
FNBP1L	341.952	2.32985	0.527958	4.41295	1.01972e-05	0.000196149
CITED4	471.093	2.32754	0.545609	4.26594	1.99063e-05	0.00034376
HIBADH	654.94	2.32627	0.445656	5.21987	1.79053e-07	5.77939e-06
DYNLT1	454.723	2.32624	0.487274	4.77399	1.80611e-06	4.38372e-05
MOSPD1	235.323	2.32504	0.592824	3.92198	8.78238e-05	0.00119786
LOC112441605	1400.23	2.31763	0.46685	4.96439	6.89173e-07	1.93796e-05
NPDC1	99.6329	2.31702	0.819099	2.82875	0.00467308	0.030895
ZBTB16	118.285	2.31404	0.770911	3.00169	0.00268488	0.0200999
FAM135A	535.54	2.3139	0.509144	4.54469	5.5015e-06	0.000116753
FERMT2	125.379	2.31356	0.745596	3.10296	0.00191594	0.0152018
SLC45A4	907.772	2.31165	0.440481	5.24801	1.5375e-07	5.09608e-06
CREB3L1	424.23	2.31123	0.507845	4.55106	5.33757e-06	0.000113862
P2RY14	191.095	2.31005	0.696255	3.31782	0.000907223	0.00831677
CELSR2	609.987	2.30651	0.460559	5.00806	5.49821e-07	1.56566e-05
ST6GALNAC3	100.268	2.30618	0.838164	2.75146	0.00593302	0.036887
IRS1	524.82	2.30288	0.516301	4.46035	8.18252e-06	0.000163518
FAM241A	201.934	2.29956	0.626257	3.67191	0.000240742	0.00280298
BICD1	94.3078	2.29554	0.843838	2.72036	0.00652111	0.039628
MPC2	190.757	2.28682	0.639951	3.57343	0.000352342	0.0038344
GPT2	323.362	2.28573	0.535563	4.2679	1.97319e-05	0.000341226
ADARB1	234.428	2.28187	0.595552	3.83151	0.000127357	0.00163916
NCOA4	5524.94	2.2815	0.351698	6.48709	8.75079e-11	5.99429e-09
NCKAP1	452.076	2.2786	0.489854	4.65159	3.29381e-06	7.49311e-05
MAPK4	118.261	2.27732	0.859818	2.6486	0.00808254	0.0472984
ROGDI	233.529	2.27417	0.604253	3.76361	0.000167477	0.00205882
BBS4	146.279	2.27317	0.730344	3.11247	0.00185532	0.0147969
DHRS11	206.077	2.27241	0.620518	3.66212	0.000250136	0.00288682
LOC505918	126.778	2.26837	0.745264	3.04372	0.00233672	0.0178955
BCAR1	122.862	2.26746	0.76397	2.96799	0.00299749	0.021884
ZCCHC6	4623.05	2.26469	0.389614	5.81266	6.14888e-09	2.88068e-07
GGT5	461.565	2.26384	0.502134	4.50844	6.53069e-06	0.000134206
CREBRF	1761.92	2.2626	0.385672	5.86665	4.44691e-09	2.17581e-07
PFKFB2	109.549	2.25175	0.787407	2.8597	0.00424046	0.0286336
MAGI1	194.994	2.25004	0.648052	3.47201	0.000516583	0.00522087
LOC107132519	510.562	2.25003	0.507012	4.43783	9.08713e-06	0.000178415
TTC39A	198.71	2.2477	0.650889	3.45328	0.000553809	0.00552816
EIF4EBP2	1000.76	2.2421	0.413568	5.42136	5.91485e-08	2.13871e-06
LIFR	160.937	2.24169	0.678877	3.30205	0.000959817	0.00867636
RETSAT	234.845	2.23803	0.608748	3.67646	0.000236495	0.00276659
PAIP2	587.893	2.23672	0.468428	4.77495	1.7975e-06	4.37143e-05
TAX1BP1	1853.82	2.23481	0.391981	5.70131	1.18891e-08	5.1617e-07
ICE2	313.984	2.23295	0.542527	4.11582	3.85798e-05	0.000602901
CDCA7L	143.944	2.23205	0.719176	3.10362	0.00191171	0.0151877
PCBD1	125.172	2.23201	0.746188	2.99121	0.00277873	0.0206645
ELL2	4455.75	2.22493	0.358659	6.20348	5.52282e-10	3.30393e-08
PMVK	189.525	2.22173	0.644524	3.44709	0.000566665	0.00563012
H1F0	589.235	2.21835	0.553345	4.00898	6.0982e-05	0.000887732
ERCC5	263.544	2.21307	0.572509	3.86556	0.000110836	0.00146317
HERC5	355.94	2.2046	0.569076	3.87399	0.000107068	0.00142411
RHOBTB3	334.682	2.20366	0.531153	4.14883	3.34179e-05	0.000531668
C25H7orf50	244.125	2.20316	0.609771	3.6131	0.000302562	0.00338836
DNAH17	245.587	2.20226	0.589231	3.73752	0.000185843	0.00225758
BIRC3	14678.2	2.20204	0.392903	5.60453	2.08816e-08	8.5255e-07
RHOC	446.206	2.20197	0.491173	4.48308	7.35743e-06	0.000148717
CCNJL	136.968	2.20109	0.782587	2.81258	0.00491462	0.0321813
KCNJ2	833.48	2.20001	0.451511	4.87255	1.10168e-06	2.86575e-05
MARCKSL1	6393	2.1997	0.351682	6.25482	3.97973e-10	2.4413e-08
FGGY	294.229	2.19763	0.566606	3.87858	0.000105069	0.00140205
KCTD2	806.214	2.19718	0.427906	5.13473	2.82547e-07	8.68779e-06
SH3YL1	145.16	2.197	0.70564	3.11348	0.00184894	0.0147747
CAMKK2	234.774	2.19571	0.598385	3.66939	0.000243125	0.00282539
ATP2C2	346.277	2.19286	0.525374	4.17389	2.99436e-05	0.000483252
BCR	125.496	2.19075	0.756875	2.89446	0.00379806	0.0263683
TFAP2A	275.79	2.19002	0.5992	3.6549	0.000257281	0.00294821
TJP3	194.664	2.18987	0.635956	3.44343	0.000574377	0.00568841
BCL3	1738.04	2.18745	0.410774	5.32519	1.00849e-07	3.47338e-06
IVD	518.323	2.18684	0.476139	4.59287	4.37196e-06	9.54093e-05
FAM84B	434.15	2.18591	0.507486	4.30733	1.65235e-05	0.000294841
NDRG1	2795.79	2.18561	0.365619	5.97784	2.26116e-09	1.18136e-07
PAK4	192.778	2.18558	0.64203	3.40417	0.000663658	0.00640791
SCGB1D	318.456	2.17774	0.5969	3.64842	0.000263858	0.00301517
STXBP4	190.143	2.17329	0.638397	3.40429	0.000663372	0.00640791
AMOTL1	184.71	2.16812	0.665761	3.25661	0.00112752	0.00982494
RABGAP1L_1	807.001	2.168	0.427773	5.06811	4.01792e-07	1.18236e-05
SSR4	2312.96	2.16572	0.371911	5.82324	5.77188e-09	2.74777e-07
AMPD3	2328.92	2.1647	0.402036	5.38435	7.27066e-08	2.59847e-06
WDR5B	200.224	2.16223	0.634055	3.41017	0.000649234	0.00629823
SYNJ2	217.277	2.16092	0.611677	3.53278	0.000411211	0.00434095
PANK3	1180.62	2.15912	0.404136	5.34256	9.16448e-08	3.18304e-06
IL1RAP	3255.59	2.15868	0.362846	5.9493	2.69293e-09	1.39512e-07
NBR1	1939.05	2.15541	0.379114	5.68538	1.30521e-08	5.55494e-07
PATJ	371.919	2.15336	0.514225	4.18758	2.81946e-05	0.000458023
SRBD1	279.15	2.15282	0.566377	3.80103	0.000144094	0.00182974
YBX3	1641.15	2.14935	0.384106	5.59571	2.19716e-08	8.91152e-07
YAP1	298.274	2.14913	0.550195	3.90613	9.37857e-05	0.00127495
ALPK1	263.784	2.1483	0.580842	3.69861	0.000216787	0.00256771
SLC1A2	333.183	2.14292	0.564528	3.79594	0.000147083	0.00185813
EHBP1	179.976	2.1401	0.65331	3.27578	0.00105371	0.00936714
GABARAPL1	1511.09	2.13965	0.398579	5.36819	7.95311e-08	2.8098e-06
RGS12	162.564	2.13712	0.67602	3.16132	0.00157053	0.0129703
FGFBP1	388.139	2.13433	0.508793	4.1949	2.72995e-05	0.000445241
STX1B	131.164	2.13207	0.811318	2.62791	0.00859111	0.049592
METTL9	829.006	2.12022	0.440462	4.81363	1.48211e-06	3.71432e-05
RNF144B	318.631	2.11368	0.544616	3.88105	0.000104005	0.00139086
RNPC3	376.505	2.1107	0.521642	4.04626	5.20435e-05	0.000776872
C5AR2	1225.87	2.11003	0.433692	4.86527	1.143e-06	2.96074e-05
LOC617079	331.006	2.10711	0.640548	3.28955	0.00100349	0.00898554
POLD2	130.479	2.10496	0.74295	2.83325	0.00460771	0.0305647
KLHL22	246.685	2.10493	0.602445	3.49398	0.000475882	0.00490106
CHP1	3165.06	2.10043	0.361354	5.81267	6.14858e-09	2.88068e-07
ARHGEF12_1	488.313	2.09633	0.483511	4.33564	1.4534e-05	0.000263923
MYO10	325.21	2.09536	0.589115	3.55679	0.000375414	0.00402159
APBB2	142.734	2.09226	0.709298	2.94977	0.00318013	0.0229807
CREM	1649.11	2.09048	0.385537	5.42225	5.88526e-08	2.13427e-06
IL1RN	45966.1	2.08915	0.340677	6.13236	8.65845e-10	4.91976e-08
TSTA3	317.485	2.07949	0.538197	3.8638	0.000111636	0.00147059
EPB41L1	147.42	2.07812	0.716043	2.90223	0.00370522	0.0258547
LPIN1	655.279	2.07208	0.559865	3.70104	0.000214718	0.0025481
STK17A	678.723	2.07045	0.472202	4.38467	1.16164e-05	0.000218339
E2F2	606.396	2.06939	0.468645	4.41569	1.00688e-05	0.000193982
LOC506989	113.598	2.06808	0.784006	2.63784	0.00834367	0.0484308
RICTOR	1878.62	2.0675	0.419006	4.9343	8.04387e-07	2.20402e-05
PLEKHA5	206.408	2.06438	0.620895	3.32484	0.00088468	0.00814646
GMDS	165.043	2.06437	0.702234	2.93972	0.00328507	0.0235493
NDEL1	1615.55	2.0622	0.410024	5.02946	4.91856e-07	1.41037e-05
AHCYL2	337.817	2.06191	0.528588	3.90079	9.58775e-05	0.00129766
POLB	509.654	2.05711	0.494617	4.159	3.19647e-05	0.00051185
NUPR1	523.069	2.05464	0.472997	4.34389	1.39983e-05	0.000254947
TREX1	279.029	2.04069	0.562746	3.62631	0.000287498	0.0032314
IL18RAP	154.348	2.03962	0.712786	2.86148	0.00421668	0.0285042
LOC101902555	244.663	2.03595	0.644905	3.15697	0.00159417	0.0130966
MED12L	158.201	2.02963	0.704164	2.88233	0.00394745	0.0271608
GAB3	427.865	2.02682	0.528406	3.83573	0.000125194	0.00161601
PXN	2076.19	2.02375	0.402903	5.02291	5.08931e-07	1.45257e-05
TRANK1	1819.91	2.02271	0.437846	4.61968	3.84335e-06	8.49256e-05
HIP1R	1835.72	2.02163	0.411088	4.91776	8.75419e-07	2.36191e-05
SYNE2	590.959	2.02095	0.482372	4.18961	2.79434e-05	0.000455141
PELI1	3214.6	2.02057	0.368359	5.48534	4.12683e-08	1.56085e-06
PIGR	1324.06	2.02017	0.470719	4.29168	1.77329e-05	0.000312352
BCKDHA	276.615	2.01712	0.562427	3.58646	0.000335194	0.00368684
VDR	1044.06	2.01645	0.411985	4.89449	9.85632e-07	2.62393e-05
DDX58	709.766	2.01211	0.516989	3.89198	9.94282e-05	0.00133837
MB21D2	264.529	2.01162	0.598451	3.36138	0.000775544	0.0073614
SSBP3	196.766	2.01005	0.635914	3.16089	0.0015729	0.0129725
HSD17B10	200.134	2.00673	0.627145	3.19978	0.00137531	0.0115909
UBE2Q2	649.412	2.00492	0.450668	4.44877	8.63639e-06	0.0001712
MAP3K13	158.101	2.00286	0.686144	2.91901	0.00351141	0.0249112
ANKRD42	190.075	2.0007	0.646079	3.09668	0.001957	0.0154382
LOC100847890	445.578	1.9943	0.515523	3.86851	0.000109504	0.00144714
LOC407171	2236.3	1.99248	0.407423	4.89044	1.00613e-06	2.65644e-05
LOC787269	1105.29	1.98969	0.404737	4.916	8.83316e-07	2.37801e-05
TUFT1	225.951	1.9889	0.614096	3.23875	0.00120055	0.0103516
SOX13	123.494	1.98465	0.750444	2.64464	0.00817779	0.0477425
RNASE4	411.963	1.98316	0.500144	3.96518	7.3342e-05	0.00102762
RPL7	8201.46	1.98193	0.348152	5.69271	1.25039e-08	5.39067e-07
MVK	168.555	1.98186	0.684659	2.89467	0.00379553	0.0263655
OSM	1473.96	1.98153	0.503692	3.93401	8.35407e-05	0.00114777
FGD6	213.771	1.98011	0.624611	3.17015	0.00152361	0.0125913
TNFRSF21	1789.29	1.97964	0.389178	5.08672	3.64301e-07	1.08498e-05
RFLNB	1506.24	1.97917	0.400637	4.94007	7.80935e-07	2.15895e-05
HID1	182.98	1.976	0.660367	2.99228	0.00276902	0.0206171
MTHFR	315.368	1.97049	0.539724	3.65092	0.000261302	0.00298873
UBFD1	626.355	1.96939	0.450675	4.36987	1.2432e-05	0.000230853
JUP	634.108	1.96856	0.486672	4.04494	5.23371e-05	0.00078031
EPM2AIP1	1065.48	1.96518	0.414677	4.73907	2.14704e-06	5.10078e-05
RASSF4	1500.14	1.96348	0.39027	5.03109	4.87701e-07	1.40171e-05
ETS2	1755.57	1.96201	0.399586	4.91011	9.10273e-07	2.44524e-05
MAP3K20	679.306	1.96133	0.445621	4.40134	1.07584e-05	0.000205343
ZC3H7B	255.129	1.9593	0.587539	3.33476	0.000853735	0.00791471
LOC100299281	1628.38	1.95826	0.395305	4.95379	7.27805e-07	2.03951e-05
SERP1	839.19	1.95758	0.427915	4.57471	4.76883e-06	0.000103521
COA1	165.809	1.95546	0.68266	2.86447	0.00417711	0.0282906
SELENOF	1175.89	1.95538	0.403227	4.84934	1.23874e-06	3.18201e-05
PROM1	193.861	1.95454	0.635851	3.0739	0.00211278	0.0164565
PLAU	2830.34	1.95359	0.431187	4.53072	5.87828e-06	0.000122846
VSIR	2418.87	1.95341	0.431684	4.5251	6.03683e-06	0.00012531
STK3	272.738	1.94716	0.573769	3.39363	0.000689735	0.0066389
RNF170	518.674	1.94573	0.470227	4.13786	3.50561e-05	0.000554156
LOC112442254	159.165	1.94478	0.716519	2.7142	0.00664363	0.0402338
USP53	229.687	1.94449	0.598203	3.25056	0.00115179	0.0100081
EGR3	1858.3	1.94147	0.432651	4.48739	7.21e-06	0.000146216
FBXL19	361.794	1.93792	0.541197	3.5808	0.000342543	0.00375427
GIPC1	139.704	1.93108	0.715261	2.69982	0.00693767	0.0416945
ZNFX1	4121.74	1.92765	0.374856	5.14237	2.71296e-07	8.36269e-06
ATG2B	491.54	1.92758	0.477844	4.03391	5.4857e-05	0.000813944
SLC25A4	219.301	1.92703	0.61512	3.13278	0.00173162	0.0139963
GNA12	402.622	1.92563	0.51012	3.77486	0.000160096	0.00198789
JAK1	9691.22	1.92191	0.351377	5.46967	4.5088e-08	1.68465e-06
SPINT2	477.701	1.92074	0.51474	3.73149	0.000190353	0.00229441
FAM177A1	173.334	1.91834	0.66336	2.89186	0.00382972	0.0265283
ZNF652	918.207	1.91454	0.430406	4.44822	8.65839e-06	0.000171361
DMXL2	3675.8	1.91393	0.379544	5.04271	4.58978e-07	1.32845e-05
CAD	480.998	1.91312	0.479534	3.98953	6.62032e-05	0.000945869
CRYZ	157.519	1.91096	0.688858	2.7741	0.0055355	0.0351094
KLHDC3	221.195	1.90996	0.60573	3.15316	0.00161512	0.0132498
CTNND1	1589.81	1.90476	0.38578	4.93742	7.91615e-07	2.17871e-05
ARFIP2	176.816	1.90465	0.65568	2.90485	0.00367434	0.0257493
RAB3D	252.301	1.89567	0.581798	3.25829	0.00112086	0.00980853
GADD45B	1957	1.89385	0.428525	4.41946	9.89499e-06	0.000191316
JAK2	1738.67	1.89317	0.432704	4.37521	1.21315e-05	0.000226957
WWC1	221.67	1.8922	0.606042	3.12222	0.00179495	0.0144087
ATG13	284.745	1.89122	0.560293	3.37541	0.000737064	0.00703406
FXYD6	268.433	1.89018	0.567559	3.33037	0.000867314	0.00801193
WWTR1	286.366	1.88696	0.564104	3.34506	0.000822638	0.00770755
IRF6	248.511	1.88683	0.61051	3.09058	0.00199768	0.0156988
AAK1	3184.14	1.88608	0.361868	5.21208	1.86736e-07	6.01163e-06
COQ8A	183.308	1.88597	0.670181	2.81412	0.00489107	0.0320952
LOC104975663	702.154	1.88529	0.460137	4.09723	4.18125e-05	0.000643631
SASH1	200.215	1.87605	0.627607	2.98921	0.00279704	0.0207756
OSMR	180.226	1.87473	0.652302	2.87403	0.00405276	0.0276692
WWC3	528.719	1.87281	0.468304	3.99912	6.35772e-05	0.000914711
NABP1	496.661	1.87015	0.481026	3.88783	0.000101143	0.00135849
DNAJB1	3116.43	1.86558	0.388438	4.80278	1.56478e-06	3.88203e-05
OSBPL1A	1852.85	1.86336	0.378572	4.92207	8.56321e-07	2.32565e-05
MXD4	590.123	1.86121	0.459498	4.05053	5.11014e-05	0.00076559
PLAUR	3271.62	1.8612	0.365484	5.09243	3.535e-07	1.05793e-05
ELOA	1546.16	1.85894	0.386623	4.80813	1.52349e-06	3.79488e-05
RBKS	334.088	1.85625	0.544747	3.40754	0.000655512	0.00634915
ZC3H7A	833.073	1.85365	0.425455	4.35688	1.31932e-05	0.000242795
KAT6B	537.609	1.84666	0.468756	3.93948	8.16577e-05	0.00112874
TXNIP	12205.3	1.84561	0.344064	5.36416	8.13283e-08	2.85469e-06
EPAS1	334.564	1.84257	0.535634	3.43999	0.000581739	0.00574287
SAMSN1	2764.82	1.84139	0.410065	4.49049	7.10598e-06	0.000144821
CFAP36	174.656	1.83936	0.663683	2.77144	0.00558085	0.0352881
CYFIP2	1000.02	1.83902	0.457085	4.02336	5.73729e-05	0.000843156
ALDH5A1	313.539	1.83835	0.559571	3.28529	0.00101878	0.00909664
LRRC28	195.048	1.83724	0.632154	2.90632	0.00365703	0.0256783
STRBP	190.246	1.83695	0.643634	2.85403	0.00431679	0.0290535
VPS37B	247.757	1.83631	0.583515	3.14698	0.00164967	0.0134705
PCGF5	1505	1.83347	0.395799	4.63234	3.61557e-06	8.10544e-05
IRF1	3254.93	1.83259	0.401885	4.56	5.11543e-06	0.000109693
PPP2R3A	311.079	1.83197	0.541887	3.38072	0.000722955	0.00692672
CASS4	660.472	1.82826	0.44739	4.08651	4.37906e-05	0.000669898
TMF1	722.294	1.82692	0.458518	3.98441	6.7649e-05	0.000963177
NFKB2	4431.58	1.82182	0.35597	5.1179	3.0896e-07	9.40611e-06
TFIP11	774.812	1.821	0.442685	4.11354	3.89644e-05	0.000607372
RPS3A	9820.05	1.81815	0.377543	4.81575	1.46645e-06	3.68255e-05
CALCOCO2	1025.05	1.81581	0.415074	4.37465	1.21625e-05	0.000226957
TMEM64	258.273	1.81506	0.582094	3.11816	0.00181987	0.0145708
LOC112443614	8082.24	1.81474	0.418983	4.33131	1.48226e-05	0.000267981
SSH2	4059.7	1.81425	0.375256	4.83469	1.33352e-06	3.39016e-05
LOC112445782	1940	1.81353	0.408541	4.43905	9.03558e-06	0.000177685
BTG2	2438.99	1.8118	0.371591	4.87579	1.08373e-06	2.82503e-05
DENND3	1026.02	1.8107	0.454892	3.98051	6.87681e-05	0.000976303
PHLPP1	204.755	1.8104	0.62113	2.91469	0.00356039	0.025143
GOSR1	555.686	1.80854	0.472992	3.82362	0.000131507	0.00168729
LOC511229	166.844	1.80713	0.685741	2.63529	0.00840652	0.0487547
FCHSD2	444.127	1.80529	0.491305	3.67447	0.00023834	0.00278289
SLC25A19	1670.29	1.80368	0.395594	4.55941	5.12984e-06	0.000109811
BTG1	16168.1	1.80048	0.370817	4.85544	1.20118e-06	3.09843e-05
HNRNPLL	469.767	1.80031	0.483955	3.72	0.00019922	0.00238483
TJP1	434.766	1.79949	0.520562	3.45682	0.000546582	0.0054747
DDIT4	2464.8	1.79897	0.372789	4.82572	1.39497e-06	3.52458e-05
ZWILCH	258.091	1.79699	0.579581	3.1005	0.00193194	0.0152828
SLC8A1	214.227	1.79685	0.61494	2.92199	0.00347805	0.0247172
SBNO2	2921.31	1.79483	0.386388	4.64515	3.39827e-06	7.69095e-05
N4BP2L1	236.879	1.79213	0.594551	3.01426	0.00257604	0.0194149
LOC100336941	644.227	1.79019	0.512843	3.49073	0.000481709	0.00494132
UPB1	217.68	1.78622	0.675142	2.6457	0.00815216	0.047638
LOC508666	8433.48	1.78359	0.423322	4.2133	2.51663e-05	0.000417071
EIF4EBP1	807.458	1.78188	0.428962	4.15394	3.26797e-05	0.000521269
ASB11	308.941	1.778	0.637505	2.789	0.00528708	0.0339
TANK	1082.88	1.77764	0.427631	4.15696	3.22515e-05	0.000515105
APOBEC3Z1	387.512	1.77543	0.533201	3.32976	0.000869204	0.00802192
LOC112443636	1545.07	1.77491	0.38937	4.55842	5.15406e-06	0.000110138
GINS1	199.092	1.77448	0.64989	2.73044	0.00632507	0.0386579
IL17REL	991.224	1.77231	0.425401	4.1662	3.09714e-05	0.000497885
FOXO3	2002.1	1.76098	0.376911	4.67214	2.98077e-06	6.85689e-05
TMEM164	1332.37	1.75434	0.39505	4.4408	8.96249e-06	0.00017653
KIF16B	293.794	1.75248	0.5525	3.17191	0.0015144	0.0125319
MAX	1540.97	1.75175	0.392453	4.46358	8.06023e-06	0.000161335
RPS27L	248.271	1.75126	0.604633	2.8964	0.00377468	0.0262948
FOSL2	10277	1.74866	0.344256	5.07953	3.78371e-07	1.11878e-05
BCL2A1	880.103	1.7486	0.489248	3.57405	0.000351495	0.00382856
GFPT1	1772.6	1.74837	0.382235	4.57407	4.78351e-06	0.000103657
LOC616254	1806.27	1.74668	0.461794	3.78239	0.000155331	0.00194242
FBXO32_1	239.925	1.74509	0.591214	2.9517	0.00316028	0.0228676
RUSC2	420.635	1.74196	0.530713	3.28229	0.00102966	0.00918647
ALDOC	941.666	1.7404	0.419544	4.14832	3.3492e-05	0.00053216
MGAM	236.947	1.73737	0.62619	2.77451	0.00552844	0.0351094
SUOX	207.385	1.73721	0.627498	2.76847	0.00563208	0.035521
PTAFR	7243.39	1.73583	0.398806	4.35256	1.34556e-05	0.000246153
STOML1	210.611	1.73501	0.62591	2.77199	0.00557155	0.0352634
TIAM2	240.402	1.73362	0.630118	2.75126	0.00593662	0.036887
FNDC3A	1621.25	1.73351	0.385676	4.49474	6.96542e-06	0.000142191
IQSEC1	1280.09	1.73333	0.404557	4.2845	1.83148e-05	0.000321682
UGP2	1987.51	1.73293	0.382536	4.5301	5.89561e-06	0.000123
FGR	2583.23	1.7311	0.38344	4.51465	6.34228e-06	0.00013077
CD274	2078.11	1.73077	0.394059	4.39216	1.12228e-05	0.000212235
MAGI3	299.071	1.72995	0.548912	3.1516	0.00162376	0.0133118
VEGFA	5832.21	1.7289	0.359393	4.81061	1.50468e-06	3.75562e-05
ARL2BP	214.372	1.7286	0.613716	2.81661	0.00485339	0.0318987
PTK2	216.606	1.7207	0.615472	2.79574	0.00517809	0.0334431
R3HDM4	529.184	1.71989	0.484717	3.54823	0.000387822	0.00414013
MRPS15	453.741	1.71703	0.499897	3.43476	0.000593078	0.00585012
LOC530929	182.501	1.71459	0.649842	2.63848	0.00832792	0.0483842
ICAM3	1671.05	1.71398	0.483719	3.54334	0.0003951	0.0042069
SLA	2164.63	1.71197	0.420044	4.07568	4.58794e-05	0.000698386
IVNS1ABP	905.103	1.70741	0.419436	4.07072	4.68682e-05	0.000711681
TMEM167B	252.348	1.70702	0.579215	2.94713	0.00320738	0.0230998
ALDH6A1	392.83	1.70228	0.512669	3.32044	0.000898771	0.00825156
LENG8	2810.38	1.70222	0.393609	4.32465	1.52775e-05	0.000274995
SNAP29	307.401	1.69906	0.54789	3.10109	0.0019281	0.0152786
RPL4	8785.95	1.69589	0.357536	4.74326	2.10305e-06	5.01558e-05
DHX34	442.036	1.69356	0.493899	3.42896	0.000605897	0.00596702
LOC101903616	263.447	1.69324	0.621202	2.72576	0.00641543	0.0390938
LOC101905228	358.186	1.69224	0.519213	3.25924	0.00111711	0.00978619
LPIN2	1525.68	1.68512	0.391589	4.30328	1.68289e-05	0.000299704
C5H12orf75	508.155	1.68419	0.529951	3.17801	0.00148288	0.012329
USP15	1408.02	1.6814	0.406592	4.13535	3.54412e-05	0.000559526
ZFC3H1	2140.73	1.67972	0.385851	4.35328	1.34114e-05	0.00024571
ETNK1	1241.61	1.67967	0.43022	3.90421	9.4535e-05	0.00128231
CHFR	668.781	1.6795	0.445442	3.77042	0.000162972	0.00201627
ARHGAP35	1423.72	1.66828	0.391347	4.26291	2.01778e-05	0.000346507
MYO6	284.552	1.66767	0.585667	2.84747	0.00440681	0.0295304
RNF24	446.481	1.66594	0.515121	3.23408	0.00122034	0.0105002
CITED2	1952.04	1.66559	0.378305	4.40277	1.06875e-05	0.000204306
STK38L	638.583	1.66536	0.487051	3.41927	0.000627891	0.00613904
PER1	395.132	1.66462	0.550151	3.02575	0.00248019	0.0188189
EEF1D	611.175	1.66452	0.45794	3.6348	0.000278201	0.00314699
MOCS2	254.908	1.66262	0.577811	2.87745	0.00400902	0.0274661
KLF5	437.288	1.66116	0.519653	3.19666	0.00139027	0.0116931
SLC6A8	298.005	1.65821	0.558251	2.97036	0.00297454	0.0217662
CCDC71L	408.175	1.65618	0.513495	3.22531	0.00125836	0.0107822
PNRC1	4342.01	1.65585	0.360555	4.59249	4.37996e-06	9.5415e-05
MIDN	2316.88	1.65068	0.372708	4.42889	9.47195e-06	0.000184793
ACVR1B	1979.05	1.64958	0.386781	4.26489	1.99999e-05	0.000344893
CCNI	3818.11	1.64866	0.376419	4.37986	1.18756e-05	0.000222533
PHF12	1443.89	1.64838	0.397548	4.14637	3.37781e-05	0.000536016
RALA	219.893	1.64705	0.617443	2.66754	0.00764085	0.0450127
C5AR1	4086.41	1.64626	0.429111	3.83643	0.000124833	0.00161341
NOS2	7274.33	1.64601	0.374204	4.39871	1.08896e-05	0.000207205
CYTIP	3515.58	1.64598	0.435238	3.7818	0.0001557	0.00194506
NCF1	3237.14	1.64087	0.379283	4.32625	1.51673e-05	0.00027341
TREM1	1672.39	1.63928	0.385216	4.25549	2.0859e-05	0.000356554
FZD5	319.546	1.63775	0.573709	2.85468	0.00430808	0.0290266
MPP5	419.157	1.63628	0.497484	3.2891	0.00100507	0.00899311
RPLP1	8322	1.63444	0.35103	4.65612	3.22232e-06	7.34402e-05
NUMA1	2150.77	1.62637	0.373281	4.35696	1.31884e-05	0.000242795
ZMYM5	217.44	1.62565	0.618717	2.62745	0.00860268	0.0496355
ADD3	748.752	1.62563	0.459085	3.54101	0.000398591	0.00422946
LRRK2	1681.88	1.62499	0.475271	3.41908	0.000628342	0.00613904
ZNF75D	497.583	1.62391	0.484829	3.34944	0.000809739	0.00760402
STAU1	1603.91	1.62383	0.385573	4.21146	2.53722e-05	0.000419355
CASZ1	246.665	1.62223	0.588168	2.75811	0.00581358	0.0363434
IL1R1	1049.88	1.62144	0.410184	3.95296	7.71888e-05	0.0010742
LONRF3	1881.48	1.62126	0.380236	4.26384	2.00947e-05	0.000345562
CHPT1	1806.35	1.62062	0.384345	4.21656	2.48052e-05	0.00041164
KCTD3	473.083	1.61793	0.481818	3.35796	0.000785188	0.00742997
C3	3318.17	1.61569	0.360371	4.48342	7.34571e-06	0.000148717
MSRB1	600.212	1.61372	0.457272	3.52901	0.000417119	0.00439579
PAWR	288.343	1.61357	0.586838	2.74959	0.00596699	0.0370085
RASA2	992.02	1.61257	0.452756	3.56169	0.00036848	0.003968
SMIM19	621.04	1.61181	0.47183	3.41609	0.000635283	0.00618235
LOC618733	747.941	1.60946	0.440026	3.65764	0.00025455	0.00292507
AASS	338.32	1.60848	0.553763	2.90463	0.00367689	0.0257493
RPL10	9198.27	1.60663	0.363544	4.41936	9.8994e-06	0.000191316
AKIRIN2	1752.62	1.59904	0.381792	4.18826	2.81105e-05	0.00045726
C7H19orf53	306.081	1.59846	0.557213	2.86866	0.0041221	0.0280443
RLF	2388.22	1.5979	0.38966	4.10076	4.11793e-05	0.000634676
ASB8	475.505	1.59419	0.496151	3.21311	0.00131307	0.0111888
SENP2	645.06	1.59219	0.452312	3.52011	0.000431363	0.00451503
SH3GLB2	288.499	1.59125	0.559818	2.84244	0.00447692	0.0298865
CCNYL1	748.603	1.59023	0.435155	3.6544	0.000257781	0.0029512
SESTD1	242.184	1.58779	0.593379	2.67584	0.00745428	0.0441033
NR3C1	2333.88	1.58432	0.374254	4.23326	2.30324e-05	0.00038956
ADGRE3	2976.43	1.58144	0.396984	3.98364	6.78681e-05	0.000965183
UBAP2	849.51	1.58048	0.423567	3.73136	0.000190452	0.00229441
LY96	273.954	1.5804	0.571733	2.76422	0.00570588	0.0358377
DUSP16	863.635	1.57997	0.429153	3.6816	0.000231774	0.00272169
FBXO38	890.267	1.57535	0.427574	3.68438	0.000229256	0.00269726
AES	662.48	1.57046	0.484377	3.24222	0.00118602	0.0102622
DCAF6	232.467	1.56685	0.596575	2.62641	0.00862906	0.0497179
CALCOCO1	422.793	1.56298	0.513445	3.0441	0.00233377	0.017884
LOC112444473	4768.76	1.56224	0.361812	4.31783	1.5757e-05	0.000282197
MED17	430.388	1.55719	0.501269	3.10649	0.00189324	0.0150605
RRAGD	466.849	1.55686	0.488532	3.18681	0.00143851	0.0120331
CASP4	1917.91	1.55564	0.386945	4.02031	5.81214e-05	0.000853139
ICAM1	6081.67	1.55549	0.361996	4.29699	1.73133e-05	0.000305397
ERP29	447.305	1.55357	0.488607	3.17959	0.00147485	0.0122871
LOC112444310	415.382	1.55194	0.521649	2.97507	0.00292921	0.0215239
FKBP5	990.973	1.55095	0.422894	3.66746	0.000244969	0.00284146
DAP	2250.88	1.55057	0.371244	4.17668	2.958e-05	0.000478009
NMI	317.615	1.54988	0.544255	2.84771	0.00440352	0.0295244
ALKBH1	247.781	1.54908	0.590034	2.62541	0.00865442	0.0498141
PLEK	11151.1	1.54826	0.347896	4.45037	8.57235e-06	0.000170205
RPL23	4554.37	1.54675	0.362356	4.26858	1.96722e-05	0.000341151
LOC112441507	278.745	1.54666	0.574573	2.69184	0.00710587	0.042368
ZBTB44	995.8	1.54436	0.432481	3.57094	0.0003557	0.00385815
LYST	14069.6	1.54362	0.346297	4.45751	8.29186e-06	0.000165167
CDC42EP1	309.169	1.54063	0.54254	2.83966	0.00451621	0.0300512
CRKL	2127.31	1.53881	0.374563	4.10829	3.98603e-05	0.000618989
SPATA13	615.036	1.53614	0.508852	3.01883	0.0025375	0.0191829
SUMO1	457.267	1.53438	0.48632	3.15509	0.00160449	0.0131714
DSP	776.751	1.532	0.488215	3.13797	0.00170123	0.0138639
LLGL2	279.687	1.53149	0.559577	2.73686	0.0062028	0.0380879
GSE1	367.876	1.53124	0.524968	2.91682	0.00353617	0.0250149
MYD88	5017.64	1.53096	0.353151	4.33514	1.45668e-05	0.00026413
NCOA2	2163.64	1.53063	0.374042	4.09214	4.27414e-05	0.000655475
FAM46A	710.976	1.52848	0.447385	3.41648	0.000634373	0.00618201
KLHDC10	399.096	1.52384	0.503971	3.02367	0.00249728	0.0189021
ZNF664	589.986	1.5222	0.460167	3.30793	0.000939883	0.00855259
NDUFA4	522.264	1.51966	0.472834	3.21394	0.00130925	0.0111639
CCDC186	661.665	1.51845	0.466242	3.25678	0.00112683	0.00982494
RPS10	4243.25	1.51799	0.359147	4.22665	2.37191e-05	0.000398442
RPL7A	2742.03	1.51372	0.36708	4.12369	3.72856e-05	0.000586392
PPP1R10	2054.55	1.51299	0.376862	4.01472	5.95161e-05	0.000869471
SESN3	2032.56	1.51163	0.377375	4.00564	6.18506e-05	0.000897198
GTF2B	757.956	1.50972	0.472042	3.19828	0.00138252	0.0116358
HECA	1624.71	1.50928	0.393228	3.83818	0.000123948	0.00160533
PTPN4	344.657	1.50912	0.540063	2.79435	0.00520045	0.0334939
GUCD1	360.614	1.50773	0.520824	2.8949	0.00379282	0.0263616
EPG5	2415.23	1.50468	0.373955	4.0237	5.72909e-05	0.000842956
GPHN	281.805	1.50409	0.56328	2.67023	0.00757998	0.0447189
FAM214A	423.377	1.5015	0.500853	2.99788	0.00271861	0.0202786
KLF10	2204.64	1.4998	0.379206	3.95511	7.64985e-05	0.00106821
GPBP1	2572.61	1.49962	0.379224	3.95444	7.6713e-05	0.00106878
CHMP1B	940.233	1.49935	0.424409	3.5328	0.000411176	0.00434095
MINDY1	419.587	1.49935	0.49765	3.01286	0.00258797	0.0194809
KRAS	1370.95	1.49786	0.416821	3.59353	0.000326233	0.00360758
DPYD	537.178	1.49375	0.483821	3.08739	0.00201919	0.0158376
C1H3orf38	1200.84	1.49349	0.407839	3.66197	0.000250285	0.00288682
CD55	4522.27	1.49223	0.385318	3.87271	0.00010763	0.00142755
GPAT4	1330.16	1.49209	0.395978	3.76811	0.000164487	0.00203015
UAP1	1153.44	1.49199	0.403272	3.69971	0.000215848	0.00255904
MYO9A	1080.79	1.49193	0.423617	3.5219	0.000428471	0.00449239
MCL1	7417.66	1.48942	0.348452	4.27441	1.91645e-05	0.000334269
EEF1A1	59465.2	1.48899	0.348179	4.2765	1.89858e-05	0.00033205
FAM234B	412.573	1.48877	0.498591	2.98595	0.002827	0.0209603
ALDH2	991.774	1.4883	0.412957	3.60399	0.000313368	0.00348092
TNIK	458.247	1.48803	0.489339	3.0409	0.00235876	0.0180195
ITSN1	390.148	1.48689	0.511469	2.9071	0.00364792	0.025629
CEBPB	5078.6	1.48462	0.353663	4.19783	2.69486e-05	0.000441857
PYCR1	326.96	1.48361	0.533565	2.78056	0.0054265	0.0346318
PHF1	1094.38	1.4821	0.420663	3.52324	0.000426303	0.00448375
DUSP2	2688.5	1.47711	0.446839	3.30568	0.000947458	0.00858982
RPL26	3864.42	1.47529	0.360183	4.09595	4.20447e-05	0.000646399
CACUL1	785.218	1.47527	0.43064	3.42576	0.000613077	0.0060281
SEMA4A	2588.72	1.47384	0.444363	3.31675	0.000910702	0.00833627
SLC41A1	608.382	1.47252	0.467861	3.14735	0.00164758	0.0134623
RPL19	7921.29	1.47228	0.357253	4.12111	3.77053e-05	0.000590732
TARS	3671.41	1.47171	0.373225	3.94323	8.03899e-05	0.00111247
RPL23A	5906.26	1.47168	0.358641	4.10348	4.0698e-05	0.00062883
MARF1	1264.44	1.4703	0.397668	3.6973	0.000217902	0.00257843
RBM47	2317.38	1.46755	0.37211	3.94386	8.01793e-05	0.00111183
BTG3	416.241	1.4675	0.50404	2.91147	0.0035973	0.02536
CHD1	1836.62	1.46539	0.414196	3.53792	0.000403285	0.00426825
ACSS1	641.296	1.46378	0.449666	3.25526	0.0011329	0.00986485
B4GALT1	2053.01	1.46333	0.377892	3.87235	0.00010779	0.00142755
NCF4	403.171	1.46162	0.512303	2.85304	0.00433031	0.0291127
DLG1	439.981	1.46061	0.498279	2.93131	0.00337537	0.0240986
SEC22B	1126.09	1.45825	0.404486	3.6052	0.000311918	0.00347108
FYB1	2124.36	1.45824	0.396496	3.67781	0.000235241	0.00275453
PXK	713.635	1.45768	0.449954	3.23961	0.00119694	0.0103277
TAB2	2906.29	1.45572	0.385398	3.7772	0.0001586	0.00197729
CCNDBP1	731.65	1.45504	0.437106	3.32881	0.000872171	0.00804329
DYNLL2	729.45	1.45457	0.435947	3.33658	0.00084816	0.0078819
RNF5	388.831	1.45391	0.509421	2.85405	0.00431659	0.0290535
TLE3	2662.21	1.45269	0.383514	3.78784	0.000151963	0.00191195
ANXA7	2748.56	1.45113	0.365133	3.97426	7.05989e-05	0.000997118
HSPH1	835.189	1.44736	0.432496	3.34654	0.000818283	0.00767257
CNOT6L	1840.01	1.44736	0.382848	3.78051	0.000156507	0.00195318
SELENOW	779.464	1.44537	0.43764	3.30266	0.000957739	0.00867028
CCR1	10626.6	1.44513	0.351203	4.11481	3.87492e-05	0.000604781
SND1	2690.24	1.44495	0.365648	3.95174	7.75863e-05	0.00107851
BOLA-NC1	2819.13	1.44397	0.367571	3.9284	8.55118e-05	0.00117021
JMJD1C	3690.87	1.44261	0.397715	3.62724	0.000286462	0.00322968
STAT5A	1167.61	1.44215	0.409343	3.52308	0.000426556	0.00448375
PRRC1	413.357	1.44111	0.499093	2.88745	0.0038838	0.0267826
TBC1D14	1063.13	1.43854	0.416048	3.45762	0.000544966	0.00546295
LOC107131356	501.925	1.43597	0.481066	2.98497	0.00283607	0.0209947
TNFSF9	881.607	1.43572	0.476112	3.0155	0.00256553	0.0193711
IFIH1	690.831	1.43273	0.458958	3.12169	0.00179814	0.0144249
ARL1	664.854	1.43189	0.444419	3.22193	0.0012733	0.0109026
LZTS2	307.541	1.43111	0.543958	2.63093	0.00851525	0.0492232
CREBBP	4080.71	1.42898	0.362968	3.93692	8.25343e-05	0.00113831
AGPAT1	1111.75	1.42573	0.408074	3.4938	0.000476194	0.00490106
EGLN1	1271.05	1.42456	0.396998	3.58834	0.000332789	0.00367349
JAML	959.692	1.42413	0.510251	2.79103	0.00525406	0.0337233
LOC104973826	632.54	1.42387	0.466648	3.05126	0.0022788	0.0175501
MINDY2	415.456	1.42156	0.523272	2.71667	0.00659422	0.0399935
NCOA3	1665.1	1.42004	0.392653	3.61653	0.000298575	0.0033498
SMARCA2	975.437	1.42004	0.415413	3.41838	0.000629952	0.00614989
CLOCK	656.595	1.41987	0.446169	3.18235	0.00146083	0.0122033
UBE2B	1120.6	1.41813	0.420325	3.37388	0.000741164	0.00706771
GOLGA2	466.997	1.41693	0.482959	2.93385	0.00334782	0.0239296
XPO6	5034.14	1.4158	0.359892	3.93396	8.35567e-05	0.00114777
RNF150	653.175	1.41374	0.515416	2.7429	0.00608986	0.0375252
KAT8	436.641	1.41368	0.508809	2.7784	0.00546271	0.0348449
LRIF1	881.403	1.40981	0.422604	3.336	0.000849919	0.00788526
IRF2BPL	643.853	1.40928	0.449725	3.13365	0.00172647	0.0139963
ABHD14B	934.455	1.40769	0.416391	3.3807	0.000723008	0.00692672
ELOB	529.694	1.40769	0.46943	2.99872	0.00271117	0.0202598
AFTPH	937.553	1.40622	0.431102	3.26191	0.00110663	0.00972505
THEMIS2	2611.12	1.40497	0.478168	2.93824	0.00330086	0.0236488
GTPBP1	515.743	1.40349	0.475021	2.95459	0.00313081	0.0226942
LST1	444.127	1.40325	0.501824	2.79629	0.00516931	0.033423
LOC100847604	4020.13	1.40279	0.361354	3.88203	0.000103589	0.00138681
OXCT1	627.662	1.4019	0.453258	3.09295	0.00198176	0.0155895
RPL9	3248.22	1.3985	0.367538	3.80505	0.000141777	0.0018059
MAP1LC3B	434.258	1.3973	0.49493	2.82322	0.00475435	0.0313482
COX6B1	895.005	1.39718	0.420125	3.32562	0.000882233	0.00812999
RN7SL1	159961	1.39449	0.336876	4.13948	3.48089e-05	0.000551663
ARID4A	1036.9	1.39336	0.455801	3.05695	0.002236	0.0172559
RPS25	4249.88	1.39135	0.362586	3.8373	0.000124396	0.00160944
RPS15	5770.67	1.39061	0.353246	3.93665	8.26265e-05	0.00113831
PPA1	358.586	1.39058	0.522277	2.66253	0.00775551	0.0455954
EZH1	777.964	1.38894	0.439464	3.16052	0.00157487	0.01298
KIAA1147	1363.11	1.38811	0.415762	3.33872	0.000841647	0.007838
GK5	378.005	1.38794	0.511783	2.71196	0.00668861	0.0404863
PIK3R1	2261.21	1.38771	0.371544	3.73497	0.000187736	0.0022761
DDX17	6920.71	1.38729	0.349558	3.9687	7.22649e-05	0.00101484
RPSA	7157.86	1.38504	0.366837	3.77564	0.0001596	0.00198374
HS2ST1	927.462	1.38263	0.419339	3.29717	0.00097666	0.00878994
RPL35	1707.48	1.38258	0.388121	3.56223	0.000367712	0.00396319
ATXN1	565.67	1.38252	0.466275	2.96503	0.00302653	0.022055
STX6	860.376	1.38121	0.432667	3.19232	0.00141133	0.011846
CD24	4302.36	1.381	0.468192	2.94963	0.00318152	0.0229807
ITM2C	1785.23	1.38057	0.408986	3.37559	0.000736585	0.00703406
RPL18A	7099.11	1.38045	0.354125	3.89821	9.69073e-05	0.00131016
BAG1	981.928	1.37728	0.418458	3.29132	0.000997184	0.00894202
RPL21	5779.11	1.37636	0.358846	3.83552	0.000125297	0.00161601
STAT3	4178.45	1.37503	0.364437	3.77302	0.000161285	0.00200064
STAT5B	999.239	1.37018	0.437294	3.13331	0.0017285	0.0139963
MTMR9	477.647	1.36906	0.491085	2.78782	0.00530636	0.0339883
SCP2	822.447	1.36845	0.426065	3.21185	0.00131885	0.0112071
ZNF207	4559.63	1.3673	0.355979	3.84096	0.000122553	0.00159061
EIF4A2	2082.01	1.36593	0.374767	3.64474	0.000267667	0.00305022
IGSF6	1488.66	1.36423	0.396423	3.44135	0.00057881	0.00571853
DEF8	508.182	1.36408	0.476127	2.86494	0.00417085	0.0282906
BBX	1065.61	1.36231	0.418178	3.25773	0.00112305	0.00982074
RFX1	537.212	1.35988	0.474064	2.86855	0.00412363	0.0280443
MYNN	481.431	1.35984	0.485714	2.79967	0.00511551	0.033197
AVL9	456.668	1.35887	0.499718	2.71927	0.00654267	0.0397199
PDCD4	753.797	1.35845	0.446989	3.03912	0.00237271	0.0181056
RPS16	2468.34	1.3583	0.37318	3.63981	0.000272843	0.00310347
BCL9L	1004.28	1.35496	0.412855	3.28193	0.00103098	0.0091916
TNFAIP3	5691.13	1.35093	0.447491	3.0189	0.00253696	0.0191829
RPL6	5336.62	1.34904	0.358779	3.76009	0.000169852	0.00208594
MAPKAPK5	478.754	1.34598	0.480819	2.79935	0.00512057	0.0332104
ZNF292	3345.29	1.34476	0.413291	3.25379	0.00113878	0.00990209
FAM126B	530.367	1.34409	0.471066	2.8533	0.00432677	0.0291048
TNIP1	3404.68	1.33873	0.374416	3.57551	0.000349542	0.00381893
C23H6orf62	2016.88	1.33851	0.37552	3.56443	0.000364643	0.0039439
DUSP6	2428.97	1.33709	0.370977	3.60424	0.000313069	0.00348074
GOLGA3	488.907	1.33702	0.479657	2.78744	0.00531256	0.0339926
RPL15	2992.63	1.33695	0.371184	3.60184	0.000315975	0.00350417
UBE2V1	1023.79	1.33603	0.410194	3.25707	0.0011257	0.00982494
HBP1	770.593	1.33592	0.43485	3.07213	0.00212535	0.0165023
RGS2_1	1303.38	1.33564	0.481716	2.77268	0.00555967	0.0352265
SRSF5	724.695	1.33377	0.448291	2.97524	0.00292759	0.0215239
CLIC4	1503.3	1.33271	0.389299	3.42336	0.000618514	0.00607187
HIVEP3	2422.34	1.33212	0.380455	3.5014	0.000462828	0.00479552
SIRPB2	447.115	1.33108	0.49852	2.67006	0.00758372	0.0447189
EEF2	13080	1.32927	0.345773	3.84434	0.000120879	0.00157385
KIAA1468	454.78	1.32891	0.487557	2.72566	0.00641734	0.0390938
KIAA0040	953.431	1.32829	0.42874	3.09811	0.00194757	0.0153736
ARFGAP3	584.396	1.32438	0.468651	2.82594	0.00471415	0.0311331
RPS2	16970.5	1.32401	0.343473	3.85477	0.00011584	0.00151625
EEF1B2	1301	1.32262	0.397962	3.32348	0.000889022	0.00817422
RPS8	3430.87	1.31825	0.372531	3.53865	0.000402186	0.00426027
NFIC	778.003	1.31684	0.435035	3.02698	0.00247006	0.0187536
NFAT5	4771.75	1.31353	0.363406	3.6145	0.000300931	0.00337316
USP3	1634.55	1.31173	0.419249	3.12876	0.00175546	0.0141469
PIK3R5	1549.66	1.30495	0.459379	2.84068	0.0045018	0.0299877
ZC3H10	5650.41	1.30402	0.35623	3.66061	0.000251614	0.00289944
RGS9	593.477	1.29933	0.487928	2.66294	0.00774606	0.0455673
RPLP0	9505.73	1.29917	0.35152	3.69586	0.000219144	0.00259065
RPS6	5391.42	1.29833	0.360748	3.59898	0.000319463	0.00353588
SLC8B1	1754.79	1.29616	0.388782	3.3339	0.000856385	0.00793331
ANKRD12	2210.17	1.29552	0.439332	2.94884	0.00318966	0.023026
SLC2A3	32464.1	1.29531	0.382193	3.38915	0.000701109	0.00673786
PTEN	1797.61	1.29447	0.386357	3.35046	0.000806769	0.00758191
YIPF4	1160.45	1.29438	0.406034	3.18786	0.00143332	0.0119978
RPL17	3476.61	1.29334	0.375252	3.44658	0.000567732	0.00563618
UBB	4469.95	1.29104	0.355936	3.62716	0.000286559	0.00322968
PNP	2628.77	1.29001	0.394411	3.27074	0.00107267	0.00949467
NUDT3	1329.37	1.28935	0.399731	3.22555	0.00125731	0.0107807
DDHD2	451.417	1.28915	0.488144	2.64093	0.00826783	0.0481087
GRK2	1167.77	1.28787	0.408902	3.14958	0.00163504	0.0133864
SMIM14	852.487	1.28768	0.423707	3.03909	0.00237296	0.0181056
PDXDC1	665.927	1.28741	0.446898	2.88077	0.00396707	0.0272653
MBNL2	867.078	1.28662	0.446332	2.88266	0.0039433	0.0271608
FOXO1	1132.53	1.28633	0.419432	3.06683	0.00216342	0.0167557
FBRS	1560.54	1.2858	0.389923	3.29758	0.000975227	0.00878345
IRF9	828.705	1.28539	0.463844	2.77117	0.00558545	0.0352991
NRIP1	2269	1.28364	0.381585	3.36397	0.000768311	0.00730399
NFIL3	4021.47	1.27901	0.397935	3.21412	0.00130844	0.0111639
DTX3L	749.179	1.27761	0.471579	2.70921	0.00674433	0.0407236
EIF4B	4097.37	1.27443	0.362324	3.51739	0.000435811	0.00455772
EP300	4456.53	1.27401	0.35819	3.55681	0.000375388	0.00402159
SESN2	508.435	1.27375	0.47543	2.67916	0.00738078	0.0437946
RPL12	3248.23	1.27282	0.365997	3.47767	0.0005058	0.0051248
SNX18	2561.41	1.27226	0.376324	3.38077	0.000722841	0.00692672
CTNS	539.486	1.27013	0.470909	2.69719	0.00699269	0.0419154
PBX2	1548.77	1.26566	0.391685	3.23132	0.00123222	0.0105876
RNF11	705.777	1.26553	0.439894	2.87691	0.00401594	0.0274939
BRPF3	508.483	1.26245	0.478614	2.63771	0.00834675	0.0484308
GRAMD1A	774.192	1.26159	0.433488	2.91033	0.00361042	0.0254235
RPL14	5676.09	1.26159	0.355023	3.55354	0.00038008	0.00406533
NPEPPS	1595.43	1.26089	0.390277	3.23076	0.00123461	0.0106008
TMEM263	879.789	1.26055	0.426431	2.95605	0.00311608	0.022614
ATF4	6975.27	1.25786	0.361158	3.48284	0.000496121	0.00505134
CCNL1	2425.33	1.25645	0.376198	3.33986	0.000838195	0.00781766
MLXIP	3908.35	1.25586	0.367117	3.42086	0.00062424	0.00610863
ATF7IP	2452.97	1.25538	0.392428	3.199	0.00137904	0.0116145
RPS24	2033.23	1.25525	0.386851	3.24479	0.00117539	0.0101845
SAT1	4026.17	1.25412	0.358592	3.49734	0.000469931	0.00485687
KMT2C	3589.27	1.2539	0.378224	3.31522	0.000915712	0.00837591
LOC515042	1530.03	1.2419	0.387354	3.20612	0.00134539	0.0113692
PIK3AP1	4523.12	1.24167	0.355572	3.49202	0.000479374	0.00492147
SEC23B	1262.23	1.24015	0.397923	3.11657	0.00182969	0.0146304
SERF2	2066.86	1.23972	0.374619	3.30928	0.000935361	0.00851773
RB1CC1	773.943	1.23826	0.432884	2.86048	0.00422999	0.0285785
RPL13A	3532.93	1.23798	0.37354	3.31419	0.000919083	0.00840052
RAPGEF2	812.679	1.23728	0.446998	2.76797	0.0056406	0.0355384
RPS26	2034.6	1.23426	0.375468	3.28727	0.00101164	0.00904533
LSM12	876.798	1.2323	0.422364	2.91763	0.00352698	0.0249819
ANKHD1	2498.51	1.23132	0.378055	3.257	0.00112598	0.00982494
MTCH2	1052.07	1.22862	0.412548	2.97812	0.00290021	0.0213618
JUNB	6939.64	1.22852	0.351483	3.49526	0.000473594	0.00488653
TRIM56	833.538	1.22669	0.428989	2.85948	0.00424336	0.0286375
GPCPD1	2293.04	1.22626	0.391608	3.13135	0.00174004	0.0140411
CPD	3368.49	1.22584	0.360807	3.39751	0.000680022	0.00655565
CCNL2	1686.44	1.22584	0.39119	3.13361	0.00172667	0.0139963
MON2	937.778	1.22418	0.417707	2.93072	0.00338178	0.0241304
RPL37A	3384.66	1.22403	0.364293	3.36002	0.000779357	0.0073919
UBR1	1373.08	1.223	0.397215	3.07893	0.00207742	0.0162529
ADAR	2639.22	1.22169	0.373998	3.26656	0.00108861	0.0096013
CRK	831.079	1.22126	0.428795	2.84812	0.0043978	0.0295021
RAB3GAP1	1004.34	1.22088	0.415225	2.94027	0.00327924	0.0235213
PARP11	781.718	1.2208	0.435369	2.80406	0.00504631	0.032817
PHC3	1797.83	1.21925	0.384035	3.17484	0.00149918	0.012431
TPT1	15826.7	1.21906	0.369399	3.30012	0.000966447	0.00872349
KMT5B	760.223	1.2186	0.436109	2.79425	0.00520202	0.0334939
NR4A3	2590.79	1.21564	0.395605	3.07286	0.00212018	0.0164805
RPL5	5372.19	1.21426	0.359467	3.37795	0.000730294	0.00699109
RPL11	3739.99	1.20873	0.364928	3.31224	0.00092551	0.00844673
RLIM	1649.88	1.20831	0.386061	3.12984	0.00174901	0.0141042
MKL2	579.514	1.20501	0.458678	2.62713	0.00861093	0.0496598
H3F3A	1859.4	1.20274	0.380871	3.15787	0.00158927	0.0130812
HIPK3	3225.79	1.20186	0.363945	3.30232	0.000958871	0.00867416
ARID5A	1015.78	1.20058	0.417583	2.87506	0.00403945	0.0275936
PTPRJ	8854.67	1.20057	0.348003	3.44987	0.000560859	0.00558143
AFF4	4982.83	1.20021	0.357788	3.35453	0.000794994	0.00749983
TOB2	1097.47	1.19667	0.416681	2.87191	0.00407999	0.0278138
WASHC4	1137.03	1.19615	0.408328	2.92938	0.00339634	0.0242063
UBE4B	650.263	1.19574	0.448702	2.66488	0.00770162	0.0453491
RASGEF1B	4609.81	1.19268	0.35678	3.3429	0.000829077	0.00776198
CTDSP2	1342.59	1.19265	0.400205	2.98011	0.00288147	0.0212618
EIF2S3	1254.14	1.19248	0.3981	2.99543	0.00274062	0.0204304
FEM1C	2656.61	1.19164	0.367828	3.23967	0.00119668	0.0103277
RPL28	1430.38	1.19151	0.391181	3.04594	0.00231954	0.0177971
IER5	2951.11	1.19144	0.365302	3.26152	0.00110817	0.00972505
RPL18	1924.34	1.19057	0.380049	3.13267	0.00173222	0.0139963
RPL30	1155.56	1.18818	0.422682	2.81105	0.00493801	0.0323001
UBA52	6026.87	1.18506	0.355199	3.33633	0.000848931	0.00788202
SSR2	1575.57	1.18481	0.4019	2.94803	0.00319807	0.0230463
PREX1	5326.45	1.1845	0.378684	3.12795	0.00176031	0.0141767
C3H1orf43	780.66	1.18388	0.43161	2.74293	0.00608936	0.0375252
BCNT2	739.368	1.18356	0.436758	2.70987	0.00673087	0.0406822
EVI2B	3520.01	1.17651	0.394512	2.98218	0.002862	0.0211561
USP32	1431.69	1.17605	0.413271	2.84572	0.00443116	0.0296614
DENND5A	4176.75	1.17482	0.365706	3.21246	0.00131602	0.0111996
UBXN7	1046.08	1.17461	0.412046	2.85067	0.00436274	0.0292988
AKAP13	7796.32	1.17361	0.349327	3.35963	0.000780472	0.00739679
CD2AP	815.216	1.173	0.430503	2.72473	0.00643548	0.0391656
RAB5B	1636.93	1.17149	0.384808	3.04435	0.0023318	0.0178801
ASH1L	2328.53	1.17112	0.380261	3.07977	0.00207161	0.0162178
RPS27A	3726.92	1.17095	0.369235	3.17128	0.00151769	0.0125507
RPL13	4241.59	1.16891	0.358375	3.26168	0.00110752	0.00972505
ABTB1	1048.67	1.16677	0.42059	2.77412	0.00553513	0.0351094
TSC22D3	1597.78	1.16545	0.386715	3.01373	0.00258061	0.0194373
RPS14	3258.86	1.16159	0.36766	3.15942	0.00158085	0.0130206
ARCN1	1487.17	1.15734	0.388542	2.97868	0.00289495	0.0213358
PIP5K1A	846.587	1.1548	0.428713	2.69365	0.00706747	0.0422441
TREML2	1495.6	1.15262	0.391497	2.94413	0.00323868	0.0232981
ARHGAP5	1292.87	1.15017	0.421255	2.73034	0.00632698	0.0386579
ZFAND6	725.098	1.14982	0.438183	2.62407	0.00868859	0.0499442
TPD52	1071.67	1.1498	0.408028	2.81794	0.00483326	0.0318005
RAB2A	767.224	1.14821	0.4352	2.63836	0.00833086	0.0483842
IL10RA	1040.22	1.14682	0.413478	2.7736	0.0055439	0.0351446
ZNF638	1745.57	1.1448	0.406869	2.81367	0.00489788	0.0321228
CCNT1	1121.97	1.14229	0.408078	2.7992	0.00512297	0.0332104
SAFB	1061.66	1.14162	0.421528	2.70829	0.00676303	0.0407966
UBE2G1	1106.75	1.14086	0.412746	2.76407	0.00570845	0.0358377
CYLD	2290.06	1.14073	0.389897	2.92572	0.0034366	0.024465
STK40	1292.81	1.13901	0.396612	2.87185	0.00408072	0.0278138
CHST11	1852.27	1.1371	0.413078	2.75274	0.00590986	0.0368209
RPS23	1675.22	1.13529	0.382999	2.96422	0.0030345	0.022087
NOTCH1	3509.24	1.13496	0.367794	3.08586	0.00202964	0.0159094
RPS17	4188.52	1.12992	0.355644	3.17711	0.00148749	0.0123507
CD82	1505.79	1.1279	0.393365	2.86732	0.0041396	0.0281219
CTDSP1	1307.51	1.1271	0.40333	2.79448	0.00519827	0.0334939
FBXO11	981.059	1.12274	0.419211	2.67823	0.00740122	0.0438314
LMTK2	1320.44	1.12239	0.401532	2.79527	0.0051857	0.0334431
CDS2	2333.57	1.12187	0.375171	2.99029	0.00278712	0.0207144
RPS7	3637.21	1.12051	0.378075	2.96373	0.00303932	0.0221091
UBE2W	1335.26	1.11447	0.396143	2.8133	0.00490366	0.0321436
PDHA1	1052.12	1.11357	0.411498	2.70613	0.00680718	0.0410227
RPL27A	1691.97	1.11112	0.39108	2.84115	0.00449514	0.0299595
PABPC1	21157.1	1.10933	0.344577	3.2194	0.00128458	0.0109916
RELA	1453.76	1.10917	0.395064	2.80756	0.00499182	0.0325313
EEF1G	4647.9	1.1079	0.3567	3.10597	0.00189655	0.015077
SLCO4A1	1165.18	1.10528	0.412643	2.67855	0.00739417	0.043825
KAT6A	2411.64	1.10335	0.377944	2.91935	0.00350766	0.0248989
NEK6	1479.77	1.10104	0.403182	2.73087	0.00631667	0.0386332
SF3B1	6333.73	1.10048	0.351986	3.12648	0.0017691	0.014229
RPS9	2882.83	1.09902	0.369215	2.97664	0.00291421	0.0214521
ARID5B	2755.52	1.0956	0.370893	2.95396	0.00313726	0.0227276
ANTXR2	2492.73	1.0902	0.412916	2.64024	0.00828467	0.0481612
FBXL5	4400.42	1.08632	0.358733	3.02822	0.00245999	0.0187001
IRS2	1652.06	1.08566	0.411126	2.6407	0.00827338	0.0481183
RPL37	2225.19	1.08513	0.38575	2.81303	0.00490769	0.0321529
RPL27	2192.23	1.08408	0.374967	2.89112	0.00383868	0.0265456
RPS11	9231.57	1.08242	0.352753	3.0685	0.00215134	0.0166831
ERGIC1	1582.62	1.08144	0.404919	2.67075	0.00756821	0.0446916
KMT2D	3164.76	1.07675	0.37618	2.86233	0.00420541	0.0284436
KLF3	1199.84	1.07479	0.402724	2.6688	0.00761232	0.0448661
CEBPD	1879.46	1.07338	0.38398	2.79539	0.00518367	0.0334431
RPL34	1698.18	1.07276	0.39171	2.73866	0.00616895	0.0378989
VEZF1	1091.94	1.07253	0.407377	2.63277	0.00846911	0.0490484
NFKB1	3485.62	1.07163	0.362675	2.95479	0.00312887	0.0226935
RPS3	1932.83	1.06893	0.380498	2.80931	0.00496484	0.0323725
CSF1	18528	1.06863	0.346553	3.0836	0.00204511	0.0160205
LCP2	1763.45	1.06502	0.393545	2.70621	0.00680553	0.0410227
VPS35	1823.93	1.0647	0.379454	2.80588	0.00501787	0.0326665
SRGN	28450.8	1.06416	0.338911	3.13993	0.00168988	0.0137897
C20H5orf51	2816.64	1.06287	0.366512	2.89997	0.00373198	0.026012
LOC112444531	1711.13	1.06233	0.383215	2.77214	0.0055689	0.0352634
TIPARP	1242.28	1.06104	0.400497	2.6493	0.00806584	0.0472289
PTP4A2	3310.12	1.06013	0.370998	2.85752	0.00426969	0.0287994
PPP1R15A	2323.99	1.05119	0.382051	2.75143	0.00593358	0.036887
RPL29	2875.02	1.05027	0.369607	2.84158	0.0044891	0.0299516
RPS6KA3	1455.37	1.04877	0.389354	2.69362	0.00706809	0.0422441
HELZ	1644.47	1.04685	0.393661	2.65928	0.00783088	0.0459565
DDB1	1497.79	1.0463	0.388523	2.69303	0.00708055	0.0422981
IFNGR2	4528.02	1.04188	0.354827	2.93631	0.00332138	0.0237544
CCNG1	2415.86	1.04106	0.370514	2.80977	0.00495771	0.0323432
CSDE1	3909.87	1.03957	0.359899	2.8885	0.00387081	0.0267229
GABARAP	4097.31	1.03834	0.356041	2.91635	0.00354148	0.0250381
RPL24	1669.59	1.03225	0.391876	2.63411	0.00843571	0.0489009
ACO1	2869.19	1.02258	0.367201	2.7848	0.00535601	0.0342174
PCF11	2185.61	1.02081	0.376827	2.70896	0.00674943	0.0407344
RIOK3	1984.06	1.01957	0.385414	2.64539	0.00815964	0.0476591
DDX3X	6286.2	1.01819	0.359248	2.83423	0.00459369	0.0305009
RPS4X	5077.36	1.0178	0.360033	2.82697	0.00469903	0.0310499
HIPK1	3272.87	1.01379	0.367655	2.75746	0.0058252	0.0363854
RPS18	2562.33	1.01375	0.369409	2.74425	0.00606502	0.0374096
RPL32	2112.69	1.01345	0.37662	2.69092	0.00712554	0.0424434
COPA	2771.04	1.01315	0.365516	2.77184	0.00557408	0.0352634
IFNAR2	2498.51	1.0124	0.37164	2.72415	0.00644667	0.0392144
TGOLN2	2166.96	1.01166	0.373396	2.70935	0.00674146	0.0407236
RACK1	12310.3	1.00668	0.346092	2.9087	0.00362933	0.0255275
RPL39	5332.76	1.00262	0.358338	2.79798	0.00514233	0.0333184
DAZAP2	5479.09	1.00091	0.364506	2.74595	0.00603365	0.037272
RPS5	3219.22	1.00087	0.365296	2.73988	0.00614621	0.037778
PIAS1	2323.64	1.00054	0.381119	2.62528	0.00865789	0.0498141
MAPRE1	1961.79	-1.00958	0.378974	-2.66397	0.00772238	0.0454496
TMEM131	1932.61	-1.01189	0.380178	-2.66161	0.00777688	0.0456831
CD44	12811.8	-1.01367	0.34922	-2.90268	0.00369982	0.0258317
SLC1A5	2517.2	-1.0439	0.369823	-2.82271	0.00476199	0.0313818
CYBB	4026.14	-1.05718	0.363985	-2.90446	0.00367892	0.0257493
2021-09-02	1887.19	-1.06044	0.384494	-2.758	0.00581554	0.0363434
TMEM170B	1841.4	-1.06738	0.382895	-2.78765	0.00530912	0.0339883
ATP6V0C	6213.86	-1.08172	0.35204	-3.07272	0.00212121	0.0164805
CAB39	2206.1	-1.09244	0.377343	-2.89508	0.00379062	0.0263612
ITGAL	1331.47	-1.09776	0.403403	-2.72124	0.00650372	0.0395418
NIPA2	1091.91	-1.09903	0.414392	-2.65215	0.00799812	0.0469132
RPN2	2604.97	-1.10834	0.369146	-3.00245	0.00267818	0.0200619
ARPC5	2475.78	-1.11131	0.370005	-3.00351	0.00266884	0.0200041
CERS2	2835.45	-1.11131	0.365945	-3.03683	0.0023908	0.0182191
OSBPL11	927.559	-1.11156	0.422745	-2.62939	0.00855393	0.0494005
FURIN	2273.75	-1.11311	0.372914	-2.98491	0.00283664	0.0209947
FAM53B	1042.53	-1.11558	0.413694	-2.69662	0.00700469	0.0419465
ERO1A	3889.94	-1.11678	0.359428	-3.10712	0.00188919	0.0150476
GSN	1457.84	-1.11689	0.406628	-2.74671	0.0060197	0.0372418
PRR13	1181.85	-1.11727	0.405782	-2.75337	0.00589843	0.0367683
CANX	6503.24	-1.12067	0.349195	-3.20929	0.00133066	0.0112763
TAGLN2	1713.6	-1.12318	0.385541	-2.91326	0.00357677	0.0252357
FCN1	1213.93	-1.12583	0.406826	-2.76736	0.00565131	0.0355695
ARPC4	1079.21	-1.12664	0.410361	-2.74547	0.00604237	0.0373072
WDR1	2925.44	-1.12962	0.365239	-3.09284	0.00198251	0.0155895
LOC511937	1675.25	-1.13365	0.392746	-2.88648	0.00389578	0.0268502
CALR	3470.09	-1.1379	0.362808	-3.13639	0.00171044	0.0139206
ITGAX	1493.09	-1.14018	0.412591	-2.76347	0.00571907	0.0358749
REEP5	3061.58	-1.1408	0.385801	-2.95697	0.00310676	0.0225597
GNAI2	3704.82	-1.14635	0.360322	-3.18146	0.00146533	0.0122251
LOC618416	1044.74	-1.14783	0.418901	-2.74009	0.00614224	0.037778
ADAM9	1213.11	-1.14948	0.413822	-2.77771	0.00547439	0.034884
PRDX1	6344.38	-1.14957	0.351384	-3.27155	0.00106959	0.00948216
ANXA1	6350.5	-1.1602	0.352333	-3.2929	0.000991581	0.00889825
UNC93B1	1874.89	-1.16031	0.381266	-3.04332	0.00233987	0.0179085
MANF	763.545	-1.16117	0.442329	-2.62512	0.00866191	0.0498141
LRRC8B	1457.25	-1.16382	0.42138	-2.76193	0.00574606	0.0360005
RIN3	1458.43	-1.17105	0.394037	-2.97194	0.00295929	0.0216675
SCARB1	1099.79	-1.17376	0.409777	-2.86439	0.00417816	0.0282906
ACTB	57898.7	-1.17435	0.339093	-3.46321	0.00053378	0.00536391
TIAM1	1335.21	-1.17602	0.40317	-2.91694	0.00353487	0.0250149
PAM	1099.84	-1.1803	0.411255	-2.87	0.0041047	0.0279619
GPD2	826.247	-1.18294	0.433161	-2.73096	0.00631506	0.0386332
EMP1	2527.07	-1.18304	0.369483	-3.20188	0.00136533	0.0115147
ATP6V0B	1194.72	-1.18471	0.406672	-2.91319	0.00357761	0.0252357
MACF1	5897.38	-1.19558	0.376061	-3.17921	0.00147677	0.0122948
STOM	2859.92	-1.1961	0.369174	-3.23993	0.00119561	0.0103277
PLBD2	2561.07	-1.19631	0.37693	-3.17383	0.0015044	0.0124659
APBB1IP	924.238	-1.1993	0.425823	-2.81644	0.00485595	0.0318987
GPX1	1849.71	-1.2039	0.399759	-3.01156	0.0025991	0.0195408
CD74	19308.1	-1.20541	0.422662	-2.85194	0.00434527	0.0291973
TRIM8	820.646	-1.20836	0.433576	-2.78695	0.0053206	0.0340265
C7H5orf15	699.493	-1.20921	0.447309	-2.70331	0.00686534	0.0413127
CBFB	1710.15	-1.21409	0.392277	-3.09497	0.00196832	0.0155076
TGFB1	2108.25	-1.21501	0.37587	-3.23253	0.001227	0.0105501
ITGB1	1639.61	-1.21586	0.387807	-3.13523	0.00171722	0.0139665
GNPDA1	1026.84	-1.21713	0.418526	-2.90815	0.00363579	0.0255583
SLC31A1	2255.63	-1.22381	0.373083	-3.28027	0.00103709	0.00923939
ST3GAL1	673.679	-1.23515	0.452153	-2.73171	0.00630069	0.0385738
STT3A	906.933	-1.23567	0.421684	-2.93032	0.00338618	0.0241478
MAF	988.174	-1.23663	0.416755	-2.96729	0.0030044	0.0219197
HEXA	1069.75	-1.24112	0.437098	-2.83946	0.00451893	0.030053
DOCK4	958.598	-1.24184	0.418825	-2.96507	0.00302614	0.022055
PGK1	4065.63	-1.24249	0.357662	-3.47393	0.000512899	0.0051879
2021-09-06	711.347	-1.24288	0.461316	-2.69422	0.00705545	0.0422293
PDIA6	1653.93	-1.2445	0.390085	-3.19033	0.00142111	0.0119165
NAGA	1024.1	-1.24885	0.416518	-2.99831	0.00271483	0.0202626
NCSTN	1073.85	-1.24886	0.410639	-3.04126	0.00235586	0.0180167
NUDT9	799.446	-1.25428	0.461566	-2.71744	0.00657891	0.0399203
HYOU1	1693.94	-1.25491	0.391217	-3.20771	0.00133796	0.0113226
ATP13A3	3219.6	-1.25908	0.377029	-3.33948	0.000839358	0.00782259
DNASE1L1	914.811	-1.26154	0.434361	-2.90435	0.00368022	0.0257493
SELENON	795.58	-1.26565	0.44461	-2.84665	0.00441815	0.0295903
PLEKHO1	856.961	-1.26868	0.433377	-2.92742	0.00341789	0.0243458
ACADVL	1129.79	-1.2687	0.412864	-3.07293	0.00211971	0.0164805
BLA-DQB	2410.39	-1.2722	0.480092	-2.6499	0.00805157	0.0471843
CTSZ	5253.85	-1.27361	0.368535	-3.45588	0.000548497	0.00548497
PEAK1	1385.89	-1.27635	0.395565	-3.22665	0.00125247	0.0107467
CLDN4	648.442	-1.28319	0.462102	-2.77686	0.00548867	0.0349382
BNIP3	1446.9	-1.28401	0.402484	-3.19022	0.00142166	0.0119165
KCNAB2	502.96	-1.28434	0.484945	-2.64842	0.00808687	0.0473013
TMEM189	577.395	-1.28524	0.465185	-2.76287	0.00572959	0.0359156
HK2	3356.18	-1.28686	0.362162	-3.55326	0.000380486	0.00406533
IL7R	5279.27	-1.28728	0.373747	-3.44425	0.000572651	0.00567588
RALGAPA2	2345.63	-1.29138	0.377399	-3.42179	0.000622097	0.00609644
DENND4B	941.652	-1.29139	0.421699	-3.06235	0.00219607	0.0169871
LPGAT1	1855.78	-1.29239	0.382746	-3.37662	0.000733814	0.00701427
SLAMF7	2237.11	-1.29298	0.388989	-3.32396	0.000887502	0.00816635
ATP6AP1	2638.96	-1.29586	0.369808	-3.50414	0.000458083	0.00475035
HK3	931.001	-1.2975	0.421875	-3.07556	0.00210106	0.0163962
CXCL16	1972.99	-1.30136	0.381061	-3.4151	0.000637586	0.00619731
HMGB2	599.712	-1.30471	0.465673	-2.80178	0.00508219	0.0330155
APLP2	1134.04	-1.30607	0.406567	-3.21243	0.00131615	0.0111996
MYO1F	1239.13	-1.31434	0.402817	-3.26287	0.0011029	0.00970645
NNT	568.761	-1.31514	0.480967	-2.73435	0.00625026	0.0383412
PFN1	5674.46	-1.31643	0.351419	-3.74603	0.000179654	0.00219755
GMFG	593.112	-1.31645	0.471558	-2.79171	0.00524306	0.033723
CORO7	518.992	-1.3169	0.48904	-2.69283	0.00708479	0.0423029
RNF157	572.617	-1.3173	0.466872	-2.82154	0.00477937	0.0314795
MFSD5	473.64	-1.322	0.494668	-2.67251	0.00752867	0.0445007
ABR	1970.67	-1.32322	0.384423	-3.4421	0.000577211	0.00570731
SLC26A2	1842	-1.32447	0.432976	-3.05899	0.00222088	0.0171683
S100A11	1550.15	-1.3249	0.394811	-3.35578	0.000791407	0.0074717
CNDP2	4092.72	-1.32648	0.35708	-3.71479	0.000203373	0.00242983
LAPTM5	14308.7	-1.32718	0.342023	-3.88038	0.000104293	0.0013932
LSP1	771.804	-1.32719	0.482313	-2.75173	0.00592822	0.036887
TIMP2	1034.4	-1.32924	0.416351	-3.19259	0.00141002	0.0118444
TTC7A	507.976	-1.33261	0.481729	-2.76632	0.00566934	0.0356648
CYB561A3	784.023	-1.33311	0.447282	-2.98048	0.00287796	0.0212486
ACSL5	982.36	-1.33593	0.420461	-3.1773	0.00148654	0.0123507
GPI	5240.05	-1.33604	0.352907	-3.78582	0.000153205	0.00192365
SGMS1	927.181	-1.34021	0.422477	-3.17227	0.0015125	0.0125246
PSAP	12496.3	-1.34531	0.348734	-3.85769	0.000114462	0.0015014
NAV1	565.487	-1.34685	0.470264	-2.86403	0.00418291	0.028307
TXN	823.375	-1.35048	0.430836	-3.13456	0.00172111	0.013989
GRK3	1304.07	-1.35155	0.408712	-3.30686	0.00094347	0.0085789
MFSD14B	466.598	-1.35797	0.494366	-2.74688	0.00601648	0.0372418
TACC1	1416.27	-1.35918	0.398229	-3.41306	0.000642371	0.00623656
GAPDH	23325.7	-1.36386	0.343331	-3.97242	7.11458e-05	0.00100255
ANO10	422.976	-1.36511	0.505744	-2.69921	0.00695048	0.0417435
ABHD12	1146.21	-1.36579	0.414127	-3.29799	0.000973799	0.008777
MAN2B1	1900.55	-1.37064	0.384121	-3.56824	0.000359392	0.00389394
PDIA3	2551.9	-1.37175	0.373434	-3.67333	0.000239414	0.00279279
PLP2	1472.2	-1.37323	0.396927	-3.45965	0.000540885	0.00542646
LDHA	9328.6	-1.37455	0.34592	-3.9736	7.07931e-05	0.000998717
GDA	495.175	-1.3765	0.493002	-2.79208	0.00523702	0.0337017
MFSD12	619.918	-1.38302	0.458171	-3.01856	0.00253978	0.0191884
DPY19L1	557.158	-1.38341	0.486412	-2.84411	0.00445351	0.0297786
MFAP3	519.321	-1.38437	0.483303	-2.86439	0.00417819	0.0282906
APH1A	523.352	-1.38569	0.478909	-2.89343	0.00381061	0.0264405
FTH1	57608.7	-1.38922	0.338241	-4.10717	4.00532e-05	0.000621202
BLVRB	472.406	-1.38956	0.503326	-2.76076	0.00576675	0.0361117
STK10	2152.38	-1.39031	0.379923	-3.65946	0.000252747	0.00290978
SNX19	426.351	-1.39383	0.506673	-2.75094	0.00594244	0.0368934
EMP3	651.049	-1.39886	0.456523	-3.06417	0.00218275	0.0168947
CD58	1802.58	-1.39912	0.384658	-3.6373	0.000275509	0.00312514
KIAA0100	730.155	-1.40154	0.444775	-3.15113	0.00162641	0.0133247
UCP2	2128.01	-1.4027	0.376016	-3.73044	0.000191148	0.00229937
TPCN2	501.768	-1.40553	0.488762	-2.8757	0.00403131	0.0275685
SLC3A2	1072.92	-1.41014	0.412127	-3.42162	0.0006225	0.00609644
MITF	1460.39	-1.41184	0.393797	-3.58521	0.000336811	0.00370132
LOC616200	1523.54	-1.41637	0.394911	-3.58655	0.000335085	0.00368684
ATP6V1B2	2336.84	-1.41738	0.381317	-3.71707	0.000201544	0.00241032
CD68	16896.9	-1.4209	0.351966	-4.03703	5.41318e-05	0.000804151
STEAP3	1192.1	-1.42574	0.43296	-3.293	0.000991238	0.00889825
KLC1	629.959	-1.42627	0.458131	-3.11323	0.00185053	0.0147779
TMX3	509.379	-1.42627	0.480355	-2.96919	0.00298583	0.0218238
ITGA6	1968.94	-1.42639	0.378647	-3.76707	0.000165174	0.0020333
PYGL	2611.44	-1.42833	0.368524	-3.87582	0.000106265	0.00141649
TOP2A	449.391	-1.43646	0.523102	-2.74604	0.00603197	0.037272
MTSS1	3294.44	-1.44285	0.365375	-3.94895	7.84959e-05	0.00108993
CFP	600.275	-1.4444	0.520035	-2.77751	0.00547766	0.0348861
CTSS	8643.16	-1.44604	0.354089	-4.08383	4.43004e-05	0.000676857
SLC11A1	2502.84	-1.44828	0.382443	-3.78691	0.00015253	0.00191713
MAP7D1	724.53	-1.44877	0.443327	-3.26796	0.00108325	0.00958137
PAFAH2	390.449	-1.44922	0.530098	-2.73388	0.00625933	0.0383777
PLXND1	1217.27	-1.45033	0.416194	-3.48475	0.000492599	0.00502609
ARHGDIB	1405.5	-1.45122	0.395764	-3.66687	0.000245539	0.00284539
C11H9orf16	1189.63	-1.45243	0.430146	-3.37661	0.000733853	0.00701427
CEMIP2	1940.41	-1.45282	0.393336	-3.6936	0.000221105	0.00260997
LOC533307	356.858	-1.45352	0.543092	-2.67637	0.0074424	0.0440541
ENG	999.526	-1.4541	0.41978	-3.46395	0.000532303	0.00535342
TLR8	1022.57	-1.46271	0.420444	-3.47897	0.000503339	0.00511638
GPR137B	1623.56	-1.46461	0.395704	-3.70128	0.000214512	0.0025481
ITPRIPL2	722.73	-1.47283	0.446202	-3.30081	0.000964066	0.00870838
SYK	1846.83	-1.47616	0.383815	-3.84603	0.000120048	0.00156469
CAPG	1954.75	-1.47705	0.381179	-3.87495	0.000106648	0.00142005
TFEC	591.336	-1.4772	0.48061	-3.07359	0.00211502	0.0164635
PLEC	4315.79	-1.47734	0.369201	-4.00147	6.29508e-05	0.000906756
RTN4	3304.7	-1.4789	0.364055	-4.06231	4.85902e-05	0.000734212
TMEM254	328.725	-1.48447	0.544237	-2.72761	0.00637946	0.0389014
LOC101905041	362.339	-1.48989	0.540954	-2.75419	0.00588385	0.0367145
CDC25B	289.23	-1.48998	0.566047	-2.63225	0.00848217	0.049078
COLGALT1	939.56	-1.49019	0.435202	-3.42413	0.000616772	0.0060596
NRP1	939.504	-1.49085	0.43177	-3.45289	0.00055461	0.00552816
APOL3	349.624	-1.49151	0.549071	-2.71643	0.00659902	0.0400029
PTDSS1	1025.16	-1.50268	0.422421	-3.55731	0.000374677	0.00402069
GLA	1103.24	-1.50618	0.421389	-3.57433	0.000351132	0.00382856
NDE1	392.122	-1.50945	0.521272	-2.8957	0.00378316	0.0263241
LEPROT	343.502	-1.51206	0.537938	-2.81085	0.0049411	0.0323032
RMRP	43580	-1.51296	0.351679	-4.30211	1.69176e-05	0.000299704
CYP4V2	388.569	-1.51351	0.534697	-2.8306	0.00464613	0.0307828
PRKD3	877.987	-1.51455	0.434096	-3.48897	0.000484886	0.00496565
SLC15A3	976.601	-1.5215	0.421873	-3.60653	0.000310313	0.00345946
MPEG1	6360.43	-1.52453	0.350124	-4.35425	1.33524e-05	0.000244993
ADCY7	790.509	-1.52521	0.441706	-3.453	0.000554379	0.00552816
THBS1	2919.23	-1.52541	0.364913	-4.18021	2.91234e-05	0.000471249
WWOX	386.394	-1.52616	0.539386	-2.82944	0.00466298	0.0308613
PLEKHM2	1110.04	-1.53016	0.427969	-3.57541	0.000349682	0.00381893
NRROS	704.93	-1.53141	0.451506	-3.39179	0.000694382	0.00667842
SOGA1	717.295	-1.5321	0.449945	-3.40509	0.000661423	0.00639635
MTAP	440.155	-1.53238	0.50564	-3.03057	0.00244093	0.0185667
CSTB_1	4288.65	-1.53239	0.356491	-4.29854	1.71924e-05	0.000303699
SLC27A1	333.357	-1.53501	0.547205	-2.80519	0.00502868	0.0327196
AHNAK	29374.7	-1.53543	0.35173	-4.36537	1.26905e-05	0.000234946
RHOQ	1001.82	-1.5364	0.422502	-3.63643	0.000276438	0.0031301
GBA	542.035	-1.54063	0.481083	-3.20242	0.00136279	0.0115011
LPCAT3	591.549	-1.54136	0.47175	-3.26732	0.00108569	0.00959535
SOX4	310.112	-1.54191	0.582317	-2.64788	0.00809984	0.0473547
CTSH	3012.41	-1.54679	0.36608	-4.22528	2.38639e-05	0.000400329
CALU	1179.31	-1.54871	0.407176	-3.80355	0.00014264	0.00181315
HLTF	509.074	-1.55103	0.48725	-3.18322	0.00145647	0.0121751
ABCC1	1001.61	-1.55105	0.420305	-3.6903	0.000223987	0.00264031
TEX264	327.633	-1.55327	0.555277	-2.79728	0.00515344	0.033362
SLC29A3	945.089	-1.55351	0.423935	-3.6645	0.000247819	0.00286642
FXYD5	1598.43	-1.55732	0.392242	-3.97031	7.17777e-05	0.00100914
DEGS1	1226.12	-1.55775	0.409946	-3.79989	0.000144763	0.00183445
ATP1B3	420.8	-1.55815	0.507229	-3.07189	0.00212707	0.0165052
DST	1137.13	-1.55837	0.434404	-3.58738	0.000334014	0.00368042
LIMA1	360.155	-1.55948	0.528684	-2.94974	0.00318041	0.0229807
GLMP	1033.94	-1.56861	0.416366	-3.76737	0.000164975	0.0020333
STT3B	2255.39	-1.56892	0.373891	-4.19619	2.71447e-05	0.000443303
CTSA	3856.54	-1.56911	0.371684	-4.22163	2.42541e-05	0.00040577
FUCA1	393.2	-1.57102	0.514954	-3.05079	0.00228238	0.0175557
CD83	1556.29	-1.57317	0.436972	-3.60015	0.000318032	0.00352321
GNB4	476.851	-1.57367	0.489132	-3.21727	0.00129419	0.0110584
HPS4	279.99	-1.5737	0.578535	-2.72014	0.00652551	0.0396352
SLC44A1	999.683	-1.57423	0.42169	-3.73315	0.000189103	0.00228817
AP1G2	284.569	-1.57492	0.574804	-2.73992	0.00614541	0.037778
MCOLN1	705.292	-1.57716	0.470292	-3.35358	0.000797723	0.00751982
CD86	1009.17	-1.57805	0.414397	-3.80806	0.00014006	0.00178588
SPN	1215.58	-1.57882	0.409968	-3.85108	0.000117599	0.00153602
M6PR	1597.89	-1.58097	0.39053	-4.04828	5.15954e-05	0.000771116
SLC48A1	435.667	-1.58444	0.512174	-3.09356	0.00197767	0.0155713
ATP2A3	539.923	-1.58891	0.480654	-3.30572	0.000947331	0.00858982
AK4	618.321	-1.58894	0.463764	-3.42618	0.000612136	0.00602365
ATP6V0A1	1343.73	-1.59132	0.414389	-3.84015	0.000122961	0.00159423
PHACTR4	309.633	-1.59137	0.570139	-2.7912	0.0052513	0.0337232
SLC38A1	2773.09	-1.59223	0.379047	-4.20061	2.66194e-05	0.000437039
SFT2D1	772.927	-1.59245	0.439101	-3.62661	0.000287167	0.0032314
SHMT2	1707.86	-1.59431	0.386777	-4.12204	3.75528e-05	0.000589091
LOC112445065	467.559	-1.59813	0.538458	-2.96797	0.00299774	0.021884
CPT1A	2965.55	-1.59958	0.367091	-4.35745	1.31587e-05	0.000242795
SMC2	241.932	-1.60857	0.609063	-2.64105	0.00826503	0.0481087
CTTNBP2NL	660.666	-1.60893	0.479168	-3.35776	0.000785781	0.00742997
CTSD	25084.3	-1.61382	0.382367	-4.2206	2.43658e-05	0.000406057
SLC17A9	377.186	-1.61981	0.526234	-3.07812	0.00208311	0.0162665
CD63	2743.13	-1.62073	0.367514	-4.40999	1.03375e-05	0.000197921
SIRPB1	705.235	-1.62096	0.46138	-3.51328	0.000442616	0.00462104
CTSC	7380.62	-1.62285	0.352922	-4.59834	4.25864e-06	9.35989e-05
EDNRB	1874	-1.62339	0.394354	-4.11658	3.84544e-05	0.000601704
MESD	408.336	-1.62442	0.518513	-3.13284	0.00173126	0.0139963
TBC1D1	1242.6	-1.6246	0.407017	-3.99147	6.56638e-05	0.00094113
RPS6KC1	295.392	-1.62776	0.565402	-2.87894	0.00399011	0.0273932
GAA	474.974	-1.63141	0.502606	-3.24591	0.00117076	0.0101516
FAT1	342.839	-1.63603	0.548689	-2.9817	0.00286652	0.0211769
TNS3	1513.66	-1.64141	0.392547	-4.18144	2.89675e-05	0.000469342
GAS2L3	299.319	-1.64197	0.571631	-2.87242	0.00407335	0.0277944
C15H11orf96	755.913	-1.64948	0.448118	-3.6809	0.000232412	0.00272436
HPRT1	799.985	-1.6633	0.440894	-3.77257	0.000161576	0.00200225
LOC112443337	4385.02	-1.66504	0.471986	-3.52773	0.000419146	0.00441338
GALNT2	279.876	-1.66601	0.576412	-2.89032	0.00384855	0.0265841
LTB4R	250.533	-1.66762	0.634056	-2.63008	0.00853641	0.0493224
TMEM185A	255.575	-1.67031	0.591503	-2.82384	0.00474527	0.0313051
LOC617875	259.732	-1.67092	0.615554	-2.71449	0.00663774	0.0402178
LOC112443327	4395.73	-1.67187	0.471829	-3.54338	0.00039504	0.0042069
KIAA0930	1356.13	-1.68018	0.397912	-4.2225	2.41604e-05	0.000404752
RBM38	394.331	-1.68256	0.543583	-3.09532	0.00196602	0.0154994
RENBP	471.005	-1.68495	0.494541	-3.40709	0.000656587	0.00635457
MYADM	2368.85	-1.68842	0.373518	-4.52032	6.17467e-06	0.000127741
GDE1	597.316	-1.69046	0.482081	-3.5066	0.000453875	0.00471464
NCKAP1L	2514.99	-1.69081	0.372408	-4.54021	5.61987e-06	0.000118856
TMEM173	235.88	-1.6931	0.615412	-2.75116	0.00593841	0.036887
SERINC5	582.624	-1.69533	0.502566	-3.37335	0.000742593	0.00707587
PLOD1	262.22	-1.7058	0.593299	-2.87511	0.00403883	0.0275936
HAS2	269.751	-1.70828	0.579386	-2.94844	0.00319383	0.0230427
PFKP	245.462	-1.70932	0.603316	-2.83321	0.00460825	0.0305647
NCEH1	264.602	-1.71009	0.607663	-2.81421	0.0048898	0.0320952
MFHAS1	726.729	-1.7108	0.447788	-3.82055	0.000133153	0.00170662
CEACAM1	707.059	-1.71215	0.453366	-3.77652	0.000159032	0.00198067
SH2D1B	553.307	-1.71851	0.475903	-3.61105	0.000304964	0.00340908
PEA15	1918.07	-1.72176	0.393583	-4.37457	1.21669e-05	0.000226957
CEBPA	450.647	-1.72507	0.527391	-3.27095	0.00107188	0.00949448
CYBA	1204.29	-1.72968	0.408021	-4.2392	2.24317e-05	0.000380444
FLNA	9698.18	-1.7365	0.351437	-4.94114	7.76662e-07	2.15197e-05
FN1	2337.7	-1.73775	0.394004	-4.4105	1.0313e-05	0.00019776
TPI1	2619.86	-1.73861	0.370897	-4.68758	2.76449e-06	6.40718e-05
CSTB	1259.58	-1.73915	0.412814	-4.21293	2.5208e-05	0.000417201
TFRC	2237.04	-1.74103	0.399102	-4.36236	1.28665e-05	0.000237846
SGPL1	1302.53	-1.74134	0.423589	-4.11091	3.94095e-05	0.000613235
ABHD3	227.095	-1.74353	0.615511	-2.83266	0.00461624	0.0306012
MILR1	224.162	-1.74477	0.630438	-2.76755	0.00564789	0.0355661
ITPRIPL1	529.047	-1.74792	0.477959	-3.65704	0.000255145	0.00292646
TMEM106A	508.391	-1.75017	0.497117	-3.52063	0.000430525	0.00451008
SLC23A2	1990.52	-1.75051	0.382644	-4.57478	4.76717e-06	0.000103521
CRIP1	264.485	-1.75166	0.589121	-2.97334	0.00294575	0.0216069
ST3GAL5	346.626	-1.75212	0.559254	-3.13295	0.00173058	0.0139963
GAS7	752.069	-1.75689	0.44235	-3.97171	7.13579e-05	0.00100439
CENPF	207.176	-1.76064	0.64951	-2.71072	0.00671382	0.0406189
CLEC7A	219.908	-1.7614	0.636069	-2.76919	0.00561956	0.0354602
BOLA-DQA2	553.485	-1.76373	0.536092	-3.28998	0.00100195	0.00897826
DRAM2	685.312	-1.76695	0.454816	-3.88496	0.000102345	0.0013727
ZNF618	275.918	-1.77531	0.588842	-3.01492	0.00257045	0.0193964
INF2	791.265	-1.77862	0.439343	-4.04838	5.15741e-05	0.000771116
MEF2C	456.381	-1.78053	0.516095	-3.45001	0.000560569	0.00558143
ZNF385A	489.814	-1.78459	0.500808	-3.56342	0.00036606	0.0039523
TMEM123	627.452	-1.78656	0.464212	-3.84858	0.000118806	0.00155014
ARHGAP4	291.063	-1.7871	0.573107	-3.11826	0.00181921	0.0145708
LOC112446467	685.943	-1.78731	0.504913	-3.53983	0.000400391	0.0042449
HK1	1247.23	-1.78858	0.406843	-4.39624	1.10143e-05	0.000209254
HIP1	744.878	-1.7899	0.444623	-4.02564	5.682e-05	0.000838144
CYBC1	216.654	-1.79131	0.635918	-2.81689	0.00484905	0.0318874
GLUL	5573.5	-1.79285	0.441654	-4.05939	4.92021e-05	0.000742548
PLA2R1	485.677	-1.79321	0.494485	-3.62642	0.000287377	0.0032314
TUBB2A	804.139	-1.79392	0.442324	-4.05567	4.99903e-05	0.000750769
GPR155	477.675	-1.79696	0.504442	-3.56227	0.000367663	0.00396319
MCM6	195.491	-1.80927	0.651356	-2.7777	0.0054745	0.034884
LOC112445177	232.384	-1.81068	0.636913	-2.84289	0.00447061	0.0298605
HIST1H3G	189.125	-1.81129	0.672902	-2.69176	0.00710754	0.042368
SORT1	1119.43	-1.81447	0.421796	-4.30177	1.69436e-05	0.000299735
LOC784898	269.055	-1.81666	0.657215	-2.76418	0.00570655	0.0358377
NXT2	185.601	-1.81691	0.675011	-2.69167	0.00710944	0.042368
LOC510520	557.491	-1.81782	0.478627	-3.79799	0.000145877	0.00184478
TUBB	4417.75	-1.8217	0.360823	-5.04873	4.44756e-07	1.29642e-05
STAB1	489.411	-1.82418	0.523886	-3.48202	0.000497638	0.0050626
NYAP2	199.392	-1.82746	0.655914	-2.78613	0.00533419	0.0340957
TNFAIP8L2	354.243	-1.82807	0.538123	-3.39712	0.000680986	0.00655981
RTL5	305.243	-1.8313	0.558837	-3.27698	0.00104923	0.0093366
NCF2	910.783	-1.83282	0.427896	-4.28334	1.84111e-05	0.000322914
UBASH3B	294.092	-1.83296	0.570619	-3.21223	0.0013171	0.0111999
MAFB	4110.07	-1.83652	0.358594	-5.12144	3.03206e-07	9.29983e-06
PDE8A	297.559	-1.83714	0.566233	-3.2445	0.00117657	0.0101876
MANSC1	286.736	-1.83783	0.609712	-3.01426	0.00257606	0.0194149
PDCD6IP	2316.38	-1.84262	0.374127	-4.92511	8.4312e-07	2.29485e-05
XPR1	445.041	-1.85609	0.514113	-3.61028	0.000305865	0.00341406
SNX24	470.016	-1.86145	0.508093	-3.66359	0.000248701	0.00287393
ACP2	658.618	-1.8681	0.454444	-4.11074	3.944e-05	0.000613235
ABCD3	201.695	-1.87822	0.645697	-2.90883	0.00362785	0.0255275
SRXN1	823.408	-1.87929	0.440908	-4.26231	2.02323e-05	0.000346961
SCPEP1	1339.41	-1.87986	0.400224	-4.69701	2.63994e-06	6.14159e-05
SLC7A7	1631.43	-1.88499	0.406109	-4.64158	3.45752e-06	7.79364e-05
CSF1R	3322.42	-1.88564	0.363571	-5.18643	2.14367e-07	6.74273e-06
LGALS3BP	1053.1	-1.88763	0.416068	-4.53683	5.71065e-06	0.000120158
GGTA1	327.033	-1.88767	0.559951	-3.37114	0.000748581	0.00712742
KNL1	190.77	-1.88984	0.664349	-2.84464	0.00444613	0.0297454
SUMF1	196.325	-1.89123	0.6512	-2.90422	0.00368175	0.0257493
GALNS	552.876	-1.89268	0.478582	-3.95477	7.66085e-05	0.00106853
DAB2	400.638	-1.89834	0.525572	-3.61195	0.0003039	0.00340026
SH3KBP1	905.816	-1.8998	0.42885	-4.42998	9.4241e-06	0.000184151
ATP10D	294.005	-1.90112	0.573709	-3.31374	0.000920561	0.00840779
ANO6	1004.08	-1.90335	0.426251	-4.46533	7.99445e-06	0.00016054
GSTP1_1	769.781	-1.91121	0.439337	-4.35021	1.36004e-05	0.000248435
CD1E	188.252	-1.91124	0.695982	-2.74611	0.00603064	0.037272
GALNT7	330.325	-1.92142	0.573467	-3.35054	0.000806547	0.00758191
ATP6AP2	2011.34	-1.92333	0.388566	-4.94982	7.42818e-07	2.06971e-05
SRGAP1	212.679	-1.92465	0.659147	-2.91992	0.00350126	0.0248678
ADAMTS2	500.919	-1.92727	0.489925	-3.93381	8.36097e-05	0.00114777
TPX2	224.297	-1.92837	0.63296	-3.04659	0.00231453	0.0177697
SH3PXD2B	407.012	-1.93071	0.554075	-3.48457	0.000492922	0.00502609
RCAN1	889.627	-1.93174	0.432068	-4.47093	7.78806e-06	0.000156906
CADM1	3186.07	-1.93702	0.372141	-5.20508	1.93914e-07	6.21029e-06
PQLC3	191.489	-1.93739	0.700718	-2.76487	0.00569457	0.0358052
SLC12A7	729.185	-1.93908	0.446624	-4.34163	1.41431e-05	0.000257204
GALNT6	447.549	-1.94108	0.508274	-3.81895	0.00013402	0.00171596
DSE	185.155	-1.94309	0.664801	-2.92281	0.00346883	0.0246659
CD99	2376.08	-1.94369	0.377747	-5.14548	2.66838e-07	8.26662e-06
RGS1	959.967	-1.94471	0.425204	-4.57359	4.79446e-06	0.000103712
S100A10	1081.31	-1.94475	0.412222	-4.71772	2.38503e-06	5.6336e-05
DOK2	325.966	-1.95124	0.553943	-3.52245	0.000427571	0.00449059
GRN	14587.6	-1.95369	0.343379	-5.6896	1.27338e-08	5.47067e-07
ARSB	1578.78	-1.95675	0.481265	-4.06585	4.78572e-05	0.000724913
LOC101902461	365.99	-1.95796	0.531929	-3.68087	0.000232443	0.00272436
P3H1	163.41	-1.96448	0.729192	-2.69406	0.00705877	0.0422293
P2RX4	337.04	-1.96519	0.559966	-3.50948	0.000448978	0.00467165
NR1H3	251.385	-1.97456	0.631454	-3.127	0.001766	0.0142133
PLCB2	408.772	-1.97456	0.517715	-3.81399	0.000136741	0.00174898
PEPD	734.131	-1.9752	0.451742	-4.37241	1.22882e-05	0.000228527
NRP2	8431.74	-1.97699	0.350707	-5.63716	1.72876e-08	7.22563e-07
RASGEF1A	335.684	-1.97955	0.553484	-3.57653	0.000348181	0.00380929
PLBD1	141.453	-1.98104	0.749415	-2.64345	0.00820668	0.0478862
PILRA	745.877	-1.98169	0.44697	-4.43361	9.26667e-06	0.000181362
HIST1H2BN	255.92	-1.99185	0.687848	-2.89576	0.00378236	0.0263241
MYL9	168.278	-2.00533	0.696872	-2.87762	0.00400686	0.0274661
TPP1	2284.73	-2.00781	0.383431	-5.23642	1.63722e-07	5.38319e-06
ASAH1	1010.33	-2.00977	0.418879	-4.79798	1.60277e-06	3.9683e-05
RPS6KA2	239.995	-2.01029	0.608114	-3.30578	0.00094711	0.00858982
SLC35F6	654.6	-2.01786	0.459171	-4.39457	1.10992e-05	0.000210543
TCN2	697.657	-2.01809	0.471305	-4.28193	1.85282e-05	0.000324507
CDK14	223.026	-2.01934	0.629876	-3.20594	0.00134623	0.0113692
FTL	29065.4	-2.02302	0.360385	-5.61348	1.98292e-08	8.1498e-07
RBL1	277.212	-2.02388	0.583422	-3.46899	0.000522428	0.00527131
ATP2B4	1346.28	-2.02542	0.39743	-5.0963	3.46358e-07	1.04415e-05
PAPPA	139.719	-2.02561	0.756134	-2.6789	0.00738645	0.0438071
PDLIM4	314.646	-2.02586	0.614982	-3.29418	0.000987086	0.00887082
ECM1	392.852	-2.02662	0.528439	-3.83511	0.000125509	0.00161706
PCDHGC3	195.287	-2.02966	0.742242	-2.7345	0.00624748	0.0383412
TLR7	1288.36	-2.03038	0.414965	-4.89291	9.9357e-07	2.62891e-05
CDH23	356.265	-2.03352	0.53762	-3.78244	0.000155296	0.00194242
ARHGEF40	297.73	-2.03417	0.581727	-3.49678	0.000470918	0.004863
EPB41L2	322.584	-2.03639	0.567404	-3.58895	0.000332009	0.00366817
GUSB	677.359	-2.03682	0.466555	-4.36565	1.26743e-05	0.000234946
GM2A	644.168	-2.03778	0.464509	-4.38695	1.14954e-05	0.000216393
GLB1	659.366	-2.03874	0.456683	-4.46425	8.03515e-06	0.000161095
NLRX1	352.105	-2.03923	0.555574	-3.6705	0.000242074	0.00281582
LGALS9	2439.4	-2.04327	0.374568	-5.455	4.89721e-08	1.81329e-06
VEGFB	228.078	-2.05125	0.619642	-3.31038	0.000931706	0.00849072
HMOX1	1290.45	-2.0587	0.42066	-4.89398	9.88152e-07	2.62393e-05
PPT1	1638.02	-2.0598	0.387947	-5.30948	1.09936e-07	3.75489e-06
MMP14	1516.4	-2.05997	0.397743	-5.17915	2.22895e-07	6.95771e-06
BOLA-DQA5	352.815	-2.06088	0.631131	-3.26538	0.00109316	0.00963449
LPCAT1	435.509	-2.06337	0.514879	-4.00749	6.13684e-05	0.000891251
CPPED1	149.373	-2.06406	0.73451	-2.81011	0.00495239	0.0323427
PLOD2	214.878	-2.06512	0.649483	-3.17963	0.00147464	0.0122871
PSEN2	285.056	-2.06765	0.599506	-3.44892	0.000562833	0.00559656
HIST1H1B	169.456	-2.07346	0.714683	-2.90122	0.00371707	0.0259228
LRP1	14432.9	-2.07449	0.342249	-6.06133	1.35e-09	7.36528e-08
DCLRE1B	145.938	-2.07584	0.747712	-2.77626	0.00549878	0.0349845
CTSF	719.236	-2.0774	0.448143	-4.63558	3.55937e-06	7.99399e-05
ABCC3	160.102	-2.07919	0.775598	-2.68076	0.00734552	0.0436063
FSD1L	147.456	-2.07954	0.73633	-2.8242	0.0047399	0.0312864
DCBLD2	198.432	-2.0851	0.689352	-3.02472	0.0024886	0.018859
FES	550.071	-2.08962	0.491217	-4.25397	2.10012e-05	0.000357659
DPYSL2	1689.38	-2.09436	0.389018	-5.38371	7.2965e-08	2.60017e-06
TMEM51	176.109	-2.09573	0.683088	-3.06802	0.00215483	0.0166996
LOC508153	957.204	-2.09873	0.424348	-4.94577	7.58442e-07	2.10621e-05
RAB38	320.079	-2.10295	0.604704	-3.47765	0.000505829	0.0051248
C2	808.622	-2.10822	0.560994	-3.75801	0.000171271	0.00210127
ANGPTL4	262.931	-2.11335	0.605595	-3.48971	0.000483552	0.0049561
CTSB	56905.7	-2.11366	0.350764	-6.02586	1.68209e-09	8.97843e-08
CD9	5019.83	-2.11617	0.359077	-5.89334	3.78458e-09	1.89691e-07
CX3CR1	233.229	-2.12314	0.639959	-3.31761	0.000907897	0.00831677
RBPMS	174.844	-2.12478	0.691126	-3.07438	0.0021094	0.0164405
CD200R1L	250.654	-2.12853	0.61199	-3.47805	0.000505082	0.0051248
ARL6IP5	429.052	-2.13346	0.51741	-4.12334	3.73411e-05	0.000586517
ITGAM	3359.75	-2.14785	0.363181	-5.914	3.33901e-09	1.70124e-07
FLVCR2	1386.04	-2.15352	0.444979	-4.83959	1.30104e-06	3.31444e-05
MICAL1	618.783	-2.15571	0.466415	-4.62187	3.80293e-06	8.43348e-05
INPP5F	1122.75	-2.15627	0.412556	-5.22662	1.72639e-07	5.60167e-06
FAM78A	1333.05	-2.1593	0.400598	-5.3902	7.03781e-08	2.52992e-06
PPARGC1B	291.521	-2.15931	0.570004	-3.78824	0.000151717	0.0019108
TSPAN17	437.624	-2.15949	0.510266	-4.23209	2.31526e-05	0.000391058
SLC43A2	787.683	-2.16354	0.454788	-4.75724	1.96256e-06	4.71704e-05
ENDOD1	438.299	-2.16706	0.508166	-4.26448	2.00373e-05	0.000345055
FERMT3	1201.48	-2.17327	0.407215	-5.33692	9.45408e-08	3.26523e-06
TMEM201	352.941	-2.17527	0.540429	-4.02507	5.69581e-05	0.00083906
CLIC1	1746.84	-2.18335	0.391378	-5.57863	2.42427e-08	9.67354e-07
LAMA5	502.948	-2.18862	0.49866	-4.38901	1.1387e-05	0.000214682
TMEM104	224.753	-2.1928	0.627933	-3.4921	0.000479239	0.00492147
IFI30	832.947	-2.19313	0.439149	-4.99404	5.91294e-07	1.67988e-05
MCUB	200.406	-2.1942	0.658855	-3.33032	0.000867472	0.00801193
APP	1625.93	-2.19841	0.4205	-5.22809	1.71268e-07	5.57184e-06
RNASET2	1415.04	-2.20076	0.424688	-5.18206	2.19452e-07	6.88509e-06
NCKAP5L	186.251	-2.20094	0.677757	-3.24739	0.00116469	0.010106
TACSTD2	793.34	-2.20718	0.490302	-4.50168	6.74191e-06	0.000138086
MMP12	317.228	-2.21032	0.557561	-3.96427	7.36202e-05	0.00103035
CST3	1275.84	-2.21168	0.426872	-5.18114	2.20531e-07	6.9014e-06
GNS	4365.73	-2.22275	0.362732	-6.12782	8.90939e-10	5.03912e-08
LGMN	9083.99	-2.22369	0.355733	-6.251	4.07825e-10	2.48935e-08
CALCRL	134.507	-2.22442	0.762913	-2.91569	0.00354902	0.025077
TSKU	226.127	-2.22799	0.634295	-3.51255	0.000443833	0.00462983
CMKLR1	485.141	-2.23054	0.535624	-4.16438	3.12207e-05	0.000501238
BCAT1	429.856	-2.23135	0.552136	-4.0413	5.31557e-05	0.000791558
KLHL6	146.02	-2.23518	0.74906	-2.98399	0.0028452	0.0210446
CMTM3	1316.07	-2.24364	0.401499	-5.58816	2.29489e-08	9.21695e-07
LOC112447756	143.401	-2.2454	0.746551	-3.0077	0.00263233	0.0197665
BRB	664.594	-2.24795	0.468668	-4.79646	1.61491e-06	3.98236e-05
AXL	409.203	-2.24941	0.526353	-4.27357	1.92364e-05	0.000334534
SCAMP5	294.558	-2.25197	0.583934	-3.85655	0.000114997	0.00150681
MYO1E	1436.05	-2.25496	0.445922	-5.05685	4.26233e-07	1.24537e-05
TUBB6	219.175	-2.25828	0.637398	-3.54297	0.000395646	0.00420907
LOC781494	184.486	-2.25892	0.674502	-3.34901	0.000811004	0.00761011
WFDC2	216.106	-2.26318	0.766314	-2.95333	0.00314362	0.0227604
ITGB2	3547.4	-2.26492	0.365993	-6.18843	6.07657e-10	3.53416e-08
SYDE1	111.209	-2.26725	0.8272	-2.74087	0.00612772	0.0377208
HIST1H3C	143.414	-2.27443	0.786831	-2.89063	0.00384475	0.0265727
GSDME	219.916	-2.27642	0.639802	-3.55801	0.000373677	0.00401345
SLC40A1	1161.76	-2.2803	0.409035	-5.57484	2.47756e-08	9.82262e-07
DEFB4A	246.792	-2.29276	0.738831	-3.10323	0.00191424	0.015198
LHFPL2	3497.38	-2.29532	0.39496	-5.81151	6.19124e-09	2.88068e-07
SPP1	105307	-2.29787	0.38148	-6.02357	1.70611e-09	9.0674e-08
WFS1	360.478	-2.3012	0.56627	-4.06379	4.82818e-05	0.000730448
ERMP1	1643.57	-2.30557	0.396907	-5.80885	6.2905e-09	2.91586e-07
TM4SF19	147.032	-2.30641	0.743574	-3.10179	0.00192355	0.0152523
FCGRT	1145.77	-2.31133	0.429557	-5.38074	7.41809e-08	2.63588e-06
SYT11	116.132	-2.31845	0.859412	-2.69771	0.00698175	0.0418701
GAS6	231.646	-2.32102	0.63891	-3.63278	0.000280387	0.00316882
PPARG	210.407	-2.32626	0.641696	-3.62518	0.000288761	0.00324264
NKG7	1125.75	-2.3265	0.420131	-5.53757	3.06702e-08	1.17442e-06
GPC1	1328.44	-2.32707	0.407295	-5.71349	1.10686e-08	4.82245e-07
SLC9A9	197.946	-2.32894	0.663317	-3.51105	0.00044634	0.00465205
NRN1	170.371	-2.33234	0.754818	-3.08994	0.00200197	0.0157225
LOC518080	184.334	-2.34231	0.67618	-3.46404	0.000532135	0.00535342
SLC39A1	1127.25	-2.34324	0.415765	-5.63598	1.74061e-08	7.25058e-07
KIF1A	138.624	-2.34344	0.766459	-3.05749	0.002232	0.0172434
VIM	17689.4	-2.34643	0.344103	-6.81898	9.16884e-12	7.53678e-10
IRF8	213.83	-2.34757	0.659314	-3.56063	0.000369968	0.00397707
SPG21	543.018	-2.34884	0.50032	-4.69467	2.67032e-06	6.20058e-05
CD163	475.286	-2.35281	0.504717	-4.66165	3.13685e-06	7.1891e-05
HVCN1	141.259	-2.35314	0.774387	-3.03871	0.0023759	0.0181168
ADM	729.62	-2.35655	0.570632	-4.12971	3.63223e-05	0.000572703
TMX1	341.799	-2.36012	0.559303	-4.21976	2.44562e-05	0.000406943
ASF1B	114.312	-2.36135	0.824279	-2.86475	0.00417342	0.0282906
PLK1	122.711	-2.36275	0.807785	-2.92498	0.0034448	0.0245091
SLC35C2	166.673	-2.36566	0.705911	-3.35121	0.000804578	0.00757286
EFNB1	207.946	-2.36829	0.663221	-3.57089	0.000355776	0.00385815
CNN3	920.68	-2.37091	0.428197	-5.53696	3.07765e-08	1.17484e-06
SIGLEC10	107.88	-2.37677	0.829253	-2.86616	0.0041549	0.0282103
MSR1	1439.69	-2.37988	0.453854	-5.2437	1.57388e-07	5.18876e-06
ADA2	109.799	-2.38141	0.859805	-2.7697	0.00561073	0.0354407
C18H19orf12	269.658	-2.3834	0.595374	-4.0032	6.24913e-05	0.000903303
DLC1	529.201	-2.38682	0.488278	-4.88825	1.01738e-06	2.6804e-05
TNFSF12	168.218	-2.38919	0.702895	-3.39908	0.000676141	0.00652333
CYBRD1	978.903	-2.39096	0.425238	-5.62265	1.88051e-08	7.78075e-07
MYO1G	1045.32	-2.39278	0.420901	-5.68491	1.30885e-08	5.55494e-07
MRAS	202.712	-2.39308	0.656278	-3.64645	0.00026589	0.00303277
GLDN	468.45	-2.39404	0.544876	-4.39372	1.11425e-05	0.00021104
CYR61	475.311	-2.39482	0.556642	-4.30226	1.69068e-05	0.000299704
LOC107131750	161.588	-2.39567	0.772883	-3.09965	0.00193749	0.0153136
MMRN2	107.416	-2.39995	0.844669	-2.84129	0.00449316	0.0299595
2021-03-01	116.857	-2.4001	0.830055	-2.89149	0.00383419	0.026536
LOC107131247	219.823	-2.4125	0.852762	-2.82904	0.00466876	0.030883
HTRA1	2371.35	-2.41703	0.421938	-5.72839	1.01391e-08	4.49695e-07
STMN1	237.152	-2.4222	0.645538	-3.75222	0.000175274	0.00214824
BTK	517.99	-2.42418	0.489722	-4.9501	7.41738e-07	2.06971e-05
RGS20	96.667	-2.42477	0.88458	-2.74115	0.00612239	0.0377069
RHOBTB2	422.849	-2.42488	0.515371	-4.70513	2.53708e-06	5.94719e-05
TSPAN11	203.953	-2.42908	0.666952	-3.64206	0.000270461	0.00307921
ACP5	926.759	-2.43057	0.44366	-5.47847	4.29031e-08	1.60789e-06
LIMS2	119.374	-2.43124	0.817477	-2.97408	0.00293868	0.0215678
S100A4	504.291	-2.4313	0.49676	-4.89432	9.8648e-07	2.62393e-05
MCM3	152.787	-2.43511	0.746106	-3.26376	0.00109945	0.00968302
LOC101907813	155.112	-2.43555	0.734074	-3.31785	0.000907124	0.00831677
PADI2	1002.11	-2.4448	0.475296	-5.14373	2.69335e-07	8.32307e-06
ADORA3	112.99	-2.44526	0.869748	-2.81146	0.00493173	0.0322762
TNFRSF11A	204.096	-2.44577	0.66876	-3.65717	0.000255016	0.00292646
HCRTR1	746.952	-2.45643	0.451296	-5.44307	5.23715e-08	1.92758e-06
CTSK	6503.19	-2.45891	0.425153	-5.78359	7.31228e-09	3.33928e-07
ILVBL	165.345	-2.46158	0.706458	-3.4844	0.000493233	0.00502609
LOC535280	138.172	-2.46166	0.811756	-3.03251	0.00242531	0.0184593
TRPV2	1165.78	-2.46201	0.413716	-5.95098	2.66538e-09	1.38667e-07
MAP2	281.579	-2.47239	0.607959	-4.06671	4.76816e-05	0.000723142
PAX5	114.156	-2.47341	0.939545	-2.63256	0.00847446	0.0490564
LOC613985	118.471	-2.47575	0.798518	-3.10044	0.00193236	0.0152828
DPP7	1003.32	-2.47929	0.442066	-5.60842	2.04184e-08	8.36407e-07
HJURP	124.715	-2.48766	0.848523	-2.93176	0.00337049	0.0240777
NAAA	621.55	-2.49199	0.469717	-5.3053	1.12486e-07	3.82081e-06
SLC12A4	232.702	-2.49239	0.624458	-3.99128	6.57188e-05	0.00094113
BAX	125.698	-2.49384	0.79854	-3.123	0.0017902	0.0143799
PPP1R9A	161.739	-2.49556	0.730483	-3.41632	0.000634747	0.00618201
TTYH2	363.521	-2.50039	0.557076	-4.48843	7.17514e-06	0.000145749
PDLIM2	152.719	-2.50213	0.732688	-3.415	0.000637825	0.00619731
PLD3	4572.74	-2.50441	0.401719	-6.23422	4.54041e-10	2.74428e-08
ITGB3	2874.33	-2.50666	0.393389	-6.37195	1.86636e-10	1.19235e-08
MYOF	1397.55	-2.50956	0.414115	-6.06006	1.36069e-09	7.39088e-08
MERTK	1665.68	-2.51033	0.413875	-6.06543	1.31598e-09	7.21157e-08
C1QB	134.15	-2.51733	0.8323	-3.02455	0.00249006	0.018859
IL18BP	5393.85	-2.52443	0.402211	-6.27638	3.46543e-10	2.14717e-08
RAB3IL1	158.92	-2.52734	0.741441	-3.40869	0.000652749	0.00632736
HACD4	278.186	-2.53028	0.599514	-4.22056	2.437e-05	0.000406057
CYP27A1	1677.63	-2.5347	0.408638	-6.2028	5.54674e-10	3.30393e-08
RAB7B	1013.87	-2.53523	0.436122	-5.81313	6.13161e-09	2.88068e-07
GSTO1	118.066	-2.53633	0.814837	-3.11269	0.0018539	0.0147952
RRM2	257.779	-2.54637	0.654414	-3.89108	9.98004e-05	0.00134192
C23H6orf132	82.3243	-2.55016	0.971365	-2.62533	0.0086564	0.0498141
FADS3	184.09	-2.55433	0.732309	-3.48805	0.000486562	0.00497065
CD1D	97.3212	-2.56782	0.899093	-2.85602	0.00428993	0.0289201
PLS3	101.834	-2.56959	0.860517	-2.9861	0.00282563	0.0209603
LOC788077	228.55	-2.57051	0.686845	-3.74248	0.000182212	0.00222004
UAP1L1	387.084	-2.57166	0.535384	-4.80339	1.56003e-06	3.87807e-05
ANLN	252.639	-2.58467	0.691114	-3.73987	0.000184119	0.00223884
VWF	1589.52	-2.58957	0.399418	-6.48335	8.97104e-11	6.11121e-09
HEXB	580.08	-2.59677	0.481444	-5.39372	6.90155e-08	2.48819e-06
F3	210.076	-2.60198	0.857154	-3.03561	0.00240051	0.0182819
LMO7	310.907	-2.60476	0.66157	-3.93724	8.24228e-05	0.00113804
DNASE2	1144.6	-2.61241	0.421856	-6.19266	5.91575e-10	3.45693e-08
LOC527645	129.141	-2.61253	0.792858	-3.29508	0.000983926	0.00884888
FOXQ1	113.998	-2.62022	0.910622	-2.8774	0.00400966	0.0274661
ST3GAL4	395.445	-2.6218	0.542785	-4.83027	1.36347e-06	3.45207e-05
MATK	177.124	-2.62546	0.692947	-3.78883	0.000151358	0.00190823
SCARB2	4352.68	-2.6286	0.36792	-7.14449	9.03308e-13	8.63395e-11
LOC790181	202.181	-2.63159	0.709564	-3.70875	0.000208287	0.00248133
NPL	244.249	-2.63665	0.628218	-4.19702	2.70448e-05	0.000442845
FADS6	170.698	-2.63692	0.734912	-3.58808	0.000333127	0.00367393
SFXN3	253.549	-2.63792	0.611008	-4.31733	1.57927e-05	0.000282208
HIST1H3I	100.847	-2.63968	0.960777	-2.74744	0.00600623	0.0372332
MKI67	1128.59	-2.64016	0.44996	-5.86755	4.42274e-09	2.17261e-07
S100A2	126.979	-2.64481	0.866044	-3.05389	0.00225891	0.0174078
RGS10	174.218	-2.65275	0.708348	-3.74498	0.000180407	0.00220457
HADHB	851.43	-2.65453	0.474687	-5.59216	2.24257e-08	9.06588e-07
TRPV1	83.1197	-2.66691	0.991485	-2.68982	0.00714915	0.042543
CLU	632.748	-2.67849	0.550473	-4.8658	1.13995e-06	2.95906e-05
MRC1	811.036	-2.68578	0.446076	-6.0209	1.73446e-09	9.1785e-08
SCIMP	373.808	-2.68662	0.548996	-4.8937	9.89561e-07	2.62393e-05
LTBP4	258.432	-2.70773	0.612268	-4.42246	9.75835e-06	0.00018949
P2RX3	141.322	-2.7255	0.755867	-3.60579	0.0003112	0.00346621
LYPD3	126.724	-2.72782	0.886021	-3.07873	0.00207885	0.0162538
BGN	103.3	-2.73858	0.861716	-3.17805	0.00148269	0.012329
SLC1A3	157.799	-2.74334	0.801668	-3.42205	0.000621516	0.00609644
LGALS1	2053.56	-2.74475	0.416568	-6.58895	4.42943e-11	3.21264e-09
CD276	226.049	-2.74526	0.647964	-4.23674	2.26785e-05	0.000384102
SMPD3	671.548	-2.74874	0.495958	-5.54228	2.98566e-08	1.15402e-06
ACRBP	74.1171	-2.74909	1.04392	-2.63343	0.00845271	0.0489765
FAM210B	1076.55	-2.74969	0.429101	-6.40803	1.47413e-10	9.66813e-09
LTBP2	574.439	-2.74974	0.47883	-5.74262	9.32228e-09	4.17977e-07
LPAR5	72.9723	-2.75358	1.01793	-2.70507	0.00682899	0.0411341
LRRC66	561.152	-2.7585	0.496451	-5.55645	2.75323e-08	1.07428e-06
LRRC25	320.531	-2.76462	0.573119	-4.82381	1.40839e-06	3.55123e-05
PARVG	208.003	-2.7683	0.659696	-4.19632	2.71282e-05	0.000443303
CCL2	5959.97	-2.77245	0.991146	-2.79722	0.00515447	0.033362
LGALS3	14545.2	-2.77259	0.354324	-7.82501	5.07618e-15	7.54088e-13
GTSE1	87.9351	-2.77307	0.933952	-2.96918	0.00298595	0.0218238
LY6G6C	92.7103	-2.7734	0.950577	-2.91759	0.00352745	0.0249819
AKAP6	103.661	-2.78036	0.931478	-2.9849	0.00283675	0.0209947
PARVB	152.551	-2.7842	0.730243	-3.81271	0.000137453	0.00175627
FANCI	102.652	-2.80321	0.90406	-3.10069	0.00193071	0.0152828
BLNK	330.439	-2.84064	0.56285	-5.04688	4.49078e-07	1.30285e-05
RASGRP3	234.236	-2.85158	0.638387	-4.46685	7.93792e-06	0.000159665
ANXA8L1	135.673	-2.8533	0.846881	-3.36918	0.000753925	0.00717276
LOC100141145	559.555	-2.85656	0.647608	-4.41094	1.02923e-05	0.000197669
GPR34	121.339	-2.86983	0.858676	-3.34216	0.000831296	0.00777095
LOC112441839	114.057	-2.87908	0.836272	-3.44276	0.00057582	0.00569812
B4GALT6	565.053	-2.8835	0.517705	-5.56979	2.55051e-08	1.00794e-06
NCAPG2	104.702	-2.88367	0.884794	-3.25914	0.00111752	0.00978619
BUB1	128.653	-2.89614	0.825413	-3.50872	0.000450275	0.00468119
LOC112445697	76.8293	-2.89884	0.975403	-2.97194	0.00295925	0.0216675
ENC1	65.6436	-2.90035	1.07255	-2.70415	0.00684793	0.041228
EPS8	361.12	-2.91906	0.552192	-5.28631	1.24806e-07	4.19307e-06
STAR	87.1206	-2.93259	0.975404	-3.00654	0.00264243	0.0198303
STAP1	91.3308	-2.93306	0.936153	-3.1331	0.00172968	0.0139963
FOXRED2	175.656	-2.93798	0.706408	-4.15904	3.19585e-05	0.00051185
[truncated: 132 more rows]

## Sheet: Table S9b fucEnrich
Table S9b Functional enrichment for DE genes
	Category	Term	Count	Percentage	PValue	List.Total	Pop.Hits	Pop.Total	Fold.Enrichment	Bonferroni	Benjamini	FDR	Genes
1	GOTERM_CC_DIRECT	GO:0070062~extracellular exosome	412	20.2159	1.91e-37	1639	2162	15461	1.79763	1.15e-34	1.15e-34	1.11e-34	CYFIP2	NCKAP1	RPL30	PATJ	TFRC	RPL34	SERPINE1	FNBP1L	LIPA	SMC2	RPL7	EPS8	SCP2	DPYSL2	STMN1	VPS35	GAMT	RPL23	RNASE4	UPB1	SND1	CD2AP	BCR	MTAP	PADI2	RPL24	RPL26	RPL28	UBA52	PLBD2	TSTA3	SHMT2	HPN	LOC787269	ENDOD1	SDSL	GNS
2	KEGG_PATHWAY	bta03010:Ribosome	60	2.94406	8.31e-22	873	134	7550	3.87239	2.33e-19	2.33e-19	2.03e-19	RPL4	RPL5	RPL30	MRPS15	RPL32	RPL34	RPLP1	RPLP0	RPL9	RPL6	RPL7	RPS15	RPS4X	RPS14	RPL7A	RPS17	RPS16	RPL18A	RPS18	RPL35	RPL37	RPS11	RPS10	RPL39	RPS9	RPS7	RPL21	RPS8	RPL23	RPS5	RPS6	RPL13A	RPSA	RPS3A	RPL37A	RPL24	RPL27
3	GOTERM_CC_DIRECT	GO:0022625~cytosolic large ribosomal subunit	34	1.6683	1.6e-16	1639	63	15461	5.09093	6.67e-14	4.8e-14	4.66e-14	RPL4	RPL5	RPL30	RPL10	RPL32	RPL34	RPL12	RPLP1	RPLP0	RPL11	RPL9	RPL6	RPL7	RPL7A	RPL18A	RPL14	RPL35	RPL13	RPL15	RPL37	RPL18	RPL39	RPL19	COA1	RPL23	RPL13A	RPL23A	RPL27A	RPL37A	RPL24	RPL27	RPL26	RPL29	RPL28
4	KEGG_PATHWAY	bta04142:Lysosome	50	2.45339	1.37e-15	873	126	7550	3.43188	3.73e-13	1.92e-13	1.67e-13	SCARB2	HEXB	HEXA	CTSZ	LIPA	CTSS	AP1G2	GM2A	CTSK	ACP5	CTSH	ACP2	CTSF	GUSB	CTSD	CTSC	CTSB	ATP6V0B	ATP6AP1	GAA	SLC11A1	SUMF1	PLA2G15	DNASE2	ATP6V0C	ATP6V0D2	CD63	ASAH1	GBA	GNS	PSAP	ARSB	AP1M2	ATP6V0A1	CTSA	SORT1	M6PR
5	GOTERM_CC_DIRECT	GO:0005925~focal adhesion	83	4.07262	8.81e-15	1639	318	15461	2.46212	5.27e-12	1.76e-12	1.71e-12	ITGB1	SCARB2	NCKAP1	NRP1	RPL30	ITGB5	RPLP1	RPLP0	ACTB	SYNE2	RPL7	ICAM1	DCAF6	RPL7A	RPS16	PLAU	RPS18	CHP1	RPS11	TNS3	TNS2	JAK1	PDIA3	RPS9	PDCD6IP	ANXA1	RPS7	RPS8	RPL23	RPS5	PLAUR	RPS3A	MMP14	PEAK1	RPL37A	ADAM9	CDC42EP1
6	GOTERM_BP_DIRECT	GO:0006412~translation	57	2.79686	1.34e-14	1508	172	13824	3.03794	5.38e-11	5.38e-11	5.36e-11	RPL4	RPL5	RPL30	MRPS15	LOC506989	RPL32	RPL34	RPL6	RPS15	RPS4X	RPS14	RPL7A	RPS17	RPS16	RPL18A	RPS18	RPL35	RPL37	RPS11	RPL39	RPS9	RPS7	RPL21	RPS8	RPL23	RPS5	RPS6	RPL13A	RPSA	RPS3A	SLC25A19	RPL37A	RPL24	RPL27	UBA52	RPL28	SLC25A4
7	GOTERM_MF_DIRECT	GO:0003735~structural constituent of ribosome	63	3.09127	2.94e-14	1383	212	13095	2.81377	3.33e-11	3.32e-11	3.32e-11	RPL4	RPL5	RPL30	MRPS15	LOC506989	RPL32	RPL34	RPLP1	RPLP0	RPL9	RPL6	RPL7	RPS15	RPS4X	RPS14	RPS17	RPS16	RPL18A	RPS18	RPL35	RPL37	RPS11	RPS10	RPL39	RPS9	RPS7	RPL21	RPS8	RPL23	RPS5	RPS6	RPL13A	RPSA	RPS3A	SLC25A19	RPL37A	RPL24
8	GOTERM_CC_DIRECT	GO:0022627~cytosolic small ribosomal subunit	23	1.12856	5.34e-12	1639	40	15461	5.42408	3.21e-09	8.03e-10	7.79e-10	RPS9	DDX3X	RPS7	RPS8	RPS5	RPS6	RPS27L	RPS3A	RPSA	RPS4X	RPS15	RPS26	RPS25	RPS17	RPS16	RPS18	RPS3	RPS2	RPS27A	RPS11	RPS10	RPS24	RPS23
9	KEGG_PATHWAY	bta04380:Osteoclast differentiation	44	2.15898	1.4e-10	873	134	7550	2.83975	3.93e-08	1.32e-08	1.14e-08	CSF1R	CSF1	NCF1	NCF2	ITGB3	NCF4	LOC790255	TREM2	PIK3R1	TNFRSF11A	RELA	SIRPB1	LILRA4	PIK3R5	SOCS3	FCGR3A	CTSK	LOC783134	BLNK	ACP5	FCGR1A	JUNB	JAK1	IFNAR2	TGFB1	SYK	IL1R1	IFNGR2	CYBB	CYBA	MITF	NFKB1	FOSL2	MAPK13	OSCAR	NFKB2	CYLD
10	GOTERM_CC_DIRECT	GO:0005764~lysosome	42	2.06084	9.78e-10	1639	141	15461	2.80989	5.88e-07	1.15e-07	1.11e-07	ASAH1	CALCRL	HEXA	CTSZ	IFI30	GNS	CTSS	GABARAP	CTSK	PSAP	ACP5	CTSH	CTSF	GUSB	DRAM2	CTSD	CTSC	CTSB	CTSA	CD74	FUCA1	SLC11A1	HPS4	GLMP	CYBB	NAGA	PLA2G15	SYT11	GLB1	NAAA	RRAGD	PPT1	PLBD1	MAN2B1	DNASE2	TPP1	TLR7
11	GOTERM_CC_DIRECT	GO:0005737~cytoplasm	425	20.8538	1.15e-09	1639	3109	15461	1.28952	6.89e-07	1.15e-07	1.11e-07	RPL5	ADARB1	SPINT2	DCAF6	SMC2	STMN1	BBX	GAMT	MEF2C	SDS	SND1	CD2AP	MTAP	PRKD3	DDIT4	PADI2	TXNIP	HPRT1	PRR11	ATF4	SHMT2	HPN	LOC787269	MTMR9	SDSL	MEFV	IQGAP3	LDHA	EPB41L1	PRKAR2B	EPB41L2	S100A11	GSTM3	NFE2	CREBBP	HOMER2	PLK1
12	GOTERM_CC_DIRECT	GO:0005829~cytosol	163	7.99804	7.16e-08	1639	1025	15461	1.50011	4.31e-05	6.15e-06	5.97e-06	MIDN	AHCYL2	NCF1	IRS1	WWC1	CTNND1	NCF4	IRS2	CLU	SAT1	ACTB	ZFYVE28	PREX1	RGS2	RGS1	RPS18	DPYSL2	ARHGDIB	WWC3	VPS35	UNC13B	GABARAPL1	GOLPH3L	TTC7B	LMTK2	FNDC3A	GTPBP1	ATG13	KCTD7	TOM1L1	EEF1A1	BCR	TIAM1	KIF16B	DDIT4	GPD1	BTK
13	KEGG_PATHWAY	bta05140:Leishmaniasis	26	1.27576	1.4e-07	873	71	7550	3.167	3.91e-05	9.81e-06	8.52e-06	ITGB1	ITGAM	NCF1	NCF2	ITGB2	NCF4	BOLA-DQA2	BLA-DQB	PTGS2	BOLA-DQA5	RELA	C3	FCGR3A	IL12B	JAK2	FCGR1A	JAK1	MARCKSL1	TGFB1	NOS2	IFNGR2	CYBA	NFKB1	MAPK13	TAB2	MYD88
14	KEGG_PATHWAY	bta04145:Phagosome	42	2.06084	3.3e-07	873	158	7550	2.29893	9.24e-05	1.86e-05	1.61e-05	ITGB1	SCARB1	RAB5B	ITGAM	LOC533307	ITGB5	NCF1	TFRC	NCF2	ITGB3	ITGB2	NCF4	BOLA-DQA2	BLA-DQB	BOLA-DQA5	THBS1	ACTB	CTSS	C3	FCGR3A	TUBB6	CLEC7A	MRC1	NOS1	FCGR1A	ATP6V0A1	MSR1	ATP6V0B	ATP6AP1	TUBB	M6PR	CYBA	TUBB2B	TUBB2A	CANX	ATP6V1B2	CALR
15	GOTERM_CC_DIRECT	GO:0016020~membrane	141	6.91855	1.61e-06	1639	902	15461	1.47459	0.00096746	0.000120991	0.000117367	CYFIP2	RPL30	MTCH2	RPL32	MKI67	HID1	RPL7	CXCL16	RPS16	RPL18A	SCP2	RPS18	NIPAL2	DPYSL2	IL12B	RPS11	GTSE1	GBP5	RPS9	DGAT2	RPS7	IL1R1	RPS8	RPL23	SLC11A1	RPS5	RPS6	P3H1	RPSA	GTPBP1	SND1	TMEM131	TIAM2	BCR	PLA2G15	ERP29	RPL24
16	GOTERM_BP_DIRECT	GO:0050727~regulation of inflammatory response	16	0.785083	6.73e-06	1508	39	13824	3.76087	0.0265785	0.0134656	0.013432	ANXA1	IL1R1	TNFAIP3	ESR1	RELA	PYCARD	SBNO2	BCL6	TNIP1	FANCD2	CASP4	RICTOR	PIK3AP1	JAK2	GGT1	MYD88
17	GOTERM_CC_DIRECT	GO:0031234~extrinsic component of cytoplasmic side of plasma membrane	19	0.932287	7.96e-06	1639	55	15461	3.25874	0.00477055	0.000531327	0.000515414	YES1	SYK	ALOX15	MATK	KCNAB2	PTK2	FGR	CYLD	TIAM1	SNX18	RACGAP1	RGS1	FES	BTK	KRAS	JAK2	FERMT2	TGM3	JAK1
18	GOTERM_BP_DIRECT	GO:0071222~cellular response to lipopolysaccharide	22	1.07949	1.06e-05	1508	70	13824	2.88109	0.0413733	0.0140809	0.0140457	CD86	MEF2C	CXCL8	NOS2	CD180	SERPINE1	HMGB2	DAB2IP	NR1H3	LY96	RELA	NFKB1	CXCL16	PYCARD	SBNO2	AXL	MRC1	PDE4B	ADAM9	IL12B	STAP1	IRF8
19	KEGG_PATHWAY	bta00052:Galactose metabolism	14	0.686948	1.67e-05	873	31	7550	3.9057	0.00466829	0.000782649	0.000679595	MGAM	B4GALT1	GAA	AKR1B1	GCK	HK2	HK1	UGP2	GLB1	GALM	LALBA	GLA	PFKP
20	GOTERM_BP_DIRECT	GO:0055114~oxidation-reduction process	60	2.94406	2.34e-05	1508	316	13824	1.74059	0.0892635	0.0210247	0.0209722	ERO1A	DHRS11	HIBADH	NCF1	AKR1B1	PLOD1	IFI30	FADS3	ALDH2	FADS6	FTH1	ALKBH1	SH3PXD2B	AASS	BCKDHA	GPX1	DIO2	CYBB	CYBA	KCNAB2	CYB561A3	SUMF1	TMX1	GPD2	ALDH1A1	DPYD	BLVRB	GAPDH	LOC100299281	HPGD	NXN	ALOX15	LPO	C3H1ORF43	TXN	PTGS2	HSD17B10
21	GOTERM_BP_DIRECT	GO:0006954~inflammatory response	45	2.20805	2.63e-05	1508	215	13824	1.9187	0.0998115	0.0210247	0.0209722	PXK	ECM1	NRROS	CXCL8	CSF1	C5AR2	C5AR1	PTAFR	LY96	TNFRSF11A	MEFV	PTGS2	LIPA	THBS1	RELA	LTB4R	PYCARD	C3	POLB	MMP25	CLEC7A	CCRL2	CASP4	CCL2	JAK2	CCR1	GGT5	SMAD1	ANXA1	TGFB1	NOS2	SYK	SLC11A1	CD180	CYBB	CYBA	NFKB1
22	GOTERM_CC_DIRECT	GO:0042470~melanosome	21	1.03042	3.13e-05	1639	71	15461	2.7901	0.0186149	0.001879	0.00182273	PDIA3	ITGB1	CD63	HPS4	CTNS	ATP1B3	CAPG	SLC1A5	SND1	MMP14	FASN	PRDX1	ERP29	ATP6V1B2	CALU	TPP1	RAB38	STX3	CTSD	ATP6V0A1	CTSB
23	GOTERM_BP_DIRECT	GO:0043066~negative regulation of apoptotic process	49	2.40432	4.21e-05	1508	246	13824	1.82597	0.154968	0.0280559	0.0279858	CITED2	SLC40A1	PTEN	ADAR	CYR61	GLI3	IFIT3	CTSH	CSN1S1	RPS6	RPS3A	SOX10	DDB1	BIRC5	ANGPTL4	NAIP	STK40	CSF1R	PRKAA2	TMF1	BCL2A1	HPN	PSEN2	PIK3R1	FOXO1	AURKA	SOCS3	CHST11	FLNA	APBB2	NCKAP1L	STAT5A	TFAP2A	STAT5B	EGR3	UBE2B	BNIP3
24	GOTERM_MF_DIRECT	GO:0019901~protein kinase binding	22	1.07949	5.91e-05	1383	80	13095	2.60385	0.0646318	0.0334066	0.0333475	PFKFB2	SMAD1	ITGB2	PLK1	STAT3	TMEM173	EEF2	ATG13	AURKA	CCNA2	EEF1A1	STX1B	CYLD	CCNB1	DPYSL2	RB1CC1	EEF1A2	RPS3	RGS20	TBC1D14	KIF20A	CD24
25	GOTERM_CC_DIRECT	GO:0031012~extracellular matrix	28	1.3739	6.19e-05	1639	116	15461	2.27698	0.036522	0.00338223	0.00328093	RPL30	ECM1	TINAGL1	SERPINE1	RPL11	HTRA1	CFP	CLU	THBS1	LGALS3	MMP25	RPS16	RPS18	PRDX1	RPS3	RPS11	JUP	RPS7	VWF	TUBB	RPS5	EEF2	F3	MMP14	COL8A2	MMP19	VIM	MFGE8
26	GOTERM_MF_DIRECT	GO:0098641~cadherin binding involved in cell-cell adhesion	19	0.932287	9.25e-05	1383	65	13095	2.76773	0.0993829	0.0348901	0.0348284	SH3GLB2	JUP	PDXDC1	CAPG	RPL23A	EEF2	SND1	RPL7A	LDHA	EEF1D	PRDX1	RACK1	RPL24	CDC42EP1	TAGLN2	RPL15	RPS2	RPL29	CLIC1
27	KEGG_PATHWAY	bta05202:Transcriptional misregulation in cancer	38	1.86457	0.00010041	873	171	7550	1.92185	0.0277247	0.00403075	0.00350001	CD86	LOC788077	CEBPA	CSF1R	CEBPB	ITGAM	CXCL8	HPGD	CCNT1	BCL2A1	MAX	JMJD1C	RELA	FOXO1	PLAU	HIST1H3G	HIST1H3I	PROM1	FCGR1A	HIST1H3C	SMAD1	MEF2C	JUP	ZBTB16	IL1R2	H3F3A	ETV1	PAX5	KLF3	PBX1	PTK2	NFKB1	MAF	NR4A3	BCL6	PPARG	NUPR1
35	GOTERM_CC_DIRECT	GO:0005913~cell-cell adherens junction	22	1.07949	0.000516504	1639	92	15461	2.25576	0.266919	0.0258682	0.0250935	SH3GLB2	JUP	PDXDC1	CADM1	CAPG	RPL23A	EEF2	NDRG1	SND1	TJP1	RPL7A	LDHA	EEF1D	PRDX1	RACK1	RPL24	CDC42EP1	TAGLN2	RPL15	RPS2	RPL29	CLIC1
36	KEGG_PATHWAY	bta00010:Glycolysis / Gluconeogenesis	18	0.883219	0.000577071	873	63	7550	2.47095	0.149241	0.0202696	0.0176007	GPI	PDHA1	TPI1	LOC508879	ACSS2	GCK	HK2	HK1	LDHA	ALDH2	LOC616200	PGK1	GALM	ALDOC	ACSS1	FBP1	GAPDH	PFKP
41	KEGG_PATHWAY	bta05152:Tuberculosis	37	1.81551	0.000692525	873	181	7550	1.76789	0.176321	0.0210458	0.0182746	RAB5B	CEBPB	ITGAM	ITGB2	BOLA-DQA2	BLA-DQB	LSP1	BOLA-DQA5	RELA	CTSS	C3	FCGR3A	CLEC7A	MRC1	IL12B	JAK2	FCGR1A	CTSD	ATP6V0A1	JAK1	CD74	ATP6V0B	CREBBP	TGFB1	ATP6AP1	NOS2	SYK	VDR	IL10RA	IFNGR2	NFKB1	MAPK13	BAX	PLA2R1	ATP6V0C	ATP6V0D2	MYD88
42	KEGG_PATHWAY	bta00520:Amino sugar and nucleotide sugar metabolism	15	0.736016	0.000748959	873	48	7550	2.70261	0.189243	0.0210458	0.0182746	TSTA3	GPI	HEXB	HEXA	GFPT1	UAP1	NPL	RENBP	GCK	HK2	HK1	GNPDA1	UGP2	GMDS	UAP1L1
43	GOTERM_CC_DIRECT	GO:0005615~extracellular space	132	6.47694	0.000841832	1639	950	15461	1.31072	0.397191	0.0389186	0.037753	APP	IL1RN	CSF1	SERPINE1	CSN3	CSN2	SOGA1	CLU	GLDN	TSKU	CXCL16	ICAM1	LGALS3	LGALS1	PLAU	IL12B	ENPP1	IFNAR2	RALGAPA2	OLFM4	EEF1A1	PLA2G15	AZGP1	PLBD1	S100A4	MASP1	UBA52	CPB2	NRN1	LOC787269	LTBP4	TACSTD2	LY96	LPO	LTBP2	LYPD3	C3
47	KEGG_PATHWAY	bta04670:Leukocyte transendothelial migration	26	1.27576	0.00137357	873	116	7550	1.93842	0.319457	0.034144	0.0296481	ITGB1	ITGAM	NCF1	NCF2	ITGB2	NCF4	PXN	CTNND1	PIK3R1	ITGAL	ARHGAP5	ACTB	ARHGAP35	ICAM1	GNAI2	PIK3R5	CD99	RHOH	CYBA	PTK2	MAPK13	CLDN4	CXCL12	CLDN8	MYL9	BCAR1
48	KEGG_PATHWAY	bta04917:Prolactin signaling pathway	19	0.932287	0.0015125	873	74	7550	2.22052	0.345459	0.034144	0.0296481	STAT5A	STAT5B	STAT3	PIK3R1	TNFRSF11A	CSN2	FOXO3	ESR1	PRLR	GCK	RELA	NFKB1	MAPK13	PIK3R5	SOCS3	IRF1	ELF5	KRAS	JAK2
51	KEGG_PATHWAY	bta05134:Legionellosis	16	0.785083	0.00157961	873	57	7550	2.4276	0.357663	0.034144	0.0296481	ITGAM	CXCL8	BNIP3	ITGB2	RELA	NFKB1	NFKB2	C3	EEF1A1	EEF1G	PYCARD	EEF1A2	IL12B	SEC22B	NAIP	MYD88
56	KEGG_PATHWAY	bta04062:Chemokine signaling pathway	36	1.76644	0.00203648	873	185	7550	1.68292	0.434925	0.0384514	0.0333884	CX3CR1	CXCL8	NCF1	PXN	LOC508666	PIK3R1	FOXO3	ADCY7	RELA	CRKL	CXCL16	GNAI2	PIK3R5	PREX1	GRK3	GRK2	CXCR1	CXCR2	CCL2	JAK2	CCR1	STAT5B	XCR1	STAT3	PTK2	NFKB1	FGR	TIAM1	CXCL12	PARD3	GNB4	KRAS	CRK	PLCB2	BCAR1
57	KEGG_PATHWAY	bta01130:Biosynthesis of antibiotics	39	1.91364	0.00214825	873	206	7550	1.63731	0.452371	0.0384514	0.0333884	GPI	MVK	ACSS2	SHMT2	AK4	UAP1	SDSL	HSD17B7	HSD17B10	HK2	HK1	LDHA	UGP2	ALDH2	LOC616200	UAP1L1	PGK1	ACSS1	AASS	BCKDHA	PDHA1	TPI1	SDS	IDH1	GFPT1	PYCR1	AMPD3	GCK	PAFAH2	HADHB	HADHA	EHHADH	ALDOC	ACO1	GALM	BCAT1	FBP1
58	KEGG_PATHWAY	bta04152:AMPK signaling pathway	26	1.27576	0.00225805	873	120	7550	1.87381	0.468987	0.0384514	0.0333884	PFKFB2	PRKAA2	CAB39	CAB39L	IRS1	IRS2	PIK3R1	FOXO3	ACACA	FOXO1	CAMKK2	PIK3R5	CREB3L1	EIF4EBP1	PPARGC1A	RAB2A	CPT1A	EEF2	CPT1B	CCNA2	TBC1D1	SCD	FASN	PPARG	FBP1	PFKP
59	KEGG_PATHWAY	bta05323:Rheumatoid arthritis	22	1.07949	0.00232624	873	95	7550	2.00277	0.479052	0.0384514	0.0333884	CD86	ATP6V0B	TGFB1	CXCL8	ATP6AP1	CSF1	ITGB2	BOLA-DQA2	BLA-DQB	TNFRSF11A	ITGAL	BOLA-DQA5	VEGFA	ICAM1	CXCL12	CTSK	ATP6V1B2	ACP5	CCL2	ATP6V0C	ATP6V0D2	ATP6V0A1
65	KEGG_PATHWAY	bta01200:Carbon metabolism	24	1.17763	0.00280148	873	109	7550	1.90422	0.544115	0.0437342	0.0379756	GPI	PDHA1	TPI1	SDS	ACSS2	SHMT2	GPT2	IDH1	MTHFR	SDSL	GCK	HK2	HK1	HADHA	ALDH6A1	EHHADH	LOC616200	PGK1	ACO1	ALDOC	ACSS1	FBP1	GAPDH	PFKP
69	KEGG_PATHWAY	bta04064:NF-kappa B signaling pathway	21	1.03042	0.00314074	873	91	7550	1.99577	0.585545	0.0464498	0.0403337	CXCL8	BCL2A1	TNFSF14	SYK	DDX58	IL1R1	TNFAIP3	LY96	TNFRSF11A	PTGS2	RELA	NFKB1	ICAM1	NFKB2	CXCL12	PLAU	BTK	BLNK	TAB2	MYD88	BIRC3
[truncated: 386 more columns]
