# Supplementary material for: Methylome and transcriptome data integration reveals potential roles of DNA methylation and candidate biomarkers of cow Streptococcus uberis subclinical mastitis
Source: J Anim Sci Biotechnol. 2022 Nov 7;13:136. doi: 10.1186/s40104-022-00779-z (PMC9639328; doi:10.1186/s40104-022-00779-z)
Supplement: Supplementary file 15 — Additional file 15: Table S10. The genome-wide correlation between DNA methylation and gene expression and list of MetGDE genes. [file 40104_2022_779_MOESM15_ESM.xlsx]

## Sheet: TableS10a
Table S10a Genome-wide correlation between DNA methylation and gene expression in single methylome
	Promoter		Gene body		First Exon		First Intron		All Exon		all Intron
	R	p	R	p	R	p	R	p	R	p	R	p
ME58q3SU	-0.203	7.17e-159	0.018	0.0168	-0.071	8.47e-20	-0.029	0.000312	0.039	4.19e-07	0.007	0.346
ME79q2SU	-0.205	1.59e-162	0.028	0.000191	-0.07	1.92e-19	-0.021	0.00807	0.055	8.13e-13	0.007	0.396
ME2736q1SU	-0.187	5.34e-133	0.011	0.143	-0.064	1.9e-16	-0.026	0.000912	0.022	0.00462	0.006	0.479
ME35CT	-0.227	9.68e-219	-0.05	0.527	-0.081	1.83e-27	-0.041	1.1e-07	0.017	0.0188	-0.027	0.000301
ME41CT	-0.188	1.63e-141	-0.011	0.126	-0.076	3.59e-25	-0.049	2.45e-10	0.01	0.183	-0.035	5.55e-06
ME72CE	-0.229	1.47e-218	-0.014	0.0495	-0.084	2.37e-29	-0.043	2.05e-08	0.014	0.0518	-0.033	1.37e-05
	-0.2065

## Sheet: TableS10b
gene_ID	part	number	IF_DE	IF_cutoff	positivemethmean.promoter	positiveexpmean.promoter	controlmethmean.promoter	controlexpmean.promoter	?methylation.promoter	?gene.expression.promoter	var.promoter	GMM_score.promoter	positivemethmean.GeneBody	positiveexpmean.GeneBody	controlmethmean.GeneBody	controlexpmean.GeneBody	?methylation.GeneBody	?gene.expression.GeneBody	var.GeneBody	GMM_score.GeneBody	positivemethmean.Exon	positiveexpmean.Exon	controlmethmean.Exon	controlexpmean.Exon	?methylation.Exon	?gene.expression.Exon	var.Exon	GMM_score.Exon	positivemethmean.Intron	positiveexpmean.Intron	controlmethmean.Intron	controlexpmean.Intron	?methylation.Intron	?gene.expression.Intron	var.Intron	GMM_score.Intron
ABCA5	promoter	1	FALSE	FALSE	44.2046	201.328	58.432	205.744	-14.2274	-0.0313004	196.624	-9.9483	NA	NA	NA	NA	NA	NA	NA	NA	NA	NA	NA	NA	NA	NA	NA	NA	NA	NA	NA	NA	NA	NA	NA	NA
ABCD2	GeneBody,Exon	2	FALSE	FALSE	NA	NA	NA	NA	NA	NA	NA	NA	67.8241	1.42204	73.6211	6.65039	-5.797	-2.22548	36.4474	-7.34912	65.7	1.42204	72.6993	6.65039	-6.99932	-2.22548	57.0885	-7.06801	NA	NA	NA	NA	NA	NA	NA	NA
ACACA	promoter	1	TRUE	FALSE	14.1714	4734.89	22.2767	1157.49	-8.10524	2.03233	66.8112	-7.75168	NA	NA	NA	NA	NA	NA	NA	NA	NA	NA	NA	NA	NA	NA	NA	NA	NA	NA	NA	NA	NA	NA	NA	NA
ACADL	Exon	1	FALSE	TRUE	NA	NA	NA	NA	NA	NA	NA	NA	NA	NA	NA	NA	NA	NA	NA	NA	64.3832	19.8471	52.5366	4.51612	11.8466	2.13577	139.523	-9.75725	NA	NA	NA	NA	NA	NA	NA	NA
ACADM	promoter	1	FALSE	FALSE	55.7529	352.639	45.0618	240.661	10.691	0.551189	119.108	-7.3553	NA	NA	NA	NA	NA	NA	NA	NA	NA	NA	NA	NA	NA	NA	NA	NA	NA	NA	NA	NA	NA	NA	NA	NA
ACAT1	Exon	1	FALSE	FALSE	NA	NA	NA	NA	NA	NA	NA	NA	NA	NA	NA	NA	NA	NA	NA	NA	75.9834	107.2	62.9179	76.4509	13.0655	0.487702	164.742	-8.64367	NA	NA	NA	NA	NA	NA	NA	NA
ACO1	promoter	1	TRUE	FALSE	35.5768	3480.15	46.9172	2260.23	-11.3404	0.622683	124.466	-7.78926	NA	NA	NA	NA	NA	NA	NA	NA	NA	NA	NA	NA	NA	NA	NA	NA	NA	NA	NA	NA	NA	NA	NA	NA
ACOXL	promoter	1	FALSE	FALSE	50.8508	53.0198	41.3933	16.3251	9.45746	1.69944	96.4821	-7.6939	NA	NA	NA	NA	NA	NA	NA	NA	NA	NA	NA	NA	NA	NA	NA	NA	NA	NA	NA	NA	NA	NA	NA	NA
ACP6	promoter	1	FALSE	FALSE	37.7031	37.5687	27.4572	55.8245	10.2459	-0.571368	109.482	-7.13933	NA	NA	NA	NA	NA	NA	NA	NA	NA	NA	NA	NA	NA	NA	NA	NA	NA	NA	NA	NA	NA	NA	NA	NA
ACSM1	promoter	1	FALSE	TRUE	52.8758	1.63991	72.5098	4.60339	-19.634	-1.48908	379.506	-16.7684	NA	NA	NA	NA	NA	NA	NA	NA	NA	NA	NA	NA	NA	NA	NA	NA	NA	NA	NA	NA	NA	NA	NA	NA
ACSM4	promoter	1	FALSE	FALSE	77.5984	1.21787	71.2134	5.98084	6.38499	-2.29599	48.4059	-7.35775	NA	NA	NA	NA	NA	NA	NA	NA	NA	NA	NA	NA	NA	NA	NA	NA	NA	NA	NA	NA	NA	NA	NA	NA
ACSS3	Exon	1	FALSE	FALSE	NA	NA	NA	NA	NA	NA	NA	NA	NA	NA	NA	NA	NA	NA	NA	NA	56.1938	447.342	45.1885	289.385	11.0052	0.628387	116.327	-7.14841	NA	NA	NA	NA	NA	NA	NA	NA
ACVR1C	Exon	1	FALSE	TRUE	NA	NA	NA	NA	NA	NA	NA	NA	NA	NA	NA	NA	NA	NA	NA	NA	47.1912	2.23204	62.3197	5.64144	-15.1285	-1.3377	237.871	-11.5058	NA	NA	NA	NA	NA	NA	NA	NA
ADAM11	promoter	1	FALSE	FALSE	36.0543	10.469	53.5366	17.1318	-17.4822	-0.710551	298.911	-13.4899	NA	NA	NA	NA	NA	NA	NA	NA	NA	NA	NA	NA	NA	NA	NA	NA	NA	NA	NA	NA	NA	NA	NA	NA
ADAM1B	promoter,Intron	2	FALSE	TRUE	63.5123	3.45738	46.3757	19.8937	17.1366	-2.52456	306.786	-17.138	NA	NA	NA	NA	NA	NA	NA	NA	NA	NA	NA	NA	NA	NA	NA	NA	72.142	3.45738	77.4694	19.8937	-5.32734	-2.52456	31.1733	-7.35893
ADGRF3	promoter,GeneBody,Exon,Intron	4	FALSE	FALSE	85.4649	1.87148	83.8555	16.1263	1.60941	-3.10717	12.5448	-7.97125	83.423	1.87148	83.0077	16.1263	0.415336	-3.10717	9.55365	-7.38044	80.342	1.87148	81.1969	16.1263	-0.854829	-3.10717	10.4283	-7.77596	85.9341	1.87148	84.5231	16.1263	1.41105	-3.10717	12.2966	-7.96649
ADI1	Exon	1	FALSE	FALSE	NA	NA	NA	NA	NA	NA	NA	NA	NA	NA	NA	NA	NA	NA	NA	NA	75.8234	104.894	62.0193	98.4566	13.8042	0.0913757	183.948	-9.18162	NA	NA	NA	NA	NA	NA	NA	NA
ADNCR	promoter,GeneBody,Exon,Intron	4	FALSE	FALSE	91.0143	8.17468	93.643	1	-2.62867	3.03116	15.4623	-8.25601	92.1116	8.17468	95.0965	1	-2.98482	3.03116	17.6085	-8.33853	91.2363	8.17468	94.5734	1	-3.33713	3.03116	22.4303	-8.47895	92.4341	8.17468	95.2945	1	-2.86044	3.03116	15.9958	-8.37514
ADNP	Exon	1	FALSE	FALSE	NA	NA	NA	NA	NA	NA	NA	NA	NA	NA	NA	NA	NA	NA	NA	NA	89.2883	954.302	76.6216	1087.62	12.6668	-0.188655	154.379	-8.24853	NA	NA	NA	NA	NA	NA	NA	NA
ADPRHL2	Intron	1	FALSE	FALSE	NA	NA	NA	NA	NA	NA	NA	NA	NA	NA	NA	NA	NA	NA	NA	NA	NA	NA	NA	NA	NA	NA	NA	NA	56.6341	60.1152	48.933	61.0482	7.70102	-0.0222204	64.3206	-7.08127
ADRA1B	promoter	1	FALSE	FALSE	17.7753	9.26434	30.2465	8.98302	-12.4712	0.0444875	150.466	-8.37897	NA	NA	NA	NA	NA	NA	NA	NA	NA	NA	NA	NA	NA	NA	NA	NA	NA	NA	NA	NA	NA	NA	NA	NA
AFAP1	promoter	1	FALSE	FALSE	47.1024	78.7133	57.7937	50.0388	-10.6913	0.653558	110.475	-7.32658	NA	NA	NA	NA	NA	NA	NA	NA	NA	NA	NA	NA	NA	NA	NA	NA	NA	NA	NA	NA	NA	NA	NA	NA
AFTPH	Exon	1	TRUE	FALSE	NA	NA	NA	NA	NA	NA	NA	NA	NA	NA	NA	NA	NA	NA	NA	NA	62.4238	1099.65	49.6313	777.452	12.7926	0.500223	157.832	-8.42556	NA	NA	NA	NA	NA	NA	NA	NA
AGPAT4	promoter	1	FALSE	FALSE	33.2246	18.9098	38.5843	3.90697	-5.35975	2.27501	32.0472	-6.98996	NA	NA	NA	NA	NA	NA	NA	NA	NA	NA	NA	NA	NA	NA	NA	NA	NA	NA	NA	NA	NA	NA	NA	NA
AGTR1	promoter	1	FALSE	FALSE	53.7277	1.63991	45.123	5.7891	8.60467	-1.81972	80.6913	-7.60069	NA	NA	NA	NA	NA	NA	NA	NA	NA	NA	NA	NA	NA	NA	NA	NA	NA	NA	NA	NA	NA	NA	NA	NA
AIDA	Exon	1	FALSE	FALSE	NA	NA	NA	NA	NA	NA	NA	NA	NA	NA	NA	NA	NA	NA	NA	NA	40.8969	468.812	27.9845	358.502	12.9124	0.387027	160.738	-8.47883	NA	NA	NA	NA	NA	NA	NA	NA
AIF1L	promoter	1	FALSE	FALSE	49.7909	50.5397	39.4206	38.18	10.3703	0.404599	112.063	-7.06452	NA	NA	NA	NA	NA	NA	NA	NA	NA	NA	NA	NA	NA	NA	NA	NA	NA	NA	NA	NA	NA	NA	NA	NA
AKAP7	Exon	1	FALSE	FALSE	NA	NA	NA	NA	NA	NA	NA	NA	NA	NA	NA	NA	NA	NA	NA	NA	32.4499	25.8809	44.6941	26.7589	-12.2442	-0.0481313	155.915	-8.28124	NA	NA	NA	NA	NA	NA	NA	NA
AKR1C4	promoter,Exon,Intron	3	FALSE	FALSE	80.0625	15.0359	81.5069	107.179	-1.44444	-2.83355	9.19796	-6.99227	NA	NA	NA	NA	NA	NA	NA	NA	87.7255	15.0359	90.5122	107.179	-2.78669	-2.83355	16.8125	-7.20515	83.4915	15.0359	81.4513	107.179	2.04018	-2.83355	13.2748	-7.34105
ALG10	GeneBody,Intron	2	FALSE	FALSE	NA	NA	NA	NA	NA	NA	NA	NA	56.3474	109.401	48.2416	134.6	8.10583	-0.299054	68.34	-8.30787	NA	NA	NA	NA	NA	NA	NA	NA	62.381	109.401	50.2154	134.6	12.1655	-0.299054	155.92	-13.2394
ALOX15	promoter,Exon	2	TRUE	FALSE	82.4176	1968.78	87.7897	295.73	-5.37206	2.73495	34.5387	-8.20391	NA	NA	NA	NA	NA	NA	NA	NA	72.0158	1968.78	72.2031	295.73	-0.187325	2.73495	8.05247	-7.11423	NA	NA	NA	NA	NA	NA	NA	NA
ALOX15B	Intron	1	FALSE	FALSE	NA	NA	NA	NA	NA	NA	NA	NA	NA	NA	NA	NA	NA	NA	NA	NA	NA	NA	NA	NA	NA	NA	NA	NA	77.6596	43.7155	82.0875	8.95304	-4.42796	2.2877	22.3816	-7.01596
AMIGO1	Intron	1	FALSE	FALSE	NA	NA	NA	NA	NA	NA	NA	NA	NA	NA	NA	NA	NA	NA	NA	NA	NA	NA	NA	NA	NA	NA	NA	NA	51.2132	27.9684	61.6972	25.7191	-10.484	0.120959	103.361	-9.72423
ANG	Exon	1	TRUE	TRUE	NA	NA	NA	NA	NA	NA	NA	NA	NA	NA	NA	NA	NA	NA	NA	NA	59.4084	706.303	72.2519	230.98	-12.8435	1.61252	174.07	-10.3755	NA	NA	NA	NA	NA	NA	NA	NA
ANG2	Exon	1	FALSE	FALSE	NA	NA	NA	NA	NA	NA	NA	NA	NA	NA	NA	NA	NA	NA	NA	NA	36.7657	26.6682	55.1891	20.2089	-18.4234	0.400132	348.632	-14.7237	NA	NA	NA	NA	NA	NA	NA	NA
ANGPTL2	promoter,GeneBody,Exon,Intron	4	FALSE	FALSE	73.785	1	76.4275	8.35577	-2.6425	-3.06277	14.9242	-7.74479	88.0098	1	89.2288	8.35577	-1.21896	-3.06277	10.0835	-7.2075	84.22	1	84.3741	8.35577	-0.154061	-3.06277	9.11381	-7.62929	88.8434	1	90.4213	8.35577	-1.57788	-3.06277	10.6199	-7.52615
ANKEF1	Exon	1	FALSE	FALSE	NA	NA	NA	NA	NA	NA	NA	NA	NA	NA	NA	NA	NA	NA	NA	NA	59.2512	5.58095	70.8655	4.45	-11.6143	0.326704	140.739	-7.90081	NA	NA	NA	NA	NA	NA	NA	NA
ANKRD34A	Intron	1	FALSE	FALSE	NA	NA	NA	NA	NA	NA	NA	NA	NA	NA	NA	NA	NA	NA	NA	NA	NA	NA	NA	NA	NA	NA	NA	NA	26.9401	5.98962	43.4379	10.349	-16.4979	-0.788954	262.294	-20.1464
ANKRD65	GeneBody	1	FALSE	FALSE	NA	NA	NA	NA	NA	NA	NA	NA	71.0797	2.41582	64.3331	5.7891	6.74662	-1.26083	49.0892	-7.46241	NA	NA	NA	NA	NA	NA	NA	NA	NA	NA	NA	NA	NA	NA	NA	NA
ANXA2	promoter	1	FALSE	FALSE	46.2077	4856.08	63.8413	4641.13	-17.6336	0.0653165	303.765	-13.665	NA	NA	NA	NA	NA	NA	NA	NA	NA	NA	NA	NA	NA	NA	NA	NA	NA	NA	NA	NA	NA	NA	NA	NA
AP1G2	promoter	1	TRUE	FALSE	73.305	291.267	62.0935	279.871	11.2115	0.0575805	130.357	-7.64949	NA	NA	NA	NA	NA	NA	NA	NA	NA	NA	NA	NA	NA	NA	NA	NA	NA	NA	NA	NA	NA	NA	NA	NA
AP1S1	Exon	1	FALSE	FALSE	NA	NA	NA	NA	NA	NA	NA	NA	NA	NA	NA	NA	NA	NA	NA	NA	72.4792	343.379	92.8837	212.907	-20.4045	0.689576	426.872	-17.4937	NA	NA	NA	NA	NA	NA	NA	NA
AP3B1	promoter	1	FALSE	FALSE	68.5411	951.908	51.5163	757.548	17.0249	0.329485	297.032	-13.3673	NA	NA	NA	NA	NA	NA	NA	NA	NA	NA	NA	NA	NA	NA	NA	NA	NA	NA	NA	NA	NA	NA	NA	NA
AP3S1	Exon	1	FALSE	FALSE	NA	NA	NA	NA	NA	NA	NA	NA	NA	NA	NA	NA	NA	NA	NA	NA	51.6229	387.765	39.2474	275.966	12.3755	0.490692	147.526	-8.0889	NA	NA	NA	NA	NA	NA	NA	NA
AP5Z1	promoter	1	FALSE	FALSE	58.376	185.382	46.4408	160.207	11.9352	0.210563	147.465	-8.23792	NA	NA	NA	NA	NA	NA	NA	NA	NA	NA	NA	NA	NA	NA	NA	NA	NA	NA	NA	NA	NA	NA	NA	NA
APH1B	promoter,Exon	2	FALSE	FALSE	64.8746	436.743	52.3676	365.043	12.507	0.258718	161.705	-8.7298	NA	NA	NA	NA	NA	NA	NA	NA	43.8375	436.743	26.6776	365.043	17.1599	0.258718	286.311	-12.5154	NA	NA	NA	NA	NA	NA	NA	NA
API5	Exon	1	FALSE	FALSE	NA	NA	NA	NA	NA	NA	NA	NA	NA	NA	NA	NA	NA	NA	NA	NA	65.7705	878.916	51.43	710.775	14.3405	0.306332	198.898	-9.69239	NA	NA	NA	NA	NA	NA	NA	NA
AQP5	Exon	1	FALSE	TRUE	NA	NA	NA	NA	NA	NA	NA	NA	NA	NA	NA	NA	NA	NA	NA	NA	67.0498	1.84408	77.998	5.9588	-10.9482	-1.69212	127.862	-8.41529	NA	NA	NA	NA	NA	NA	NA	NA
ARCN1	Exon	1	TRUE	FALSE	NA	NA	NA	NA	NA	NA	NA	NA	NA	NA	NA	NA	NA	NA	NA	NA	68.8391	1788.13	79.4573	1188.21	-10.6182	0.589664	118.387	-7.32502	NA	NA	NA	NA	NA	NA	NA	NA
ARFIP2	Intron	1	TRUE	FALSE	NA	NA	NA	NA	NA	NA	NA	NA	NA	NA	NA	NA	NA	NA	NA	NA	NA	NA	NA	NA	NA	NA	NA	NA	59.5071	239.976	69.124	115.657	-9.61692	1.05304	87.685	-9.42496
ARHGAP42	promoter	1	FALSE	FALSE	20.9224	107.115	32.6185	65.412	-11.6961	0.711532	132.645	-8.14883	NA	NA	NA	NA	NA	NA	NA	NA	NA	NA	NA	NA	NA	NA	NA	NA	NA	NA	NA	NA	NA	NA	NA	NA
ARHGAP6_1	Intron	1	FALSE	FALSE	NA	NA	NA	NA	NA	NA	NA	NA	NA	NA	NA	NA	NA	NA	NA	NA	NA	NA	NA	NA	NA	NA	NA	NA	87.0238	5.90776	81.5065	29.8845	5.51731	-2.33871	39.2679	-8.08576
ARHGEF38	promoter	1	FALSE	FALSE	57.2165	35.7065	45.7064	21.9433	11.5101	0.702403	137.838	-8.06334	NA	NA	NA	NA	NA	NA	NA	NA	NA	NA	NA	NA	NA	NA	NA	NA	NA	NA	NA	NA	NA	NA	NA	NA
ARHGEF5	promoter	1	TRUE	TRUE	67.3875	273.854	37.582	86.1905	29.8055	1.66781	903.647	-34.8905	NA	NA	NA	NA	NA	NA	NA	NA	NA	NA	NA	NA	NA	NA	NA	NA	NA	NA	NA	NA	NA	NA	NA	NA
ARL10	promoter	1	FALSE	FALSE	30.2836	70.234	46.3594	97.5648	-16.0758	-0.474191	252.044	-11.8303	NA	NA	NA	NA	NA	NA	NA	NA	NA	NA	NA	NA	NA	NA	NA	NA	NA	NA	NA	NA	NA	NA	NA	NA
ARL2BP	Exon	1	TRUE	TRUE	NA	NA	NA	NA	NA	NA	NA	NA	NA	NA	NA	NA	NA	NA	NA	NA	44.0361	297.021	56.8933	133.723	-12.8573	1.15132	173.093	-9.67094	NA	NA	NA	NA	NA	NA	NA	NA
ARL8A	Exon	1	FALSE	FALSE	NA	NA	NA	NA	NA	NA	NA	NA	NA	NA	NA	NA	NA	NA	NA	NA	33.1	176.599	45.7803	182.707	-12.6802	-0.0490611	166.994	-8.64126	NA	NA	NA	NA	NA	NA	NA	NA
ARL9	Exon	1	FALSE	FALSE	NA	NA	NA	NA	NA	NA	NA	NA	NA	NA	NA	NA	NA	NA	NA	NA	57.9049	3.22582	44.8002	3.50849	13.1047	-0.121187	165.442	-8.59534	NA	NA	NA	NA	NA	NA	NA	NA
ARSA	promoter	1	FALSE	FALSE	64.4891	160.284	52.8561	196.788	11.6329	-0.296012	140.194	-8.06465	NA	NA	NA	NA	NA	NA	NA	NA	NA	NA	NA	NA	NA	NA	NA	NA	NA	NA	NA	NA	NA	NA	NA	NA
ASAP2	promoter	1	FALSE	FALSE	17.7478	145.97	32.6839	127.622	-14.9361	0.193786	217.065	-10.7296	NA	NA	NA	NA	NA	NA	NA	NA	NA	NA	NA	NA	NA	NA	NA	NA	NA	NA	NA	NA	NA	NA	NA	NA
ASB10	promoter,GeneBody,Exon,Intron	4	FALSE	FALSE	83.9836	2.06195	85.5693	16.1462	-1.58573	-2.96911	10.337	-7.37879	56.2469	2.06195	57.1956	16.1462	-0.948648	-2.96911	9.03104	-6.91351	38.118	2.06195	39.6201	16.1462	-1.50219	-2.96911	11.4484	-7.41523	78.2697	2.06195	78.1007	16.1462	0.169001	-2.96911	8.7187	-7.26993
ASB4	promoter	1	FALSE	FALSE	73.125	2.70186	87.8869	2.49954	-14.7619	0.112291	211.929	-10.5189	NA	NA	NA	NA	NA	NA	NA	NA	NA	NA	NA	NA	NA	NA	NA	NA	NA	NA	NA	NA	NA	NA	NA	NA
ASCC3	promoter	1	FALSE	FALSE	55.0663	685.674	40.2268	467.881	14.8395	0.551383	226.725	-11.0184	NA	NA	NA	NA	NA	NA	NA	NA	NA	NA	NA	NA	NA	NA	NA	NA	NA	NA	NA	NA	NA	NA	NA	NA
ASCL1	promoter,GeneBody,Exon,Intron	4	FALSE	FALSE	13.6691	1	12.0513	7.95819	1.6178	-2.99244	11.8905	-7.62935	9.437	1	8.30585	7.95819	1.13115	-2.99244	10.2028	-7.19282	9.03644	1	7.61092	7.95819	1.42552	-2.99244	9.94036	-7.50655	14.7892	1	17.0637	7.95819	-2.27454	-2.99244	12.4415	-7.4131
ATL1	Exon	1	FALSE	FALSE	NA	NA	NA	NA	NA	NA	NA	NA	NA	NA	NA	NA	NA	NA	NA	NA	57.1481	3.70934	43.9248	3.08182	13.2233	0.26738	168.618	-8.70392	NA	NA	NA	NA	NA	NA	NA	NA
ATP1A2	promoter	1	FALSE	FALSE	67.9363	1.21787	64.9995	7.99654	2.93681	-2.71502	16.8924	-7.12864	NA	NA	NA	NA	NA	NA	NA	NA	NA	NA	NA	NA	NA	NA	NA	NA	NA	NA	NA	NA	NA	NA	NA	NA
ATP2B1	Exon	1	FALSE	FALSE	NA	NA	NA	NA	NA	NA	NA	NA	NA	NA	NA	NA	NA	NA	NA	NA	68.5839	4118.51	56.3577	3479.79	12.2262	0.243123	143.709	-7.89286	NA	NA	NA	NA	NA	NA	NA	NA
ATP2B3	promoter	1	FALSE	TRUE	48.1978	4.23998	58.6435	10.8502	-10.4457	-1.35559	106.532	-7.42367	NA	NA	NA	NA	NA	NA	NA	NA	NA	NA	NA	NA	NA	NA	NA	NA	NA	NA	NA	NA	NA	NA	NA	NA
B2M	promoter	1	FALSE	FALSE	65.6528	38521.6	79.6919	19656.4	-14.0391	0.970666	192.451	-10.4999	NA	NA	NA	NA	NA	NA	NA	NA	NA	NA	NA	NA	NA	NA	NA	NA	NA	NA	NA	NA	NA	NA	NA	NA
BATF3	promoter,GeneBody,Exon,Intron	4	TRUE	FALSE	8.44394	3992.84	10.2454	398.929	-1.80151	3.32321	14.0313	-9.05284	58.2225	3992.84	57.178	398.929	1.04449	3.32321	12.9585	-8.4763	44.7715	3992.84	51.174	398.929	-6.40247	3.32321	55.6683	-10.5387	60.996	3992.84	58.465	398.929	2.531	3.32321	19.5476	-9.06071
BBOF1	Exon	1	FALSE	FALSE	NA	NA	NA	NA	NA	NA	NA	NA	NA	NA	NA	NA	NA	NA	NA	NA	67.2168	1.81	76.6903	5.53918	-9.47355	-1.61369	96.7826	-7.31942	NA	NA	NA	NA	NA	NA	NA	NA
BCL9L	promoter	1	TRUE	FALSE	67.4553	1356.22	57.7717	654.349	9.68367	1.05146	99.0374	-7.00428	NA	NA	NA	NA	NA	NA	NA	NA	NA	NA	NA	NA	NA	NA	NA	NA	NA	NA	NA	NA	NA	NA	NA	NA
BDA20	promoter	1	FALSE	FALSE	73.3794	1.21787	81.2118	6.31099	-7.83242	-2.37351	63.5014	-7.5754	NA	NA	NA	NA	NA	NA	NA	NA	NA	NA	NA	NA	NA	NA	NA	NA	NA	NA	NA	NA	NA	NA	NA	NA
BEAN1	promoter	1	FALSE	TRUE	28.6617	7.72588	47.1594	22.6724	-18.4977	-1.55317	336.83	-15.3939	NA	NA	NA	NA	NA	NA	NA	NA	NA	NA	NA	NA	NA	NA	NA	NA	NA	NA	NA	NA	NA	NA	NA	NA
BECN2	promoter,Exon	2	FALSE	FALSE	85.0317	1	88.581	7.51874	-3.54921	-2.91049	19.2765	-7.45115	NA	NA	NA	NA	NA	NA	NA	NA	87.1277	1	86.5299	7.51874	0.597811	-2.91049	8.19464	-7.20958	NA	NA	NA	NA	NA	NA	NA	NA
BIRC5	promoter	1	TRUE	FALSE	46.9855	75.3031	34.8808	134.761	12.1047	-0.839618	152.134	-8.82547	NA	NA	NA	NA	NA	NA	NA	NA	NA	NA	NA	NA	NA	NA	NA	NA	NA	NA	NA	NA	NA	NA	NA	NA
BOLA	promoter,GeneBody,Exon,Intron	4	FALSE	FALSE	26.2925	355.676	24.0391	42.5742	2.25342	3.06251	15.8291	-8.14061	54.0382	355.676	53.3316	42.5742	0.706597	3.06251	10.559	-7.60911	59.3562	355.676	58.576	42.5742	0.780198	3.06251	10.1019	-8.05184	42.4314	355.676	44.2003	42.5742	-1.76891	3.06251	11.8336	-8.11136
BOLA-DQA2	GeneBody,Exon,Intron	3	TRUE	FALSE	NA	NA	NA	NA	NA	NA	NA	NA	81.5568	578.47	69.4444	530.5	12.1124	0.124888	150.595	-14.8134	87.1739	578.47	67.8	530.5	19.3739	0.124888	366.053	-15.0914	79.5692	578.47	71.5	530.5	8.06923	0.124888	70.3941	-7.46858
BOLA-NC1	GeneBody,Exon,Intron	3	TRUE	TRUE	NA	NA	NA	NA	NA	NA	NA	NA	37.7448	4352.57	21.051	1287.68	16.6938	1.7571	287.315	-26.5487	43.4178	4352.57	26.6783	1287.68	16.7395	1.7571	275.492	-13.4301	24.7421	4352.57	9.32822	1287.68	15.4139	1.7571	250.811	-20.2467
BOLA_1	promoter	1	FALSE	FALSE	57.1108	2841.99	40.0588	1779.48	17.052	0.675447	298.36	-13.5088	NA	NA	NA	NA	NA	NA	NA	NA	NA	NA	NA	NA	NA	NA	NA	NA	NA	NA	NA	NA	NA	NA	NA	NA
BOLA_2	Intron	1	FALSE	FALSE	NA	NA	NA	NA	NA	NA	NA	NA	NA	NA	NA	NA	NA	NA	NA	NA	NA	NA	NA	NA	NA	NA	NA	NA	30.0723	9387.4	47.8166	5459.52	-17.7443	0.781952	304.346	-23.6106
BOLA3	Exon	1	FALSE	FALSE	NA	NA	NA	NA	NA	NA	NA	NA	NA	NA	NA	NA	NA	NA	NA	NA	49.0796	69.4563	36.5856	50.5567	12.4939	0.458203	150.379	-8.16831	NA	NA	NA	NA	NA	NA	NA	NA
BOSTAUV1R416	GeneBody	1	FALSE	FALSE	NA	NA	NA	NA	NA	NA	NA	NA	75.1834	2.06195	67.3201	7.54782	7.86336	-1.87205	67.5867	-9.83687	NA	NA	NA	NA	NA	NA	NA	NA	NA	NA	NA	NA	NA	NA	NA	NA
BRI3BP	Exon	1	FALSE	FALSE	NA	NA	NA	NA	NA	NA	NA	NA	NA	NA	NA	NA	NA	NA	NA	NA	65.3443	270.248	53.8976	333.247	11.4467	-0.302306	125.59	-7.3416	NA	NA	NA	NA	NA	NA	NA	NA
BTBD2	promoter	1	FALSE	FALSE	67.0926	356.694	55.7466	315.613	11.346	0.17653	133.489	-7.75727	NA	NA	NA	NA	NA	NA	NA	NA	NA	NA	NA	NA	NA	NA	NA	NA	NA	NA	NA	NA	NA	NA	NA	NA
C14H8orf59	GeneBody,Intron	2	FALSE	FALSE	NA	NA	NA	NA	NA	NA	NA	NA	45.2649	132.786	34.1273	99.9747	11.1376	0.40947	127.817	-12.9999	NA	NA	NA	NA	NA	NA	NA	NA	46.6681	132.786	35.0304	99.9747	11.6377	0.40947	143.178	-12.2711
C18H16orf46	Exon	1	FALSE	FALSE	NA	NA	NA	NA	NA	NA	NA	NA	NA	NA	NA	NA	NA	NA	NA	NA	58.8646	24.3545	72.9343	13.777	-14.0698	0.821932	205.634	-10.3779	NA	NA	NA	NA	NA	NA	NA	NA
C18H19orf12	Exon	1	TRUE	FALSE	NA	NA	NA	NA	NA	NA	NA	NA	NA	NA	NA	NA	NA	NA	NA	NA	69.6484	251.358	83.6663	289.958	-14.018	-0.206099	203.376	-9.81183	NA	NA	NA	NA	NA	NA	NA	NA
C18H19orf81	promoter	1	FALSE	FALSE	66.7241	2.61999	73.3022	13.3084	-6.57811	-2.34471	45.8088	-6.95025	NA	NA	NA	NA	NA	NA	NA	NA	NA	NA	NA	NA	NA	NA	NA	NA	NA	NA	NA	NA	NA	NA	NA	NA
C18H19orf84	promoter	1	FALSE	FALSE	55.5418	24.4594	71.4853	42.5433	-15.9435	-0.798543	248.23	-11.7979	NA	NA	NA	NA	NA	NA	NA	NA	NA	NA	NA	NA	NA	NA	NA	NA	NA	NA	NA	NA	NA	NA	NA	NA
C23H6orf10	promoter	1	FALSE	FALSE	77.2121	3.78386	68.158	24.7758	9.0541	-2.711	92.7336	-9.9585	NA	NA	NA	NA	NA	NA	NA	NA	NA	NA	NA	NA	NA	NA	NA	NA	NA	NA	NA	NA	NA	NA	NA	NA
C23H6orf223	promoter	1	FALSE	FALSE	71.3415	29.4668	78.7117	7.90001	-7.37024	1.89916	55.1974	-7.06631	NA	NA	NA	NA	NA	NA	NA	NA	NA	NA	NA	NA	NA	NA	NA	NA	NA	NA	NA	NA	NA	NA	NA	NA
C27H8orf48	promoter	1	FALSE	TRUE	44.7269	1.43574	57.0857	6.31099	-12.3588	-2.13607	151.997	-10.0283	NA	NA	NA	NA	NA	NA	NA	NA	NA	NA	NA	NA	NA	NA	NA	NA	NA	NA	NA	NA	NA	NA	NA	NA
C29H11orf95	GeneBody,Intron	2	FALSE	FALSE	NA	NA	NA	NA	NA	NA	NA	NA	72.206	20.6397	80.3808	16.6337	-8.17489	0.311312	64.4191	-8.05626	NA	NA	NA	NA	NA	NA	NA	NA	41.2379	20.6397	55.7155	16.6337	-14.4776	0.311312	200.604	-16.2789
C2CD4D	Intron	1	FALSE	TRUE	NA	NA	NA	NA	NA	NA	NA	NA	NA	NA	NA	NA	NA	NA	NA	NA	NA	NA	NA	NA	NA	NA	NA	NA	36.0444	7.62934	23.1472	2.72037	12.8972	1.48776	177.053	-15.1484
C3H1orf216	GeneBody,Exon	2	FALSE	FALSE	NA	NA	NA	NA	NA	NA	NA	NA	47.3229	29.4557	37.2504	42.7628	10.0725	-0.537811	104.878	-11.3714	45.8893	29.4557	34.362	42.7628	11.5273	-0.537811	127.568	-7.50638	NA	NA	NA	NA	NA	NA	NA	NA
C5H12orf45	promoter	1	FALSE	TRUE	35.4764	59.072	47.635	29.0924	-12.1586	1.02183	144.067	-8.86754	NA	NA	NA	NA	NA	NA	NA	NA	NA	NA	NA	NA	NA	NA	NA	NA	NA	NA	NA	NA	NA	NA	NA	NA
C6H4orf36	promoter	1	FALSE	FALSE	61.1509	8.29664	49.0456	4.88462	12.1053	0.764281	152.237	-8.58661	NA	NA	NA	NA	NA	NA	NA	NA	NA	NA	NA	NA	NA	NA	NA	NA	NA	NA	NA	NA	NA	NA	NA	NA
C7H5orf24	promoter	1	FALSE	FALSE	65.2773	118.136	53.7585	98.3738	11.5189	0.2641	137.563	-7.90512	NA	NA	NA	NA	NA	NA	NA	NA	NA	NA	NA	NA	NA	NA	NA	NA	NA	NA	NA	NA	NA	NA	NA	NA
CA11	promoter	1	FALSE	TRUE	48.322	3.23951	59.9018	7.97318	-11.5798	-1.29938	130.905	-8.18413	NA	NA	NA	NA	NA	NA	NA	NA	NA	NA	NA	NA	NA	NA	NA	NA	NA	NA	NA	NA	NA	NA	NA	NA
CACNG5	promoter	1	FALSE	TRUE	64.9272	3.89981	78.8348	8.29054	-13.9077	-1.08806	188.803	-9.95442	NA	NA	NA	NA	NA	NA	NA	NA	NA	NA	NA	NA	NA	NA	NA	NA	NA	NA	NA	NA	NA	NA	NA	NA
CALB1	promoter,GeneBody,Exon,Intron	4	TRUE	FALSE	42.0487	1917.14	39.7416	22.3409	2.30711	6.42312	48.4135	-24.0861	65.8134	1917.14	65.8689	22.3409	-0.055508	6.42312	42.1694	-23.5723	29.954	1917.14	30.5648	22.3409	-0.610753	6.42312	42.8886	-24.1086	76.1138	1917.14	76.4272	22.3409	-0.313444	6.42312	41.9914	-24.5564
CAMK4	promoter	1	FALSE	FALSE	30.0343	96.6173	59.5943	170.269	-29.5599	-0.817458	862.266	-32.7699	NA	NA	NA	NA	NA	NA	NA	NA	NA	NA	NA	NA	NA	NA	NA	NA	NA	NA	NA	NA	NA	NA	NA	NA
CARD6	promoter	1	FALSE	FALSE	67.1523	529.555	56.7035	553.89	10.4488	-0.0648184	113.508	-7.08328	NA	NA	NA	NA	NA	NA	NA	NA	NA	NA	NA	NA	NA	NA	NA	NA	NA	NA	NA	NA	NA	NA	NA	NA
CASP7	Exon	1	FALSE	FALSE	NA	NA	NA	NA	NA	NA	NA	NA	NA	NA	NA	NA	NA	NA	NA	NA	63.0646	104.067	73.2655	64.1858	-10.2009	0.697189	109.651	-7.11963	NA	NA	NA	NA	NA	NA	NA	NA
CATHL1	Intron	1	FALSE	TRUE	NA	NA	NA	NA	NA	NA	NA	NA	NA	NA	NA	NA	NA	NA	NA	NA	NA	NA	NA	NA	NA	NA	NA	NA	69	1.21787	86	5.51009	-17	-2.17772	282.756	-22.7463
CATHL2	GeneBody,Intron	2	FALSE	FALSE	NA	NA	NA	NA	NA	NA	NA	NA	79.5122	6.3161	71.9846	6.35639	7.52763	-0.00917439	59.0694	-7.49321	NA	NA	NA	NA	NA	NA	NA	NA	80.4823	6.3161	68.7375	6.35639	11.7448	-0.00917439	145.536	-12.4447
CATHL5	GeneBody,Exon	2	FALSE	TRUE	NA	NA	NA	NA	NA	NA	NA	NA	59.3262	2.23204	51.7446	4.86963	7.58166	-1.12545	61.0134	-8.29264	64.6475	2.23204	53.736	4.86963	10.9115	-1.12545	114.944	-7.56365	NA	NA	NA	NA	NA	NA	NA	NA
CAVIN2	promoter,Exon,Intron	3	FALSE	FALSE	51.3013	1.42204	53.6095	10.1515	-2.30821	-2.83566	12.0966	-7.06294	NA	NA	NA	NA	NA	NA	NA	NA	67.8238	1.42204	69.8328	10.1515	-2.00904	-2.83566	12.7178	-7.09703	71.7812	1.42204	74.0042	10.1515	-2.22297	-2.83566	11.3466	-6.94683
CAVIN3	Intron	1	FALSE	FALSE	NA	NA	NA	NA	NA	NA	NA	NA	NA	NA	NA	NA	NA	NA	NA	NA	NA	NA	NA	NA	NA	NA	NA	NA	38.9631	36.9378	47.4787	34.2143	-8.51565	0.110497	67.2144	-7.32264
CBX8	GeneBody	1	FALSE	FALSE	NA	NA	NA	NA	NA	NA	NA	NA	49.8579	28.2137	58.5017	23.684	-8.64381	0.252484	72.1165	-8.6502	NA	NA	NA	NA	NA	NA	NA	NA	NA	NA	NA	NA	NA	NA	NA	NA
CCDC177	GeneBody	1	FALSE	FALSE	NA	NA	NA	NA	NA	NA	NA	NA	27.9845	3.06943	23.9345	16.1713	4.05003	-2.39739	23.1231	-7.0659	NA	NA	NA	NA	NA	NA	NA	NA	NA	NA	NA	NA	NA	NA	NA	NA
CCDC3	Exon	1	FALSE	TRUE	NA	NA	NA	NA	NA	NA	NA	NA	NA	NA	NA	NA	NA	NA	NA	NA	48.2138	1.99378	58.6112	4.39182	-10.3975	-1.13931	114.35	-7.35147	NA	NA	NA	NA	NA	NA	NA	NA
CCDC68	promoter	1	FALSE	TRUE	44.1718	3.51886	76.4463	14.573	-32.2745	-2.05012	1032.38	-39.5814	NA	NA	NA	NA	NA	NA	NA	NA	NA	NA	NA	NA	NA	NA	NA	NA	NA	NA	NA	NA	NA	NA	NA	NA
CCDC71	Intron	1	FALSE	FALSE	NA	NA	NA	NA	NA	NA	NA	NA	NA	NA	NA	NA	NA	NA	NA	NA	NA	NA	NA	NA	NA	NA	NA	NA	19.171	213.051	27.2908	182.255	-8.11976	0.225246	60.9327	-6.94964
CCDC73	promoter	1	FALSE	FALSE	85.2037	1.43574	93.5989	6.42956	-8.39524	-2.16293	71.4759	-7.42655	NA	NA	NA	NA	NA	NA	NA	NA	NA	NA	NA	NA	NA	NA	NA	NA	NA	NA	NA	NA	NA	NA	NA	NA
CCDC87	GeneBody	1	FALSE	FALSE	NA	NA	NA	NA	NA	NA	NA	NA	42.978	7.75931	50.4357	22.5856	-7.45766	-1.5414	55.4535	-7.87841	NA	NA	NA	NA	NA	NA	NA	NA	NA	NA	NA	NA	NA	NA	NA	NA
CCL20	promoter,GeneBody,Exon,Intron	4	FALSE	FALSE	80.3447	337.147	81.9608	10.3142	-1.61605	5.03068	27.9612	-16.2588	88.8713	337.147	90.6804	10.3142	-1.80909	5.03068	28.7424	-16.0094	83.3036	337.147	83.3452	10.3142	-0.0416664	5.03068	26.0977	-16.0769	90.6248	337.147	93.3241	10.3142	-2.69924	5.03068	31.5499	-16.8775
CCL26	promoter,GeneBody,Exon,Intron	4	FALSE	FALSE	81.1907	34.1941	86.5455	4.70787	-5.35474	2.8606	35.0796	-8.56395	85.0748	34.1941	87.4552	4.70787	-2.38036	2.8606	13.5275	-7.53735	83.1096	34.1941	82.0783	4.70787	1.03131	2.8606	9.21088	-7.45232	85.4781	34.1941	88.6476	4.70787	-3.16949	2.8606	16.6379	-7.96618
CCL3	GeneBody,Exon,Intron	3	FALSE	FALSE	NA	NA	NA	NA	NA	NA	NA	NA	39.1899	6807.62	43.8855	1318.07	-4.69555	2.36873	26.538	-7.58614	18.8832	6807.62	23.5746	1318.07	-4.69137	2.36873	30.2895	-7.04962	69.2926	6807.62	76.8968	1318.07	-7.60425	2.36873	58.96	-9.79351
CCL4	promoter,GeneBody,Exon,Intron	4	FALSE	FALSE	72.4551	6736.3	74.3027	903.29	-1.84757	2.8987	11.4836	-7.70999	73.0707	6736.3	77.8096	903.29	-4.73893	2.8987	29.7992	-9.08742	81.7917	6736.3	87.6313	903.29	-5.83953	2.8987	45.8031	-8.931	50.851	6736.3	51.4773	903.29	-0.626263	2.8987	8.83035	-7.38071
CCL5	promoter,GeneBody,Exon,Intron	4	FALSE	FALSE	33.7129	2632.28	36.5642	425.04	-2.8513	2.63064	14.2708	-7.13653	70.8736	2632.28	73.8812	425.04	-3.00758	2.63064	15.4141	-7.17827	75.1614	2632.28	71.8345	425.04	3.32691	2.63064	16.8077	-7.04683	69.8052	2632.28	74.2227	425.04	-4.41748	2.63064	24.0214	-7.93478
CCR4	Intron	1	FALSE	FALSE	NA	NA	NA	NA	NA	NA	NA	NA	NA	NA	NA	NA	NA	NA	NA	NA	NA	NA	NA	NA	NA	NA	NA	NA	81.9404	32.4548	90.6314	33.3632	-8.69102	-0.0398251	70.0923	-7.47217
CD164L2	Exon	1	FALSE	TRUE	NA	NA	NA	NA	NA	NA	NA	NA	NA	NA	NA	NA	NA	NA	NA	NA	67.5902	3.91351	54.8963	8.42983	12.6939	-1.10704	156.115	-8.89899	NA	NA	NA	NA	NA	NA	NA	NA
CD1B	Intron	1	FALSE	FALSE	NA	NA	NA	NA	NA	NA	NA	NA	NA	NA	NA	NA	NA	NA	NA	NA	NA	NA	NA	NA	NA	NA	NA	NA	71.2167	44.1522	79.2635	84.2788	-8.04687	-0.932683	60.488	-7.02427
CD1D	promoter	1	TRUE	FALSE	52.8162	89.9101	42.4819	106.732	10.3343	-0.247442	111.115	-7.04397	NA	NA	NA	NA	NA	NA	NA	NA	NA	NA	NA	NA	NA	NA	NA	NA	NA	NA	NA	NA	NA	NA	NA	NA
CD1E	GeneBody,Exon,Intron	3	TRUE	FALSE	NA	NA	NA	NA	NA	NA	NA	NA	63.89	221.923	75.5986	156.581	-11.7086	0.503147	133.75	-13.7732	65.6524	221.923	78.4817	156.581	-12.8292	0.503147	171.196	-8.99506	61.0269	221.923	71.5024	156.581	-10.4755	0.503147	103.47	-9.94787
CD3D	GeneBody,Intron	2	FALSE	FALSE	NA	NA	NA	NA	NA	NA	NA	NA	82.9121	218.399	91.1995	252.879	-8.28743	-0.211482	66.1111	-8.05066	NA	NA	NA	NA	NA	NA	NA	NA	83.2657	218.399	93.7898	252.879	-10.524	-0.211482	104.168	-9.69632
CD40LG	promoter,GeneBody,Exon,Intron	4	FALSE	TRUE	74.8873	1247.78	71.7008	9.50269	3.18654	7.03682	61.9463	-28.2976	45.6174	1247.78	78.935	9.50269	-33.3176	7.03682	1150.08	-120.993	59.4456	1247.78	84.5	9.50269	-25.0544	7.03682	690.434	-50.5935	32.5353	1247.78	78.5879	9.50269	-46.0526	7.03682	2141.89	-174.611
CD48	promoter	1	FALSE	TRUE	25.9952	1863.87	36.9513	769.987	-10.9561	1.27539	117.379	-8.25522	NA	NA	NA	NA	NA	NA	NA	NA	NA	NA	NA	NA	NA	NA	NA	NA	NA	NA	NA	NA	NA	NA	NA	NA
CD52	GeneBody,Intron	2	FALSE	FALSE	NA	NA	NA	NA	NA	NA	NA	NA	69.6735	288.81	78.0072	301.985	-8.33376	-0.0643572	66.8464	-8.12688	NA	NA	NA	NA	NA	NA	NA	NA	74.4693	288.81	85.6981	301.985	-11.2288	-0.0643572	119.025	-10.7023
CD69	promoter,GeneBody,Exon,Intron	4	TRUE	FALSE	73.3464	3012.68	69.8903	407.284	3.45602	2.88694	22.1213	-7.81832	34.0795	3012.68	35.0976	407.284	-1.01806	2.88694	9.48282	-7.19228	31.357	3012.68	32.034	407.284	-0.676974	2.88694	9.58882	-7.58204	35.3069	3012.68	36.2552	407.284	-0.94827	2.88694	9.06263	-7.38648
CD72	Intron	1	FALSE	FALSE	NA	NA	NA	NA	NA	NA	NA	NA	NA	NA	NA	NA	NA	NA	NA	NA	NA	NA	NA	NA	NA	NA	NA	NA	54.4377	143.07	47.937	39.8925	6.50076	1.84254	50.1161	-7.47831
CDC42BPA	promoter	1	FALSE	FALSE	47.7679	375.428	65.0834	226.905	-17.3155	0.726449	293.39	-13.7524	NA	NA	NA	NA	NA	NA	NA	NA	NA	NA	NA	NA	NA	NA	NA	NA	NA	NA	NA	NA	NA	NA	NA	NA
CDC42EP2	promoter	1	FALSE	FALSE	38.2215	30.5909	25.9004	28.1822	12.3211	0.118318	156.943	-8.55922	NA	NA	NA	NA	NA	NA	NA	NA	NA	NA	NA	NA	NA	NA	NA	NA	NA	NA	NA	NA	NA	NA	NA	NA
CDHR3	promoter	1	FALSE	FALSE	78.1984	1.60582	87.3827	6.44938	-9.18436	-2.00585	84.3902	-7.57363	NA	NA	NA	NA	NA	NA	NA	NA	NA	NA	NA	NA	NA	NA	NA	NA	NA	NA	NA	NA	NA	NA	NA	NA
CEBPE	GeneBody,Exon,Intron	3	FALSE	FALSE	NA	NA	NA	NA	NA	NA	NA	NA	38.2005	21.4369	24.7097	20.1767	13.4908	0.0874105	186.31	-17.6801	36.2818	21.4369	21.2618	20.1767	15.02	0.0874105	218.402	-10.2995	45.1804	21.4369	34.5626	20.1767	10.6178	0.0874105	119.632	-10.7173
CEP83	Exon	1	FALSE	TRUE	NA	NA	NA	NA	NA	NA	NA	NA	NA	NA	NA	NA	NA	NA	NA	NA	38.4008	224.215	50.361	107.335	-11.9602	1.06276	150.187	-8.81046	NA	NA	NA	NA	NA	NA	NA	NA
CFAP70	Exon	1	FALSE	FALSE	NA	NA	NA	NA	NA	NA	NA	NA	NA	NA	NA	NA	NA	NA	NA	NA	60.4493	12.2307	72.5657	9.00417	-12.1164	0.441838	153.001	-8.36238	NA	NA	NA	NA	NA	NA	NA	NA
CFAP77	promoter	1	FALSE	FALSE	63.5073	1.42204	58.2968	7.24677	5.21048	-2.34938	34.5459	-6.95925	NA	NA	NA	NA	NA	NA	NA	NA	NA	NA	NA	NA	NA	NA	NA	NA	NA	NA	NA	NA	NA	NA	NA	NA
CFB	promoter,GeneBody,Exon,Intron	4	FALSE	FALSE	82.1893	971.785	82.819	124.242	-0.62967	2.96748	9.37896	-7.77701	92.1638	971.785	91.8079	124.242	0.355897	2.96748	9.48942	-7.30513	93.6104	971.785	93.163	124.242	0.447388	2.96748	9.26839	-7.76391	89.8144	971.785	89.5279	124.242	0.286513	2.96748	9.5138	-7.54856
CGNL1	promoter	1	FALSE	FALSE	46.6449	119.041	57.1022	62.5412	-10.4573	0.928576	106.093	-7.43193	NA	NA	NA	NA	NA	NA	NA	NA	NA	NA	NA	NA	NA	NA	NA	NA	NA	NA	NA	NA	NA	NA	NA	NA
CHAMP1	Exon	1	FALSE	FALSE	NA	NA	NA	NA	NA	NA	NA	NA	NA	NA	NA	NA	NA	NA	NA	NA	65.911	550.759	51.8342	517.39	14.0768	0.0901707	191.416	-9.42389	NA	NA	NA	NA	NA	NA	NA	NA
CHCHD10	Intron	1	FALSE	FALSE	NA	NA	NA	NA	NA	NA	NA	NA	NA	NA	NA	NA	NA	NA	NA	NA	NA	NA	NA	NA	NA	NA	NA	NA	56.9446	105.25	69.8093	68.6879	-12.8647	0.615695	157.849	-13.6691
CHCHD7	Intron	1	FALSE	FALSE	NA	NA	NA	NA	NA	NA	NA	NA	NA	NA	NA	NA	NA	NA	NA	NA	NA	NA	NA	NA	NA	NA	NA	NA	41.3677	16.5807	33.1238	14.6382	8.24391	0.179762	73.3781	-7.66471
CHGB	Intron	1	FALSE	FALSE	NA	NA	NA	NA	NA	NA	NA	NA	NA	NA	NA	NA	NA	NA	NA	NA	NA	NA	NA	NA	NA	NA	NA	NA	77.2056	4.45785	65.8064	8.85783	11.3992	-0.990605	138.185	-12.6156
CHI3L1	Intron	1	FALSE	FALSE	NA	NA	NA	NA	NA	NA	NA	NA	NA	NA	NA	NA	NA	NA	NA	NA	NA	NA	NA	NA	NA	NA	NA	NA	77.4741	1002.13	69.3821	495.717	8.09194	1.01548	71.8928	-7.89949
CHML	promoter	1	FALSE	FALSE	49.3057	1051.03	38.0746	901.521	11.2311	0.221364	130.872	-7.67129	NA	NA	NA	NA	NA	NA	NA	NA	NA	NA	NA	NA	NA	NA	NA	NA	NA	NA	NA	NA	NA	NA	NA	NA
CHMP4C	Exon	1	FALSE	FALSE	NA	NA	NA	NA	NA	NA	NA	NA	NA	NA	NA	NA	NA	NA	NA	NA	76.4434	18.9181	64.3066	18.7547	12.1368	0.0125094	141.483	-7.80368	NA	NA	NA	NA	NA	NA	NA	NA
CHODL	promoter,Exon,Intron	3	FALSE	FALSE	40.6757	1.42204	39.9828	10.2481	0.692886	-2.84932	8.5564	-7.09591	NA	NA	NA	NA	NA	NA	NA	NA	32.8153	1.42204	31.2775	10.2481	1.53785	-2.84932	9.40273	-7.11386	61.3886	1.42204	60.6835	10.2481	0.705065	-2.84932	8.84582	-7.00305
CHRDL1	Exon	1	FALSE	TRUE	NA	NA	NA	NA	NA	NA	NA	NA	NA	NA	NA	NA	NA	NA	NA	NA	47.6722	1	65.9667	4.25121	-18.2944	-2.08787	347.686	-16.0485	NA	NA	NA	NA	NA	NA	NA	NA
CHST6	promoter	1	FALSE	TRUE	43.0352	4.40338	60.5616	17.9106	-17.5265	-2.02413	303.863	-14.9149	NA	NA	NA	NA	NA	NA	NA	NA	NA	NA	NA	NA	NA	NA	NA	NA	NA	NA	NA	NA	NA	NA	NA	NA
CHTF8	Exon	1	FALSE	FALSE	NA	NA	NA	NA	NA	NA	NA	NA	NA	NA	NA	NA	NA	NA	NA	NA	69.6958	532.851	83.6935	461.669	-13.9977	0.206874	202.857	-9.87544	NA	NA	NA	NA	NA	NA	NA	NA
CIB2	promoter	1	FALSE	FALSE	23.6235	23.889	34.6483	17.9194	-11.0249	0.414818	117.296	-7.39497	NA	NA	NA	NA	NA	NA	NA	NA	NA	NA	NA	NA	NA	NA	NA	NA	NA	NA	NA	NA	NA	NA	NA	NA
CIB4	Exon	1	FALSE	TRUE	NA	NA	NA	NA	NA	NA	NA	NA	NA	NA	NA	NA	NA	NA	NA	NA	66.1748	3.23951	54.2739	11.5638	11.9008	-1.83577	139.037	-9.35633	NA	NA	NA	NA	NA	NA	NA	NA
CLEC14A	GeneBody,Exon	2	FALSE	FALSE	NA	NA	NA	NA	NA	NA	NA	NA	18.3074	5.05063	4.27137	7.86387	14.0361	-0.638775	201.789	-19.264	18.3074	5.05063	4.27137	7.86387	14.0361	-0.638775	190.589	-9.62621	NA	NA	NA	NA	NA	NA	NA	NA
CLMN	promoter,GeneBody,Exon,Intron	4	TRUE	FALSE	21.6637	7722.49	24.7288	960.724	-3.06513	3.00687	17.6184	-8.27925	81.8614	7722.49	83.485	960.724	-1.62357	3.00687	11.6149	-7.70466	82.3824	7722.49	85.1193	960.724	-2.73687	3.00687	18.3432	-8.25925	81.7984	7722.49	83.2873	960.724	-1.48884	3.00687	10.7558	-7.8633
CMBL	promoter	1	FALSE	FALSE	55.4159	142.849	39.5876	83.5519	15.8284	0.773749	257.78	-12.1759	NA	NA	NA	NA	NA	NA	NA	NA	NA	NA	NA	NA	NA	NA	NA	NA	NA	NA	NA	NA	NA	NA	NA	NA
CMTM3	promoter	1	TRUE	FALSE	37.7463	1271.07	21.7332	1363.06	16.0131	-0.1008	263.035	-12.2329	NA	NA	NA	NA	NA	NA	NA	NA	NA	NA	NA	NA	NA	NA	NA	NA	NA	NA	NA	NA	NA	NA	NA	NA
CMTR1	promoter	1	FALSE	FALSE	51.1124	491.999	30.4885	467.286	20.6239	0.0743508	433.872	-18.0646	NA	NA	NA	NA	NA	NA	NA	NA	NA	NA	NA	NA	NA	NA	NA	NA	NA	NA	NA	NA	NA	NA	NA	NA
CNIH3	promoter,Exon,Intron	3	FALSE	FALSE	88.7786	1.38796	91.2912	10.0933	-2.51262	-2.86237	13.1468	-7.1588	NA	NA	NA	NA	NA	NA	NA	NA	84.1407	1.38796	86.7752	10.0933	-2.63445	-2.86237	16.0735	-7.25811	74.4732	1.38796	76.47	10.0933	-1.99677	-2.86237	10.6855	-6.98383
CNOT6	Exon	1	FALSE	FALSE	NA	NA	NA	NA	NA	NA	NA	NA	NA	NA	NA	NA	NA	NA	NA	NA	53.1636	608.856	34.3266	503.454	18.837	0.27424	345.876	-14.4485	NA	NA	NA	NA	NA	NA	NA	NA
CNTFR	Exon	1	FALSE	TRUE	NA	NA	NA	NA	NA	NA	NA	NA	NA	NA	NA	NA	NA	NA	NA	NA	68.4809	40.6888	86.0048	19.6909	-17.5238	1.0471	316.887	-14.2668	NA	NA	NA	NA	NA	NA	NA	NA
CNTNAP5	promoter	1	FALSE	FALSE	14.6962	1.84408	10.8361	12.381	3.86008	-2.74716	23.718	-7.47958	NA	NA	NA	NA	NA	NA	NA	NA	NA	NA	NA	NA	NA	NA	NA	NA	NA	NA	NA	NA	NA	NA	NA	NA
COL16A1	promoter	1	FALSE	TRUE	43.0902	1.82369	31.9473	4.83832	11.143	-1.40764	130.583	-8.7225	NA	NA	NA	NA	NA	NA	NA	NA	NA	NA	NA	NA	NA	NA	NA	NA	NA	NA	NA	NA	NA	NA	NA	NA
COL25A1	Exon	1	FALSE	FALSE	NA	NA	NA	NA	NA	NA	NA	NA	NA	NA	NA	NA	NA	NA	NA	NA	36.7109	2.83786	41.0289	18.1151	-4.31797	-2.67432	27.5794	-7.12874	NA	NA	NA	NA	NA	NA	NA	NA
COL4A1	promoter,GeneBody,Exon,Intron	4	TRUE	FALSE	10.1504	5.86764	8.48021	62.3057	1.67018	-3.40851	14.693	-8.94585	83.9357	5.86764	84.199	62.3057	-0.263267	-3.40851	11.1576	-8.25949	88.8499	5.86764	88.4613	62.3057	0.388596	-3.40851	11.167	-8.72127	83.5483	5.86764	83.8746	62.3057	-0.326321	-3.40851	11.233	-8.64478
COL6A5	promoter,GeneBody,Exon,Intron	4	FALSE	FALSE	67.1484	1.42204	67.7349	11.8499	-0.586531	-3.05884	9.10567	-7.62239	84.3491	1.42204	85.4444	11.8499	-1.09528	-3.05884	9.81279	-7.18398	84.1247	1.42204	85.044	11.8499	-0.919363	-3.05884	10.2828	-7.63556	84.3984	1.42204	85.5128	11.8499	-1.11433	-3.05884	9.64394	-7.48303
COMMD2	GeneBody	1	FALSE	FALSE	NA	NA	NA	NA	NA	NA	NA	NA	67.246	98.7068	59.9465	87.0359	7.29954	0.181539	55.675	-7.21536	NA	NA	NA	NA	NA	NA	NA	NA	NA	NA	NA	NA	NA	NA	NA	NA
COMMD3	Exon	1	FALSE	FALSE	NA	NA	NA	NA	NA	NA	NA	NA	NA	NA	NA	NA	NA	NA	NA	NA	56.1979	335.221	42.1555	304.756	14.0423	0.13746	190.481	-9.39565	NA	NA	NA	NA	NA	NA	NA	NA
COPRS	Exon	1	FALSE	FALSE	NA	NA	NA	NA	NA	NA	NA	NA	NA	NA	NA	NA	NA	NA	NA	NA	59.7384	44.1459	47.7016	47.0856	12.0367	-0.0930072	139.107	-7.73498	NA	NA	NA	NA	NA	NA	NA	NA
COPZ2	GeneBody,Intron	2	FALSE	FALSE	NA	NA	NA	NA	NA	NA	NA	NA	62.174	48.9203	50.265	55.6918	11.909	-0.187029	145.622	-14.4852	NA	NA	NA	NA	NA	NA	NA	NA	58.4874	48.9203	46.1638	55.6918	12.3236	-0.187029	159.849	-13.4487
COX14	Exon	1	FALSE	FALSE	NA	NA	NA	NA	NA	NA	NA	NA	NA	NA	NA	NA	NA	NA	NA	NA	34.271	61.4685	46.4049	55.4614	-12.1339	0.148366	153.221	-8.2376	NA	NA	NA	NA	NA	NA	NA	NA
COX8B	Exon	1	FALSE	TRUE	NA	NA	NA	NA	NA	NA	NA	NA	NA	NA	NA	NA	NA	NA	NA	NA	58.3444	1	72.2121	4.72197	-13.8677	-2.23939	203.8	-11.727	NA	NA	NA	NA	NA	NA	NA	NA
CPXM2	promoter	1	FALSE	FALSE	46.8205	3.71569	66.474	5.18567	-19.6535	-0.4809	378.408	-16.1543	NA	NA	NA	NA	NA	NA	NA	NA	NA	NA	NA	NA	NA	NA	NA	NA	NA	NA	NA	NA	NA	NA	NA	NA
CRABP1	promoter,Intron	2	FALSE	TRUE	40.1349	2.24573	29.3206	7.46761	10.8143	-1.73346	124.213	-9.00242	NA	NA	NA	NA	NA	NA	NA	NA	NA	NA	NA	NA	NA	NA	NA	NA	55.0872	2.24573	48.7162	7.46761	6.371	-1.73346	47.5657	-7.50516
CREB3L3	promoter,GeneBody,Exon,Intron	4	FALSE	FALSE	53.279	11.7829	52.5527	102.706	0.726264	-3.12376	10.2208	-7.89979	80.1245	11.7829	83.2535	102.706	-3.12906	-3.12376	18.1547	-7.88233	75.7118	11.7829	80.0685	102.706	-4.3567	-3.12376	30.4771	-8.37645	82.304	11.7829	84.4481	102.706	-2.14419	-3.12376	12.7369	-7.79156
CREM	Exon	1	TRUE	FALSE	NA	NA	NA	NA	NA	NA	NA	NA	NA	NA	NA	NA	NA	NA	NA	NA	45.91	2231	55.4122	1069.21	-9.5022	1.06114	96.2368	-7.02989	NA	NA	NA	NA	NA	NA	NA	NA
CRP	promoter,Intron	2	FALSE	TRUE	71.5342	1.63991	82.2889	7.09911	-10.7547	-2.11402	115.488	-8.78221	NA	NA	NA	NA	NA	NA	NA	NA	NA	NA	NA	NA	NA	NA	NA	NA	75.5	1.63991	90.6667	7.09911	-15.1667	-2.11402	224.687	-18.8978
CS	promoter	1	FALSE	FALSE	48.9404	2465.18	37.2978	3491.15	11.6426	-0.502007	140.56	-8.17588	NA	NA	NA	NA	NA	NA	NA	NA	NA	NA	NA	NA	NA	NA	NA	NA	NA	NA	NA	NA	NA	NA	NA	NA
CSF1	promoter,GeneBody,Exon,Intron	4	TRUE	FALSE	41.6514	33655.8	44.9587	3402.1	-3.30731	3.30636	20.9922	-9.312	67.6506	33655.8	65.6965	3402.1	1.9541	3.30636	15.859	-8.59695	62.0174	33655.8	56.894	3402.1	5.12334	3.30636	35.2234	-9.46565	71.3412	33655.8	71.6242	3402.1	-0.283042	3.30636	11.3132	-8.68352
CSF3	promoter,GeneBody,Exon,Intron	4	FALSE	FALSE	70.2878	48.1455	70.4527	5.69257	-0.164874	3.08025	9.89715	-8.0968	83.5614	48.1455	86.2904	5.69257	-2.72898	3.08025	16.5343	-8.36504	86.7052	48.1455	88.9316	5.69257	-2.22643	3.08025	16.0192	-8.38187	73.8475	48.1455	79.4641	5.69257	-5.61665	3.08025	37.908	-10.1633
CSK	Exon	1	FALSE	FALSE	NA	NA	NA	NA	NA	NA	NA	NA	NA	NA	NA	NA	NA	NA	NA	NA	75.5883	1104.48	61.502	1099.67	14.0862	0.00629666	191.658	-9.43318	NA	NA	NA	NA	NA	NA	NA	NA
CSMD2	promoter,Exon,Intron	3	FALSE	FALSE	3.62726	1.21787	2.43359	8.56251	1.19367	-2.81367	9.50951	-7.05678	NA	NA	NA	NA	NA	NA	NA	NA	80.6735	1.21787	81.3392	8.56251	-0.665643	-2.81367	8.35223	-6.93333	79.9852	1.21787	82.5003	8.56251	-2.51509	-2.81367	12.4227	-6.94552
CSN3	GeneBody	1	TRUE	FALSE	NA	NA	NA	NA	NA	NA	NA	NA	72.0251	132088	77.887	39828.1	-5.86193	1.72964	35.7754	-7.19006	NA	NA	NA	NA	NA	NA	NA	NA	NA	NA	NA	NA	NA	NA	NA	NA
CSNK2A2	promoter	1	FALSE	FALSE	36.6819	685.024	48.8694	557.281	-12.1876	0.297748	143.709	-8.24524	NA	NA	NA	NA	NA	NA	NA	NA	NA	NA	NA	NA	NA	NA	NA	NA	NA	NA	NA	NA	NA	NA	NA	NA
CST6	GeneBody,Exon,Intron	3	FALSE	FALSE	NA	NA	NA	NA	NA	NA	NA	NA	34.3789	48.3057	43.0752	16.2722	-8.69636	1.56978	75.5957	-10.2387	27.6052	48.3057	35.9889	16.2722	-8.38369	1.56978	77.0983	-7.08668	48.9471	48.3057	56.8052	16.2722	-7.85808	1.56978	59.4852	-8.24318
CTSV	promoter,Exon	2	FALSE	FALSE	46.4077	88.6098	58.0243	54.8064	-11.6166	0.693124	130.796	-8.06829	NA	NA	NA	NA	NA	NA	NA	NA	62.1869	88.6098	78.1173	54.8064	-15.9303	0.693124	262.14	-12.112	NA	NA	NA	NA	NA	NA	NA	NA
CTXN1	promoter	1	FALSE	FALSE	67.1433	4.17916	84.2189	6.55386	-17.0755	-0.649133	284.949	-12.9936	NA	NA	NA	NA	NA	NA	NA	NA	NA	NA	NA	NA	NA	NA	NA	NA	NA	NA	NA	NA	NA	NA	NA	NA
CWF19L2	Exon	1	FALSE	FALSE	NA	NA	NA	NA	NA	NA	NA	NA	NA	NA	NA	NA	NA	NA	NA	NA	82.2542	141.583	69.6379	119.881	12.6163	0.240044	153.21	-8.19997	NA	NA	NA	NA	NA	NA	NA	NA
CXCL12	promoter,GeneBody,Exon,Intron	4	TRUE	FALSE	24.6864	120.082	25.3752	16.9863	-0.688829	2.82158	8.56893	-7.35119	71.7296	120.082	72.5729	16.9863	-0.843391	2.82158	8.83056	-6.96983	52.4235	120.082	54.2699	16.9863	-1.84644	2.82158	12.7246	-7.53787	73.1464	120.082	73.7056	16.9863	-0.559191	2.82158	8.34372	-7.14056
CXCL17	Exon	1	FALSE	FALSE	NA	NA	NA	NA	NA	NA	NA	NA	NA	NA	NA	NA	NA	NA	NA	NA	77.1801	1.65361	69.3089	6.41635	7.87122	-1.95614	61.7564	-6.99105	NA	NA	NA	NA	NA	NA	NA	NA
CXCL2	promoter,GeneBody,Exon,Intron	4	FALSE	TRUE	56.056	2185.51	43.199	1071.02	12.8569	1.02899	171.817	-9.43673	34.4268	2185.51	22.6832	1071.02	11.7436	1.02899	142.85	-14.4479	28.9532	2185.51	15.59	1071.02	13.3632	1.02899	173.362	-9.27129	45.3641	2185.51	37.5908	1071.02	7.77326	1.02899	66.6627	-7.57219
CXCL8	GeneBody,Exon,Intron	3	TRUE	FALSE	NA	NA	NA	NA	NA	NA	NA	NA	72.0956	31234.1	76.4219	6118.15	-4.32624	2.35196	23.2412	-7.26711	87.0556	31234.1	92.1644	6118.15	-5.1088	2.35196	34.5012	-7.15736	63.4117	31234.1	68.3093	6118.15	-4.8976	2.35196	26.7672	-7.47581
CXXC5	promoter	1	FALSE	FALSE	58.0707	117.927	70.689	161.541	-12.6182	-0.454012	154.234	-8.48408	NA	NA	NA	NA	NA	NA	NA	NA	NA	NA	NA	NA	NA	NA	NA	NA	NA	NA	NA	NA	NA	NA	NA	NA
CYB5R1	promoter	1	FALSE	FALSE	68.3325	193.584	57.9724	212.122	10.3601	-0.13194	111.63	-7.03097	NA	NA	NA	NA	NA	NA	NA	NA	NA	NA	NA	NA	NA	NA	NA	NA	NA	NA	NA	NA	NA	NA	NA	NA
CYLC1	promoter,GeneBody,Exon,Intron	4	FALSE	FALSE	77.9845	1.21787	78.5848	9.93996	-0.600252	-3.02888	8.93789	-7.53366	71.7136	1.21787	73.0192	9.93996	-1.30558	-3.02888	10.0731	-7.11851	72.6418	1.21787	76.2252	9.93996	-3.58339	-3.02888	23.3916	-7.90781	71.6464	1.21787	72.8047	9.93996	-1.15824	-3.02888	9.53679	-7.39275
CYLC2	promoter,GeneBody,Exon,Intron	4	FALSE	FALSE	73.8167	2.63369	72.1852	22.6971	1.63148	-3.10735	12.6265	-7.97553	70.7972	2.63369	74.6917	22.6971	-3.89446	-3.10735	23.189	-8.19662	73.2976	2.63369	81.6867	22.6971	-8.38913	-3.10735	83.7287	-9.94996	70.3387	2.63369	73.4683	22.6971	-3.12953	-3.10735	17.2044	-7.97329
CYP27B1	Exon	1	FALSE	FALSE	NA	NA	NA	NA	NA	NA	NA	NA	NA	NA	NA	NA	NA	NA	NA	NA	28.178	344.541	30.3194	55.2855	-2.14146	2.6397	13.0253	-7.08141	NA	NA	NA	NA	NA	NA	NA	NA
CYP3A4	promoter,GeneBody,Exon,Intron	4	FALSE	FALSE	77.9158	4425.48	75.1596	501.858	2.75616	3.14048	19.0478	-8.4538	83.7704	4425.48	85.7555	501.858	-1.98511	3.14048	13.6455	-8.24409	66.5511	4425.48	69.5383	501.858	-2.98719	3.14048	20.7375	-8.73562	85.186	4425.48	87.0081	501.858	-1.82203	3.14048	12.483	-8.38303
DAB2	Exon	1	TRUE	FALSE	NA	NA	NA	NA	NA	NA	NA	NA	NA	NA	NA	NA	NA	NA	NA	NA	66.8605	463.324	55.8149	339.951	11.0456	0.446696	116.976	-7.0853	NA	NA	NA	NA	NA	NA	NA	NA
DCXR_1	Intron	1	FALSE	FALSE	NA	NA	NA	NA	NA	NA	NA	NA	NA	NA	NA	NA	NA	NA	NA	NA	NA	NA	NA	NA	NA	NA	NA	NA	74.7691	113.182	85.0741	68.1004	-10.3049	0.732914	100.344	-9.93167
DDAH1	promoter,GeneBody,Exon,Intron	4	TRUE	FALSE	36.7696	964.33	35.5409	114.135	1.22862	3.07879	11.9422	-8.09991	78.5517	964.33	79.459	114.135	-0.907378	3.07879	10.4759	-7.75267	41.6643	964.33	39.3272	114.135	2.33711	3.07879	14.3027	-8.19074	81.542	964.33	83.002	114.135	-1.45999	3.07879	11.1349	-8.08938
DEGS1	promoter	1	TRUE	FALSE	41.3617	1195.28	30.0934	1258.97	11.2683	-0.074893	131.641	-7.7084	NA	NA	NA	NA	NA	NA	NA	NA	NA	NA	NA	NA	NA	NA	NA	NA	NA	NA	NA	NA	NA	NA	NA	NA
DHDH	Exon	1	FALSE	FALSE	NA	NA	NA	NA	NA	NA	NA	NA	NA	NA	NA	NA	NA	NA	NA	NA	54.0364	3.30099	64.7897	4.68583	-10.7533	-0.505403	121.095	-7.19068	NA	NA	NA	NA	NA	NA	NA	NA
DIO2	promoter	1	TRUE	FALSE	65.5022	873.604	71.3882	177.792	-5.88605	2.29679	37.8522	-7.25639	NA	NA	NA	NA	NA	NA	NA	NA	NA	NA	NA	NA	NA	NA	NA	NA	NA	NA	NA	NA	NA	NA	NA	NA
DKK4	promoter,GeneBody,Exon,Intron	4	TRUE	FALSE	48.9102	211.372	41.3355	13.2344	7.57471	3.99743	77.0342	-13.011	72.3694	211.372	71.6885	13.2344	0.680934	3.99743	17.2464	-10.9156	80.4387	211.372	82.9096	13.2344	-2.47086	3.99743	23.9058	-11.7223	67.4318	211.372	65.2887	13.2344	2.14311	3.99743	22.4996	-11.5095
DKKL1	promoter	1	FALSE	TRUE	34.3121	4.41072	23.918	11.0022	10.3941	-1.31871	113.916	-8.01475	NA	NA	NA	NA	NA	NA	NA	NA	NA	NA	NA	NA	NA	NA	NA	NA	NA	NA	NA	NA	NA	NA	NA	NA
DMAC1	GeneBody,Intron	2	FALSE	FALSE	NA	NA	NA	NA	NA	NA	NA	NA	44.6058	104.786	36.5041	90.3307	8.10174	0.214163	68.3005	-8.22603	NA	NA	NA	NA	NA	NA	NA	NA	59.3803	104.786	43.2	90.3307	16.1803	0.214163	272.299	-20.7687
DMBT1	promoter	1	TRUE	TRUE	32.9589	373.87	22.1555	1332.9	10.8034	-1.83396	124.317	-9.18138	NA	NA	NA	NA	NA	NA	NA	NA	NA	NA	NA	NA	NA	NA	NA	NA	NA	NA	NA	NA	NA	NA	NA	NA
DMC1	promoter,GeneBody,Exon,Intron	4	FALSE	FALSE	48.5374	1.21787	50.0247	11.4395	-1.4873	-3.23159	11.6681	-8.16078	82.6975	1.21787	84.2203	11.4395	-1.52272	-3.23159	11.8595	-7.75563	55.5738	1.21787	60.9484	11.4395	-5.37457	-3.23159	41.546	-9.01155	87.5865	1.21787	88.2599	11.4395	-0.673427	-3.23159	10.204	-8.0305
DMRTA1	Intron	1	FALSE	FALSE	NA	NA	NA	NA	NA	NA	NA	NA	NA	NA	NA	NA	NA	NA	NA	NA	NA	NA	NA	NA	NA	NA	NA	NA	73.2417	5.33634	88.9778	5.61235	-15.7361	-0.0727544	237.69	-18.5445
DMWD	GeneBody	1	FALSE	FALSE	NA	NA	NA	NA	NA	NA	NA	NA	68.6841	46.06	62.0253	20.7039	6.65882	1.15361	47.963	-7.05173	NA	NA	NA	NA	NA	NA	NA	NA	NA	NA	NA	NA	NA	NA	NA	NA
DMXL2	Exon	1	TRUE	TRUE	NA	NA	NA	NA	NA	NA	NA	NA	NA	NA	NA	NA	NA	NA	NA	NA	69.5388	5866.72	59.4532	1486.87	10.0856	1.98027	101.092	-8.25229	NA	NA	NA	NA	NA	NA	NA	NA
DNAH8	promoter	1	FALSE	TRUE	79.5377	2.19795	67.4349	5.76001	12.1028	-1.38991	153.241	-9.49498	NA	NA	NA	NA	NA	NA	NA	NA	NA	NA	NA	NA	NA	NA	NA	NA	NA	NA	NA	NA	NA	NA	NA	NA
DNAJC14	promoter	1	FALSE	FALSE	55.0944	335.29	39.0597	321.141	16.0347	0.0622025	263.752	-12.2265	NA	NA	NA	NA	NA	NA	NA	NA	NA	NA	NA	NA	NA	NA	NA	NA	NA	NA	NA	NA	NA	NA	NA	NA
DNAJC15	promoter	1	FALSE	FALSE	46.9494	40.8588	34.1057	39.181	12.8437	0.0604893	170.29	-9.01926	NA	NA	NA	NA	NA	NA	NA	NA	NA	NA	NA	NA	NA	NA	NA	NA	NA	NA	NA	NA	NA	NA	NA	NA
DOK4	Intron	1	FALSE	FALSE	NA	NA	NA	NA	NA	NA	NA	NA	NA	NA	NA	NA	NA	NA	NA	NA	NA	NA	NA	NA	NA	NA	NA	NA	65.9635	6.86077	74.8922	5.16142	-8.92872	0.410603	74.3473	-7.94119
DOK7	promoter	1	FALSE	TRUE	45.8111	1.60582	67	7.09206	-21.1889	-2.14289	444.631	-19.8373	NA	NA	NA	NA	NA	NA	NA	NA	NA	NA	NA	NA	NA	NA	NA	NA	NA	NA	NA	NA	NA	NA	NA	NA
DOT1L	promoter	1	FALSE	FALSE	32.5142	1604.39	21.7818	1379.13	10.7323	0.218262	119.711	-7.28929	NA	NA	NA	NA	NA	NA	NA	NA	NA	NA	NA	NA	NA	NA	NA	NA	NA	NA	NA	NA	NA	NA	NA	NA
DPF1	Exon	1	FALSE	FALSE	NA	NA	NA	NA	NA	NA	NA	NA	NA	NA	NA	NA	NA	NA	NA	NA	52.2411	3.1239	40.8731	3.41901	11.368	-0.130231	123.783	-7.24202	NA	NA	NA	NA	NA	NA	NA	NA
DPP10	Exon	1	FALSE	FALSE	NA	NA	NA	NA	NA	NA	NA	NA	NA	NA	NA	NA	NA	NA	NA	NA	68.6265	32.4244	78.112	10.5359	-9.48559	1.62177	97.4958	-7.8506	NA	NA	NA	NA	NA	NA	NA	NA
DSCC1	Exon	1	FALSE	FALSE	NA	NA	NA	NA	NA	NA	NA	NA	NA	NA	NA	NA	NA	NA	NA	NA	50.1241	24.9333	64.5948	13.8069	-14.4707	0.852679	217.326	-10.791	NA	NA	NA	NA	NA	NA	NA	NA
DSPP	Intron	1	FALSE	FALSE	NA	NA	NA	NA	NA	NA	NA	NA	NA	NA	NA	NA	NA	NA	NA	NA	NA	NA	NA	NA	NA	NA	NA	NA	85.9591	5.24779	79.1736	24.3421	6.78547	-2.21367	55.1238	-8.92977
DUSP2	Intron	1	TRUE	FALSE	NA	NA	NA	NA	NA	NA	NA	NA	NA	NA	NA	NA	NA	NA	NA	NA	NA	NA	NA	NA	NA	NA	NA	NA	46.5834	3480.85	54.3315	1898.15	-7.74804	0.874842	56.0601	-7.09175
DUSP23	GeneBody	1	FALSE	FALSE	NA	NA	NA	NA	NA	NA	NA	NA	39.1973	38.3283	31.3668	27.4068	7.83051	0.483874	64.1195	-7.93965	NA	NA	NA	NA	NA	NA	NA	NA	NA	NA	NA	NA	NA	NA	NA	NA
DUSP27	GeneBody,Intron	2	FALSE	FALSE	NA	NA	NA	NA	NA	NA	NA	NA	80.6876	3.19173	86.8539	15.7345	-6.1663	-2.30152	41.0824	-7.83251	NA	NA	NA	NA	NA	NA	NA	NA	78.9302	3.19173	85.6356	15.7345	-6.70536	-2.30152	45.8247	-7.80805
DYRK3	Exon	1	FALSE	FALSE	NA	NA	NA	NA	NA	NA	NA	NA	NA	NA	NA	NA	NA	NA	NA	NA	66.5227	47.0942	54.5765	39.8444	11.9462	0.241174	137.076	-7.67772	NA	NA	NA	NA	NA	NA	NA	NA
DYSF	promoter	1	FALSE	FALSE	80.8002	280.217	67.0089	217.863	13.7913	0.363124	196.086	-9.92117	NA	NA	NA	NA	NA	NA	NA	NA	NA	NA	NA	NA	NA	NA	NA	NA	NA	NA	NA	NA	NA	NA	NA	NA
E2F5	Exon	1	FALSE	FALSE	NA	NA	NA	NA	NA	NA	NA	NA	NA	NA	NA	NA	NA	NA	NA	NA	53.7834	183.527	34.6913	115.64	19.0921	0.666351	355.855	-14.9	NA	NA	NA	NA	NA	NA	NA	NA
EBPL	promoter,Exon	2	FALSE	TRUE	54.9538	32.7666	43.6619	15.9275	11.2919	1.0407	133.407	-8.15081	NA	NA	NA	NA	NA	NA	NA	NA	42.3499	32.7666	28.6634	15.9275	13.6865	1.0407	181.979	-9.5586	NA	NA	NA	NA	NA	NA	NA	NA
ECHDC1	promoter	1	TRUE	FALSE	14.4324	1866.44	22.8946	514.611	-8.46222	1.85873	71.8808	-7.59318	NA	NA	NA	NA	NA	NA	NA	NA	NA	NA	NA	NA	NA	NA	NA	NA	NA	NA	NA	NA	NA	NA	NA	NA
EDF1	promoter	1	FALSE	FALSE	40.661	415.257	52.6574	335.782	-11.9964	0.306479	139.17	-8.09263	NA	NA	NA	NA	NA	NA	NA	NA	NA	NA	NA	NA	NA	NA	NA	NA	NA	NA	NA	NA	NA	NA	NA	NA
EDN1	promoter,Intron	2	FALSE	FALSE	30.048	396.151	33.6063	68.8845	-3.55833	2.5238	17.9477	-7.02396	NA	NA	NA	NA	NA	NA	NA	NA	NA	NA	NA	NA	NA	NA	NA	NA	78.8318	396.151	84.1648	68.8845	-5.33297	2.5238	31.801	-8.23939
EFNB3	GeneBody,Exon	2	FALSE	TRUE	NA	NA	NA	NA	NA	NA	NA	NA	61.1099	2.58591	73.9079	7.95335	-12.798	-1.62089	162.182	-16.3564	50.7651	2.58591	67.5331	7.95335	-16.768	-1.62089	291.758	-13.5625	NA	NA	NA	NA	NA	NA	NA	NA
EFR3B	promoter	1	FALSE	FALSE	59.426	69.5716	47.6622	95.487	11.7639	-0.456807	143.413	-8.24963	NA	NA	NA	NA	NA	NA	NA	NA	NA	NA	NA	NA	NA	NA	NA	NA	NA	NA	NA	NA	NA	NA	NA	NA
EGFLAM	promoter,GeneBody,Exon,Intron	4	FALSE	FALSE	5.50644	35.1742	5.40664	3.36083	0.0997986	3.38763	12.0169	-9.09461	77.7718	35.1742	79.1005	3.36083	-1.32864	3.38763	13.3252	-8.86141	74.292	35.1742	73.9444	3.36083	0.347624	3.38763	11.9663	-9.11306	78.0076	35.1742	79.4453	3.36083	-1.43772	3.38763	13.1169	-9.14373
EHBP1	promoter	1	TRUE	FALSE	69.5737	237.113	79.9732	124.839	-10.3996	0.92551	104.907	-7.38707	NA	NA	NA	NA	NA	NA	NA	NA	NA	NA	NA	NA	NA	NA	NA	NA	NA	NA	NA	NA	NA	NA	NA	NA
EID3	promoter	1	FALSE	FALSE	67.1572	110.927	56.5795	76.8459	10.5777	0.529573	116.624	-7.26213	NA	NA	NA	NA	NA	NA	NA	NA	NA	NA	NA	NA	NA	NA	NA	NA	NA	NA	NA	NA	NA	NA	NA	NA
EIF3J	Exon	1	FALSE	FALSE	NA	NA	NA	NA	NA	NA	NA	NA	NA	NA	NA	NA	NA	NA	NA	NA	49.9266	635.221	38.7226	509.949	11.204	0.316905	120.307	-7.15167	NA	NA	NA	NA	NA	NA	NA	NA
EIF3M	Exon	1	FALSE	FALSE	NA	NA	NA	NA	NA	NA	NA	NA	NA	NA	NA	NA	NA	NA	NA	NA	62.188	1086.38	43.0203	875.137	19.1677	0.311941	358.314	-14.8578	NA	NA	NA	NA	NA	NA	NA	NA
ELF5	Exon	1	TRUE	FALSE	NA	NA	NA	NA	NA	NA	NA	NA	NA	NA	NA	NA	NA	NA	NA	NA	88.7396	13405.3	91.8798	2290.94	-3.14014	2.54879	18.2997	-7.0512	NA	NA	NA	NA	NA	NA	NA	NA
ELK4	Exon	1	FALSE	FALSE	NA	NA	NA	NA	NA	NA	NA	NA	NA	NA	NA	NA	NA	NA	NA	NA	62.3554	884.87	45.3464	720.829	17.009	0.295809	281.253	-12.3577	NA	NA	NA	NA	NA	NA	NA	NA
ENOSF1	Exon	1	FALSE	TRUE	NA	NA	NA	NA	NA	NA	NA	NA	NA	NA	NA	NA	NA	NA	NA	NA	77.2064	71.3437	65.8157	21.2712	11.3907	1.74589	127.582	-8.69451	NA	NA	NA	NA	NA	NA	NA	NA
ENPP6	promoter,GeneBody,Exon,Intron	4	FALSE	FALSE	93.2144	3.04203	92.3573	32.9747	0.857008	-3.43825	12.504	-8.92438	87.9041	3.04203	89.2758	32.9747	-1.37172	-3.43825	12.8196	-8.39583	91.3577	3.04203	90.533	32.9747	0.824709	-3.43825	11.6841	-8.84354	87.6324	3.04203	89.1791	32.9747	-1.54669	-3.43825	12.9406	-8.75323
EPC2	Exon	1	FALSE	FALSE	NA	NA	NA	NA	NA	NA	NA	NA	NA	NA	NA	NA	NA	NA	NA	NA	84.4063	422.685	67.5858	468.697	16.8206	-0.149072	274.841	-12.1584	NA	NA	NA	NA	NA	NA	NA	NA
EPCAM	promoter	1	FALSE	FALSE	29.7125	142.407	19.5445	101.173	10.168	0.493204	107.915	-6.95222	NA	NA	NA	NA	NA	NA	NA	NA	NA	NA	NA	NA	NA	NA	NA	NA	NA	NA	NA	NA	NA	NA	NA	NA
EPHB2	promoter	1	FALSE	FALSE	24.3633	3.72972	36.4916	7.09206	-12.1283	-0.927137	142.902	-8.2898	NA	NA	NA	NA	NA	NA	NA	NA	NA	NA	NA	NA	NA	NA	NA	NA	NA	NA	NA	NA	NA	NA	NA	NA
ERAP2	promoter	1	FALSE	FALSE	70.6282	842.702	59.1387	587.524	11.4895	0.520375	137.11	-7.95517	NA	NA	NA	NA	NA	NA	NA	NA	NA	NA	NA	NA	NA	NA	NA	NA	NA	NA	NA	NA	NA	NA	NA	NA
ERH	Exon	1	FALSE	FALSE	NA	NA	NA	NA	NA	NA	NA	NA	NA	NA	NA	NA	NA	NA	NA	NA	72.2488	754.914	58.1244	545.027	14.1244	0.469985	193.001	-9.54997	NA	NA	NA	NA	NA	NA	NA	NA
ESR1	promoter,GeneBody,Exon,Intron	4	TRUE	FALSE	94.5174	1772.32	96.7701	152.752	-2.25274	3.53638	17.1657	-9.87813	83.9097	1772.32	85.5019	152.752	-1.59219	3.53638	15.0626	-9.45953	40.0837	1772.32	41.9043	152.752	-1.82067	3.53638	17.2623	-9.84118	85.7208	1772.32	87.2621	152.752	-1.5413	3.53638	14.4063	-9.71372
ETHE1	promoter	1	FALSE	FALSE	57.5336	231.52	44.6113	228.939	12.9224	0.0161727	172.339	-9.09368	NA	NA	NA	NA	NA	NA	NA	NA	NA	NA	NA	NA	NA	NA	NA	NA	NA	NA	NA	NA	NA	NA	NA	NA
ETNK2	Exon	1	TRUE	FALSE	NA	NA	NA	NA	NA	NA	NA	NA	NA	NA	NA	NA	NA	NA	NA	NA	64.5974	126.365	71.954	22.6781	-7.35656	2.47822	64.2377	-8.47174	NA	NA	NA	NA	NA	NA	NA	NA
EVI2A	Exon	1	FALSE	FALSE	NA	NA	NA	NA	NA	NA	NA	NA	NA	NA	NA	NA	NA	NA	NA	NA	47.2448	515.798	58.3611	543.422	-11.1163	-0.0752683	129.019	-7.40389	NA	NA	NA	NA	NA	NA	NA	NA
F9	promoter,GeneBody,Exon,Intron	4	FALSE	TRUE	84.7407	56.4067	39.129	5.70888	45.6117	3.30459	2110.55	-78.7762	83.0457	56.4067	77.899	5.70888	5.14671	3.30459	39.5247	-10.2623	82.9323	56.4067	79.0801	5.70888	3.85214	3.30459	24.4181	-9.14817	83.066	56.4067	75.3085	5.70888	7.75752	3.30459	76.5289	-12.3691
FABP4	promoter	1	TRUE	TRUE	79.7686	1946.39	90.4717	6271.25	-10.7031	-1.68795	112.838	-8.03334	NA	NA	NA	NA	NA	NA	NA	NA	NA	NA	NA	NA	NA	NA	NA	NA	NA	NA	NA	NA	NA	NA	NA	NA
FAM131A	promoter,Exon	2	FALSE	FALSE	66.2048	50.6319	50.7954	47.3099	15.4094	0.0979019	243.844	-11.54	NA	NA	NA	NA	NA	NA	NA	NA	86.6678	50.6319	75.6467	47.3099	11.0211	0.0979019	116.208	-6.98456	NA	NA	NA	NA	NA	NA	NA	NA
FAM136A	GeneBody,Exon	2	FALSE	FALSE	NA	NA	NA	NA	NA	NA	NA	NA	34.8354	139.204	43.4249	142.351	-8.58953	-0.0322491	71.0957	-8.47435	58.659	139.204	70.1132	142.351	-11.4542	-0.0322491	136.812	-7.66237	NA	NA	NA	NA	NA	NA	NA	NA
FAM160B2	promoter	1	FALSE	FALSE	51.0144	144.281	71.1261	102.425	-20.1118	0.494311	396.584	-17.1205	NA	NA	NA	NA	NA	NA	NA	NA	NA	NA	NA	NA	NA	NA	NA	NA	NA	NA	NA	NA	NA	NA	NA	NA
FAM161A	Exon	1	FALSE	FALSE	NA	NA	NA	NA	NA	NA	NA	NA	NA	NA	NA	NA	NA	NA	NA	NA	43.3217	24.2957	55.0502	34.0485	-11.7286	-0.486895	143.478	-7.90897	NA	NA	NA	NA	NA	NA	NA	NA
FAM177B	promoter	1	FALSE	FALSE	83.3806	2.49769	94.0882	3.94311	-10.7075	-0.658741	110.651	-7.05846	NA	NA	NA	NA	NA	NA	NA	NA	NA	NA	NA	NA	NA	NA	NA	NA	NA	NA	NA	NA	NA	NA	NA	NA
FAM181B	promoter	1	FALSE	FALSE	65.9336	10.7671	80.4761	8.22531	-14.5425	0.388483	205.763	-10.4439	NA	NA	NA	NA	NA	NA	NA	NA	NA	NA	NA	NA	NA	NA	NA	NA	NA	NA	NA	NA	NA	NA	NA	NA
FAM198A	promoter	1	FALSE	FALSE	48.3732	16.1102	36.0863	13.8083	12.2868	0.222445	156.133	-8.53551	NA	NA	NA	NA	NA	NA	NA	NA	NA	NA	NA	NA	NA	NA	NA	NA	NA	NA	NA	NA	NA	NA	NA	NA
FAM229B	promoter,GeneBody,Exon,Intron	4	FALSE	FALSE	14.3897	20.6845	16.39	2.9412	-2.00022	2.81407	11.5138	-7.4866	58.9499	20.6845	65.8712	2.9412	-6.92131	2.81407	54.0624	-10.956	35.1789	20.6845	40.523	2.9412	-5.34411	2.81407	39.527	-8.48078	67.043	20.6845	73.9495	2.9412	-6.9065	2.81407	51.639	-10.4023
FAM71B	promoter	1	FALSE	FALSE	90.9778	2.26612	85.7262	13.8748	5.25159	-2.61417	36.2725	-7.63264	NA	NA	NA	NA	NA	NA	NA	NA	NA	NA	NA	NA	NA	NA	NA	NA	NA	NA	NA	NA	NA	NA	NA	NA
FAM83B	promoter	1	FALSE	FALSE	27.2573	20.5788	39.2866	15.1474	-12.0292	0.442095	140.065	-8.2018	NA	NA	NA	NA	NA	NA	NA	NA	NA	NA	NA	NA	NA	NA	NA	NA	NA	NA	NA	NA	NA	NA	NA	NA
FASN	promoter,GeneBody,Exon,Intron	4	TRUE	FALSE	20.65	110858	20.2355	15620	0.414561	2.82725	8.75191	-7.32681	78.675	110858	80.3655	15620	-1.69051	2.82725	10.7425	-7.18923	88.1626	110858	90.5738	15620	-2.41119	2.82725	15.4356	-7.65614	66.7101	110858	67.8526	15620	-1.14247	2.82725	8.99688	-7.23716
FAT3	promoter,Exon,Intron	3	FALSE	FALSE	80.1166	5.5198	81.8527	41.0191	-1.7361	-2.89361	10.342	-7.17416	NA	NA	NA	NA	NA	NA	NA	NA	89.4279	5.5198	89.3628	41.0191	0.0650994	-2.89361	8.00413	-7.1455	78.5111	5.5198	79.8496	41.0191	-1.33849	-2.89361	9.0861	-6.99929
FBH1	promoter	1	FALSE	FALSE	100	582.138	50	620.29	50	-0.0915836	2520.56	-89.8562	NA	NA	NA	NA	NA	NA	NA	NA	NA	NA	NA	NA	NA	NA	NA	NA	NA	NA	NA	NA	NA	NA	NA	NA
FBP2	promoter,Exon	2	FALSE	FALSE	85.378	42.389	89.8233	6.84081	-4.44531	2.63145	25.2518	-7.57786	NA	NA	NA	NA	NA	NA	NA	NA	77.6429	42.389	79.1608	6.84081	-1.51792	2.63145	10.3966	-6.95984	NA	NA	NA	NA	NA	NA	NA	NA
FBXO11	Exon	1	TRUE	FALSE	NA	NA	NA	NA	NA	NA	NA	NA	NA	NA	NA	NA	NA	NA	NA	NA	56.6633	1138.6	44.1198	825.518	12.5436	0.463891	151.603	-8.21001	NA	NA	NA	NA	NA	NA	NA	NA
FBXO17	promoter	1	FALSE	FALSE	58.6756	6.29538	71.5924	4.84054	-12.9168	0.379126	161.783	-8.91567	NA	NA	NA	NA	NA	NA	NA	NA	NA	NA	NA	NA	NA	NA	NA	NA	NA	NA	NA	NA	NA	NA	NA	NA
FBXO28	promoter	1	FALSE	FALSE	57.5871	94.3194	41.1763	108.845	16.4108	-0.206653	276.112	-12.7166	NA	NA	NA	NA	NA	NA	NA	NA	NA	NA	NA	NA	NA	NA	NA	NA	NA	NA	NA	NA	NA	NA	NA	NA
FBXO4	GeneBody,Exon	2	FALSE	FALSE	NA	NA	NA	NA	NA	NA	NA	NA	62.4509	37.9637	55.1725	32.289	7.27843	0.233579	55.3894	-7.19625	71.1015	37.9637	46.9543	32.289	24.1472	0.233579	571.531	-21.7622	NA	NA	NA	NA	NA	NA	NA	NA
FBXO43	GeneBody	1	FALSE	FALSE	NA	NA	NA	NA	NA	NA	NA	NA	55.7203	2.02786	48.6865	5.02523	7.03379	-1.30923	53.2548	-7.86016	NA	NA	NA	NA	NA	NA	NA	NA	NA	NA	NA	NA	NA	NA	NA	NA
FBXW5	Intron	1	FALSE	FALSE	NA	NA	NA	NA	NA	NA	NA	NA	NA	NA	NA	NA	NA	NA	NA	NA	NA	NA	NA	NA	NA	NA	NA	NA	55.8969	586.497	64.2108	468.756	-8.31398	0.323288	64.0656	-7.20534
FDXACB1	Intron	1	FALSE	FALSE	NA	NA	NA	NA	NA	NA	NA	NA	NA	NA	NA	NA	NA	NA	NA	NA	NA	NA	NA	NA	NA	NA	NA	NA	53.6276	21.3066	39.232	19.1933	14.3956	0.1507	216.559	-17.1021
FGFR1OP2	Exon	1	FALSE	FALSE	NA	NA	NA	NA	NA	NA	NA	NA	NA	NA	NA	NA	NA	NA	NA	NA	50.2867	368.416	37.1616	302.043	13.1251	0.28658	166.092	-8.62602	NA	NA	NA	NA	NA	NA	NA	NA
FHL1	GeneBody,Exon,Intron	3	FALSE	TRUE	NA	NA	NA	NA	NA	NA	NA	NA	32.8535	122.101	74.621	8.88692	-41.7675	3.78025	1746.19	-152.476	34.9563	122.101	77.3684	8.88692	-42.4121	3.78025	1834.23	-71.1608	32.4096	122.101	74.1238	8.88692	-41.7142	3.78025	1728.3	-127.399
FKBP1A	Exon	1	FALSE	FALSE	NA	NA	NA	NA	NA	NA	NA	NA	NA	NA	NA	NA	NA	NA	NA	NA	49.2467	1588.75	36.2688	1129.05	12.9779	0.492787	162.509	-8.57359	NA	NA	NA	NA	NA	NA	NA	NA
FLT4	promoter	1	FALSE	FALSE	48.952	6.60914	60.1817	7.50947	-11.2297	-0.184247	121.554	-7.34771	NA	NA	NA	NA	NA	NA	NA	NA	NA	NA	NA	NA	NA	NA	NA	NA	NA	NA	NA	NA	NA	NA	NA	NA
FMO1	promoter,GeneBody,Exon,Intron	4	FALSE	FALSE	48.2069	1	40.8401	8.7754	7.36675	-3.13346	66.7472	-10.1635	87.7791	1	89.9632	8.7754	-2.18411	-3.13346	13.4916	-7.59362	94.2553	1	96.166	8.7754	-1.91069	-3.13346	14.0205	-7.93695	86.6032	1	88.8463	8.7754	-2.24304	-3.13346	13.1671	-7.83951
FMO2	promoter	1	FALSE	FALSE	64.0954	1.38796	70.0585	9.08572	-5.96311	-2.71064	40.1503	-7.57912	NA	NA	NA	NA	NA	NA	NA	NA	NA	NA	NA	NA	NA	NA	NA	NA	NA	NA	NA	NA	NA	NA	NA	NA
FN3K	Exon	1	FALSE	FALSE	NA	NA	NA	NA	NA	NA	NA	NA	NA	NA	NA	NA	NA	NA	NA	NA	64.4319	8.03099	47.9883	7.93704	16.4435	0.0169775	262.484	-11.7326	NA	NA	NA	NA	NA	NA	NA	NA
FN3KRP	Exon	1	FALSE	FALSE	NA	NA	NA	NA	NA	NA	NA	NA	NA	NA	NA	NA	NA	NA	NA	NA	74.989	89.9728	59.141	69.7854	15.848	0.366563	243.725	-11.1581	NA	NA	NA	NA	NA	NA	NA	NA
FNDC4	Intron	1	FALSE	FALSE	NA	NA	NA	NA	NA	NA	NA	NA	NA	NA	NA	NA	NA	NA	NA	NA	NA	NA	NA	NA	NA	NA	NA	NA	74.391	49.4918	84.5185	27.4981	-10.1274	0.847857	97.0255	-9.8228
FOXA3	Intron	1	FALSE	FALSE	NA	NA	NA	NA	NA	NA	NA	NA	NA	NA	NA	NA	NA	NA	NA	NA	NA	NA	NA	NA	NA	NA	NA	NA	63.5456	6.93627	72.3088	11.3571	-8.76319	-0.711356	71.7339	-7.64355
FOXR2	promoter,GeneBody,Exon	3	FALSE	FALSE	42.066	1	40.6488	10.7047	1.41716	-3.42017	13.8861	-8.94236	77.3245	1	73.9662	10.7047	3.35833	-3.42017	23.5876	-9.54796	77.3245	1	73.9662	10.7047	3.35833	-3.42017	20.9326	-9.1654	NA	NA	NA	NA	NA	NA	NA	NA
FOXRED2	promoter	1	TRUE	FALSE	36.7273	142.29	22.5592	211.023	14.1681	-0.568565	206.845	-10.5132	NA	NA	NA	NA	NA	NA	NA	NA	NA	NA	NA	NA	NA	NA	NA	NA	NA	NA	NA	NA	NA	NA	NA	NA
FRAS1	promoter,GeneBody,Exon,Intron	4	FALSE	FALSE	79.6185	1.81	82.6858	16.3529	-3.06732	-3.17549	17.8639	-8.14135	85.9699	1.81	87.9715	16.3529	-2.00162	-3.17549	13.0446	-7.67525	89.7898	1.81	91.4332	16.3529	-1.64336	-3.17549	13.2001	-8.03665	85.3851	1.81	87.4308	16.3529	-2.04572	-3.17549	12.7071	-7.93883
FRZB	promoter	1	FALSE	FALSE	63.9554	3.19173	41.5222	4.22212	22.4332	-0.403628	512.61	-20.9673	NA	NA	NA	NA	NA	NA	NA	NA	NA	NA	NA	NA	NA	NA	NA	NA	NA	NA	NA	NA	NA	NA	NA	NA
FUOM	GeneBody,Intron	2	FALSE	FALSE	NA	NA	NA	NA	NA	NA	NA	NA	58.2267	103.214	50.3933	132.992	7.83345	-0.365699	63.9474	-7.97975	NA	NA	NA	NA	NA	NA	NA	NA	55.7817	103.214	45.3521	132.992	10.4296	-0.365699	115.626	-10.5986
G0S2	promoter,Exon,Intron	3	TRUE	FALSE	43.3871	6125.42	38.2983	896.291	5.08876	2.77277	36.0817	-7.93189	NA	NA	NA	NA	NA	NA	NA	NA	1.06056	6125.42	0.562385	896.291	0.498171	2.77277	8.14681	-7.19822	1.58279	6125.42	0.945664	896.291	0.637122	2.77277	8.92137	-6.97499
G6PC	promoter,Exon	2	FALSE	FALSE	88.9476	1.60582	91.3964	11.4395	-2.44872	-2.83264	12.6906	-7.07011	NA	NA	NA	NA	NA	NA	NA	NA	90.3022	1.60582	92.0452	11.4395	-1.743	-2.83264	11.5739	-7.0589	NA	NA	NA	NA	NA	NA	NA	NA
GABBR1	promoter	1	FALSE	FALSE	21.9167	43.8949	39.1119	36.8374	-17.1952	0.252883	288.761	-13.2331	NA	NA	NA	NA	NA	NA	NA	NA	NA	NA	NA	NA	NA	NA	NA	NA	NA	NA	NA	NA	NA	NA	NA	NA
GAL3ST1	Exon	1	FALSE	TRUE	NA	NA	NA	NA	NA	NA	NA	NA	NA	NA	NA	NA	NA	NA	NA	NA	70.8549	1.77591	81.6292	9.54721	-10.7743	-2.42652	126.921	-9.66163	NA	NA	NA	NA	NA	NA	NA	NA
GALK1	promoter	1	FALSE	FALSE	46.6267	143.418	61.063	164.08	-14.4363	-0.194174	202.541	-10.1257	NA	NA	NA	NA	NA	NA	NA	NA	NA	NA	NA	NA	NA	NA	NA	NA	NA	NA	NA	NA	NA	NA	NA	NA
GALNT9	promoter	1	FALSE	FALSE	36.7818	3.22582	31.9329	18.2522	4.84889	-2.50034	31.4725	-7.18219	NA	NA	NA	NA	NA	NA	NA	NA	NA	NA	NA	NA	NA	NA	NA	NA	NA	NA	NA	NA	NA	NA	NA	NA
GALNTL5	promoter,Exon	2	FALSE	FALSE	71.1432	33.0409	67.805	5.01729	3.3382	2.71927	20.3105	-7.32464	NA	NA	NA	NA	NA	NA	NA	NA	94.8155	33.0409	96.359	5.01729	-1.54351	2.71927	10.9696	-7.20301	NA	NA	NA	NA	NA	NA	NA	NA
GAT	promoter,Exon	2	FALSE	FALSE	87.5844	1.38796	89.3611	9.82138	-1.77671	-2.82296	10.0734	-6.98235	NA	NA	NA	NA	NA	NA	NA	NA	86.5101	1.38796	86.6927	9.82138	-0.182653	-2.82296	7.75943	-6.94968	NA	NA	NA	NA	NA	NA	NA	NA
GBGT1	promoter	1	FALSE	FALSE	50.9229	85.094	39.555	97.7862	11.3678	-0.200575	133.954	-7.81721	NA	NA	NA	NA	NA	NA	NA	NA	NA	NA	NA	NA	NA	NA	NA	NA	NA	NA	NA	NA	NA	NA	NA	NA
GCA	Exon	1	FALSE	FALSE	NA	NA	NA	NA	NA	NA	NA	NA	NA	NA	NA	NA	NA	NA	NA	NA	67.8133	22.3466	56.4004	13.6967	11.4128	0.706222	125.381	-7.48511	NA	NA	NA	NA	NA	NA	NA	NA
GCFC2	promoter	1	FALSE	FALSE	41.2479	543.452	30.0244	380.144	11.2234	0.515607	130.952	-7.74388	NA	NA	NA	NA	NA	NA	NA	NA	NA	NA	NA	NA	NA	NA	NA	NA	NA	NA	NA	NA	NA	NA	NA	NA
GDF11	promoter	1	FALSE	FALSE	28.9298	8.99836	43.7049	11.8239	-14.7751	-0.393969	212.389	-10.464	NA	NA	NA	NA	NA	NA	NA	NA	NA	NA	NA	NA	NA	NA	NA	NA	NA	NA	NA	NA	NA	NA	NA	NA
GIMAP5	Exon	1	FALSE	FALSE	NA	NA	NA	NA	NA	NA	NA	NA	NA	NA	NA	NA	NA	NA	NA	NA	60.2381	71.6099	70.8091	96.314	-10.5709	-0.427587	117.056	-7.03935	NA	NA	NA	NA	NA	NA	NA	NA
GLI3	promoter	1	TRUE	TRUE	32.1184	103.137	14.5977	33.5408	17.5207	1.62058	317.051	-14.9667	NA	NA	NA	NA	NA	NA	NA	NA	NA	NA	NA	NA	NA	NA	NA	NA	NA	NA	NA	NA	NA	NA	NA	NA
GLRX2	Exon	1	FALSE	FALSE	NA	NA	NA	NA	NA	NA	NA	NA	NA	NA	NA	NA	NA	NA	NA	NA	35.1978	59.7119	46.6952	45.1938	-11.4974	0.401894	138.046	-7.85107	NA	NA	NA	NA	NA	NA	NA	NA
GLT1D1	promoter	1	FALSE	TRUE	47.0229	12.8107	57.2794	6.17964	-10.2566	1.05176	102.278	-7.43601	NA	NA	NA	NA	NA	NA	NA	NA	NA	NA	NA	NA	NA	NA	NA	NA	NA	NA	NA	NA	NA	NA	NA	NA
GLYCAM1	GeneBody,Exon,Intron	3	TRUE	FALSE	NA	NA	NA	NA	NA	NA	NA	NA	88.4641	176667	91.5555	30044.6	-3.09143	2.55586	15.5007	-7.02059	88.9473	176667	91.9699	30044.6	-3.02261	2.55586	17.5555	-7.04152	88.3955	176667	91.4316	30044.6	-3.03611	2.55586	14.21	-7.01726
GMNC	Exon	1	FALSE	FALSE	NA	NA	NA	NA	NA	NA	NA	NA	NA	NA	NA	NA	NA	NA	NA	NA	69.9621	1.38796	78.9233	4.22212	-8.96121	-1.60501	87.0627	-6.99915	NA	NA	NA	NA	NA	NA	NA	NA
GNB5	Exon	1	FALSE	FALSE	NA	NA	NA	NA	NA	NA	NA	NA	NA	NA	NA	NA	NA	NA	NA	NA	79.3836	46.2942	67.3732	41.582	12.0104	0.154874	138.537	-7.71293	NA	NA	NA	NA	NA	NA	NA	NA
GNG10	Exon	1	FALSE	FALSE	NA	NA	NA	NA	NA	NA	NA	NA	NA	NA	NA	NA	NA	NA	NA	NA	73.9713	646.41	58.5828	436.713	15.3885	0.565764	229.809	-10.7787	NA	NA	NA	NA	NA	NA	NA	NA
GNG11	GeneBody,Intron	2	FALSE	FALSE	NA	NA	NA	NA	NA	NA	NA	NA	43.4855	8.1476	35.9513	6.5759	7.53418	0.309187	59.3101	-7.51829	NA	NA	NA	NA	NA	NA	NA	NA	71.6143	8.1476	63.5279	6.5759	8.08638	0.309187	70.7832	-7.50421
GOLPH3	Exon	1	FALSE	FALSE	NA	NA	NA	NA	NA	NA	NA	NA	NA	NA	NA	NA	NA	NA	NA	NA	30.9253	1502.89	19.9329	1108.95	10.9924	0.438538	115.821	-7.04494	NA	NA	NA	NA	NA	NA	NA	NA
GP2	promoter	1	FALSE	FALSE	78.8796	644.179	71.9059	132.108	6.97369	2.28575	57.0648	-7.45757	NA	NA	NA	NA	NA	NA	NA	NA	NA	NA	NA	NA	NA	NA	NA	NA	NA	NA	NA	NA	NA	NA	NA	NA
GPAT3	promoter,Exon	2	FALSE	FALSE	65.0081	615.415	50.918	393.328	14.0901	0.645826	204.862	-10.3121	NA	NA	NA	NA	NA	NA	NA	NA	81.1806	615.415	92.3544	393.328	-11.1738	0.645826	130.842	-7.77463	NA	NA	NA	NA	NA	NA	NA	NA
GPATCH2L	promoter	1	FALSE	FALSE	53.0885	386.902	41.5221	360.875	11.5664	0.100469	138.598	-7.93066	NA	NA	NA	NA	NA	NA	NA	NA	NA	NA	NA	NA	NA	NA	NA	NA	NA	NA	NA	NA	NA	NA	NA	NA
GPATCH4	promoter	1	FALSE	FALSE	46.7671	19.279	57.1562	36.048	-10.389	-0.90289	104.412	-6.97253	NA	NA	NA	NA	NA	NA	NA	NA	NA	NA	NA	NA	NA	NA	NA	NA	NA	NA	NA	NA	NA	NA	NA	NA
GPC1	promoter	1	TRUE	FALSE	25.3468	1270.39	37.8603	1388.48	-12.5134	-0.128232	151.497	-8.38015	NA	NA	NA	NA	NA	NA	NA	NA	NA	NA	NA	NA	NA	NA	NA	NA	NA	NA	NA	NA	NA	NA	NA	NA
GPC5	Exon	1	FALSE	TRUE	NA	NA	NA	NA	NA	NA	NA	NA	NA	NA	NA	NA	NA	NA	NA	NA	33.913	2.27982	44.158	5.06137	-10.245	-1.15061	111.152	-7.25916	NA	NA	NA	NA	NA	NA	NA	NA
GPER1	Intron	1	FALSE	FALSE	NA	NA	NA	NA	NA	NA	NA	NA	NA	NA	NA	NA	NA	NA	NA	NA	NA	NA	NA	NA	NA	NA	NA	NA	84.0128	5.72364	77.1867	2.19143	6.8261	1.38506	53.1308	-7.0488
GPR101	GeneBody,Exon,Intron	3	FALSE	TRUE	NA	NA	NA	NA	NA	NA	NA	NA	31.9524	1.63991	78.7383	4.92076	-46.7859	-1.58527	2176.47	-176.917	32.6573	1.63991	79.8536	4.92076	-47.1963	-1.58527	2252.73	-76.8276	30.1922	1.63991	78.4281	4.92076	-48.2358	-1.58527	2298.37	-154.17
GPR137C	Exon	1	FALSE	TRUE	NA	NA	NA	NA	NA	NA	NA	NA	NA	NA	NA	NA	NA	NA	NA	NA	50.1075	3.29398	38.6618	6.7597	11.4456	-1.03713	126.448	-7.85122	NA	NA	NA	NA	NA	NA	NA	NA
GPR149	promoter	1	FALSE	TRUE	61.35	1	73.3822	6.00993	-12.0322	-2.58735	146.237	-10.722	NA	NA	NA	NA	NA	NA	NA	NA	NA	NA	NA	NA	NA	NA	NA	NA	NA	NA	NA	NA	NA	NA	NA	NA
GPR162	promoter	1	FALSE	FALSE	49.1738	4.82575	61.3082	4.67084	-12.1343	0.0470734	142.316	-8.09896	NA	NA	NA	NA	NA	NA	NA	NA	NA	NA	NA	NA	NA	NA	NA	NA	NA	NA	NA	NA	NA	NA	NA	NA
GPR33	Exon	1	FALSE	FALSE	NA	NA	NA	NA	NA	NA	NA	NA	NA	NA	NA	NA	NA	NA	NA	NA	49.9778	2.71555	38.154	3.92812	11.8238	-0.532591	134.343	-7.72502	NA	NA	NA	NA	NA	NA	NA	NA
GPR84	promoter,GeneBody,Exon,Intron	4	TRUE	TRUE	4.48863	6128.62	1.59712	385.95	2.89151	3.98908	26.029	-11.4998	64.1195	6128.62	60.9492	385.95	3.17026	3.98908	27.551	-11.4997	67.2959	6128.62	64.7061	385.95	2.58985	3.98908	21.9867	-11.4411	25.2222	6128.62	11.9333	385.95	13.2889	3.98908	201.543	-22.2814
GPX7	GeneBody,Exon	2	FALSE	FALSE	NA	NA	NA	NA	NA	NA	NA	NA	48.1111	30.7753	56.7148	41.9341	-8.60365	-0.446352	71.4742	-8.4883	37.2652	30.7753	55.9967	41.9341	-18.7315	-0.446352	360.149	-14.9162	NA	NA	NA	NA	NA	NA	NA	NA
GRAMD2A	promoter	1	TRUE	FALSE	69.1125	195.13	77.9525	52.1841	-8.83991	1.90275	78.432	-7.91356	NA	NA	NA	NA	NA	NA	NA	NA	NA	NA	NA	NA	NA	NA	NA	NA	NA	NA	NA	NA	NA	NA	NA	NA
GRASP	GeneBody,Exon	2	FALSE	FALSE	NA	NA	NA	NA	NA	NA	NA	NA	53.0835	72.1068	45.2745	109.115	7.80902	-0.59764	63.7486	-8.08202	71.797	72.1068	60.9959	109.115	10.8011	-0.59764	111.765	-7.02292	NA	NA	NA	NA	NA	NA	NA	NA
GRIK5	promoter	1	FALSE	FALSE	62.8332	5.57525	45.8832	6.64907	16.9501	-0.254117	294.339	-13.3632	NA	NA	NA	NA	NA	NA	NA	NA	NA	NA	NA	NA	NA	NA	NA	NA	NA	NA	NA	NA	NA	NA	NA	NA
GRIN2A	promoter	1	FALSE	FALSE	73.9027	4.15143	81.3403	21.3187	-7.43758	-2.36044	57.5742	-7.35826	NA	NA	NA	NA	NA	NA	NA	NA	NA	NA	NA	NA	NA	NA	NA	NA	NA	NA	NA	NA	NA	NA	NA	NA
GRM1	promoter	1	FALSE	FALSE	36.3356	2.65408	45.2409	15.4546	-8.90521	-2.54175	81.822	-8.521	NA	NA	NA	NA	NA	NA	NA	NA	NA	NA	NA	NA	NA	NA	NA	NA	NA	NA	NA	NA	NA	NA	NA	NA
GSAP	promoter	1	TRUE	TRUE	66.1401	3427.9	51.9145	771.049	14.2256	2.15243	213.167	-12.3252	NA	NA	NA	NA	NA	NA	NA	NA	NA	NA	NA	NA	NA	NA	NA	NA	NA	NA	NA	NA	NA	NA	NA	NA
GSTM3	GeneBody,Exon	2	TRUE	TRUE	NA	NA	NA	NA	NA	NA	NA	NA	57.185	176.384	48.896	42.843	8.28903	2.04159	75.807	-10.3097	78.9599	176.384	62.3136	42.843	16.6463	2.04159	273.545	-13.8428	NA	NA	NA	NA	NA	NA	NA	NA
GSTO1	promoter	1	TRUE	TRUE	72.7931	76.3787	62.4825	161.753	10.3106	-1.08255	111.617	-7.65054	NA	NA	NA	NA	NA	NA	NA	NA	NA	NA	NA	NA	NA	NA	NA	NA	NA	NA	NA	NA	NA	NA	NA	NA
GSTP1_1	GeneBody,Exon	2	TRUE	FALSE	NA	NA	NA	NA	NA	NA	NA	NA	67.4816	679.527	59.9604	862.034	7.52127	-0.343213	59.0427	-7.57509	70.7293	679.527	58.7122	862.034	12.0172	-0.343213	138.72	-7.78345	NA	NA	NA	NA	NA	NA	NA	NA
GTF2B	promoter	1	TRUE	FALSE	50.8709	1296.5	53.8207	221.413	-2.94973	2.54981	14.3721	-6.94205	NA	NA	NA	NA	NA	NA	NA	NA	NA	NA	NA	NA	NA	NA	NA	NA	NA	NA	NA	NA	NA	NA	NA	NA
GUCY2E	Intron	1	FALSE	FALSE	NA	NA	NA	NA	NA	NA	NA	NA	NA	NA	NA	NA	NA	NA	NA	NA	NA	NA	NA	NA	NA	NA	NA	NA	72.9661	9.29108	64.4519	22.7962	8.51415	-1.29488	79.5557	-9.03709
GZMA	promoter,GeneBody,Exon,Intron	4	FALSE	FALSE	65.3671	129.695	62.0069	15.4414	3.36015	3.07025	22.5445	-8.34376	84.9616	129.695	86.6113	15.4414	-1.64969	3.07025	12.0861	-7.90922	82.0238	129.695	83.8608	15.4414	-1.83692	3.07025	14.1848	-8.28184	85.6784	129.695	87.2885	15.4414	-1.61009	3.07025	11.4465	-8.09642
HAAO	promoter,GeneBody,Exon,Intron	4	FALSE	FALSE	46.5978	151.757	50.2153	17.4663	-3.61747	3.11912	21.7851	-8.77725	64.999	151.757	64.7811	17.4663	0.217839	3.11912	10.3108	-7.76937	60.1689	151.757	59.5086	17.4663	0.660292	3.11912	10.3452	-8.22807	66.2381	151.757	66.1822	17.4663	0.0558893	3.11912	10.2279	-8.03472
HARBI1	Exon	1	FALSE	FALSE	NA	NA	NA	NA	NA	NA	NA	NA	NA	NA	NA	NA	NA	NA	NA	NA	84.7683	66.647	73.53	62.3988	11.2384	0.0950207	120.938	-7.13781	NA	NA	NA	NA	NA	NA	NA	NA
HAUS4	promoter	1	FALSE	FALSE	60.6863	41.8837	44.6956	49.2947	15.9907	-0.235046	262.335	-12.2528	NA	NA	NA	NA	NA	NA	NA	NA	NA	NA	NA	NA	NA	NA	NA	NA	NA	NA	NA	NA	NA	NA	NA	NA
HBB	Intron	1	FALSE	FALSE	NA	NA	NA	NA	NA	NA	NA	NA	NA	NA	NA	NA	NA	NA	NA	NA	NA	NA	NA	NA	NA	NA	NA	NA	78.3571	3.74978	86.7153	1.74977	-8.3582	1.09964	65.9678	-8.01323
HBG	promoter	1	FALSE	FALSE	62.2261	4.55977	71.5272	1.49985	-9.30106	1.60415	85.5221	-7.62886	NA	NA	NA	NA	NA	NA	NA	NA	NA	NA	NA	NA	NA	NA	NA	NA	NA	NA	NA	NA	NA	NA	NA	NA
HCN3	GeneBody,Exon	2	FALSE	FALSE	NA	NA	NA	NA	NA	NA	NA	NA	69.125	4.16546	58.5687	4.39887	10.5563	-0.0786587	114.791	-11.9766	74.1248	4.16546	59.9203	4.39887	14.2045	-0.0786587	194.94	-9.54795	NA	NA	NA	NA	NA	NA	NA	NA
HECTD2	Exon	1	FALSE	FALSE	NA	NA	NA	NA	NA	NA	NA	NA	NA	NA	NA	NA	NA	NA	NA	NA	83.5341	25.6449	70.453	39.2115	13.081	-0.612601	165.125	-8.77719	NA	NA	NA	NA	NA	NA	NA	NA
HES4	promoter,GeneBody,Exon,Intron	4	TRUE	FALSE	20.6535	879.648	24.2322	98.4178	-3.57872	3.15994	21.7838	-8.89843	35.9053	879.648	32.025	98.4178	3.88033	3.15994	26.7381	-8.94415	38.9927	879.648	35.6918	98.4178	3.30089	3.15994	19.7869	-8.57786	16.191	879.648	11.0508	98.4178	5.14018	3.15994	40.1502	-9.75476
HILPDA	GeneBody,Exon,Intron	3	FALSE	FALSE	NA	NA	NA	NA	NA	NA	NA	NA	26.5851	145.153	40.8215	119.312	-14.2364	0.282835	198.331	-18.8378	29.2908	145.153	50.9833	119.312	-21.6925	0.282835	481.265	-18.9803	25.8242	145.153	39.354	119.312	-13.5298	0.282835	174.643	-14.5367
HINT2	Exon	1	FALSE	FALSE	NA	NA	NA	NA	NA	NA	NA	NA	NA	NA	NA	NA	NA	NA	NA	NA	58.6833	54.053	45.9921	49.3499	12.6913	0.131328	155.015	-8.2451	NA	NA	NA	NA	NA	NA	NA	NA
HIST2H2AA4	promoter	1	FALSE	FALSE	20.9663	1	20.5222	109.109	0.444154	-6.76962	45.3674	-25.5936	NA	NA	NA	NA	NA	NA	NA	NA	NA	NA	NA	NA	NA	NA	NA	NA	NA	NA	NA	NA	NA	NA	NA	NA
HNF4G	Exon	1	FALSE	FALSE	NA	NA	NA	NA	NA	NA	NA	NA	NA	NA	NA	NA	NA	NA	NA	NA	53.0671	19.7595	66.6312	10.1965	-13.5641	0.954475	191.669	-10.0538	NA	NA	NA	NA	NA	NA	NA	NA
HOMER2	promoter	1	TRUE	TRUE	71.8819	215.71	58.8701	71.8346	13.0119	1.58634	177.419	-10.2291	NA	NA	NA	NA	NA	NA	NA	NA	NA	NA	NA	NA	NA	NA	NA	NA	NA	NA	NA	NA	NA	NA	NA	NA
HOXC9	Intron	1	FALSE	FALSE	NA	NA	NA	NA	NA	NA	NA	NA	NA	NA	NA	NA	NA	NA	NA	NA	NA	NA	NA	NA	NA	NA	NA	NA	29.7062	28.9291	20.0599	21.8486	9.64633	0.404983	99.5197	-9.40495
HOXD8	Intron	1	FALSE	FALSE	NA	NA	NA	NA	NA	NA	NA	NA	NA	NA	NA	NA	NA	NA	NA	NA	NA	NA	NA	NA	NA	NA	NA	NA	27.4917	1.63991	18.1726	3.78045	9.31905	-1.20494	94.2083	-9.91206
HP1BP3	Exon	1	FALSE	FALSE	NA	NA	NA	NA	NA	NA	NA	NA	NA	NA	NA	NA	NA	NA	NA	NA	67.7968	1198.34	83.0363	941.142	-15.2395	0.348554	239.864	-11.1468	NA	NA	NA	NA	NA	NA	NA	NA
HPCA	Exon	1	FALSE	TRUE	NA	NA	NA	NA	NA	NA	NA	NA	NA	NA	NA	NA	NA	NA	NA	NA	62.8718	6.32344	74.4204	2.57492	-11.5486	1.29618	140.895	-8.79848	NA	NA	NA	NA	NA	NA	NA	NA
HPCAL1	Exon	1	FALSE	FALSE	NA	NA	NA	NA	NA	NA	NA	NA	NA	NA	NA	NA	NA	NA	NA	NA	68.5774	1023.51	52.775	1414.09	15.8024	-0.466345	242.271	-11.2138	NA	NA	NA	NA	NA	NA	NA	NA
HPGD	promoter,GeneBody,Exon,Intron	4	TRUE	FALSE	27.4334	165.439	27.1945	23.1246	0.238822	2.8388	8.63192	-7.36089	68.0844	165.439	68.9981	23.1246	-0.913665	2.8388	9.03173	-7.0319	41.2904	165.439	40.2005	23.1246	1.08991	2.8388	9.17945	-7.39116	72.1335	165.439	73.4417	23.1246	-1.30823	2.8388	9.36415	-7.30281
HPSE	promoter	1	FALSE	FALSE	35.8926	213.165	42.4978	45.2154	-6.60518	2.23709	46.2614	-7.43558	NA	NA	NA	NA	NA	NA	NA	NA	NA	NA	NA	NA	NA	NA	NA	NA	NA	NA	NA	NA	NA	NA	NA	NA
HSF2	promoter	1	FALSE	FALSE	48.2868	131.823	34.9627	117.078	13.3241	0.171129	183.099	-9.4558	NA	NA	NA	NA	NA	NA	NA	NA	NA	NA	NA	NA	NA	NA	NA	NA	NA	NA	NA	NA	NA	NA	NA	NA
HSP90AA1	Intron	1	FALSE	FALSE	NA	NA	NA	NA	NA	NA	NA	NA	NA	NA	NA	NA	NA	NA	NA	NA	NA	NA	NA	NA	NA	NA	NA	NA	25.8974	10887	16.9682	8160.9	8.92915	0.415811	85.7504	-8.50443
HSPB11	Exon	1	FALSE	FALSE	NA	NA	NA	NA	NA	NA	NA	NA	NA	NA	NA	NA	NA	NA	NA	NA	70.55	40.3866	82.2324	45.0311	-11.6824	-0.157044	142.208	-7.82707	NA	NA	NA	NA	NA	NA	NA	NA
HSPB2	GeneBody	1	FALSE	FALSE	NA	NA	NA	NA	NA	NA	NA	NA	68.2545	11.7745	60.6569	10.8488	7.59755	0.118131	60.1806	-7.57439	NA	NA	NA	NA	NA	NA	NA	NA	NA	NA	NA	NA	NA	NA	NA	NA
HSTN	promoter,GeneBody,Intron	3	TRUE	FALSE	83.8182	18861	85.3935	2999.46	-1.57534	2.65263	9.26531	-6.97053	82.0652	18861	84.9272	2999.46	-2.86198	2.65263	14.7247	-7.16516	NA	NA	NA	NA	NA	NA	NA	NA	82.1691	18861	85.3524	2999.46	-3.18324	2.65263	15.5462	-7.35321
ICAM1	promoter,GeneBody,Exon,Intron	4	TRUE	FALSE	1.4974	10667.2	1.77023	1498.11	-0.272831	2.83197	8.39969	-7.35591	69.5135	10667.2	70.2324	1498.11	-0.718811	2.83197	8.73542	-6.97953	73.8383	10667.2	72.8939	1498.11	0.944423	2.83197	8.91431	-7.36812	65.3191	10667.2	67.69	1498.11	-2.37091	2.83197	12.5565	-7.56643
IDNK	Exon	1	FALSE	FALSE	NA	NA	NA	NA	NA	NA	NA	NA	NA	NA	NA	NA	NA	NA	NA	NA	41.1668	18.9719	63.4405	9.67944	-22.2737	0.970868	508.06	-20.4367	NA	NA	NA	NA	NA	NA	NA	NA
IFI47	promoter	1	FALSE	TRUE	61.7037	84.3085	74.4635	188.025	-12.7598	-1.15718	158.809	-8.99523	NA	NA	NA	NA	NA	NA	NA	NA	NA	NA	NA	NA	NA	NA	NA	NA	NA	NA	NA	NA	NA	NA	NA	NA
IFITM1	GeneBody,Exon,Intron	3	FALSE	FALSE	NA	NA	NA	NA	NA	NA	NA	NA	11.3209	2687.89	36.3742	1375.75	-25.0533	0.966252	620.861	-53.5917	4.82465	2687.89	24.6628	1375.75	-19.8382	0.966252	404.303	-17.0363	26.9495	2687.89	54.9563	1375.75	-28.0068	0.966252	767.665	-54.7142
IFITM2	Intron	1	FALSE	FALSE	NA	NA	NA	NA	NA	NA	NA	NA	NA	NA	NA	NA	NA	NA	NA	NA	NA	NA	NA	NA	NA	NA	NA	NA	62.6694	6.13932	78.0651	6.12718	-15.3956	0.00285569	227.311	-17.8861
IFITM3_1	GeneBody,Exon,Intron	3	TRUE	FALSE	NA	NA	NA	NA	NA	NA	NA	NA	21.7726	7255.9	4.42901	3934.58	17.3436	0.882946	307.208	-27.4408	31.5	7255.9	6.05128	3934.58	25.4487	0.882946	636.267	-24.0896	21.3675	7255.9	5.30303	3934.58	16.0645	0.882946	269.3	-20.6848
IFITM5	GeneBody,Exon	2	FALSE	FALSE	NA	NA	NA	NA	NA	NA	NA	NA	68.0048	8.26958	52.4362	15.4881	15.5685	-0.905274	248.015	-23.2374	59.6211	8.26958	42.3407	15.4881	17.2804	-0.905274	290.993	-13.1202	NA	NA	NA	NA	NA	NA	NA	NA
IFNG	promoter,GeneBody,Exon,Intron	4	FALSE	FALSE	91.194	29.4076	87.9329	4.00129	3.2611	2.87765	20.6773	-7.75207	92.365	29.4076	94.2624	4.00129	-1.89741	2.87765	11.7142	-7.40374	93.5714	29.4076	94.081	4.00129	-0.50959	2.87765	9.25421	-7.54128	91.7897	29.4076	94.1447	4.00129	-2.35502	2.87765	12.7577	-7.70085
IFT22	Intron	1	FALSE	FALSE	NA	NA	NA	NA	NA	NA	NA	NA	NA	NA	NA	NA	NA	NA	NA	NA	NA	NA	NA	NA	NA	NA	NA	NA	66.926	37.448	75.7077	38.8932	-8.7817	-0.0546282	71.6186	-7.57011
IGCGAMMA	promoter,GeneBody,Exon,Intron	4	FALSE	FALSE	91.6257	317.593	94.027	14.1235	-2.40121	4.49101	25.5839	-13.8079	90.9131	317.593	90.0393	14.1235	0.873739	4.49101	21.8657	-13.0208	92.9599	317.593	90.751	14.1235	2.20888	4.49101	24.67	-13.5297	82.5417	317.593	87.7912	14.1235	-5.24944	4.49101	44.9941	-15.6571
IGDCC4	promoter	1	FALSE	TRUE	44.9288	1.21787	27.3375	5.03228	17.5913	-2.04685	320.641	-16.5271	NA	NA	NA	NA	NA	NA	NA	NA	NA	NA	NA	NA	NA	NA	NA	NA	NA	NA	NA	NA	NA	NA	NA	NA
IGFN1	promoter,GeneBody,Exon,Intron	4	FALSE	FALSE	75.418	3.54594	75.1446	30.9851	0.273351	-3.12734	9.60407	-7.86884	83.7407	3.54594	84.9875	30.9851	-1.24679	-3.12734	10.534	-7.40199	89.3759	3.54594	90.601	30.9851	-1.22507	-3.12734	11.5007	-7.85699	80.1557	3.54594	81.3985	30.9851	-1.24282	-3.12734	10.2808	-7.7025
IGHG1	promoter,Intron	2	FALSE	FALSE	69.4479	973.142	71.0857	156.34	-1.63788	2.63796	9.36109	-6.93918	NA	NA	NA	NA	NA	NA	NA	NA	NA	NA	NA	NA	NA	NA	NA	NA	89.1047	973.142	85.3463	156.34	3.75835	2.63796	23.8867	-7.43816
IGLL1	promoter,GeneBody,Exon,Intron	4	FALSE	TRUE	74.2595	298.138	62.4074	29.2785	11.8521	3.34807	157.031	-13.3784	80.0056	298.138	81.5919	29.2785	-1.58633	3.34807	13.7231	-8.79859	97.6667	298.138	92.1394	29.2785	5.52724	3.34807	39.6128	-9.72461	79.9988	298.138	81.5798	29.2785	-1.58101	3.34807	13.1871	-9.03629
IGSF9	promoter	1	FALSE	FALSE	19.9983	5.3096	33.6646	9.60849	-13.6663	-0.855708	181.825	-9.56815	NA	NA	NA	NA	NA	NA	NA	NA	NA	NA	NA	NA	NA	NA	NA	NA	NA	NA	NA	NA	NA	NA	NA	NA
IL12B	promoter,GeneBody,Exon,Intron	4	TRUE	FALSE	27.9148	247.64	25.9705	33.9763	1.94431	2.86564	13.2118	-7.51882	80.1418	247.64	81.5611	33.9763	-1.41926	2.86564	10.2086	-7.22331	86.4383	247.64	88.6033	33.9763	-2.16505	2.86564	14.4139	-7.7206	78.342	247.64	79.3824	33.9763	-1.04034	2.86564	9.06205	-7.33593
IL17A	promoter,GeneBody,Exon,Intron	4	FALSE	FALSE	88.1571	21.8914	89.3305	1	-1.17343	4.4523	21.3476	-13.4188	87.4866	21.8914	86.431	1	1.05559	4.4523	21.9223	-12.8631	89.0435	21.8914	87.6888	1	1.35469	4.4523	21.6884	-13.3065	86.1732	21.8914	85.3835	1	0.789779	4.4523	21.5626	-13.3196
IL17F	promoter,GeneBody,Exon,Intron	4	FALSE	FALSE	73.2725	25.9207	80.8687	2.61106	-7.59628	3.3114	66.0311	-11.0844	83.394	25.9207	83.0543	2.61106	0.33972	3.3114	11.6805	-8.39166	80.5318	25.9207	87.8035	2.61106	-7.27166	3.3114	67.8951	-10.9252	84.7888	25.9207	80.6713	2.61106	4.11751	3.3114	31.0278	-9.66178
IL17RB	promoter	1	FALSE	FALSE	39.824	1.42204	45.6549	7.7907	-5.83092	-2.45379	37.3527	-6.9107	NA	NA	NA	NA	NA	NA	NA	NA	NA	NA	NA	NA	NA	NA	NA	NA	NA	NA	NA	NA	NA	NA	NA	NA
IL1RN	promoter,Exon,Intron	3	TRUE	FALSE	79.5275	80540.5	82.3448	11393.7	-2.8173	2.82148	15.1575	-7.6657	NA	NA	NA	NA	NA	NA	NA	NA	87.1763	80540.5	88.0802	11393.7	-0.903818	2.82148	9.67454	-7.41361	72.2857	80540.5	72.2429	11393.7	0.0427368	2.82148	8.41621	-7.10528
IL27RA	Exon	1	FALSE	FALSE	NA	NA	NA	NA	NA	NA	NA	NA	NA	NA	NA	NA	NA	NA	NA	NA	61.7511	369.295	76.0384	442.363	-14.2873	-0.260457	211.148	-10.0651	NA	NA	NA	NA	NA	NA	NA	NA
IL36B	GeneBody,Intron	2	FALSE	FALSE	NA	NA	NA	NA	NA	NA	NA	NA	68.5105	4.81206	77.0913	5.61235	-8.5808	-0.221951	70.9703	-8.43922	NA	NA	NA	NA	NA	NA	NA	NA	66.5611	4.81206	75.4946	5.61235	-8.9335	-0.221951	74.2382	-7.72249
IL36G	GeneBody,Intron	2	FALSE	FALSE	NA	NA	NA	NA	NA	NA	NA	NA	74.8974	3.58703	68.0628	7.05854	6.83465	-0.976579	49.7163	-7.22597	NA	NA	NA	NA	NA	NA	NA	NA	72.1261	3.58703	64.5992	7.05854	7.52697	-0.976579	62.4037	-7.50773
IL6	promoter,Exon	2	FALSE	FALSE	48.2926	13.8857	49.1864	2.13325	-0.893865	2.70248	8.13575	-7.03206	NA	NA	NA	NA	NA	NA	NA	NA	58.7347	13.8857	60.3601	2.13325	-1.62538	2.70248	11.1753	-7.16839	NA	NA	NA	NA	NA	NA	NA	NA
IL9	GeneBody,Intron	2	FALSE	TRUE	NA	NA	NA	NA	NA	NA	NA	NA	66.3679	13.5386	57.9442	2.85393	8.42378	2.24605	79.0068	-10.8977	NA	NA	NA	NA	NA	NA	NA	NA	60.6384	13.5386	46.4878	2.85393	14.1506	2.24605	214.67	-18.6555
IMPA2	Exon	1	FALSE	FALSE	NA	NA	NA	NA	NA	NA	NA	NA	NA	NA	NA	NA	NA	NA	NA	NA	80.7415	179.954	62.4419	170.413	18.2997	0.0785905	326.088	-13.7948	NA	NA	NA	NA	NA	NA	NA	NA
IMPAD1	Exon	1	FALSE	FALSE	NA	NA	NA	NA	NA	NA	NA	NA	NA	NA	NA	NA	NA	NA	NA	NA	32.7985	207.153	44.6328	293.63	-11.8344	-0.503302	146.036	-7.99634	NA	NA	NA	NA	NA	NA	NA	NA
INAVA	promoter	1	FALSE	FALSE	63.1951	7.1742	45.9312	4.55226	17.2639	0.656234	305.691	-13.7504	NA	NA	NA	NA	NA	NA	NA	NA	NA	NA	NA	NA	NA	NA	NA	NA	NA	NA	NA	NA	NA	NA	NA	NA
INPP5D	promoter	1	FALSE	FALSE	54.8873	1458.87	43.998	1519.41	10.8893	-0.0586565	123.088	-7.41168	NA	NA	NA	NA	NA	NA	NA	NA	NA	NA	NA	NA	NA	NA	NA	NA	NA	NA	NA	NA	NA	NA	NA	NA
INSIG2	Exon	1	FALSE	FALSE	NA	NA	NA	NA	NA	NA	NA	NA	NA	NA	NA	NA	NA	NA	NA	NA	82.2916	100.552	70.4913	120.744	11.8003	-0.264003	133.623	-7.59186	NA	NA	NA	NA	NA	NA	NA	NA
IPO9	promoter	1	FALSE	FALSE	67.1338	513.12	50.3398	448.852	16.7939	0.193056	289.037	-13.0858	NA	NA	NA	NA	NA	NA	NA	NA	NA	NA	NA	NA	NA	NA	NA	NA	NA	NA	NA	NA	NA	NA	NA	NA
IRF2BPL	GeneBody	1	TRUE	FALSE	NA	NA	NA	NA	NA	NA	NA	NA	26.184	663.371	33.5464	626.336	-7.36241	0.0828779	51.9299	-6.9616	NA	NA	NA	NA	NA	NA	NA	NA	NA	NA	NA	NA	NA	NA	NA	NA
ISG15	promoter	1	TRUE	FALSE	63.5746	1807.01	61.1246	288.265	2.45	2.64814	14.4138	-6.97923	NA	NA	NA	NA	NA	NA	NA	NA	NA	NA	NA	NA	NA	NA	NA	NA	NA	NA	NA	NA	NA	NA	NA	NA
ITGA7	promoter,GeneBody,Exon,Intron	4	FALSE	FALSE	42.6901	3.47108	40.7722	29.4794	1.91789	-3.08625	13.6327	-7.96282	81.7303	3.47108	83.2461	29.4794	-1.51584	-3.08625	10.9428	-7.31523	74.7937	3.47108	75.3825	29.4794	-0.588819	-3.08625	9.78862	-7.70426	85.9057	3.47108	87.9393	29.4794	-2.03358	-3.08625	12.1167	-7.65664
IVL	Intron	1	FALSE	FALSE	NA	NA	NA	NA	NA	NA	NA	NA	NA	NA	NA	NA	NA	NA	NA	NA	NA	NA	NA	NA	NA	NA	NA	NA	75.127	1.42204	84.5714	3.54552	-9.44444	-1.31804	84.8655	-8.89869
IYD	promoter,Exon	2	FALSE	TRUE	93.4167	2.64739	81.4444	6.07384	11.9722	-1.19804	149.573	-9.11475	NA	NA	NA	NA	NA	NA	NA	NA	93.9646	2.64739	75.1667	6.07384	18.798	-1.19804	345.582	-15.2206	NA	NA	NA	NA	NA	NA	NA	NA
JAZF1	promoter	1	FALSE	FALSE	43.161	16.1871	55.42	15.0892	-12.2589	0.101326	145.32	-8.21884	NA	NA	NA	NA	NA	NA	NA	NA	NA	NA	NA	NA	NA	NA	NA	NA	NA	NA	NA	NA	NA	NA	NA	NA
JSP.1	promoter,Exon	2	FALSE	FALSE	23.8093	7596.82	37.1404	7542.98	-13.3311	0.0102613	172.294	-9.12135	NA	NA	NA	NA	NA	NA	NA	NA	60.6404	7596.82	38.2958	7542.98	22.3446	0.0102613	488.514	-19.0746	NA	NA	NA	NA	NA	NA	NA	NA
JTB	Intron	1	FALSE	FALSE	NA	NA	NA	NA	NA	NA	NA	NA	NA	NA	NA	NA	NA	NA	NA	NA	NA	NA	NA	NA	NA	NA	NA	NA	51.2939	285.657	61.4732	193.749	-10.1793	0.560097	97.6081	-9.59961
KALRN	promoter	1	FALSE	FALSE	30.3955	70.9029	13.4586	60.0675	16.9369	0.23926	293.944	-13.2546	NA	NA	NA	NA	NA	NA	NA	NA	NA	NA	NA	NA	NA	NA	NA	NA	NA	NA	NA	NA	NA	NA	NA	NA
KANSL1	promoter	1	FALSE	FALSE	41.7852	1342.03	57.2062	1089.82	-15.421	0.300328	231.653	-11.287	NA	NA	NA	NA	NA	NA	NA	NA	NA	NA	NA	NA	NA	NA	NA	NA	NA	NA	NA	NA	NA	NA	NA	NA
KBTBD2	Exon	1	FALSE	FALSE	NA	NA	NA	NA	NA	NA	NA	NA	NA	NA	NA	NA	NA	NA	NA	NA	58.74	361.107	47.6403	471.847	11.0997	-0.385893	117.981	-7.12301	NA	NA	NA	NA	NA	NA	NA	NA
KCNC2	promoter	1	FALSE	FALSE	15.4275	4.30815	31.81	6.4516	-16.3824	-0.582588	261.97	-12.191	NA	NA	NA	NA	NA	NA	NA	NA	NA	NA	NA	NA	NA	NA	NA	NA	NA	NA	NA	NA	NA	NA	NA	NA
KCNE3	Exon	1	FALSE	FALSE	NA	NA	NA	NA	NA	NA	NA	NA	NA	NA	NA	NA	NA	NA	NA	NA	54.2229	89.8097	65.0793	70.9319	-10.8564	0.340436	123.352	-7.33952	NA	NA	NA	NA	NA	NA	NA	NA
KCNE4	Intron	1	FALSE	FALSE	NA	NA	NA	NA	NA	NA	NA	NA	NA	NA	NA	NA	NA	NA	NA	NA	NA	NA	NA	NA	NA	NA	NA	NA	72.296	1.85778	79.8573	6.7597	-7.56131	-1.86338	55.7154	-7.68994
KCNN4	promoter	1	FALSE	FALSE	49.7173	150.333	37.8031	211.62	11.9141	-0.493318	147.062	-8.39611	NA	NA	NA	NA	NA	NA	NA	NA	NA	NA	NA	NA	NA	NA	NA	NA	NA	NA	NA	NA	NA	NA	NA	NA
KCNQ1	promoter	1	FALSE	FALSE	50.2349	11.8514	63.2918	8.75292	-13.057	0.437216	165.42	-9.0778	NA	NA	NA	NA	NA	NA	NA	NA	NA	NA	NA	NA	NA	NA	NA	NA	NA	NA	NA	NA	NA	NA	NA	NA
KCNQ2	promoter	1	FALSE	TRUE	45.7322	1.84408	56.2392	5.81819	-10.5069	-1.65767	108.66	-7.85375	NA	NA	NA	NA	NA	NA	NA	NA	NA	NA	NA	NA	NA	NA	NA	NA	NA	NA	NA	NA	NA	NA	NA	NA
KCTD14	GeneBody,Exon	2	FALSE	FALSE	NA	NA	NA	NA	NA	NA	NA	NA	57.47	33.0727	65.055	19.2035	-7.58505	0.784273	55.8938	-7.68365	61.7848	33.0727	71.6262	19.2035	-9.84142	0.784273	102.413	-6.95503	NA	NA	NA	NA	NA	NA	NA	NA
KIAA0232	promoter	1	FALSE	FALSE	55.5272	882.011	44.6987	775.069	10.8285	0.186472	121.806	-7.35811	NA	NA	NA	NA	NA	NA	NA	NA	NA	NA	NA	NA	NA	NA	NA	NA	NA	NA	NA	NA	NA	NA	NA	NA
KIAA1755	promoter	1	FALSE	FALSE	63.61	5.82589	79.7991	7.45129	-16.1891	-0.355012	255.57	-11.9397	NA	NA	NA	NA	NA	NA	NA	NA	NA	NA	NA	NA	NA	NA	NA	NA	NA	NA	NA	NA	NA	NA	NA	NA
KIAA2013	promoter	1	FALSE	FALSE	59.0137	266.273	48.0631	341.703	10.9506	-0.359839	124.54	-7.54991	NA	NA	NA	NA	NA	NA	NA	NA	NA	NA	NA	NA	NA	NA	NA	NA	NA	NA	NA	NA	NA	NA	NA	NA
KIF3C	promoter	1	FALSE	FALSE	30.5676	78.1932	44.8454	87.6107	-14.2778	-0.164063	198.047	-9.97438	NA	NA	NA	NA	NA	NA	NA	NA	NA	NA	NA	NA	NA	NA	NA	NA	NA	NA	NA	NA	NA	NA	NA	NA
KIF5C	promoter	1	FALSE	FALSE	68.8754	22.3295	58.7354	33.2464	10.1399	-0.574248	107.281	-7.06465	NA	NA	NA	NA	NA	NA	NA	NA	NA	NA	NA	NA	NA	NA	NA	NA	NA	NA	NA	NA	NA	NA	NA	NA
KIF7	promoter	1	FALSE	FALSE	56.1029	3.56664	65.9181	8.59159	-9.81522	-1.26836	93.7992	-6.90905	NA	NA	NA	NA	NA	NA	NA	NA	NA	NA	NA	NA	NA	NA	NA	NA	NA	NA	NA	NA	NA	NA	NA	NA
KIR3DL2	promoter	1	FALSE	FALSE	82.7667	5.09776	93.1944	3.69319	-10.4278	0.464998	104.782	-6.99147	NA	NA	NA	NA	NA	NA	NA	NA	NA	NA	NA	NA	NA	NA	NA	NA	NA	NA	NA	NA	NA	NA	NA	NA
KLC2	Exon	1	FALSE	FALSE	NA	NA	NA	NA	NA	NA	NA	NA	NA	NA	NA	NA	NA	NA	NA	NA	63.8089	81.1413	73.8213	52.9612	-10.0124	0.6155	105.631	-6.92524	NA	NA	NA	NA	NA	NA	NA	NA
KLHDC10	Exon	1	TRUE	FALSE	NA	NA	NA	NA	NA	NA	NA	NA	NA	NA	NA	NA	NA	NA	NA	NA	63.3501	505.555	45.113	294.636	18.2371	0.778937	324.531	-13.9517	NA	NA	NA	NA	NA	NA	NA	NA
KLHDC9	promoter	1	FALSE	FALSE	50.1371	9.66468	59.909	2.88302	-9.7719	1.74514	94.7999	-8.20547	NA	NA	NA	NA	NA	NA	NA	NA	NA	NA	NA	NA	NA	NA	NA	NA	NA	NA	NA	NA	NA	NA	NA	NA
KLHL23	promoter	1	FALSE	FALSE	48.4033	18.8012	61.7949	29.7143	-13.3916	-0.660337	174.235	-9.22215	NA	NA	NA	NA	NA	NA	NA	NA	NA	NA	NA	NA	NA	NA	NA	NA	NA	NA	NA	NA	NA	NA	NA	NA
KLHL4	promoter,GeneBody,Exon,Intron	4	FALSE	FALSE	48.1671	2.08934	47.9833	15.6869	0.18377	-2.90843	8.23377	-7.21866	70.4613	2.08934	73.4393	15.6869	-2.97798	-2.90843	16.0109	-7.2081	56.6655	2.08934	62.1642	15.6869	-5.49872	-2.90843	41.0172	-8.11307	71.228	2.08934	74.0779	15.6869	-2.84986	-2.90843	14.5366	-7.29836
KLK11	promoter,GeneBody,Exon,Intron	4	FALSE	FALSE	62.2311	1.42204	64.0173	13.97	-1.78628	-3.2963	12.9381	-8.38085	61.9038	1.42204	62.5257	13.97	-0.621942	-3.2963	10.6253	-7.88759	62.7825	1.42204	61.2099	13.97	1.57258	-3.2963	12.1783	-8.44894	61.0557	1.42204	62.7595	13.97	-1.70381	-3.2963	12.4113	-8.2865
KLK7	promoter	1	FALSE	TRUE	38.7374	3.58703	49.6627	1.49985	-10.9253	1.25798	116.672	-8.20615	NA	NA	NA	NA	NA	NA	NA	NA	NA	NA	NA	NA	NA	NA	NA	NA	NA	NA	NA	NA	NA	NA	NA	NA
KLRC1	promoter	1	FALSE	FALSE	63.8922	3.2873	54.2354	10.055	9.65677	-1.61294	99.6533	-7.934	NA	NA	NA	NA	NA	NA	NA	NA	NA	NA	NA	NA	NA	NA	NA	NA	NA	NA	NA	NA	NA	NA	NA	NA
KLRJ1	Exon	1	FALSE	FALSE	NA	NA	NA	NA	NA	NA	NA	NA	NA	NA	NA	NA	NA	NA	NA	NA	73.5618	1.38796	82.0321	5.41666	-8.47028	-1.96444	79.4997	-7.30041	NA	NA	NA	NA	NA	NA	NA	NA
KNDC1	promoter	1	FALSE	TRUE	45.2372	1.63991	55.2804	5.19977	-10.0432	-1.66483	99.3437	-7.55362	NA	NA	NA	NA	NA	NA	NA	NA	NA	NA	NA	NA	NA	NA	NA	NA	NA	NA	NA	NA	NA	NA	NA	NA
KPNA4	Exon	1	FALSE	FALSE	NA	NA	NA	NA	NA	NA	NA	NA	NA	NA	NA	NA	NA	NA	NA	NA	77.0812	573.612	64.2564	583.013	12.8248	-0.0234516	158.318	-8.35228	NA	NA	NA	NA	NA	NA	NA	NA
KRT18	GeneBody,Exon	2	FALSE	TRUE	NA	NA	NA	NA	NA	NA	NA	NA	65.947	115.113	74.4939	49.1917	-8.54692	1.22657	72.0582	-9.47126	58.3292	115.113	69.4098	49.1917	-11.0806	1.22657	129.891	-8.34231	NA	NA	NA	NA	NA	NA	NA	NA
KRT19	Intron	1	TRUE	FALSE	NA	NA	NA	NA	NA	NA	NA	NA	NA	NA	NA	NA	NA	NA	NA	NA	NA	NA	NA	NA	NA	NA	NA	NA	42.1607	4018.1	47.2253	751.233	-5.06459	2.41918	28.6527	-7.76522
KRT78	promoter,GeneBody,Exon,Intron	4	FALSE	FALSE	75.7976	3.20543	77.3009	34.3755	-1.50327	-3.42279	12.9566	-8.77773	88.7387	3.20543	89.7882	34.3755	-1.04947	-3.42279	12.0371	-8.31344	90.8199	3.20543	93.0176	34.3755	-2.19774	-3.42279	17.1954	-8.8822	86.8708	3.20543	87.216	34.3755	-0.345158	-3.42279	11.3295	-8.69298
KYAT3	promoter,Exon	2	FALSE	FALSE	36.1256	159.84	23.679	128.044	12.4466	0.319993	160.218	-8.68792	NA	NA	NA	NA	NA	NA	NA	NA	50.243	159.84	68.1983	128.044	-17.9553	0.319993	331.31	-14.1137	NA	NA	NA	NA	NA	NA	NA	NA
LACTB	GeneBody	1	FALSE	FALSE	NA	NA	NA	NA	NA	NA	NA	NA	61.7449	179.982	54.6389	215.346	7.10598	-0.258805	52.7981	-7.0422	NA	NA	NA	NA	NA	NA	NA	NA	NA	NA	NA	NA	NA	NA	NA	NA
LALBA	GeneBody,Exon	2	TRUE	FALSE	NA	NA	NA	NA	NA	NA	NA	NA	81.4499	57379.6	87.6329	16210.2	-6.183	1.82364	39.8886	-7.68821	77.3584	57379.6	85.7342	16210.2	-8.3758	1.82364	77.8592	-7.54511	NA	NA	NA	NA	NA	NA	NA	NA
LAP	GeneBody,Intron	2	FALSE	FALSE	NA	NA	NA	NA	NA	NA	NA	NA	91.3116	15.7306	95.4619	2.88302	-4.15034	2.44792	22.2798	-7.38512	NA	NA	NA	NA	NA	NA	NA	NA	90.8805	15.7306	95.2871	2.88302	-4.40665	2.44792	22.984	-7.42027
LCN2	promoter	1	FALSE	FALSE	52.064	69.9733	41.1953	45.0069	10.8688	0.636658	123.126	-7.5304	NA	NA	NA	NA	NA	NA	NA	NA	NA	NA	NA	NA	NA	NA	NA	NA	NA	NA	NA	NA	NA	NA	NA	NA
LDLRAD4	promoter	1	FALSE	FALSE	38.2658	131.589	53.1315	144.582	-14.8657	-0.135851	214.936	-10.5579	NA	NA	NA	NA	NA	NA	NA	NA	NA	NA	NA	NA	NA	NA	NA	NA	NA	NA	NA	NA	NA	NA	NA	NA
LEP	promoter,GeneBody,Exon,Intron	4	FALSE	FALSE	36.9089	1.21787	33.6402	10.1004	3.26869	-3.05198	20.9872	-8.17735	78.8587	1.21787	81.2098	10.1004	-2.35103	-3.05198	13.7033	-7.39973	68.7185	1.21787	67.7101	10.1004	1.00837	-3.05198	9.47886	-7.64306	81.9701	1.21787	85.8793	10.1004	-3.90921	-3.05198	21.8603	-8.08002
LIN7A	promoter	1	TRUE	TRUE	20.2194	292.771	32.8112	62.8317	-12.5918	2.22021	158.651	-11.4587	NA	NA	NA	NA	NA	NA	NA	NA	NA	NA	NA	NA	NA	NA	NA	NA	NA	NA	NA	NA	NA	NA	NA	NA
LMCD1	promoter,Exon	2	FALSE	FALSE	26.631	6.37154	22.7595	40.9934	3.87143	-2.68568	23.4845	-7.31761	NA	NA	NA	NA	NA	NA	NA	NA	70.6646	6.37154	66.4159	40.9934	4.24877	-2.68568	22.8927	-7.20768	NA	NA	NA	NA	NA	NA	NA	NA
LOC100126053	promoter,GeneBody,Exon,Intron	4	FALSE	TRUE	72.8132	1.42204	72.4844	17.2062	0.328725	-3.5969	12.7561	-9.41533	69.3257	1.42204	71.4928	17.2062	-2.16707	-3.5969	16.4771	-9.07815	69.7007	1.42204	71.4887	17.2062	-1.78806	-3.5969	16.5617	-9.42357	48.25	1.42204	71.8333	17.2062	-23.5833	-3.5969	553.764	-43.2103
LOC100138009	promoter	1	FALSE	TRUE	63.891	2.02786	43.3444	6.56796	20.5466	-1.69548	433.294	-19.7925	NA	NA	NA	NA	NA	NA	NA	NA	NA	NA	NA	NA	NA	NA	NA	NA	NA	NA	NA	NA	NA	NA	NA	NA
LOC100138815	promoter,GeneBody,Exon,Intron	4	FALSE	FALSE	76.8162	3.53224	88.6921	5.87243	-11.8759	-0.733374	136.651	-7.9734	90.287	3.53224	65.8911	5.87243	24.396	-0.733374	603.327	-51.7198	90.8765	3.53224	63.3712	5.87243	27.5053	-0.733374	743.703	-27.7493	83.75	3.53224	100	5.87243	-16.25	-0.733374	254.257	-19.6042
LOC100138951	promoter	1	FALSE	FALSE	59.0308	154.335	50.6402	48.6363	8.39063	1.66596	76.8863	-6.99724	NA	NA	NA	NA	NA	NA	NA	NA	NA	NA	NA	NA	NA	NA	NA	NA	NA	NA	NA	NA	NA	NA	NA	NA
LOC100139209	promoter	1	FALSE	FALSE	77.0833	541.066	96.3333	289.279	-19.25	0.903341	363.643	-16.3821	NA	NA	NA	NA	NA	NA	NA	NA	NA	NA	NA	NA	NA	NA	NA	NA	NA	NA	NA	NA	NA	NA	NA	NA
LOC100139766	promoter	1	FALSE	FALSE	57	86.3187	38	90.3369	19	-0.0656428	368.84	-15.8617	NA	NA	NA	NA	NA	NA	NA	NA	NA	NA	NA	NA	NA	NA	NA	NA	NA	NA	NA	NA	NA	NA	NA	NA
LOC100140130	GeneBody,Exon	2	FALSE	TRUE	NA	NA	NA	NA	NA	NA	NA	NA	57.1714	47.5654	66.378	121.701	-9.20663	-1.35536	83.534	-9.90135	58.9134	47.5654	71.0191	121.701	-12.1057	-1.35536	154.128	-8.83796	NA	NA	NA	NA	NA	NA	NA	NA
LOC100140226	Exon	1	FALSE	FALSE	NA	NA	NA	NA	NA	NA	NA	NA	NA	NA	NA	NA	NA	NA	NA	NA	51.9012	1.42204	43.6936	8.7754	8.20758	-2.6255	69.9747	-8.68432	NA	NA	NA	NA	NA	NA	NA	NA
LOC100196897	GeneBody,Intron	2	FALSE	FALSE	NA	NA	NA	NA	NA	NA	NA	NA	78.46	6.15971	68.3776	7.53151	10.0824	-0.290077	104.91	-11.2494	NA	NA	NA	NA	NA	NA	NA	NA	82.3931	6.15971	72.3306	7.53151	10.0625	-0.290077	107.829	-10.0439
LOC100196900	promoter	1	FALSE	TRUE	73.1911	5.13951	83.6843	1.69159	-10.4932	1.60325	108.628	-8.45031	NA	NA	NA	NA	NA	NA	NA	NA	NA	NA	NA	NA	NA	NA	NA	NA	NA	NA	NA	NA	NA	NA	NA	NA
LOC100294952	promoter,GeneBody,Exon,Intron	4	TRUE	FALSE	85.5914	109.124	87.2706	16.4552	-1.67925	2.72936	9.98384	-7.19657	80.9614	109.124	84.6356	16.4552	-3.67421	2.72936	20.2009	-7.83286	83.9634	109.124	87.5758	16.4552	-3.61233	2.72936	22.6954	-7.66308	80.8702	109.124	84.5495	16.4552	-3.67923	2.72936	19.0552	-7.81227
LOC100296156	GeneBody,Exon	2	FALSE	TRUE	NA	NA	NA	NA	NA	NA	NA	NA	75.3988	1.42204	85.8859	6.67948	-10.4872	-2.23177	111.37	-13.1579	75.3988	1.42204	85.8859	6.67948	-10.4872	-2.23177	119.797	-9.04936	NA	NA	NA	NA	NA	NA	NA	NA
LOC100296997	GeneBody,Intron	2	FALSE	FALSE	NA	NA	NA	NA	NA	NA	NA	NA	42.8011	3.49815	51.9792	5.63439	-9.17803	-0.687665	81.7464	-9.36117	NA	NA	NA	NA	NA	NA	NA	NA	76.6667	3.49815	86.3333	5.63439	-9.66667	-0.687665	87.7781	-8.68213
LOC100297248	Intron	1	FALSE	FALSE	NA	NA	NA	NA	NA	NA	NA	NA	NA	NA	NA	NA	NA	NA	NA	NA	NA	NA	NA	NA	NA	NA	NA	NA	42.6667	4.30815	51.6667	4.91371	-9	-0.189744	75.3788	-7.79975
LOC100298453	promoter	1	FALSE	FALSE	85.1339	85.5116	71.5353	102.275	13.5986	-0.258262	190.581	-9.78856	NA	NA	NA	NA	NA	NA	NA	NA	NA	NA	NA	NA	NA	NA	NA	NA	NA	NA	NA	NA	NA	NA	NA	NA
LOC100298823	GeneBody,Exon,Intron	3	FALSE	TRUE	NA	NA	NA	NA	NA	NA	NA	NA	63.5088	1.43574	71.9889	8.06266	-8.48013	-2.48946	75.1158	-10.7828	62.9804	1.43574	71.1061	8.06266	-8.12571	-2.48946	75.879	-8.19363	68	1.43574	79	8.06266	-11	-2.48946	120.003	-12.8416
LOC100299180	promoter	1	FALSE	FALSE	67.8632	107.129	82.6678	172.405	-14.8045	-0.686455	213.526	-10.5701	NA	NA	NA	NA	NA	NA	NA	NA	NA	NA	NA	NA	NA	NA	NA	NA	NA	NA	NA	NA	NA	NA	NA	NA
LOC100299503	Intron	1	FALSE	FALSE	NA	NA	NA	NA	NA	NA	NA	NA	NA	NA	NA	NA	NA	NA	NA	NA	NA	NA	NA	NA	NA	NA	NA	NA	98.1667	5.62906	88.5	13.6399	9.66667	-1.27687	101.2	-10.4769
LOC100300716	promoter,GeneBody,Exon,Intron	4	FALSE	FALSE	69.4697	22.0408	77.1212	5.67363	-7.65152	1.95783	59.5412	-7.33809	51.8725	22.0408	61.0784	5.67363	-9.20588	1.95783	85.9796	-11.7535	47.4667	22.0408	57.0667	5.67363	-9.6	1.95783	100.985	-8.57269	84.9167	22.0408	91.1667	5.67363	-6.25	1.95783	39.2371	-7.53478
LOC100300806	promoter,GeneBody,Exon,Intron	4	FALSE	TRUE	65.3843	11.1837	79.4182	1	-14.0339	3.48333	203.827	-16.7191	78.0857	11.1837	78.2488	1	-0.163118	3.48333	12.6253	-8.99698	73.5141	11.1837	77.2963	1	-3.78224	3.48333	28.824	-10.1043	83.0192	11.1837	78.8639	1	4.15538	3.48333	32.553	-10.278
LOC100335177	promoter	1	FALSE	FALSE	82.4615	1.81	86.002	12.124	-3.54052	-2.74381	18.2978	-7	NA	NA	NA	NA	NA	NA	NA	NA	NA	NA	NA	NA	NA	NA	NA	NA	NA	NA	NA	NA	NA	NA	NA	NA
LOC100335635	promoter	1	FALSE	FALSE	84.2354	23.0974	72.0097	28.5956	12.2257	-0.308066	154.586	-8.56617	NA	NA	NA	NA	NA	NA	NA	NA	NA	NA	NA	NA	NA	NA	NA	NA	NA	NA	NA	NA	NA	NA	NA	NA
LOC100335780	GeneBody,Exon,Intron	3	FALSE	FALSE	NA	NA	NA	NA	NA	NA	NA	NA	75.2294	1	83.1139	4.19303	-7.88453	-2.06799	63.695	-9.19581	73.4178	1	81.2705	4.19303	-7.85264	-2.06799	69.5217	-7.16513	76.573	1	84.2364	4.19303	-7.66347	-2.06799	57.9866	-8.15378
LOC100336029	promoter,GeneBody,Exon,Intron	4	FALSE	TRUE	83.3279	2.06195	62.4583	22.6517	20.8695	-3.45754	455.65	-25.1954	73.3244	2.06195	70.159	22.6517	3.1654	-3.45754	22.5199	-9.55527	48.8734	2.06195	59.2452	22.6517	-10.3717	-3.45754	124.135	-12.2124	73.551	2.06195	69.0039	22.6517	4.54708	-3.45754	35.2419	-10.7623
LOC100336589	promoter	1	FALSE	FALSE	75.4375	528.719	52.2	343.762	23.2375	0.621091	550.032	-22.0777	NA	NA	NA	NA	NA	NA	NA	NA	NA	NA	NA	NA	NA	NA	NA	NA	NA	NA	NA	NA	NA	NA	NA	NA
LOC100336669	promoter	1	FALSE	FALSE	76.4818	32.6737	100	25.7606	-23.5182	0.342964	543.662	-22.0859	NA	NA	NA	NA	NA	NA	NA	NA	NA	NA	NA	NA	NA	NA	NA	NA	NA	NA	NA	NA	NA	NA	NA	NA
LOC100336731	Exon,Intron	2	FALSE	TRUE	NA	NA	NA	NA	NA	NA	NA	NA	NA	NA	NA	NA	NA	NA	NA	NA	49.5556	13.2458	55.6019	69.194	-6.0463	-2.38511	44.9074	-7.01097	86.9167	13.2458	66.3889	69.194	20.5278	-2.38511	440.005	-35.4873
LOC100336982	Intron	1	FALSE	FALSE	NA	NA	NA	NA	NA	NA	NA	NA	NA	NA	NA	NA	NA	NA	NA	NA	NA	NA	NA	NA	NA	NA	NA	NA	80.2778	3.46407	93.4444	2.19143	-13.1667	0.660593	165.579	-14.2263
LOC100336984	promoter,GeneBody,Exon,Intron	4	FALSE	FALSE	88.9514	2.87194	88.3472	24.3028	0.604167	-3.08102	9.74868	-7.75763	75.6893	2.87194	77.1875	24.3028	-1.49814	-3.08102	10.8636	-7.29713	81.3989	2.87194	80.027	24.3028	1.37186	-3.08102	10.3419	-7.7616	75.5097	2.87194	77.1017	24.3028	-1.59197	-3.08102	10.7656	-7.58393
LOC100336993	Intron	1	FALSE	FALSE	NA	NA	NA	NA	NA	NA	NA	NA	NA	NA	NA	NA	NA	NA	NA	NA	NA	NA	NA	NA	NA	NA	NA	NA	64.4857	5.11815	74.5833	3.92107	-10.0976	0.384374	95.8177	-9.35669
LOC100337001	promoter,Exon	2	FALSE	FALSE	78.1445	1.38796	79.2496	10.0471	-1.10517	-2.85574	8.59554	-7.04182	NA	NA	NA	NA	NA	NA	NA	NA	86.6727	1.38796	87.8536	10.0471	-1.18083	-2.85574	9.78587	-7.0738	NA	NA	NA	NA	NA	NA	NA	NA
LOC100337022	promoter	1	FALSE	FALSE	57.4593	1.60582	66.1787	5.75075	-8.71939	-1.84043	75.6418	-7.02178	NA	NA	NA	NA	NA	NA	NA	NA	NA	NA	NA	NA	NA	NA	NA	NA	NA	NA	NA	NA	NA	NA	NA	NA
LOC100337093	GeneBody,Exon	2	FALSE	FALSE	NA	NA	NA	NA	NA	NA	NA	NA	64.4389	80.1097	73.44	20.718	-9.00118	1.95109	82.2899	-11.436	43.9273	80.1097	52.75	20.718	-8.82274	1.95109	86.2617	-8.06667	NA	NA	NA	NA	NA	NA	NA	NA
LOC100337108	promoter,GeneBody,Exon,Intron	4	FALSE	TRUE	92.8	14.1106	70	1.6625	22.8	3.08536	539.167	-25.2683	81.1375	14.1106	75.6167	1.6625	5.52083	3.08536	42.2022	-9.88467	83.3333	14.1106	80.5556	1.6625	2.77778	3.08536	16.3845	-8.2647	86.9189	14.1106	35.7	1.6625	51.2189	3.08536	2666.02	-179.842
LOC100337129	Exon	1	TRUE	FALSE	NA	NA	NA	NA	NA	NA	NA	NA	NA	NA	NA	NA	NA	NA	NA	NA	73.2825	87.4941	65.1583	21.7574	8.12416	2.00768	66.4389	-7.21299	NA	NA	NA	NA	NA	NA	NA	NA
LOC100337168	Intron	1	FALSE	FALSE	NA	NA	NA	NA	NA	NA	NA	NA	NA	NA	NA	NA	NA	NA	NA	NA	NA	NA	NA	NA	NA	NA	NA	NA	84.3611	5.48637	93.8333	5.33334	-9.47222	0.0408139	83.7925	-8.39945
LOC100337185	Intron	1	FALSE	TRUE	NA	NA	NA	NA	NA	NA	NA	NA	NA	NA	NA	NA	NA	NA	NA	NA	NA	NA	NA	NA	NA	NA	NA	NA	47.6667	2.41582	59.3333	11.83	-11.6667	-2.29187	133.766	-13.3498
LOC100337244	promoter	1	FALSE	FALSE	67	82.7848	83.3939	93.3122	-16.3939	-0.172701	262.086	-12.1718	NA	NA	NA	NA	NA	NA	NA	NA	NA	NA	NA	NA	NA	NA	NA	NA	NA	NA	NA	NA	NA	NA	NA	NA
LOC100847119	promoter,GeneBody,Exon,Intron	4	FALSE	FALSE	68.3279	154.738	67.4891	17.6497	0.838756	3.13211	11.3143	-8.25155	84.6152	154.738	85.6932	17.6497	-1.07797	3.13211	11.0994	-7.95529	91.8579	154.738	93.3628	17.6497	-1.50487	3.13211	13.3065	-8.4258	84.4116	154.738	85.5269	17.6497	-1.11538	3.13211	10.8045	-8.19585
LOC100847120	Intron	1	FALSE	FALSE	NA	NA	NA	NA	NA	NA	NA	NA	NA	NA	NA	NA	NA	NA	NA	NA	NA	NA	NA	NA	NA	NA	NA	NA	87.6969	282.522	93.7111	77.3347	-6.01422	1.86917	36.1465	-7.15027
LOC100847156	promoter	1	FALSE	TRUE	14	3.34177	27	7.64303	-13	-1.19353	164.979	-9.23424	NA	NA	NA	NA	NA	NA	NA	NA	NA	NA	NA	NA	NA	NA	NA	NA	NA	NA	NA	NA	NA	NA	NA	NA
LOC100847171	promoter,GeneBody,Exon,Intron	4	TRUE	FALSE	0.151687	4008.55	0.291594	501.527	-0.139907	2.99868	9.39325	-7.84411	58.1443	4008.55	55.5341	501.527	2.61021	2.99868	17.0778	-7.84539	51.8557	4008.55	48.7823	501.527	3.07339	2.99868	17.4313	-8.04354	70.7386	4008.55	70.8398	501.527	-0.101207	2.99868	9.38432	-7.65236
LOC100847348	promoter	1	FALSE	TRUE	37.4058	54.5104	25.6808	307.111	11.725	-2.49415	148.228	-11.4217	NA	NA	NA	NA	NA	NA	NA	NA	NA	NA	NA	NA	NA	NA	NA	NA	NA	NA	NA	NA	NA	NA	NA	NA
LOC100847495	GeneBody,Intron	2	FALSE	FALSE	NA	NA	NA	NA	NA	NA	NA	NA	22.9343	19.128	35.3212	22.7359	-12.3869	-0.249289	149.584	-14.734	NA	NA	NA	NA	NA	NA	NA	NA	21.3571	19.128	34.4215	22.7359	-13.0643	-0.249289	162.482	-13.5378
LOC100847554	Exon	1	FALSE	TRUE	NA	NA	NA	NA	NA	NA	NA	NA	NA	NA	NA	NA	NA	NA	NA	NA	37.7909	69.3053	27.6091	30.2737	10.1818	1.1949	100.391	-7.09758	NA	NA	NA	NA	NA	NA	NA	NA
LOC100847612	Exon	1	FALSE	FALSE	NA	NA	NA	NA	NA	NA	NA	NA	NA	NA	NA	NA	NA	NA	NA	NA	47.4128	4.55977	58.0034	8.97508	-10.5906	-0.976964	118.177	-7.34197	NA	NA	NA	NA	NA	NA	NA	NA
LOC100847724	Exon	1	FALSE	FALSE	NA	NA	NA	NA	NA	NA	NA	NA	NA	NA	NA	NA	NA	NA	NA	NA	85.756	19.6984	93.25	3.16908	-7.49405	2.63594	67.1748	-8.96386	NA	NA	NA	NA	NA	NA	NA	NA
LOC100847819	Exon	1	FALSE	FALSE	NA	NA	NA	NA	NA	NA	NA	NA	NA	NA	NA	NA	NA	NA	NA	NA	81.5952	4.98915	94.2302	8.44482	-12.6349	-0.759272	166.3	-8.75428	NA	NA	NA	NA	NA	NA	NA	NA
LOC100847839	Exon	1	FALSE	FALSE	NA	NA	NA	NA	NA	NA	NA	NA	NA	NA	NA	NA	NA	NA	NA	NA	38.0104	21.4671	48.4821	13.5209	-10.4718	0.666938	115.336	-7.28232	NA	NA	NA	NA	NA	NA	NA	NA
LOC100848171	promoter,GeneBody,Exon,Intron	4	FALSE	TRUE	84.2537	1	84.5517	9.61465	-0.29799	-3.26523	10.2471	-8.26504	68.8316	1	63.8258	9.61465	5.0058	-3.26523	36.8729	-10.2953	69.3607	1	60.369	9.61465	8.99167	-3.26523	86.7592	-10.9966	65.65	1	77.8095	9.61465	-12.1595	-3.26523	150.493	-16.5562
LOC100848282	promoter,GeneBody,Exon,Intron	4	FALSE	FALSE	69.1103	1.85778	70.4314	64.5576	-1.32108	-5.11894	26.7827	-15.8336	58.984	1.85778	56.2073	64.5576	2.77673	-5.11894	34.1045	-16.3598	61.7535	1.85778	65.8242	64.5576	-4.0707	-5.11894	44.0945	-16.2075	52	1.85778	45.1747	64.5576	6.8253	-5.11894	76.6636	-20.2954
LOC100848325	Intron	1	FALSE	TRUE	NA	NA	NA	NA	NA	NA	NA	NA	NA	NA	NA	NA	NA	NA	NA	NA	NA	NA	NA	NA	NA	NA	NA	NA	54.05	5.06368	78.5	14.528	-24.45	-1.52058	584.451	-41.6324
LOC100848430	GeneBody,Intron	2	FALSE	FALSE	NA	NA	NA	NA	NA	NA	NA	NA	82.6371	7.42648	67.4343	13.8201	15.2029	-0.896022	236.632	-22.3077	NA	NA	NA	NA	NA	NA	NA	NA	82.6371	7.42648	31.3333	13.8201	51.3038	-0.896022	2665.61	-180.392
LOC100848689	Exon	1	FALSE	TRUE	NA	NA	NA	NA	NA	NA	NA	NA	NA	NA	NA	NA	NA	NA	NA	NA	56.8929	2.83786	69.9423	17.0388	-13.0494	-2.58594	183.001	-11.7744	NA	NA	NA	NA	NA	NA	NA	NA
LOC100848700	Exon	1	FALSE	FALSE	NA	NA	NA	NA	NA	NA	NA	NA	NA	NA	NA	NA	NA	NA	NA	NA	79.8931	145.523	57.3728	117.342	22.5203	0.310524	496.45	-19.3352	NA	NA	NA	NA	NA	NA	NA	NA
LOC100848815	promoter,Exon,Intron	3	FALSE	TRUE	61.7573	4041.26	78.0231	1444.49	-16.2658	1.48425	260.343	-13.6	NA	NA	NA	NA	NA	NA	NA	NA	47.3405	4041.26	64.2431	1444.49	-16.9027	1.48425	296.369	-14.2009	20.6361	4041.26	11.6353	1444.49	9.00088	1.48425	89.2341	-9.47611
LOC100848940	promoter	1	FALSE	FALSE	70.4603	164.305	81.6102	294.075	-11.1499	-0.839805	120.385	-7.47542	NA	NA	NA	NA	NA	NA	NA	NA	NA	NA	NA	NA	NA	NA	NA	NA	NA	NA	NA	NA	NA	NA	NA	NA
LOC100849009	promoter	1	FALSE	TRUE	52.5883	3.37552	38.4611	10.2631	14.1272	-1.60428	207.786	-11.7368	NA	NA	NA	NA	NA	NA	NA	NA	NA	NA	NA	NA	NA	NA	NA	NA	NA	NA	NA	NA	NA	NA	NA	NA
LOC100849067	GeneBody	1	FALSE	FALSE	NA	NA	NA	NA	NA	NA	NA	NA	67.6599	10.7827	75.2497	16.2423	-7.58985	-0.591029	55.5071	-7.24554	NA	NA	NA	NA	NA	NA	NA	NA	NA	NA	NA	NA	NA	NA	NA	NA
LOC100850168	promoter	1	FALSE	FALSE	64.5337	1	71.7	8.92174	-7.16627	-3.15732	58.016	-9.28834	NA	NA	NA	NA	NA	NA	NA	NA	NA	NA	NA	NA	NA	NA	NA	NA	NA	NA	NA	NA	NA	NA	NA	NA
LOC100851913	promoter,GeneBody,Exon,Intron	4	FALSE	TRUE	36.6545	7.46692	48.8288	80.2659	-12.1743	-3.4262	154.554	-13.1412	72.0118	7.46692	69.2731	80.2659	2.73867	-3.4262	19.6544	-9.2051	59.9333	7.46692	60.7874	80.2659	-0.854117	-3.4262	12.4664	-8.78012	72.3942	7.46692	70.7952	80.2659	1.59898	-3.4262	15.0301	-9.09851
LOC100851999	promoter	1	FALSE	FALSE	83.2114	2.59961	68.7712	2.44136	14.4401	0.0906099	214.511	-10.5343	NA	NA	NA	NA	NA	NA	NA	NA	NA	NA	NA	NA	NA	NA	NA	NA	NA	NA	NA	NA	NA	NA	NA	NA
LOC100852090	Intron	1	FALSE	FALSE	NA	NA	NA	NA	NA	NA	NA	NA	NA	NA	NA	NA	NA	NA	NA	NA	NA	NA	NA	NA	NA	NA	NA	NA	91.85	203.792	100	67.738	-8.15	1.58906	64.0352	-8.58686
LOC101901945	Exon	1	FALSE	FALSE	NA	NA	NA	NA	NA	NA	NA	NA	NA	NA	NA	NA	NA	NA	NA	NA	25.5212	3.23951	36.7633	3.50144	-11.2421	-0.112172	131.895	-7.49428	NA	NA	NA	NA	NA	NA	NA	NA
LOC101901983	Exon	1	FALSE	FALSE	NA	NA	NA	NA	NA	NA	NA	NA	NA	NA	NA	NA	NA	NA	NA	NA	69.0893	30.1815	56.1473	43.8251	12.942	-0.538091	161.5	-8.61532	NA	NA	NA	NA	NA	NA	NA	NA
LOC101902029	Exon	1	FALSE	TRUE	NA	NA	NA	NA	NA	NA	NA	NA	NA	NA	NA	NA	NA	NA	NA	NA	27.7444	16.009	39.2557	7.4861	-11.5112	1.09659	139.509	-8.49834	NA	NA	NA	NA	NA	NA	NA	NA
LOC101902325	promoter,GeneBody,Exon,Intron	4	FALSE	FALSE	81.5635	2.4499	91.3385	24.5642	-9.77496	-3.32576	102.21	-11.1636	88.7294	2.4499	89.5291	24.5642	-0.799717	-3.32576	11.0129	-7.98509	91.0399	2.4499	92.5151	24.5642	-1.47523	-3.32576	13.5502	-8.49149	88.1159	2.4499	88.697	24.5642	-0.581153	-3.32576	10.7538	-8.3468
LOC101902375	Intron	1	FALSE	FALSE	NA	NA	NA	NA	NA	NA	NA	NA	NA	NA	NA	NA	NA	NA	NA	NA	NA	NA	NA	NA	NA	NA	NA	NA	45.5	4.47155	66.1667	8.63789	-20.6667	-0.949904	414.828	-30.2044
LOC101902435	Exon	1	FALSE	FALSE	NA	NA	NA	NA	NA	NA	NA	NA	NA	NA	NA	NA	NA	NA	NA	NA	73.1198	2.93978	83.5768	4.45	-10.457	-0.598098	114.756	-7.018	NA	NA	NA	NA	NA	NA	NA	NA
LOC101902451	Intron	1	FALSE	FALSE	NA	NA	NA	NA	NA	NA	NA	NA	NA	NA	NA	NA	NA	NA	NA	NA	NA	NA	NA	NA	NA	NA	NA	NA	79.8861	3.61377	86.7302	12.5798	-6.84405	-1.79953	45.6138	-6.95914
LOC101902462	promoter,GeneBody,Intron	3	FALSE	TRUE	68.1389	373.974	78.0868	29.2894	-9.94787	3.67449	108.907	-13.9187	65.8029	373.974	43.3799	29.2894	22.423	3.67449	523.913	-48.8154	NA	NA	NA	NA	NA	NA	NA	NA	68.0306	373.974	43.3799	29.2894	24.6507	3.67449	637.404	-49.1202
LOC101902490	GeneBody	1	FALSE	FALSE	NA	NA	NA	NA	NA	NA	NA	NA	62.1333	33.6741	55.3444	17.007	6.78889	0.98551	49.3702	-7.02769	NA	NA	NA	NA	NA	NA	NA	NA	NA	NA	NA	NA	NA	NA	NA	NA
LOC101902675	GeneBody,Intron	2	FALSE	TRUE	NA	NA	NA	NA	NA	NA	NA	NA	87.3828	4.21324	77.2022	8.69607	10.1806	-1.04543	107.834	-12.0246	NA	NA	NA	NA	NA	NA	NA	NA	87.6622	4.21324	74.8701	8.69607	12.7921	-1.04543	172.876	-15.0032
LOC101902714	promoter,GeneBody,Exon,Intron	4	FALSE	TRUE	73.7455	257.424	78.1739	7.8687	-4.42846	5.03188	43.8187	-17.0156	50.5909	257.424	73.3536	7.8687	-22.7627	5.03188	537.009	-59.0914	45.8	257.424	88.6744	7.8687	-42.8744	5.03188	1885.09	-78.4919	51.3333	257.424	65.6932	7.8687	-14.3598	5.03188	223.044	-30.9075
LOC101902757	Exon	1	FALSE	FALSE	NA	NA	NA	NA	NA	NA	NA	NA	NA	NA	NA	NA	NA	NA	NA	NA	71.4444	3.15129	56.1917	3.92107	15.2528	-0.315303	225.372	-10.5972	NA	NA	NA	NA	NA	NA	NA	NA
LOC101902772	GeneBody,Intron	2	FALSE	FALSE	NA	NA	NA	NA	NA	NA	NA	NA	66.1332	3.61377	72.567	11.5858	-6.43377	-1.68078	41.9829	-6.98829	NA	NA	NA	NA	NA	NA	NA	NA	8.84444	3.61377	1.87879	11.5858	6.96566	-1.68078	55.7019	-7.97876
LOC101902994	Exon	1	FALSE	FALSE	NA	NA	NA	NA	NA	NA	NA	NA	NA	NA	NA	NA	NA	NA	NA	NA	55.4419	2.49769	67.8226	2.16234	-12.3807	0.207996	159.419	-8.46006	NA	NA	NA	NA	NA	NA	NA	NA
LOC101903084	Intron	1	FALSE	FALSE	NA	NA	NA	NA	NA	NA	NA	NA	NA	NA	NA	NA	NA	NA	NA	NA	NA	NA	NA	NA	NA	NA	NA	NA	65.5	3.88611	73.5	9.84826	-8	-1.34154	60.6491	-7.36224
LOC101903261	GeneBody,Intron	2	FALSE	TRUE	NA	NA	NA	NA	NA	NA	NA	NA	58.4948	21.327	49.0252	45.802	9.46966	-1.10273	93.7545	-10.939	NA	NA	NA	NA	NA	NA	NA	NA	59.9792	21.327	47.038	45.802	12.9412	-1.10273	176.925	-15.3444
LOC101903301	promoter,GeneBody,Exon	3	FALSE	FALSE	87.3762	4.32886	86.2537	82.6034	1.12252	-4.25414	19.3079	-12.0404	95.4627	4.32886	94.9981	82.6034	0.464646	-4.25414	17.8955	-11.4952	95.4627	4.32886	94.9981	82.6034	0.464646	-4.25414	17.5564	-11.8681	NA	NA	NA	NA	NA	NA	NA	NA
LOC101903449	promoter,GeneBody,Exon,Intron	4	TRUE	FALSE	89.1707	138.36	83.6668	8.61496	5.50394	4.00544	49.1666	-12.2032	88.7221	138.36	89.0446	8.61496	-0.322444	4.00544	16.6353	-10.9805	84.3347	138.36	82.6958	8.61496	1.63886	4.00544	18.5594	-11.4261	89.9022	138.36	90.7571	8.61496	-0.854957	4.00544	16.7904	-11.4407
LOC101903564	Exon	1	FALSE	FALSE	NA	NA	NA	NA	NA	NA	NA	NA	NA	NA	NA	NA	NA	NA	NA	NA	51.4339	35.0148	62.3765	51.3378	-10.9426	-0.552058	125.338	-7.34281	NA	NA	NA	NA	NA	NA	NA	NA
LOC101903704	promoter	1	FALSE	TRUE	77.5104	2.23204	87.6004	10.4618	-10.09	-2.22871	102.388	-8.55854	NA	NA	NA	NA	NA	NA	NA	NA	NA	NA	NA	NA	NA	NA	NA	NA	NA	NA	NA	NA	NA	NA	NA	NA
LOC101903828	Intron	1	FALSE	FALSE	NA	NA	NA	NA	NA	NA	NA	NA	NA	NA	NA	NA	NA	NA	NA	NA	NA	NA	NA	NA	NA	NA	NA	NA	34.0306	2.64739	26.0932	10.1758	7.93746	-1.9425	71.7231	-9.53835
LOC101903933	GeneBody,Exon,Intron	3	FALSE	FALSE	NA	NA	NA	NA	NA	NA	NA	NA	79.8758	4.99584	95.1079	3.90697	-15.2321	0.354678	227.416	-21.2261	83.631	4.99584	96.5878	3.90697	-12.9569	0.354678	174.401	-9.01365	63.8611	4.99584	85.7381	3.90697	-21.877	0.354678	464.92	-33.8543
LOC101904071	Exon	1	FALSE	FALSE	NA	NA	NA	NA	NA	NA	NA	NA	NA	NA	NA	NA	NA	NA	NA	NA	51.9022	3.32807	55.3329	21.879	-3.43073	-2.71679	20.4973	-7.02113	NA	NA	NA	NA	NA	NA	NA	NA
LOC101904098	promoter	1	FALSE	FALSE	59.3331	37.03	48.2399	58.8435	11.0932	-0.668186	128.017	-7.84808	NA	NA	NA	NA	NA	NA	NA	NA	NA	NA	NA	NA	NA	NA	NA	NA	NA	NA	NA	NA	NA	NA	NA	NA
LOC101904128	promoter,GeneBody,Exon,Intron	4	TRUE	FALSE	0.534312	377.909	0.342011	43.0626	0.192301	3.13353	10.3916	-8.25372	54.8879	377.909	54.3378	43.0626	0.550131	3.13353	10.763	-7.821	54.4529	377.909	53.6518	43.0626	0.801134	3.13353	10.5749	-8.27387	57.9226	377.909	59.2599	43.0626	-1.3373	3.13353	11.2163	-8.24347
LOC101904131	Exon	1	FALSE	FALSE	NA	NA	NA	NA	NA	NA	NA	NA	NA	NA	NA	NA	NA	NA	NA	NA	77.7011	1.42204	87.0135	4.50113	-9.31238	-1.66233	93.8292	-7.29185	NA	NA	NA	NA	NA	NA	NA	NA
LOC101904187	Intron	1	FALSE	FALSE	NA	NA	NA	NA	NA	NA	NA	NA	NA	NA	NA	NA	NA	NA	NA	NA	NA	NA	NA	NA	NA	NA	NA	NA	72.732	4.27407	84.4728	5.6053	-11.7408	-0.391182	130.571	-11.4302
LOC101904383	Exon	1	TRUE	TRUE	NA	NA	NA	NA	NA	NA	NA	NA	NA	NA	NA	NA	NA	NA	NA	NA	80.491	80.8667	91.6414	33.0348	-11.1504	1.29156	131.649	-8.48673	NA	NA	NA	NA	NA	NA	NA	NA
LOC101904397	promoter	1	TRUE	FALSE	74.1704	125.99	78.2562	21.3774	-4.08574	2.55915	21.9472	-7.26832	NA	NA	NA	NA	NA	NA	NA	NA	NA	NA	NA	NA	NA	NA	NA	NA	NA	NA	NA	NA	NA	NA	NA	NA
LOC101904500	Exon	1	FALSE	FALSE	NA	NA	NA	NA	NA	NA	NA	NA	NA	NA	NA	NA	NA	NA	NA	NA	83.218	2.49769	70.9787	4.11986	12.2392	-0.722004	144.349	-8.17012	NA	NA	NA	NA	NA	NA	NA	NA
LOC101904550	promoter	1	FALSE	TRUE	74.759	2.24573	62.7285	10.6827	12.0305	-2.25001	154.484	-11.0836	NA	NA	NA	NA	NA	NA	NA	NA	NA	NA	NA	NA	NA	NA	NA	NA	NA	NA	NA	NA	NA	NA	NA	NA
LOC101904552	promoter	1	FALSE	FALSE	82.4558	1	90.4185	4.99614	-7.96269	-2.32082	65.2652	-7.52637	NA	NA	NA	NA	NA	NA	NA	NA	NA	NA	NA	NA	NA	NA	NA	NA	NA	NA	NA	NA	NA	NA	NA	NA
LOC101904591	GeneBody,Exon	2	FALSE	FALSE	NA	NA	NA	NA	NA	NA	NA	NA	60.912	3.1239	53.3369	10.3142	7.57516	-1.72321	62.532	-9.18276	58.684	3.1239	49.3488	10.3142	9.33521	-1.72321	85.4123	-7.38535	NA	NA	NA	NA	NA	NA	NA	NA
LOC101904744	GeneBody	1	FALSE	FALSE	NA	NA	NA	NA	NA	NA	NA	NA	52	7.52106	60	4.19303	-8	0.842943	62.3335	-8.26082	NA	NA	NA	NA	NA	NA	NA	NA	NA	NA	NA	NA	NA	NA	NA	NA
LOC101904765	GeneBody,Intron	2	FALSE	FALSE	NA	NA	NA	NA	NA	NA	NA	NA	55.4667	3.78386	66.1111	2.74946	-10.6444	0.460711	110.251	-11.8451	NA	NA	NA	NA	NA	NA	NA	NA	46.4333	3.78386	65.4524	2.74946	-19.019	0.460711	349.963	-26.3166
LOC101905179	GeneBody,Exon	2	FALSE	TRUE	NA	NA	NA	NA	NA	NA	NA	NA	100	18.038	89.4783	5.44969	10.5217	1.72679	117.28	-13.1011	100	18.038	89.4783	5.44969	10.5217	1.72679	108.893	-8.07149	NA	NA	NA	NA	NA	NA	NA	NA
LOC101905262	Intron	1	TRUE	FALSE	NA	NA	NA	NA	NA	NA	NA	NA	NA	NA	NA	NA	NA	NA	NA	NA	NA	NA	NA	NA	NA	NA	NA	NA	76.3454	95.431	82.7743	26.5738	-6.42884	1.84445	40.9464	-7.43982
LOC101905376	promoter	1	FALSE	FALSE	74.4349	4.83912	87.1622	7.00962	-12.7272	-0.534592	157.021	-8.59676	NA	NA	NA	NA	NA	NA	NA	NA	NA	NA	NA	NA	NA	NA	NA	NA	NA	NA	NA	NA	NA	NA	NA	NA
LOC101905403	promoter	1	FALSE	FALSE	74.8171	21.4771	82.7381	91.9987	-7.921	-2.09882	63.668	-7.05701	NA	NA	NA	NA	NA	NA	NA	NA	NA	NA	NA	NA	NA	NA	NA	NA	NA	NA	NA	NA	NA	NA	NA	NA
LOC101905505	promoter	1	FALSE	FALSE	90	10.6458	100	50.9155	-10	-2.25783	100.744	-8.55939	NA	NA	NA	NA	NA	NA	NA	NA	NA	NA	NA	NA	NA	NA	NA	NA	NA	NA	NA	NA	NA	NA	NA	NA
LOC101905586	GeneBody,Exon	2	FALSE	TRUE	NA	NA	NA	NA	NA	NA	NA	NA	69.9084	2.04156	63.8791	5.63439	6.02932	-1.46458	40.2255	-6.97751	48.4515	2.04156	36.8881	5.63439	11.5634	-1.46458	130.111	-8.48123	NA	NA	NA	NA	NA	NA	NA	NA
LOC101905711	GeneBody,Exon	2	FALSE	FALSE	NA	NA	NA	NA	NA	NA	NA	NA	56.467	1.85778	61.6734	12.7173	-5.20644	-2.77514	32.8073	-8.13028	56.467	1.85778	61.6734	12.7173	-5.20644	-2.77514	37.0075	-7.65602	NA	NA	NA	NA	NA	NA	NA	NA
LOC101905897	Exon	1	FALSE	FALSE	NA	NA	NA	NA	NA	NA	NA	NA	NA	NA	NA	NA	NA	NA	NA	NA	53.4731	7.50736	66.2201	6.83287	-12.747	0.135814	168.767	-8.74013	NA	NA	NA	NA	NA	NA	NA	NA
LOC101906006	promoter,GeneBody,Exon,Intron	4	FALSE	TRUE	7.56847	35.1401	7.52389	4.02333	0.0445775	3.12666	10.2521	-8.23542	78.0327	35.1401	80.096	4.02333	-2.06332	3.12666	13.8489	-8.22855	41.3565	35.1401	73.0242	4.02333	-31.6677	3.12666	1028.47	-42.2815	78.5431	35.1401	80.149	4.02333	-1.6059	3.12666	11.7917	-8.28123
LOC101906041	GeneBody,Exon	2	FALSE	FALSE	NA	NA	NA	NA	NA	NA	NA	NA	32.8758	1.82369	27.5011	11.1896	5.37471	-2.61722	37.0976	-8.72258	33.15	1.82369	26.9791	11.1896	6.17087	-2.61722	41.635	-7.69587	NA	NA	NA	NA	NA	NA	NA	NA
LOC101906064	GeneBody,Exon	2	FALSE	FALSE	NA	NA	NA	NA	NA	NA	NA	NA	79.0031	3.16499	87.1206	2.1403	-8.11753	0.564385	63.7597	-8.15208	75.2538	3.16499	86.2789	2.1403	-11.0251	0.564385	127.358	-7.60131	NA	NA	NA	NA	NA	NA	NA	NA
LOC101906082	Exon	1	FALSE	TRUE	NA	NA	NA	NA	NA	NA	NA	NA	NA	NA	NA	NA	NA	NA	NA	NA	59.9114	3.45738	70.5776	11.845	-10.6662	-1.77653	121.91	-8.34727	NA	NA	NA	NA	NA	NA	NA	NA
LOC101906101	promoter,GeneBody,Exon	3	FALSE	FALSE	88.5634	1.42204	93.9458	70.318	-5.38243	-5.62786	57.7439	-19.0644	67.8664	1.42204	62.9827	70.318	4.88375	-5.62786	56.3083	-20.6567	67.8664	1.42204	62.9827	70.318	4.88375	-5.62786	52.4318	-19.403	NA	NA	NA	NA	NA	NA	NA	NA
LOC101906131	GeneBody	1	FALSE	FALSE	NA	NA	NA	NA	NA	NA	NA	NA	66.3656	28.4847	76.5556	40.4725	-10.1899	-0.506752	100.834	-10.8398	NA	NA	NA	NA	NA	NA	NA	NA	NA	NA	NA	NA	NA	NA	NA	NA
LOC101906222	Exon	1	FALSE	TRUE	NA	NA	NA	NA	NA	NA	NA	NA	NA	NA	NA	NA	NA	NA	NA	NA	88.3382	2.38174	73.5677	10.7303	14.7706	-2.1716	215.484	-12.5308	NA	NA	NA	NA	NA	NA	NA	NA
LOC101906248	promoter,GeneBody,Exon,Intron	4	TRUE	FALSE	91.1596	59.4096	94.3737	5.70183	-3.21411	3.3812	20.933	-9.54472	77.6068	59.4096	82.538	5.70183	-4.93118	3.3812	34.6951	-10.8231	80.0965	59.4096	87.9289	5.70183	-7.83241	3.3812	77.1134	-11.4673	76.7785	59.4096	80.39	5.70183	-3.61153	3.3812	22.6622	-9.92641
LOC101906281	promoter,Intron	2	FALSE	FALSE	61.2106	55.5253	70.0683	10.5831	-8.85773	2.39138	80.9022	-9.0599	NA	NA	NA	NA	NA	NA	NA	NA	NA	NA	NA	NA	NA	NA	NA	NA	91.4167	55.5253	82.875	10.5831	8.54167	2.39138	84.5044	-10.6279
LOC101906344	promoter,GeneBody,Exon,Intron	4	TRUE	FALSE	5.29625	355.386	5.09178	11.1675	0.204474	4.99201	25.7459	-15.8679	69.1481	355.386	68.4489	11.1675	0.699165	4.99201	26.357	-15.3836	67.4703	355.386	67.2572	11.1675	0.21304	4.99201	25.6249	-15.8683	69.2562	355.386	68.496	11.1675	0.760277	4.99201	26.6567	-15.9737
LOC101906410	promoter,GeneBody,Exon,Intron	4	TRUE	FALSE	26.6888	181.608	26.2844	19.7099	0.404395	3.20383	11.0599	-8.47668	82.8389	181.608	83.6181	19.7099	-0.779224	3.20383	11.1033	-8.12833	79.8801	181.608	79.4617	19.7099	0.41841	3.20383	10.749	-8.50071	89.3541	181.608	93.2038	19.7099	-3.8497	3.20383	23.0992	-9.42363
LOC101906447	Exon	1	FALSE	FALSE	NA	NA	NA	NA	NA	NA	NA	NA	NA	NA	NA	NA	NA	NA	NA	NA	64.2335	1.21787	71.6841	7.08984	-7.45056	-2.54139	65.2893	-7.97791	NA	NA	NA	NA	NA	NA	NA	NA
LOC101906508	GeneBody	1	FALSE	FALSE	NA	NA	NA	NA	NA	NA	NA	NA	38.6748	1.63991	47.501	5.17068	-8.82615	-1.65674	77.6586	-9.74262	NA	NA	NA	NA	NA	NA	NA	NA	NA	NA	NA	NA	NA	NA	NA	NA
LOC101906526	promoter	1	FALSE	FALSE	54.9582	16.8754	65.9153	17.4663	-10.9571	-0.0496544	115.604	-7.15799	NA	NA	NA	NA	NA	NA	NA	NA	NA	NA	NA	NA	NA	NA	NA	NA	NA	NA	NA	NA	NA	NA	NA	NA
LOC101906565	promoter	1	FALSE	FALSE	83.4632	4.2196	71.6525	3.13295	11.8107	0.429586	144.628	-8.18118	NA	NA	NA	NA	NA	NA	NA	NA	NA	NA	NA	NA	NA	NA	NA	NA	NA	NA	NA	NA	NA	NA	NA	NA
LOC101906603	GeneBody	1	TRUE	FALSE	NA	NA	NA	NA	NA	NA	NA	NA	18.2803	69.0283	11.3543	33.6823	6.92604	1.0352	51.4018	-7.22461	NA	NA	NA	NA	NA	NA	NA	NA	NA	NA	NA	NA	NA	NA	NA	NA
LOC101906669	promoter,Exon,Intron	3	FALSE	FALSE	79.9833	1.42204	84.9926	10.5491	-5.00923	-2.89109	31.0628	-7.74714	NA	NA	NA	NA	NA	NA	NA	NA	88.4708	1.42204	90.0224	10.5491	-1.55156	-2.89109	11.1768	-7.20045	81.3516	1.42204	81.7636	10.5491	-0.411975	-2.89109	8.04095	-6.98412
LOC101906756	Exon	1	FALSE	FALSE	NA	NA	NA	NA	NA	NA	NA	NA	NA	NA	NA	NA	NA	NA	NA	NA	39.9954	91.0903	50.7974	54.4379	-10.802	0.742687	122.64	-7.58371	NA	NA	NA	NA	NA	NA	NA	NA
LOC101906766	promoter,GeneBody,Exon	3	FALSE	TRUE	79.0258	20.2644	89.4017	9.17787	-10.3759	1.14272	104.904	-7.63931	51.7489	20.2644	84.5212	9.17787	-32.7723	1.14272	1065.18	-89.7153	51.7489	20.2644	83.3063	9.17787	-31.5575	1.14272	1012.7	-37.154	NA	NA	NA	NA	NA	NA	NA	NA
LOC101906779	GeneBody,Intron	2	TRUE	TRUE	NA	NA	NA	NA	NA	NA	NA	NA	74.4344	338.597	79.8089	79.6837	-5.37449	2.08721	31.867	-7.48267	NA	NA	NA	NA	NA	NA	NA	NA	64.2941	338.597	75.6184	79.6837	-11.3243	2.08721	125.715	-13.7629
LOC101906823	Exon	1	FALSE	FALSE	NA	NA	NA	NA	NA	NA	NA	NA	NA	NA	NA	NA	NA	NA	NA	NA	69.1556	3.36182	85.9444	5.75296	-16.7889	-0.775062	290.562	-12.7743	NA	NA	NA	NA	NA	NA	NA	NA
LOC101906978	Intron	1	FALSE	FALSE	NA	NA	NA	NA	NA	NA	NA	NA	NA	NA	NA	NA	NA	NA	NA	NA	NA	NA	NA	NA	NA	NA	NA	NA	47.7758	2.23204	59.9968	3.73727	-12.221	-0.743623	142.132	-12.2569
LOC101907007	GeneBody,Exon	2	FALSE	FALSE	NA	NA	NA	NA	NA	NA	NA	NA	54.9059	1	50.1492	4.44295	4.75674	-2.15152	28.4858	-7.05718	30.6031	1	23.6433	4.44295	6.95981	-2.15152	49.4563	-6.94527	NA	NA	NA	NA	NA	NA	NA	NA
LOC101907039	promoter	1	FALSE	FALSE	94.5696	4.37632	29	4.22212	65.5696	0.0517498	4326.34	-151.815	NA	NA	NA	NA	NA	NA	NA	NA	NA	NA	NA	NA	NA	NA	NA	NA	NA	NA	NA	NA	NA	NA	NA	NA
LOC101907085	GeneBody,Exon	2	FALSE	FALSE	NA	NA	NA	NA	NA	NA	NA	NA	89.01	1.60582	93.0931	53.7713	-4.08313	-5.06545	40.3641	-15.9068	89.01	1.60582	93.0931	53.7713	-4.08313	-5.06545	43.6646	-15.9472	NA	NA	NA	NA	NA	NA	NA	NA
LOC101907227	promoter,GeneBody	2	FALSE	TRUE	80.1804	1	92.6192	4.47204	-12.4388	-2.16093	154.052	-10.1401	81.4426	1	87.2133	4.47204	-5.77069	-2.16093	35.8771	-7.19887	NA	NA	NA	NA	NA	NA	NA	NA	NA	NA	NA	NA	NA	NA	NA	NA
LOC101907255	Exon	1	FALSE	FALSE	NA	NA	NA	NA	NA	NA	NA	NA	NA	NA	NA	NA	NA	NA	NA	NA	46.477	12.1972	34.3031	19.1192	12.1739	-0.64847	142.695	-8.0662	NA	NA	NA	NA	NA	NA	NA	NA
LOC101907566	GeneBody,Exon	2	FALSE	TRUE	NA	NA	NA	NA	NA	NA	NA	NA	71.1066	2.66777	62.8862	10.7827	8.22041	-2.01501	73.9779	-10.6108	41.5242	2.66777	27.7492	10.7827	13.7749	-2.01501	186.913	-11.2715	NA	NA	NA	NA	NA	NA	NA	NA
LOC101907627	promoter,GeneBody,Exon,Intron	4	FALSE	FALSE	85.9535	49.8269	88.4347	473.484	-2.48117	-3.24832	15.3106	-8.28938	90.1605	49.8269	91.2906	473.484	-1.13004	-3.24832	11.0478	-7.76044	90.0718	49.8269	91.5969	473.484	-1.52506	-3.24832	13.2256	-8.25081	90.3788	49.8269	90.5436	473.484	-0.164861	-3.24832	10.2085	-8.11599
LOC101907747	promoter,GeneBody,Exon,Intron	4	FALSE	FALSE	94.3629	1.38796	96.5902	11.8789	-2.2273	-3.09737	13.2813	-7.80168	88.222	1.38796	87.4154	11.8789	0.806571	-3.09737	10.0957	-7.42448	87.9894	1.38796	86.3313	11.8789	1.65803	-3.09737	11.1689	-7.84209	90.2775	1.38796	94.5383	11.8789	-4.26086	-3.09737	24.783	-8.36857
LOC101907803	promoter,GeneBody,Exon,Intron	4	FALSE	FALSE	78	8.84866	84.1389	77.842	-6.13889	-3.13702	44.643	-8.81806	84.3155	8.84866	86.9004	77.842	-2.58489	-3.13702	15.2982	-7.72132	78.0114	8.84866	81.7616	77.842	-3.75019	-3.13702	25.3473	-8.26359	84.7869	8.84866	87.2736	77.842	-2.48673	-3.13702	14.1862	-7.89936
LOC101907820	Intron	1	FALSE	FALSE	NA	NA	NA	NA	NA	NA	NA	NA	NA	NA	NA	NA	NA	NA	NA	NA	NA	NA	NA	NA	NA	NA	NA	NA	73.375	10.5639	64.8333	8.71811	8.54167	0.277054	78.6216	-8.01503
LOC101907894	Exon	1	FALSE	TRUE	NA	NA	NA	NA	NA	NA	NA	NA	NA	NA	NA	NA	NA	NA	NA	NA	46.2276	1.77591	31.5024	5.45896	14.7252	-1.62007	212.154	-11.4196	NA	NA	NA	NA	NA	NA	NA	NA
LOC101907920	promoter,GeneBody,Exon,Intron	4	FALSE	FALSE	78.1803	50.6293	73.5347	6.42956	4.64566	2.97718	32.7886	-8.37855	73.5137	50.6293	72.6852	6.42956	0.828544	2.97718	10.2574	-7.3604	72.6646	50.6293	64.6624	6.42956	8.00215	2.97718	69.4991	-9.53861	73.5234	50.6293	72.7773	6.42956	0.746121	2.97718	10.3403	-7.59754
LOC101907965	promoter	1	FALSE	FALSE	74.2271	24.2202	81.2182	6.01566	-6.99107	2.00941	50.3531	-7.10582	NA	NA	NA	NA	NA	NA	NA	NA	NA	NA	NA	NA	NA	NA	NA	NA	NA	NA	NA	NA	NA	NA	NA	NA
LOC101908104	GeneBody,Intron	2	FALSE	FALSE	NA	NA	NA	NA	NA	NA	NA	NA	46.9918	9.60353	39.587	18.8451	7.40485	-0.97255	58.0083	-7.89895	NA	NA	NA	NA	NA	NA	NA	NA	59.432	9.60353	49.9621	18.8451	9.46987	-0.97255	96.6587	-9.80941
LOC101908149	promoter	1	FALSE	TRUE	13.9326	8.02496	42.6197	17.3989	-28.687	-1.11643	812.319	-31.1892	NA	NA	NA	NA	NA	NA	NA	NA	NA	NA	NA	NA	NA	NA	NA	NA	NA	NA	NA	NA	NA	NA	NA	NA
LOC101908214	Exon	1	FALSE	FALSE	NA	NA	NA	NA	NA	NA	NA	NA	NA	NA	NA	NA	NA	NA	NA	NA	79.2834	2.55182	91.2435	4.17099	-11.9601	-0.708861	149.309	-8.18104	NA	NA	NA	NA	NA	NA	NA	NA
LOC101908238	Intron	1	FALSE	FALSE	NA	NA	NA	NA	NA	NA	NA	NA	NA	NA	NA	NA	NA	NA	NA	NA	NA	NA	NA	NA	NA	NA	NA	NA	75.0846	1.82369	81.174	8.36371	-6.08941	-2.19728	37.8795	-7.12208
LOC101909196	GeneBody,Exon	2	FALSE	TRUE	NA	NA	NA	NA	NA	NA	NA	NA	55.925	5.29524	46.8554	24.0851	9.06955	-2.18537	89.6191	-12.2212	50.1458	5.29524	36.4121	24.0851	13.7337	-2.18537	186.489	-11.5971	NA	NA	NA	NA	NA	NA	NA	NA
LOC101909256	promoter,GeneBody,Exon	3	FALSE	FALSE	76.4461	278.994	69.8694	6.36916	6.57662	5.45299	76.4465	-19.3583	80.7811	278.994	74.1558	6.36916	6.62533	5.45299	76.5127	-20.7228	80.7811	278.994	79.8338	6.36916	0.947357	5.45299	31.0005	-18.2576	NA	NA	NA	NA	NA	NA	NA	NA
LOC101909375	Intron	1	FALSE	FALSE	NA	NA	NA	NA	NA	NA	NA	NA	NA	NA	NA	NA	NA	NA	NA	NA	NA	NA	NA	NA	NA	NA	NA	NA	70.2411	1.42204	60.251	7.33977	9.99006	-2.36777	111.615	-13.1708
LOC101909384	Intron	1	FALSE	FALSE	NA	NA	NA	NA	NA	NA	NA	NA	NA	NA	NA	NA	NA	NA	NA	NA	NA	NA	NA	NA	NA	NA	NA	NA	30.7347	2.16387	39.2216	3.86067	-8.48698	-0.83524	67.3229	-7.41289
LOC101909825	GeneBody,Exon	2	FALSE	FALSE	NA	NA	NA	NA	NA	NA	NA	NA	64.8409	5.22741	73.6413	5.53213	-8.80045	-0.0817391	74.6957	-8.75386	27.1127	5.22741	55.007	5.53213	-27.8944	-0.0817391	791.677	-28.9375	NA	NA	NA	NA	NA	NA	NA	NA
LOC101909872	Intron	1	FALSE	FALSE	NA	NA	NA	NA	NA	NA	NA	NA	NA	NA	NA	NA	NA	NA	NA	NA	NA	NA	NA	NA	NA	NA	NA	NA	89.6667	2.21165	83.25	8.32757	6.41667	-1.91277	48.8122	-7.90287
LOC101910045	GeneBody	1	FALSE	FALSE	NA	NA	NA	NA	NA	NA	NA	NA	79	15.1258	86.3333	6.55608	-7.33333	1.2061	53.1165	-7.89234	NA	NA	NA	NA	NA	NA	NA	NA	NA	NA	NA	NA	NA	NA	NA	NA
LOC104968444	promoter,GeneBody,Exon,Intron	4	FALSE	TRUE	64.9063	12.0218	75.9411	179.49	-11.0348	-3.90018	131.984	-13.9241	85.1667	12.0218	74.6406	179.49	10.5261	-3.90018	128.816	-20.0416	85.75	12.0218	41.1472	179.49	44.6028	-3.90018	1982.52	-75.9605	89	12.0218	77.2743	179.49	11.7257	-3.90018	159.843	-21.1307
LOC104968484	GeneBody,Exon,Intron	3	FALSE	FALSE	NA	NA	NA	NA	NA	NA	NA	NA	44.0571	18.1406	53.3179	4.55448	-9.26075	1.99386	87.1229	-11.9157	35.5013	18.1406	42.7238	4.55448	-7.22249	1.99386	59.9841	-7.26668	85.8889	18.1406	94.2222	4.55448	-8.33333	1.99386	68.4367	-9.63455
LOC104968634	GeneBody	1	FALSE	FALSE	NA	NA	NA	NA	NA	NA	NA	NA	93.0908	185.586	85.8592	191.474	7.23155	-0.045059	54.6029	-7.13944	NA	NA	NA	NA	NA	NA	NA	NA	NA	NA	NA	NA	NA	NA	NA	NA
LOC104968742	GeneBody,Exon,Intron	3	FALSE	TRUE	NA	NA	NA	NA	NA	NA	NA	NA	79.7667	1.63991	68.4565	16.1043	11.3101	-3.29576	141.92	-19.2454	73.1667	1.63991	60.1495	16.1043	13.0171	-3.29576	173.599	-14.0301	84.9444	1.63991	62.039	16.1043	22.9055	-3.29576	549.863	-45.6514
LOC104968820	promoter	1	FALSE	FALSE	46.4167	4.59386	62.3056	8.01153	-15.8889	-0.802373	246.521	-11.7415	NA	NA	NA	NA	NA	NA	NA	NA	NA	NA	NA	NA	NA	NA	NA	NA	NA	NA	NA	NA	NA	NA	NA	NA
LOC104968905	promoter,Exon,Intron	3	TRUE	FALSE	68.2667	173.913	67.9381	26.7404	0.328571	2.70127	7.93978	-6.97365	NA	NA	NA	NA	NA	NA	NA	NA	80.3333	173.913	80.909	26.7404	-0.575657	2.70127	8.34924	-7.04691	74.6365	173.913	76.2381	26.7404	-1.60159	2.70127	9.25308	-6.96009
LOC104969028	Intron	1	FALSE	FALSE	NA	NA	NA	NA	NA	NA	NA	NA	NA	NA	NA	NA	NA	NA	NA	NA	NA	NA	NA	NA	NA	NA	NA	NA	75.3151	9.65865	83.1472	24.7154	-7.83201	-1.35552	58.1328	-7.2147
LOC104969050	Intron	1	FALSE	FALSE	NA	NA	NA	NA	NA	NA	NA	NA	NA	NA	NA	NA	NA	NA	NA	NA	NA	NA	NA	NA	NA	NA	NA	NA	67.8333	47.1981	83.8333	35.7346	-16	0.40141	246.106	-19.3664
LOC104969383	Exon	1	FALSE	TRUE	NA	NA	NA	NA	NA	NA	NA	NA	NA	NA	NA	NA	NA	NA	NA	NA	30.9454	2.21165	46.4	5.4206	-15.4545	-1.29333	247.89	-11.783	NA	NA	NA	NA	NA	NA	NA	NA
LOC104969596	promoter,GeneBody,Exon,Intron	4	TRUE	FALSE	70.6164	82.5195	66.0977	3.00865	4.51869	4.77755	45.77	-15.2753	72.8643	82.5195	75.0461	3.00865	-2.1818	4.77755	27.5941	-14.905	70.2727	82.5195	66.4848	3.00865	3.78788	4.77755	36.0692	-15.0691	72.9927	82.5195	75.4521	3.00865	-2.45943	4.77755	27.9542	-15.466
LOC104969758	GeneBody	1	FALSE	FALSE	NA	NA	NA	NA	NA	NA	NA	NA	50.8934	4.40371	58.9155	13.9268	-8.02207	-1.66108	64.3788	-8.70877	NA	NA	NA	NA	NA	NA	NA	NA	NA	NA	NA	NA	NA	NA	NA	NA
LOC104969760	Intron	1	FALSE	FALSE	NA	NA	NA	NA	NA	NA	NA	NA	NA	NA	NA	NA	NA	NA	NA	NA	NA	NA	NA	NA	NA	NA	NA	NA	16.25	3.46407	25.5	3.94311	-9.25	-0.186865	79.781	-8.0903
LOC104969832	Intron	1	FALSE	FALSE	NA	NA	NA	NA	NA	NA	NA	NA	NA	NA	NA	NA	NA	NA	NA	NA	NA	NA	NA	NA	NA	NA	NA	NA	51	2.19795	60.6667	3.21538	-9.66667	-0.54883	87.6223	-8.63132
LOC104970467	GeneBody,Exon,Intron	3	FALSE	TRUE	NA	NA	NA	NA	NA	NA	NA	NA	80.7298	314.549	65.3063	134.425	15.4235	1.22648	244.457	-22.6483	87.5417	314.549	59.1987	134.425	28.343	1.22648	791.322	-29.3722	73.6806	314.549	51.4266	134.425	22.254	1.22648	511.186	-36.7107
LOC104970758	GeneBody,Intron	2	FALSE	FALSE	NA	NA	NA	NA	NA	NA	NA	NA	65.6741	2.23204	75.5407	3.21538	-9.86667	-0.52663	94.4709	-10.3353	NA	NA	NA	NA	NA	NA	NA	NA	40.6667	2.23204	66.6667	3.21538	-26	-0.52663	659.738	-46.2775
LOC104970906	promoter,Exon	2	FALSE	FALSE	86.273	20.0453	89.0514	3.22948	-2.77837	2.63389	13.9077	-7.12944	NA	NA	NA	NA	NA	NA	NA	NA	27.3889	20.0453	19.6667	3.22948	7.72222	2.63389	63.2588	-8.45607	NA	NA	NA	NA	NA	NA	NA	NA
LOC104970908	promoter	1	FALSE	FALSE	86.3333	18.2488	72.5444	10.3953	13.7889	0.811872	196.604	-10.1199	NA	NA	NA	NA	NA	NA	NA	NA	NA	NA	NA	NA	NA	NA	NA	NA	NA	NA	NA	NA	NA	NA	NA	NA
LOC104971023	Intron	1	FALSE	FALSE	NA	NA	NA	NA	NA	NA	NA	NA	NA	NA	NA	NA	NA	NA	NA	NA	NA	NA	NA	NA	NA	NA	NA	NA	51.2093	2.58591	41.8628	6.19463	9.34647	-1.26035	94.8678	-10.0275
LOC104971030	promoter	1	FALSE	FALSE	90.8209	2.71555	84.8068	16.5759	6.01413	-2.60977	45.1536	-7.95513	NA	NA	NA	NA	NA	NA	NA	NA	NA	NA	NA	NA	NA	NA	NA	NA	NA	NA	NA	NA	NA	NA	NA	NA
LOC104971141	promoter,GeneBody,Exon,Intron	4	FALSE	FALSE	43.4288	1	46.765	6.70152	-3.33624	-2.74449	16.9805	-6.96422	72.9446	1	76.5435	6.70152	-3.59887	-2.74449	18.9946	-7.04816	73.0231	1	78.0213	6.70152	-4.99814	-2.74449	34.6161	-7.50882	72.9139	1	76.0228	6.70152	-3.1089	-2.74449	15.0068	-6.91326
LOC104971226	promoter	1	FALSE	FALSE	72.1667	6.09154	86	8.34389	-13.8333	-0.453913	185.877	-9.56515	NA	NA	NA	NA	NA	NA	NA	NA	NA	NA	NA	NA	NA	NA	NA	NA	NA	NA	NA	NA	NA	NA	NA	NA
LOC104971237	promoter,GeneBody,Exon,Intron	4	FALSE	FALSE	84.4746	6.87447	86.1593	1	-1.68474	2.78125	10.2928	-7.34393	86.4063	6.87447	87.9055	1	-1.49918	2.78125	9.92823	-7.00136	90.1667	6.87447	96.5	1	-6.33333	2.78125	51.37	-8.80287	86.3942	6.87447	87.8759	1	-1.48168	2.78125	9.40743	-7.16678
LOC104971315	promoter,Exon	2	FALSE	FALSE	88.3611	1	91.0722	6.94218	-2.7111	-2.79539	13.732	-7.00211	NA	NA	NA	NA	NA	NA	NA	NA	83.5054	1	86.9401	6.94218	-3.43474	-2.79539	20.949	-7.2279	NA	NA	NA	NA	NA	NA	NA	NA
LOC104971364	Exon,Intron	2	TRUE	FALSE	NA	NA	NA	NA	NA	NA	NA	NA	NA	NA	NA	NA	NA	NA	NA	NA	69.0411	282.617	75.6884	55.7192	-6.64731	2.3426	53.2888	-7.78047	40.2469	282.617	34.7351	55.7192	5.51187	2.3426	39.756	-7.73948
LOC104971503	promoter,GeneBody,Exon,Intron	4	TRUE	FALSE	81.0898	87.8206	87.3221	10.4839	-6.23237	3.06639	46.1351	-9.57538	58.9902	87.8206	62.1884	10.4839	-3.19816	3.06639	19.08	-8.56392	68.2778	87.8206	71.5635	10.4839	-3.28571	3.06639	22.2846	-8.57527	51.1549	87.8206	54.8872	10.4839	-3.73232	3.06639	21.4066	-8.89623
LOC104971650	Intron	1	FALSE	FALSE	NA	NA	NA	NA	NA	NA	NA	NA	NA	NA	NA	NA	NA	NA	NA	NA	NA	NA	NA	NA	NA	NA	NA	NA	81.5	1.99378	90.25	3.16908	-8.75	-0.668559	71.4572	-7.6093
LOC104972110	Intron	1	FALSE	FALSE	NA	NA	NA	NA	NA	NA	NA	NA	NA	NA	NA	NA	NA	NA	NA	NA	NA	NA	NA	NA	NA	NA	NA	NA	76.3088	1.38796	82.4431	6.34008	-6.13423	-2.19154	38.3743	-7.14228
LOC104972128	promoter,GeneBody,Exon,Intron	4	TRUE	FALSE	2.03351	152.705	1.69783	14.8838	0.335674	3.35893	12.0191	-8.99191	0.162588	152.705	0.160682	14.8838	0.00190566	3.35893	11.7822	-8.55791	0.303217	152.705	0.195851	14.8838	0.107366	3.35893	11.7759	-9.02323	0	152.705	0.122807	14.8838	-0.122807	3.35893	11.7068	-8.85774
LOC104972274	promoter,GeneBody,Exon	3	FALSE	TRUE	43.7436	1.21787	72.5053	5.72387	-28.7617	-2.23263	820.168	-32.6616	16.25	1.21787	8.8	5.72387	7.45	-2.23263	62.556	-10.0671	16.25	1.21787	8.8	5.72387	7.45	-2.23263	56.6264	-7.35178	NA	NA	NA	NA	NA	NA	NA	NA
LOC104972351	promoter,GeneBody,Exon,Intron	4	TRUE	FALSE	55.9402	195.819	55.6389	12.4683	0.301264	3.97319	16.5672	-11.266	89.1441	195.819	89.8925	12.4683	-0.748363	3.97319	16.6951	-10.9136	72.6851	195.819	77.1233	12.4683	-4.43822	3.97319	38.2556	-12.1699	95.104	195.819	95.041	12.4683	0.0630775	3.97319	16.388	-11.2109
LOC104972417	promoter,Exon	2	FALSE	TRUE	66.6453	4.87956	77.1365	1.47076	-10.4912	1.73019	109.026	-8.68614	NA	NA	NA	NA	NA	NA	NA	NA	77.1785	4.87956	86.8981	1.47076	-9.71961	1.73019	102.482	-8.20081	NA	NA	NA	NA	NA	NA	NA	NA
LOC104972443	promoter,GeneBody,Exon,Intron	4	FALSE	FALSE	97.5975	1.38796	97.9237	14.0525	-0.3262	-3.33979	10.7358	-8.50369	95.2684	1.38796	95.652	14.0525	-0.383628	-3.33979	10.7434	-8.03012	95.6961	1.38796	95.6982	14.0525	-0.00211386	-3.33979	10.7512	-8.48647	94.45	1.38796	95.5738	14.0525	-1.12384	-3.33979	11.4249	-8.39161
LOC104972660	promoter,GeneBody,Exon,Intron	4	FALSE	FALSE	90.3123	1	93.2887	8.16714	-2.9764	-3.02983	16.467	-7.69392	78.8068	1	79.1983	8.16714	-0.391532	-3.02983	8.81598	-7.07752	11.7727	1	13.6647	8.16714	-1.89197	-3.02983	13.3161	-7.62858	83.7266	1	83.8434	8.16714	-0.116751	-3.02983	8.87884	-7.42291
LOC104972733	Exon	1	FALSE	FALSE	NA	NA	NA	NA	NA	NA	NA	NA	NA	NA	NA	NA	NA	NA	NA	NA	78.9919	1.77591	70.746	8.03357	8.24588	-2.17748	68.4971	-7.64058	NA	NA	NA	NA	NA	NA	NA	NA
LOC104973090	Intron	1	FALSE	FALSE	NA	NA	NA	NA	NA	NA	NA	NA	NA	NA	NA	NA	NA	NA	NA	NA	NA	NA	NA	NA	NA	NA	NA	NA	29.8333	3.1102	39.6667	6.61425	-9.83333	-1.08857	91.5883	-9.1447
LOC104973101	promoter	1	FALSE	TRUE	75.258	4.99551	86.1651	12.947	-10.9072	-1.37391	116.244	-7.76821	NA	NA	NA	NA	NA	NA	NA	NA	NA	NA	NA	NA	NA	NA	NA	NA	NA	NA	NA	NA	NA	NA	NA	NA
LOC104973158	promoter,GeneBody,Exon,Intron	4	FALSE	FALSE	90.8792	1	93.701	7.30363	-2.8218	-2.86861	14.7042	-7.21585	88.2679	1	91.9391	7.30363	-3.67123	-2.86861	20.1772	-7.41074	87.7616	1	91.508	7.30363	-3.74635	-2.86861	23.7423	-7.4949	88.9425	1	92.5807	7.30363	-3.63818	-2.86861	18.9229	-7.43802
LOC104973262	promoter,GeneBody,Exon,Intron	4	FALSE	FALSE	69.1538	11.4748	73.3889	1.72068	-4.23508	2.73742	24.0961	-7.8057	78.0047	11.4748	80.6539	1.72068	-2.64914	2.73742	14.0877	-7.30016	82.4	11.4748	83.8772	1.72068	-1.4772	2.73742	10.8387	-7.24422	74.999	11.4748	78.4886	1.72068	-3.4896	2.73742	17.8618	-7.74212
LOC104973398	Exon	1	FALSE	TRUE	NA	NA	NA	NA	NA	NA	NA	NA	NA	NA	NA	NA	NA	NA	NA	NA	41.5752	2.27982	31.2053	4.93575	10.3698	-1.11435	103.656	-7.1798	NA	NA	NA	NA	NA	NA	NA	NA
LOC104973517	promoter,GeneBody,Exon	3	TRUE	FALSE	92.5532	97.1732	93.5332	1	-0.979926	6.60249	45.0618	-25.3709	88.6483	97.1732	91.3888	1	-2.74053	6.60249	51.191	-25.6546	88.6483	97.1732	91.3888	1	-2.74053	6.60249	53.4201	-25.6714	NA	NA	NA	NA	NA	NA	NA	NA
LOC104973526	GeneBody,Exon,Intron	3	TRUE	FALSE	NA	NA	NA	NA	NA	NA	NA	NA	79.8811	291.005	85.9338	50.5744	-6.05276	2.52456	41.4817	-9.20026	74.3215	291.005	82.7585	50.5744	-8.437	2.52456	82.0639	-9.18982	91.6158	291.005	95.1676	50.5744	-3.55179	2.52456	17.1157	-7.16466
LOC104973781	GeneBody,Exon	2	FALSE	FALSE	NA	NA	NA	NA	NA	NA	NA	NA	52.079	56.0095	44.9253	47.7917	7.15362	0.228911	53.546	-7.04865	57.3145	56.0095	33.2786	47.7917	24.0359	0.228911	566.218	-21.5895	NA	NA	NA	NA	NA	NA	NA	NA
LOC104973826	promoter	1	TRUE	FALSE	73.3542	593.283	84.2861	673.797	-10.9319	-0.183593	115.077	-7.12558	NA	NA	NA	NA	NA	NA	NA	NA	NA	NA	NA	NA	NA	NA	NA	NA	NA	NA	NA	NA	NA	NA	NA	NA
LOC104973829	Exon	1	TRUE	FALSE	NA	NA	NA	NA	NA	NA	NA	NA	NA	NA	NA	NA	NA	NA	NA	NA	46.3238	152.68	40.0224	30.4297	6.30141	2.32696	42.457	-7.10967	NA	NA	NA	NA	NA	NA	NA	NA
LOC104973830	GeneBody	1	FALSE	FALSE	NA	NA	NA	NA	NA	NA	NA	NA	54.8578	3.07611	62.5562	4.84759	-7.69839	-0.656158	57.2043	-7.39995	NA	NA	NA	NA	NA	NA	NA	NA	NA	NA	NA	NA	NA	NA	NA	NA
LOC104973850	Exon	1	FALSE	FALSE	NA	NA	NA	NA	NA	NA	NA	NA	NA	NA	NA	NA	NA	NA	NA	NA	76.2697	10.3667	62.2215	12.6984	14.0482	-0.292683	190.651	-9.45832	NA	NA	NA	NA	NA	NA	NA	NA
LOC104974340	promoter	1	FALSE	FALSE	76.399	1.77591	68.7896	6.65744	7.60944	-1.90641	64.4577	-7.17139	NA	NA	NA	NA	NA	NA	NA	NA	NA	NA	NA	NA	NA	NA	NA	NA	NA	NA	NA	NA	NA	NA	NA	NA
LOC104974468	Intron	1	FALSE	FALSE	NA	NA	NA	NA	NA	NA	NA	NA	NA	NA	NA	NA	NA	NA	NA	NA	NA	NA	NA	NA	NA	NA	NA	NA	41.2965	1.21787	39.2413	7.87797	2.05515	-2.69346	12.5874	-6.94678
LOC104974562	promoter,GeneBody,Exon,Intron	4	TRUE	FALSE	89.4354	182.504	89.9483	21.6374	-0.512871	3.07633	9.96554	-8.10346	90.3241	182.504	90.4151	21.6374	-0.0909874	3.07633	9.90306	-7.64554	93.353	182.504	91.4208	21.6374	1.93213	3.07633	12.7546	-8.14496	89.7158	182.504	90.1942	21.6374	-0.478411	3.07633	9.84293	-7.92629
LOC104974614	Exon	1	FALSE	FALSE	NA	NA	NA	NA	NA	NA	NA	NA	NA	NA	NA	NA	NA	NA	NA	NA	71.2569	1.99378	77.8949	11.8671	-6.63795	-2.57338	53.6062	-7.68795	NA	NA	NA	NA	NA	NA	NA	NA
LOC104974667	Intron	1	FALSE	FALSE	NA	NA	NA	NA	NA	NA	NA	NA	NA	NA	NA	NA	NA	NA	NA	NA	NA	NA	NA	NA	NA	NA	NA	NA	87.3929	1.81	78.6539	5.59736	8.73901	-1.62876	84.5166	-9.86425
LOC104974750	GeneBody,Exon,Intron	3	FALSE	FALSE	NA	NA	NA	NA	NA	NA	NA	NA	47.5411	1.38796	40.0819	5.7891	7.45922	-2.06038	61.981	-9.69742	45.4862	1.38796	37.1519	5.7891	8.33432	-2.06038	69.4407	-7.44289	50.441	1.38796	44.6481	5.7891	5.79288	-2.06038	41.3678	-7.6618
LOC104974831	promoter,GeneBody,Exon,Intron	4	FALSE	FALSE	1.50027	1	1.77812	8.17902	-0.277855	-3.03193	8.80517	-7.55118	53.7452	1	51.1741	8.17902	2.57104	-3.03193	16.2203	-7.86392	76.2063	1	73.0685	8.17902	3.13779	-3.03193	17.1562	-7.89496	48.964	1	47.0184	8.17902	1.94562	-3.03193	13.9786	-7.90669
LOC104974923	promoter,GeneBody,Exon	3	FALSE	FALSE	77.6491	1.84408	76.9649	19.6856	0.68421	-3.41617	12.0183	-8.83035	77.5831	1.84408	79.5948	19.6856	-2.01172	-3.41617	14.6348	-8.43516	77.5831	1.84408	79.5948	19.6856	-2.01172	-3.41617	16.2779	-8.83775	NA	NA	NA	NA	NA	NA	NA	NA
LOC104975054	Intron	1	FALSE	FALSE	NA	NA	NA	NA	NA	NA	NA	NA	NA	NA	NA	NA	NA	NA	NA	NA	NA	NA	NA	NA	NA	NA	NA	NA	70.1189	12.7365	61.6465	19.4357	8.47248	-0.609737	77.5943	-8.21428
LOC104975103	promoter,GeneBody,Exon,Intron	4	FALSE	FALSE	88.2103	1	88.2906	8.24646	-0.0803479	-3.04378	8.88592	-7.59497	67.8535	1	69.3917	8.24646	-1.53822	-3.04378	10.7497	-7.19428	69.3556	1	65.3889	8.24646	3.96667	-3.04378	22.7134	-8.1308	66.8689	1	70.7898	8.24646	-3.92095	-3.04378	21.8957	-8.06009
LOC104975111	promoter,GeneBody,Exon,Intron	4	FALSE	FALSE	92.1331	1.63991	93.0646	18.0292	-0.931458	-3.45865	12.0411	-8.88543	70.592	1.63991	70.2274	18.0292	0.364647	-3.45865	11.7567	-8.49232	91.8402	1.63991	93.3597	18.0292	-1.51952	-3.45865	14.5872	-8.92913	66.2111	1.63991	65.2395	18.0292	0.971563	-3.45865	13.2368	-9.03146
LOC104975426	promoter,GeneBody,Exon,Intron	4	TRUE	TRUE	65.3205	116.611	72.9601	13.1648	-7.63961	3.14695	65.59	-10.5526	37.178	116.611	34.2117	13.1648	2.96632	3.14695	20.108	-8.44105	34.9521	116.611	24.3342	13.1648	10.6179	3.14695	118	-11.5168	38.001	116.611	38.4211	13.1648	-0.420111	3.14695	10.2753	-8.15277
LOC104975871	Intron	1	FALSE	FALSE	NA	NA	NA	NA	NA	NA	NA	NA	NA	NA	NA	NA	NA	NA	NA	NA	NA	NA	NA	NA	NA	NA	NA	NA	60.8511	2.06195	65.0709	12.6984	-4.21982	-2.62256	21.7993	-7.01572
LOC104975883	Exon	1	FALSE	TRUE	NA	NA	NA	NA	NA	NA	NA	NA	NA	NA	NA	NA	NA	NA	NA	NA	37.2536	1.38796	25.4791	4.84054	11.7745	-1.80221	135.99	-9.19758	NA	NA	NA	NA	NA	NA	NA	NA
LOC104975911	Intron	1	FALSE	FALSE	NA	NA	NA	NA	NA	NA	NA	NA	NA	NA	NA	NA	NA	NA	NA	NA	NA	NA	NA	NA	NA	NA	NA	NA	91	423.619	82.6667	269.223	8.33333	0.653967	75.3669	-7.90422
LOC104975925	Intron	1	FALSE	FALSE	NA	NA	NA	NA	NA	NA	NA	NA	NA	NA	NA	NA	NA	NA	NA	NA	NA	NA	NA	NA	NA	NA	NA	NA	30.7595	125.416	19.1955	82.0445	11.564	0.612247	141.652	-12.2195
LOC104975952	promoter	1	FALSE	FALSE	78.657	2.19795	73.9916	12.1461	4.66537	-2.46626	29.4864	-7.02888	NA	NA	NA	NA	NA	NA	NA	NA	NA	NA	NA	NA	NA	NA	NA	NA	NA	NA	NA	NA	NA	NA	NA	NA
LOC104976076	promoter,GeneBody,Exon,Intron	4	TRUE	FALSE	71.1082	3315.53	77.0049	485.262	-5.89673	2.77241	40.447	-8.5289	59.8769	3315.53	61.3446	485.262	-1.46774	2.77241	9.79452	-6.96764	49.65	3315.53	49.9807	485.262	-0.330702	2.77241	8.40778	-7.22724	97.4444	3315.53	97.8889	485.262	-0.444444	2.77241	8.02106	-6.98485
LOC104976433	promoter	1	FALSE	FALSE	74.3256	6.7652	83.0937	30.9775	-8.76802	-2.19502	77.8568	-7.69349	NA	NA	NA	NA	NA	NA	NA	NA	NA	NA	NA	NA	NA	NA	NA	NA	NA	NA	NA	NA	NA	NA	NA	NA
LOC107131259	promoter	1	FALSE	FALSE	65.8359	72.1744	76.1966	39.8932	-10.3607	0.855344	103.982	-7.28245	NA	NA	NA	NA	NA	NA	NA	NA	NA	NA	NA	NA	NA	NA	NA	NA	NA	NA	NA	NA	NA	NA	NA	NA
LOC107131271	promoter,GeneBody	2	TRUE	FALSE	72.3734	32.6518	63.5216	134.584	8.85176	-2.04327	85.9404	-8.20238	72.3607	32.6518	65.4552	134.584	6.90545	-2.04327	53.7837	-8.98529	NA	NA	NA	NA	NA	NA	NA	NA	NA	NA	NA	NA	NA	NA	NA	NA
LOC107131287	promoter	1	FALSE	FALSE	71.9896	11.1029	83.2105	13.2159	-11.2209	-0.251342	121.381	-7.34062	NA	NA	NA	NA	NA	NA	NA	NA	NA	NA	NA	NA	NA	NA	NA	NA	NA	NA	NA	NA	NA	NA	NA	NA
LOC107131305	Intron	1	FALSE	FALSE	NA	NA	NA	NA	NA	NA	NA	NA	NA	NA	NA	NA	NA	NA	NA	NA	NA	NA	NA	NA	NA	NA	NA	NA	78.6354	2.66777	62.2753	4.05947	16.3601	-0.605654	278.489	-21.5937
LOC107131331	promoter,GeneBody,Exon,Intron	4	FALSE	FALSE	4.10624	136.978	3.08815	11.1975	1.01808	3.61269	15.0253	-9.89093	69.2835	136.978	71.144	11.1975	-1.86058	3.61269	16.4608	-9.82525	27.4032	136.978	29.8141	11.1975	-2.41097	3.61269	20.6027	-10.2276	80.9544	136.978	81.9861	11.1975	-1.03178	3.61269	13.9745	-9.89442
LOC107131340	Intron	1	FALSE	FALSE	NA	NA	NA	NA	NA	NA	NA	NA	NA	NA	NA	NA	NA	NA	NA	NA	NA	NA	NA	NA	NA	NA	NA	NA	62.1667	5.92814	72	4.27325	-9.83333	0.472246	90.8041	-9.08021
LOC107131367	GeneBody,Intron	2	FALSE	FALSE	NA	NA	NA	NA	NA	NA	NA	NA	62.1551	12.0074	72.1084	17.5443	-9.95337	-0.547077	96.1812	-10.4753	NA	NA	NA	NA	NA	NA	NA	NA	73.6667	12.0074	91.6667	17.5443	-18	-0.547077	312.861	-23.4294
LOC107131414	GeneBody,Exon	2	FALSE	FALSE	NA	NA	NA	NA	NA	NA	NA	NA	78.5	1.42204	73.1703	20.8202	5.32972	-3.87195	44.5685	-12.7624	78.6667	1.42204	73.1703	20.8202	5.49638	-3.87195	42.0591	-11.4298	NA	NA	NA	NA	NA	NA	NA	NA
LOC107131422	promoter,GeneBody,Exon,Intron	4	FALSE	FALSE	90.6981	4.25368	94.2341	31.2712	-3.53601	-2.87805	19.0049	-7.35901	86.3018	4.25368	89.3262	31.2712	-3.0244	-2.87805	16.1033	-7.14358	85.6975	4.25368	89.0153	31.2712	-3.31782	-2.87805	20.5603	-7.42653	95.6556	4.25368	94.3556	31.2712	1.3	-2.87805	10.5795	-7.22968
LOC107131473	GeneBody	1	FALSE	FALSE	NA	NA	NA	NA	NA	NA	NA	NA	75.4727	6.4795	85.1082	9.70414	-9.6355	-0.582718	90.09	-9.99701	NA	NA	NA	NA	NA	NA	NA	NA	NA	NA	NA	NA	NA	NA	NA	NA
LOC107131571	promoter,GeneBody,Exon,Intron	4	FALSE	FALSE	87.5537	38.2438	92.5231	2.76666	-4.9694	3.78901	37.5544	-11.6083	89.3237	38.2438	93.1185	2.76666	-3.79479	3.78901	28.1187	-11.4765	89.9042	38.2438	94.1349	2.76666	-4.23068	3.78901	34.9004	-11.3742	89.1316	38.2438	92.5199	2.76666	-3.38829	3.78901	24.2125	-11.3803
LOC107131588	Exon	1	FALSE	FALSE	NA	NA	NA	NA	NA	NA	NA	NA	NA	NA	NA	NA	NA	NA	NA	NA	78.8518	6.8337	66.9487	6.15055	11.9031	0.151952	136.02	-7.63108	NA	NA	NA	NA	NA	NA	NA	NA
LOC107131590	GeneBody,Intron	2	TRUE	FALSE	NA	NA	NA	NA	NA	NA	NA	NA	87.5449	781.069	91.8525	158.306	-4.30762	2.30274	22.8504	-7.1328	NA	NA	NA	NA	NA	NA	NA	NA	86.1667	781.069	93	158.306	-6.83333	2.30274	48.0057	-8.87392
LOC107131639	Exon	1	FALSE	FALSE	NA	NA	NA	NA	NA	NA	NA	NA	NA	NA	NA	NA	NA	NA	NA	NA	84.9124	4.17215	71.8851	4.41386	13.0273	-0.0812522	163.453	-8.52486	NA	NA	NA	NA	NA	NA	NA	NA
LOC107131651	Exon	1	FALSE	TRUE	NA	NA	NA	NA	NA	NA	NA	NA	NA	NA	NA	NA	NA	NA	NA	NA	36.8552	3.32138	24.68	9.7319	12.1752	-1.55094	144.585	-9.08339	NA	NA	NA	NA	NA	NA	NA	NA
LOC107131660	promoter,Exon	2	FALSE	FALSE	92.878	2.74295	96.5648	18.7984	-3.68682	-2.77681	19.473	-7.11538	NA	NA	NA	NA	NA	NA	NA	NA	64.5799	2.74295	67.4183	18.7984	-2.83846	-2.77681	16.8185	-7.06243	NA	NA	NA	NA	NA	NA	NA	NA
LOC107131716	promoter,GeneBody,Exon,Intron	4	TRUE	FALSE	94.5399	248.08	93.5268	7.90927	1.01316	4.97111	26.8516	-15.75	80.83	248.08	84.2892	7.90927	-3.45917	4.97111	36.3107	-16.5421	70.9189	248.08	74.2134	7.90927	-3.29459	4.97111	37.9233	-16.3319	92.4707	248.08	97.2982	7.90927	-4.82752	4.97111	45.609	-17.7777
LOC107131767	GeneBody,Intron	2	FALSE	FALSE	NA	NA	NA	NA	NA	NA	NA	NA	68.3413	1.42204	74.8483	5.50304	-6.507	-1.95227	43.8559	-7.49176	NA	NA	NA	NA	NA	NA	NA	NA	53.7504	1.42204	63.2212	5.50304	-9.47086	-1.95227	87.3502	-9.8321
LOC107131803	promoter,GeneBody,Exon,Intron	4	TRUE	TRUE	74.8798	26.7561	88.6711	246.191	-13.7913	-3.20184	194.419	-13.8031	75.9682	26.7561	78.3252	246.191	-2.35706	-3.20184	14.646	-7.84705	75.2913	26.7561	65.7627	246.191	9.5286	-3.20184	96.0419	-11.1235	76.1757	26.7561	80.6885	246.191	-4.51278	-3.20184	27.4788	-8.81069
LOC107131854	Exon	1	FALSE	FALSE	NA	NA	NA	NA	NA	NA	NA	NA	NA	NA	NA	NA	NA	NA	NA	NA	74.5472	3.32807	87.55	1.9706	-13.0028	0.756049	176.119	-9.34977	NA	NA	NA	NA	NA	NA	NA	NA
LOC107131898	promoter,GeneBody,Exon,Intron	4	TRUE	FALSE	15.7555	49.042	15.7438	6.31804	0.0116399	2.95647	9.17913	-7.71139	62.0689	49.042	61.1644	6.31804	0.904542	2.95647	10.2873	-7.30631	79.2437	49.042	78.2949	6.31804	0.94887	2.95647	9.65869	-7.73196	42.9973	49.042	41.4553	6.31804	1.54199	2.95647	12.5437	-7.63213
LOC107131987	promoter,GeneBody,Exon	3	FALSE	FALSE	71.8968	1	72.4168	13.9621	-0.519939	-3.80344	14.0715	-10.1111	77.9333	1	71.7897	13.9621	6.14365	-3.80344	53.6477	-13.3344	79.4333	1	71.7897	13.9621	7.64365	-3.80344	68.717	-12.1278	NA	NA	NA	NA	NA	NA	NA	NA
LOC107132092	promoter	1	FALSE	FALSE	39.4895	34.0507	51.0905	23.271	-11.601	0.54915	130.242	-7.93406	NA	NA	NA	NA	NA	NA	NA	NA	NA	NA	NA	NA	NA	NA	NA	NA	NA	NA	NA	NA	NA	NA	NA	NA
LOC107132190	Exon	1	FALSE	FALSE	NA	NA	NA	NA	NA	NA	NA	NA	NA	NA	NA	NA	NA	NA	NA	NA	88.3333	1	82.8333	6.43661	5.5	-2.6863	34.4873	-7.61589	NA	NA	NA	NA	NA	NA	NA	NA
LOC107132224	promoter,GeneBody,Exon,Intron	4	TRUE	FALSE	41.2983	337.717	45.3331	33.5417	-4.03476	3.33179	26.2068	-9.60754	19.7873	337.717	14.0671	33.5417	5.7201	3.33179	46.1209	-10.8235	20.6446	337.717	15.2186	33.5417	5.426	3.33179	38.4419	-9.63926	10.1111	337.717	2.53333	33.5417	7.57778	3.33179	73.8415	-12.2832
LOC107132225	Exon	1	FALSE	FALSE	NA	NA	NA	NA	NA	NA	NA	NA	NA	NA	NA	NA	NA	NA	NA	NA	38.786	23.0199	22.778	18.4814	16.0081	0.316805	248.706	-11.3076	NA	NA	NA	NA	NA	NA	NA	NA
LOC107132226	promoter	1	FALSE	FALSE	66.6078	34.7966	76.3412	12.6032	-9.73335	1.46516	93.1283	-7.67596	NA	NA	NA	NA	NA	NA	NA	NA	NA	NA	NA	NA	NA	NA	NA	NA	NA	NA	NA	NA	NA	NA	NA	NA
LOC107132255	Exon	1	FALSE	FALSE	NA	NA	NA	NA	NA	NA	NA	NA	NA	NA	NA	NA	NA	NA	NA	NA	81	87.5732	66.6667	53.9394	14.3333	0.699151	199.146	-9.85761	NA	NA	NA	NA	NA	NA	NA	NA
LOC107132344	promoter,Exon	2	FALSE	FALSE	71.7081	7.27546	87.5556	7.15818	-15.8475	0.0234466	244.688	-11.617	NA	NA	NA	NA	NA	NA	NA	NA	54.5688	7.27546	67.5187	7.15818	-12.9499	0.0234466	174.046	-8.88302	NA	NA	NA	NA	NA	NA	NA	NA
LOC107132437	promoter,GeneBody,Exon,Intron	4	FALSE	FALSE	77.3823	1.60582	79.2642	12.5948	-1.88189	-2.97144	11.2559	-7.40423	72.1316	1.60582	77.3888	12.5948	-5.25717	-2.97144	34.4228	-8.69105	70.4403	1.60582	74.657	12.5948	-4.21674	-2.97144	28.3022	-7.89734	84.7479	1.60582	91.8222	12.5948	-7.07433	-2.97144	54.1297	-9.79358
LOC107132456	promoter,GeneBody,Exon,Intron	4	TRUE	FALSE	90.5035	538.525	90.5977	34.0027	-0.0941716	3.98529	16.421	-11.3292	65.2527	538.525	64.8672	34.0027	0.385501	3.98529	16.7395	-10.8599	45.5596	538.525	43.8492	34.0027	1.71045	3.98529	18.6006	-11.3494	84.8439	538.525	84.6257	34.0027	0.218133	3.98529	16.6282	-11.2564
LOC107132469	GeneBody,Intron	2	FALSE	TRUE	NA	NA	NA	NA	NA	NA	NA	NA	60.035	2.90603	66.9405	7.25955	-6.90546	-1.32083	47.0959	-7.00809	NA	NA	NA	NA	NA	NA	NA	NA	82.131	2.90603	94.3889	7.25955	-12.2579	-1.32083	144.137	-12.7385
LOC107132478	Intron	1	FALSE	FALSE	NA	NA	NA	NA	NA	NA	NA	NA	NA	NA	NA	NA	NA	NA	NA	NA	NA	NA	NA	NA	NA	NA	NA	NA	71.5444	6.63622	90.3222	10.8744	-18.7778	-0.712505	341.159	-25.3071
LOC107132508	promoter,GeneBody,Exon,Intron	4	TRUE	FALSE	91.9519	650.536	87.4594	73.7807	4.49254	3.14031	32.3459	-8.83052	85.7249	650.536	83.1105	73.7807	2.61432	3.14031	17.9899	-8.27788	85.0885	650.536	82.6688	73.7807	2.41965	3.14031	15.0466	-8.39185	87.7368	650.536	84.602	73.7807	3.13473	3.14031	22.1503	-8.65762
LOC107132523	promoter	1	FALSE	FALSE	66.7449	3.72972	59.5181	13.8444	7.22686	-1.89216	58.5725	-6.93326	NA	NA	NA	NA	NA	NA	NA	NA	NA	NA	NA	NA	NA	NA	NA	NA	NA	NA	NA	NA	NA	NA	NA	NA
LOC107132531	Intron	1	FALSE	FALSE	NA	NA	NA	NA	NA	NA	NA	NA	NA	NA	NA	NA	NA	NA	NA	NA	NA	NA	NA	NA	NA	NA	NA	NA	21.5631	40.6252	32.2968	49.1193	-10.7337	-0.273916	108.515	-9.97852
LOC107132573	promoter,GeneBody,Exon,Intron	4	FALSE	FALSE	89.8248	16.4033	87.925	2.16234	1.89977	2.92332	13.3637	-7.68211	49.4495	16.4033	53.3314	2.16234	-3.88189	2.92332	22.8281	-8.53632	22.3667	16.4033	25.2481	2.16234	-2.88148	2.92332	18.7186	-8.03911	54.6253	16.4033	57.9374	2.16234	-3.31209	2.92332	17.8411	-8.22649
LOC107132589	Intron	1	FALSE	FALSE	NA	NA	NA	NA	NA	NA	NA	NA	NA	NA	NA	NA	NA	NA	NA	NA	NA	NA	NA	NA	NA	NA	NA	NA	90.7556	106.027	99.2778	89.3249	-8.52222	0.247295	67.3867	-7.38896
LOC107132610	Exon	1	FALSE	FALSE	NA	NA	NA	NA	NA	NA	NA	NA	NA	NA	NA	NA	NA	NA	NA	NA	48.036	12.3336	58.6832	19.6971	-10.6472	-0.675392	118.95	-7.18615	NA	NA	NA	NA	NA	NA	NA	NA
LOC107132618	Exon	1	FALSE	FALSE	NA	NA	NA	NA	NA	NA	NA	NA	NA	NA	NA	NA	NA	NA	NA	NA	82.9432	14.4084	76.0128	3.13295	6.93038	2.20132	49.888	-7.07445	NA	NA	NA	NA	NA	NA	NA	NA
LOC107132640	promoter,GeneBody,Exon,Intron	4	FALSE	FALSE	34.9428	1	37.6045	10.018	-2.66166	-3.32452	16.6556	-8.55173	40.3613	1	42.1065	10.018	-1.74524	-3.32452	13.1127	-8.08477	25.1512	1	27.2187	10.018	-2.0675	-3.32452	15.9274	-8.54745	57.2149	1	58.4722	10.018	-1.25731	-3.32452	11.5575	-8.34551
LOC107132655	promoter,GeneBody,Exon,Intron	4	TRUE	FALSE	93.3931	1190.52	95.7873	89.4629	-2.39425	3.73416	19.2291	-10.6397	75.9387	1190.52	76.6187	89.4629	-0.679944	3.73416	14.7433	-9.97236	35.1164	1190.52	33.3791	89.4629	1.7373	3.73416	16.7064	-10.3796	82.5548	1190.52	83.9478	89.4629	-1.39296	3.73416	15.5261	-10.4394
LOC107132672	promoter,GeneBody,Exon	3	FALSE	FALSE	87.996	1.60582	87.2258	18.8786	0.770213	-3.55536	13.1308	-9.31513	98.1206	1.60582	97.8079	18.8786	0.312722	-3.55536	12.37	-8.81383	98.1206	1.60582	97.8079	18.8786	0.312722	-3.55536	12.1526	-9.21345	NA	NA	NA	NA	NA	NA	NA	NA
LOC107132829	GeneBody,Exon,Intron	3	FALSE	TRUE	NA	NA	NA	NA	NA	NA	NA	NA	53.2871	4.36963	63.6807	10.2992	-10.3937	-1.23695	106.135	-11.5888	31.3556	4.36963	55.5691	10.2992	-24.2136	-1.23695	599.456	-23.0614	53.5561	4.36963	63.8429	10.2992	-10.2868	-1.23695	100.751	-9.85388
LOC107132830	GeneBody	1	FALSE	FALSE	NA	NA	NA	NA	NA	NA	NA	NA	84.9497	3.04203	92.7444	3.91402	-7.79471	-0.363616	58.4088	-7.43651	NA	NA	NA	NA	NA	NA	NA	NA	NA	NA	NA	NA	NA	NA	NA	NA
LOC107132831	Intron	1	FALSE	FALSE	NA	NA	NA	NA	NA	NA	NA	NA	NA	NA	NA	NA	NA	NA	NA	NA	NA	NA	NA	NA	NA	NA	NA	NA	57.5833	3.49815	48.0083	4.41386	9.575	-0.335448	97.9672	-9.41008
LOC107132836	promoter,GeneBody,Exon	3	FALSE	FALSE	37.441	4.62158	57.2177	5.94471	-19.7767	-0.363218	383.132	-16.3102	60.8111	4.62158	44.2735	5.94471	16.5376	-0.363218	278.822	-25.2817	53.2821	4.62158	38.958	5.94471	14.324	-0.363218	198.378	-9.73585	NA	NA	NA	NA	NA	NA	NA	NA
LOC107132843	Intron	1	FALSE	FALSE	NA	NA	NA	NA	NA	NA	NA	NA	NA	NA	NA	NA	NA	NA	NA	NA	NA	NA	NA	NA	NA	NA	NA	NA	47.8889	7.40544	59.2778	7.60689	-11.3889	-0.0387218	122.545	-10.9416
LOC107132901	Exon	1	TRUE	FALSE	NA	NA	NA	NA	NA	NA	NA	NA	NA	NA	NA	NA	NA	NA	NA	NA	81.7983	181.018	72.3152	62.8193	9.48302	1.52685	87.9391	-7.11129	NA	NA	NA	NA	NA	NA	NA	NA
LOC107132919	promoter,GeneBody,Exon,Intron	4	FALSE	FALSE	13.4281	1.43574	10.7264	21.3165	2.70176	-3.89211	23.0937	-10.9082	14.0452	1.43574	13.4609	21.3165	0.584215	-3.89211	15.1601	-10.0813	17.9308	1.43574	19.6284	21.3165	-1.69758	-3.89211	18.372	-10.4811	13.3894	1.43574	12.3769	21.3165	1.01245	-3.89211	16.4809	-10.6778
LOC107132928	GeneBody	1	FALSE	FALSE	NA	NA	NA	NA	NA	NA	NA	NA	82.3802	10.8025	76.5098	31.8566	5.87043	-1.56023	38.5606	-6.96558	NA	NA	NA	NA	NA	NA	NA	NA	NA	NA	NA	NA	NA	NA	NA	NA
LOC107132935	promoter,Exon,Intron	3	TRUE	FALSE	87.0746	430.197	81.8348	64.3638	5.2398	2.74067	37.5225	-7.89398	NA	NA	NA	NA	NA	NA	NA	NA	82.9627	430.197	83.6355	64.3638	-0.67272	2.74067	8.73739	-7.16379	85.7282	430.197	86.4621	64.3638	-0.733919	2.74067	7.99897	-6.92134
LOC107132967	promoter	1	FALSE	FALSE	35.8204	18.0453	24.497	22.1902	11.3234	-0.298297	132.964	-7.8159	NA	NA	NA	NA	NA	NA	NA	NA	NA	NA	NA	NA	NA	NA	NA	NA	NA	NA	NA	NA	NA	NA	NA	NA
LOC107132987	GeneBody,Exon,Intron	3	FALSE	FALSE	NA	NA	NA	NA	NA	NA	NA	NA	47.1167	1.43574	41.2861	4.67084	5.83061	-1.70189	38.5244	-7.16247	54.8469	1.43574	46.1402	4.67084	8.70671	-1.70189	74.3076	-6.98101	47.4363	1.43574	41.5274	4.67084	5.90887	-1.70189	41.4912	-7.03389
LOC107133053	promoter,GeneBody,Exon,Intron	4	TRUE	FALSE	51.2597	125.688	46.4747	18.6221	4.78496	2.75476	32.8554	-7.7875	82.6581	125.688	84.5539	18.6221	-1.89579	2.75476	10.9992	-7.04822	82.0549	125.688	84.141	18.6221	-2.08608	2.75476	13.4011	-7.38851	83.5345	125.688	85.8417	18.6221	-2.30716	2.75476	11.8588	-7.31395
LOC107133078	GeneBody,Exon,Intron	3	FALSE	FALSE	NA	NA	NA	NA	NA	NA	NA	NA	85.1892	2.68147	89.2998	16.9131	-4.11061	-2.65705	22.3183	-7.10282	85.5286	2.68147	90.1541	16.9131	-4.6255	-2.65705	30.3892	-7.17215	80.5111	2.68147	78.2778	16.9131	2.23333	-2.65705	13.2745	-6.91482
LOC107133108	promoter,GeneBody,Exon,Intron	4	TRUE	FALSE	66.7333	243.447	66.3941	34.5704	0.339228	2.81599	8.59923	-7.29473	79.1641	243.447	83.6516	34.5704	-4.48749	2.81599	27.0746	-8.64488	66.0687	243.447	68.0306	34.5704	-1.9619	2.81599	13.188	-7.54097	87.8347	243.447	96.7387	34.5704	-8.90393	2.81599	81.9563	-12.5439
LOC107133109	Intron	1	TRUE	FALSE	NA	NA	NA	NA	NA	NA	NA	NA	NA	NA	NA	NA	NA	NA	NA	NA	NA	NA	NA	NA	NA	NA	NA	NA	85.611	105.369	90.9744	24.8688	-5.3634	2.08304	30.0263	-7.13396
LOC107133208	GeneBody,Exon,Intron	3	FALSE	TRUE	NA	NA	NA	NA	NA	NA	NA	NA	52.9673	1.42204	39.3158	4.47204	13.6515	-1.65297	193.203	-19.7713	53.7591	1.42204	40.309	4.47204	13.45	-1.65297	176.947	-10.3089	51.081	1.42204	37.2889	4.47204	13.7921	-1.65297	201.668	-17.835
LOC107133289	Intron	1	FALSE	FALSE	NA	NA	NA	NA	NA	NA	NA	NA	NA	NA	NA	NA	NA	NA	NA	NA	NA	NA	NA	NA	NA	NA	NA	NA	74.2564	97.5223	88.5876	94.8219	-14.3312	0.0405117	196.353	-15.8526
LOC112441458	promoter,GeneBody,Exon,Intron	4	FALSE	TRUE	81.4216	5.01589	68.2361	1	13.1855	2.32651	185.031	-11.7288	74.5	5.01589	60.8571	1	13.6429	2.32651	196.2	-20.1809	80.0278	5.01589	64.3333	1	15.6944	2.32651	244.509	-13.47	66	5.01589	50.8333	1	15.1667	2.32651	245.484	-20.7806
LOC112441465	promoter,GeneBody,Intron	3	FALSE	FALSE	61.1429	4.53303	58.7833	38.2528	2.35952	-3.07702	15.6473	-8.02514	75.3175	4.53303	72.6874	38.2528	2.63004	-3.07702	16.8149	-8.0294	NA	NA	NA	NA	NA	NA	NA	NA	75.3175	4.53303	68.9754	38.2528	6.34202	-3.07702	53.4889	-10.9484
LOC112441468	GeneBody,Exon,Intron	3	FALSE	TRUE	NA	NA	NA	NA	NA	NA	NA	NA	66.9246	33.5582	73.5444	113.922	-6.61984	-1.76331	44.6258	-7.29552	58.2155	33.5582	73.0119	113.922	-14.7964	-1.76331	229.033	-11.7455	86.5	33.5582	75.1667	113.922	11.3333	-1.76331	138.687	-13.7746
LOC112441469	Intron	1	FALSE	TRUE	NA	NA	NA	NA	NA	NA	NA	NA	NA	NA	NA	NA	NA	NA	NA	NA	NA	NA	NA	NA	NA	NA	NA	NA	40.1492	45.8819	51.351	19.4361	-11.2019	1.23919	120.118	-11.8585
LOC112441473	Exon	1	FALSE	TRUE	NA	NA	NA	NA	NA	NA	NA	NA	NA	NA	NA	NA	NA	NA	NA	NA	78.9466	2.42952	66.6557	5.98084	12.2909	-1.29968	146.679	-8.81115	NA	NA	NA	NA	NA	NA	NA	NA
LOC112441484	GeneBody,Exon,Intron	3	TRUE	TRUE	NA	NA	NA	NA	NA	NA	NA	NA	1	221.772	40.8492	547.99	-39.8492	-1.30507	1576.93	-128.932	1.42857	221.772	60.5	547.99	-59.0714	-1.30507	3519.66	-117.634	0.785714	221.772	26.899	547.99	-26.1133	-1.30507	666.907	-46.8922
LOC112441494	promoter,GeneBody,Intron	3	FALSE	TRUE	49.7267	942.023	63.0182	470.223	-13.2915	1.00242	172.39	-9.836	78.8246	942.023	86.9481	470.223	-8.12348	1.00242	64.6021	-8.60335	NA	NA	NA	NA	NA	NA	NA	NA	76.4559	942.023	86.8772	470.223	-10.4213	1.00242	103.18	-10.4087
LOC112441506	Intron	1	FALSE	FALSE	NA	NA	NA	NA	NA	NA	NA	NA	NA	NA	NA	NA	NA	NA	NA	NA	NA	NA	NA	NA	NA	NA	NA	NA	97.6667	4.02277	85	5.4065	12.6667	-0.426508	168.762	-14.1645
LOC112441535	promoter,GeneBody,Exon	3	FALSE	FALSE	51.25	1.21787	59.2176	26.4393	-7.96764	-4.44025	79.3941	-14.2757	80.977	1.21787	79.8218	26.4393	1.15522	-4.44025	20.8242	-12.4557	80.977	1.21787	80.9963	26.4393	-0.019294	-4.44025	19.1675	-12.6361	NA	NA	NA	NA	NA	NA	NA	NA
LOC112441545	Exon	1	FALSE	FALSE	NA	NA	NA	NA	NA	NA	NA	NA	NA	NA	NA	NA	NA	NA	NA	NA	89.1667	72.1759	72.1667	62.3543	17	0.211028	280.896	-12.3338	NA	NA	NA	NA	NA	NA	NA	NA
LOC112441605	Intron	1	TRUE	FALSE	NA	NA	NA	NA	NA	NA	NA	NA	NA	NA	NA	NA	NA	NA	NA	NA	NA	NA	NA	NA	NA	NA	NA	NA	53.3333	1821.67	66	980.796	-12.6667	0.893238	153.37	-13.6518
LOC112441641	promoter,GeneBody	2	FALSE	TRUE	88.2672	2.91304	73.0567	5.92267	15.2104	-1.02372	238.56	-12.0196	92.1886	2.91304	83.9032	5.92267	8.28543	-1.02372	72.1977	-9.1034	NA	NA	NA	NA	NA	NA	NA	NA	NA	NA	NA	NA	NA	NA	NA	NA
LOC112441683	GeneBody,Exon	2	FALSE	FALSE	NA	NA	NA	NA	NA	NA	NA	NA	81.9167	3.06943	68.6667	3.80249	13.25	-0.308977	179.826	-17.287	81.9167	3.06943	68.6667	3.80249	13.25	-0.308977	169.255	-8.76675	NA	NA	NA	NA	NA	NA	NA	NA
LOC112441719	GeneBody	1	FALSE	FALSE	NA	NA	NA	NA	NA	NA	NA	NA	84.375	8.56263	94.5238	7.81141	-10.1488	0.132471	99.8614	-10.8361	NA	NA	NA	NA	NA	NA	NA	NA	NA	NA	NA	NA	NA	NA	NA	NA
LOC112441779	promoter	1	FALSE	FALSE	68.6111	2.25943	90.875	3.2493	-22.2639	-0.524171	486.796	-19.8689	NA	NA	NA	NA	NA	NA	NA	NA	NA	NA	NA	NA	NA	NA	NA	NA	NA	NA	NA	NA	NA	NA	NA	NA
LOC112441799	promoter,GeneBody,Exon,Intron	4	FALSE	FALSE	96.1899	1	95.0324	8.07676	1.15748	-3.01378	10.5495	-7.6223	89.9411	1	89.3132	8.07676	0.627915	-3.01378	9.2839	-7.13988	92.4379	1	90.7266	8.07676	1.71134	-3.01378	10.8235	-7.60091	86.0978	1	87.0658	8.07676	-0.968077	-3.01378	9.16418	-7.34092
LOC112441835	promoter,GeneBody,Exon,Intron	4	TRUE	FALSE	95.8787	525.459	96.6543	49.4698	-0.775608	3.40896	12.397	-9.21963	51.281	525.459	50.375	49.4698	0.90604	3.40896	13.234	-8.75025	63.6999	525.459	58.9978	49.4698	4.70211	3.40896	31.9922	-9.69397	40.3151	525.459	42.9231	49.4698	-2.60799	3.40896	17.2524	-9.5774
LOC112441847	promoter,GeneBody,Exon,Intron	4	FALSE	FALSE	10.6545	91.7028	10.6646	9.17388	-0.01017	3.32136	11.5086	-8.87311	70.8194	91.7028	73.5104	9.17388	-2.69096	3.32136	17.9174	-9.13903	62.1474	91.7028	64.7438	9.17388	-2.59641	3.32136	19.5602	-9.24157	79.6235	91.7028	82.7133	9.17388	-3.08982	3.32136	19.0909	-9.46124
LOC112441857	promoter	1	FALSE	FALSE	93.4542	22.9403	82.84	13.2934	10.6142	0.787173	117.786	-7.43423	NA	NA	NA	NA	NA	NA	NA	NA	NA	NA	NA	NA	NA	NA	NA	NA	NA	NA	NA	NA	NA	NA	NA	NA
LOC112441863	Intron	1	FALSE	FALSE	NA	NA	NA	NA	NA	NA	NA	NA	NA	NA	NA	NA	NA	NA	NA	NA	NA	NA	NA	NA	NA	NA	NA	NA	84.8534	2.80378	79.0768	9.84342	5.77658	-1.81179	40.2346	-7.12978
LOC112441869	promoter,GeneBody,Exon,Intron	4	TRUE	FALSE	78.6737	506.043	77.336	24.8155	1.33778	4.34995	21.8767	-12.8534	74.5272	506.043	72.0828	24.8155	2.4444	4.34995	26.3062	-12.7083	56.7904	506.043	54.6889	24.8155	2.10152	4.34995	22.9923	-12.8975	93.5326	506.043	92.3414	24.8155	1.19114	4.34995	21.7011	-12.879
LOC112441877	Intron	1	FALSE	FALSE	NA	NA	NA	NA	NA	NA	NA	NA	NA	NA	NA	NA	NA	NA	NA	NA	NA	NA	NA	NA	NA	NA	NA	NA	62.6	1.99378	54.9449	6.15055	7.65513	-1.62521	66.0449	-8.59811
LOC112441902	GeneBody,Exon	2	FALSE	FALSE	NA	NA	NA	NA	NA	NA	NA	NA	44.6667	43.075	57.6667	24.7115	-13	0.801669	165.682	-16.6123	44.6667	43.075	57.6667	24.7115	-13	0.801669	176.121	-9.39106	NA	NA	NA	NA	NA	NA	NA	NA
LOC112441980	GeneBody	1	FALSE	FALSE	NA	NA	NA	NA	NA	NA	NA	NA	26.1066	4.49895	21.4081	20.0109	4.69853	-2.15313	27.9238	-7.01242	NA	NA	NA	NA	NA	NA	NA	NA	NA	NA	NA	NA	NA	NA	NA	NA
LOC112441987	promoter,GeneBody,Exon,Intron	4	FALSE	FALSE	84.6816	19.6382	87.3926	1	-2.71101	4.29559	25.2979	-13.0052	79.894	19.6382	81.9544	1	-2.06037	4.29559	22.6771	-12.6413	88.4444	19.6382	92.8333	1	-4.38889	4.29559	40.5073	-13.5058	79.8206	19.6382	81.8507	1	-2.03008	4.29559	21.8728	-12.9995
LOC112442025	promoter	1	FALSE	FALSE	71.7247	1.81	79.8794	7.42925	-8.15462	-2.03723	67.081	-7.06046	NA	NA	NA	NA	NA	NA	NA	NA	NA	NA	NA	NA	NA	NA	NA	NA	NA	NA	NA	NA	NA	NA	NA	NA
LOC112442034	promoter	1	FALSE	FALSE	45.0537	2.02786	36.4952	6.36433	8.55843	-1.65005	79.3123	-7.2687	NA	NA	NA	NA	NA	NA	NA	NA	NA	NA	NA	NA	NA	NA	NA	NA	NA	NA	NA	NA	NA	NA	NA	NA
LOC112442048	Intron	1	FALSE	FALSE	NA	NA	NA	NA	NA	NA	NA	NA	NA	NA	NA	NA	NA	NA	NA	NA	NA	NA	NA	NA	NA	NA	NA	NA	86.1667	6.88751	79.5	23.4949	6.66667	-1.77029	51.734	-7.85439
LOC112442061	Exon	1	FALSE	FALSE	NA	NA	NA	NA	NA	NA	NA	NA	NA	NA	NA	NA	NA	NA	NA	NA	40.0225	2.02786	49.7118	4.6488	-9.68928	-1.1969	99.9082	-6.94216	NA	NA	NA	NA	NA	NA	NA	NA
LOC112442065	promoter,GeneBody,Exon,Intron	4	FALSE	TRUE	53.3056	20.4138	55.5579	1.22083	-2.25237	4.06361	21.2401	-11.9191	61.0556	20.4138	97.25	1.22083	-36.1944	4.06361	1315.73	-118.618	59.9286	20.4138	99.25	1.22083	-39.3214	4.06361	1582.38	-64.0134	80	20.4138	78.5	1.22083	1.5	4.06361	20.2875	-11.6645
LOC112442079	promoter,Exon	2	FALSE	FALSE	95.5695	85.8691	97.2132	13.1528	-1.64365	2.70677	9.75439	-7.12861	NA	NA	NA	NA	NA	NA	NA	NA	66.5466	85.8691	67.0947	13.1528	-0.548138	2.70677	8.33544	-7.05987	NA	NA	NA	NA	NA	NA	NA	NA
LOC112442081	Intron	1	FALSE	FALSE	NA	NA	NA	NA	NA	NA	NA	NA	NA	NA	NA	NA	NA	NA	NA	NA	NA	NA	NA	NA	NA	NA	NA	NA	75.1072	27.8083	57.3496	25.7041	17.7576	0.113517	326.79	-24.3834
LOC112442205	GeneBody	1	FALSE	FALSE	NA	NA	NA	NA	NA	NA	NA	NA	42.0359	11.0879	32.2708	11.2627	9.76512	-0.0225782	98.4664	-10.6551	NA	NA	NA	NA	NA	NA	NA	NA	NA	NA	NA	NA	NA	NA	NA	NA
LOC112442209	promoter,GeneBody,Intron	3	FALSE	FALSE	47.3647	7.30955	50.6058	1.22083	-3.2411	2.58192	16.2253	-7.09626	29.0821	7.30955	32.0765	1.22083	-2.99439	2.58192	15.0783	-7.03972	NA	NA	NA	NA	NA	NA	NA	NA	35.886	7.30955	38.6122	1.22083	-2.72619	2.58192	12.7586	-6.96588
LOC112442211	promoter,Exon,Intron	3	FALSE	FALSE	38.4091	2.85156	45.2677	22.2162	-6.85859	-2.96179	52.6561	-8.59481	NA	NA	NA	NA	NA	NA	NA	NA	72.8452	2.85156	73.1837	22.2162	-0.338538	-2.96179	8.69987	-7.33715	89.6025	2.85156	89.8788	22.2162	-0.276352	-2.96179	8.43985	-7.20247
LOC112442215	promoter,GeneBody,Exon,Intron	4	TRUE	TRUE	78.9856	54.131	73.2586	327.612	5.72699	-2.59746	41.602	-7.79258	56.0287	54.131	68.8658	327.612	-12.8372	-2.59746	167.155	-18.1384	61.237	54.131	68.8792	327.612	-7.64212	-2.59746	68.5537	-8.20497	38.5385	54.131	69.1638	327.612	-30.6253	-2.59746	924.932	-65.1324
LOC112442224	promoter,GeneBody,Exon,Intron	4	FALSE	FALSE	52.5575	22.8839	43.2767	2.3391	9.28075	3.29031	101.245	-11.4135	81.6645	22.8839	82.8082	2.3391	-1.14368	3.29031	12.2628	-8.48597	80.9177	22.8839	80.6587	2.3391	0.259019	3.29031	11.292	-8.78781	81.9783	22.8839	83.745	2.3391	-1.76667	3.29031	13.3002	-8.8804
LOC112442246	GeneBody	1	FALSE	FALSE	NA	NA	NA	NA	NA	NA	NA	NA	48.804	17.9357	40.8976	20.8035	7.90641	-0.21399	65.0521	-8.01522	NA	NA	NA	NA	NA	NA	NA	NA	NA	NA	NA	NA	NA	NA	NA	NA
LOC112442253	promoter	1	FALSE	FALSE	45.9692	6.18042	59.9818	11.1173	-14.0125	-0.84703	191.253	-9.88377	NA	NA	NA	NA	NA	NA	NA	NA	NA	NA	NA	NA	NA	NA	NA	NA	NA	NA	NA	NA	NA	NA	NA	NA
LOC112442266	Exon	1	FALSE	FALSE	NA	NA	NA	NA	NA	NA	NA	NA	NA	NA	NA	NA	NA	NA	NA	NA	91.6295	1	94.9226	6.7597	-3.29308	-2.75696	19.7193	-7.09673	NA	NA	NA	NA	NA	NA	NA	NA
LOC112442278	Intron	1	FALSE	FALSE	NA	NA	NA	NA	NA	NA	NA	NA	NA	NA	NA	NA	NA	NA	NA	NA	NA	NA	NA	NA	NA	NA	NA	NA	28.8899	28.3915	36.2894	84.0363	-7.39955	-1.56556	52.4112	-7.08116
LOC112442286	Intron	1	FALSE	FALSE	NA	NA	NA	NA	NA	NA	NA	NA	NA	NA	NA	NA	NA	NA	NA	NA	NA	NA	NA	NA	NA	NA	NA	NA	83.9212	5.65547	94.3984	4.69993	-10.4772	0.26701	103.295	-9.78703
LOC112442321	GeneBody,Exon	2	FALSE	FALSE	NA	NA	NA	NA	NA	NA	NA	NA	73.6556	18.7454	90.2639	11.9393	-16.6083	0.650812	271.14	-24.9925	73.6556	18.7454	90.2639	11.9393	-16.6083	0.650812	284.467	-12.8069	NA	NA	NA	NA	NA	NA	NA	NA
LOC112442340	Intron	1	FALSE	FALSE	NA	NA	NA	NA	NA	NA	NA	NA	NA	NA	NA	NA	NA	NA	NA	NA	NA	NA	NA	NA	NA	NA	NA	NA	72.5357	2.25943	78.0694	12.3299	-5.53373	-2.44813	32.9119	-7.30379
LOC112442379	promoter,GeneBody	2	FALSE	TRUE	65.2092	7.94946	92.5479	3.6782	-27.3388	1.11186	737.616	-29.6401	92.2067	7.94946	85.1555	3.6782	7.05116	1.11186	53.3655	-7.44004	NA	NA	NA	NA	NA	NA	NA	NA	NA	NA	NA	NA	NA	NA	NA	NA
LOC112442382	GeneBody,Intron	2	FALSE	FALSE	NA	NA	NA	NA	NA	NA	NA	NA	66.0206	4.92767	70.7138	28.0733	-4.69313	-2.51022	26.5246	-7.11717	NA	NA	NA	NA	NA	NA	NA	NA	79.8697	4.92767	88.508	28.0733	-8.6383	-2.51022	75.2306	-10.0551
LOC112442406	Exon	1	FALSE	FALSE	NA	NA	NA	NA	NA	NA	NA	NA	NA	NA	NA	NA	NA	NA	NA	NA	66.3823	1	72.6868	5.21476	-6.30443	-2.3826	48.2091	-7.10762	NA	NA	NA	NA	NA	NA	NA	NA
LOC112442483	GeneBody,Exon	2	FALSE	FALSE	NA	NA	NA	NA	NA	NA	NA	NA	81.2083	53.1825	94.6667	37.2949	-13.4583	0.511972	177.243	-17.2926	81.2083	53.1825	94.6667	37.2949	-13.4583	0.511972	188.049	-9.55185	NA	NA	NA	NA	NA	NA	NA	NA
LOC112442484	GeneBody,Exon	2	FALSE	FALSE	NA	NA	NA	NA	NA	NA	NA	NA	77	81.8267	87.2917	63.4836	-10.2917	0.366189	102.886	-11.1917	77	81.8267	87.2917	63.4836	-10.2917	0.366189	111.157	-6.9536	NA	NA	NA	NA	NA	NA	NA	NA
LOC112442485	GeneBody	1	FALSE	FALSE	NA	NA	NA	NA	NA	NA	NA	NA	84.5417	3.49815	94.8333	4.14895	-10.2917	-0.246153	102.727	-10.9809	NA	NA	NA	NA	NA	NA	NA	NA	NA	NA	NA	NA	NA	NA	NA	NA
LOC112442540	promoter,GeneBody,Exon,Intron	4	FALSE	FALSE	97.7381	16.5944	97.3175	1.66955	0.420635	3.31317	11.8069	-8.83683	67.1074	16.5944	71.1397	1.66955	-4.03236	3.31317	26.4573	-9.89779	21.2798	16.5944	16.0536	1.66955	5.22619	3.31317	36.2841	-9.51788	76.4765	16.5944	82.9087	1.66955	-6.43218	3.31317	48.7297	-11.6542
LOC112442593	promoter,GeneBody,Exon,Intron	4	FALSE	TRUE	83.8634	4.31516	69.5602	18.0464	14.3032	-2.06422	214.49	-12.8197	71.9352	4.31516	64.5341	18.0464	7.40109	-2.06422	61.114	-9.63232	45.9921	4.31516	34.0681	18.0464	11.9239	-2.06422	140.435	-9.82283	84.4698	4.31516	78.1052	18.0464	6.36463	-2.06422	48.699	-8.1804
LOC112442607	Exon	1	FALSE	FALSE	NA	NA	NA	NA	NA	NA	NA	NA	NA	NA	NA	NA	NA	NA	NA	NA	61.9444	5.23376	69.5222	1	-7.57778	2.38785	67.1963	-8.35784	NA	NA	NA	NA	NA	NA	NA	NA
LOC112442632	promoter,GeneBody,Exon,Intron	4	TRUE	FALSE	14.75	175.95	8.68539	6.43661	6.06461	4.77272	62.7187	-15.7293	63.9421	175.95	65.1693	6.43661	-1.22719	4.77272	24.5943	-14.5462	62.6667	175.95	66.5357	6.43661	-3.86905	4.77272	40.356	-15.5252	64.9015	175.95	64.1667	6.43661	0.734849	4.77272	24.4362	-14.8577
LOC112442634	promoter	1	FALSE	FALSE	51.1095	10.5091	38.8156	8.36371	12.2939	0.329422	156.383	-8.55863	NA	NA	NA	NA	NA	NA	NA	NA	NA	NA	NA	NA	NA	NA	NA	NA	NA	NA	NA	NA	NA	NA	NA	NA
LOC112442636	promoter,GeneBody,Exon	3	FALSE	TRUE	29.9375	4.11768	63.2523	10.3455	-33.3149	-1.3291	1097.85	-41.0622	32.7499	4.11768	62.2976	10.3455	-29.5477	-1.3291	865.352	-72.092	32.7499	4.11768	62.2976	10.3455	-29.5477	-1.3291	889.035	-32.4939	NA	NA	NA	NA	NA	NA	NA	NA
LOC112442677	promoter,GeneBody,Exon,Intron	4	TRUE	FALSE	50.2334	637.996	53.696	80.6952	-3.46256	2.98299	19.9034	-8.30662	44.9031	637.996	42.5542	80.6952	2.34892	2.98299	15.6036	-7.70524	7.62726	637.996	6.97091	80.6952	0.656351	2.98299	9.49217	-7.80891	70.4809	637.996	68.8761	80.6952	1.60473	2.98299	12.9417	-7.72537
LOC112442683	GeneBody,Exon	2	FALSE	TRUE	NA	NA	NA	NA	NA	NA	NA	NA	44.5025	6.43138	53.803	3.21538	-9.30054	1.00014	84.7347	-10.2439	62.433	6.43138	73.1032	3.21538	-10.6702	1.00014	120.23	-7.75369	NA	NA	NA	NA	NA	NA	NA	NA
LOC112442701	promoter,GeneBody,Exon,Intron	4	TRUE	FALSE	37.4904	326.623	36.3698	27.8899	1.12063	3.54981	14.8281	-9.66779	42.763	326.623	40.5055	27.8899	2.25746	3.54981	18.9356	-9.51418	41.3056	326.623	39.2841	27.8899	2.02147	3.54981	16.2682	-9.72705	52.0833	326.623	48.5833	27.8899	3.5	3.54981	27.5929	-10.2119
LOC112442703	promoter,GeneBody,Exon,Intron	4	TRUE	FALSE	72.0591	850.15	70.6798	80.0182	1.3793	3.40932	14.5848	-9.18843	49.7623	850.15	48.339	80.0182	1.42326	3.40932	14.6045	-8.82296	44.2788	850.15	42.3418	80.0182	1.93695	3.40932	14.9772	-9.22987	80.9677	850.15	85.645	80.0182	-4.6773	3.40932	31.0105	-10.653
LOC112442705	GeneBody	1	TRUE	FALSE	NA	NA	NA	NA	NA	NA	NA	NA	65.0063	121.283	60.991	20.0925	4.01529	2.59365	24.509	-7.4256	NA	NA	NA	NA	NA	NA	NA	NA	NA	NA	NA	NA	NA	NA	NA	NA
LOC112442708	GeneBody,Exon	2	FALSE	FALSE	NA	NA	NA	NA	NA	NA	NA	NA	38.2651	2.68147	31.3639	4.6347	6.90113	-0.78945	50.3462	-7.12379	45.5046	2.68147	29.8813	4.6347	15.6233	-0.78945	237.089	-11.2564	NA	NA	NA	NA	NA	NA	NA	NA
LOC112442718	promoter,GeneBody,Exon,Intron	4	TRUE	FALSE	96.3798	53.6166	96.8644	3.22243	-0.484609	4.05646	17.0683	-11.6435	73.2076	53.6166	73.3868	3.22243	-0.179179	4.05646	17.0271	-11.1727	50.6243	53.6166	49.1701	3.22243	1.45413	4.05646	18.496	-11.6234	76.9627	53.6166	77.6583	3.22243	-0.69561	4.05646	17.0621	-11.6325
LOC112442728	Intron	1	FALSE	TRUE	NA	NA	NA	NA	NA	NA	NA	NA	NA	NA	NA	NA	NA	NA	NA	NA	NA	NA	NA	NA	NA	NA	NA	NA	100	4.37632	86	18.5894	14	-2.08669	209.151	-19.1896
LOC112442735	promoter,Exon,Intron	3	TRUE	FALSE	89.65	114.259	93.0684	16.8541	-3.41839	2.76114	18.3142	-7.63689	NA	NA	NA	NA	NA	NA	NA	NA	63.3917	114.259	59.9498	16.8541	3.44184	2.76114	18.2518	-7.42019	88.1802	114.259	90.8918	16.8541	-2.71162	2.76114	13.6667	-7.47616
LOC112442736	promoter,GeneBody,Exon,Intron	4	FALSE	FALSE	91.3808	8.46038	92.7097	1	-1.32886	3.08072	11.1611	-8.19424	72.776	8.46038	73.1269	1	-0.350883	3.08072	9.96354	-7.67927	44.9338	8.46038	50.5805	1	-5.64661	3.08072	44.6075	-9.41065	82.88	8.46038	82.1596	1	0.720483	3.08072	10.9254	-7.92388
LOC112442826	promoter,GeneBody,Exon	3	FALSE	FALSE	90.6563	23.3681	89.732	3.20833	0.924319	2.86465	9.86139	-7.4439	91.9222	23.3681	91.6667	3.20833	0.255556	2.86465	8.78226	-7.00169	91.9222	23.3681	91.6667	3.20833	0.255556	2.86465	8.61238	-7.46455	NA	NA	NA	NA	NA	NA	NA	NA
LOC112442847	promoter,GeneBody,Exon	3	FALSE	TRUE	18.2341	9021.97	31.4777	3092.19	-13.2436	1.54481	172.592	-10.6157	9.9125	9021.97	20.5938	3092.19	-10.6813	1.54481	113.352	-13.2996	9.9125	9021.97	20.5938	3092.19	-10.6813	1.54481	121.936	-8.53826	NA	NA	NA	NA	NA	NA	NA	NA
LOC112442858	GeneBody	1	FALSE	FALSE	NA	NA	NA	NA	NA	NA	NA	NA	62.6212	5.27519	54.6032	5.33334	8.01804	-0.0158152	66.8471	-8.11775	NA	NA	NA	NA	NA	NA	NA	NA	NA	NA	NA	NA	NA	NA	NA	NA
LOC112442999	Intron	1	FALSE	FALSE	NA	NA	NA	NA	NA	NA	NA	NA	NA	NA	NA	NA	NA	NA	NA	NA	NA	NA	NA	NA	NA	NA	NA	NA	86.0694	6.79962	93.9737	14.722	-7.90428	-1.11445	58.656	-7.03288
LOC112443012	GeneBody,Exon	2	FALSE	FALSE	NA	NA	NA	NA	NA	NA	NA	NA	48.2165	105.895	41.5308	16.7505	6.68577	2.66037	54.2885	-9.80374	48.2165	105.895	41.5308	16.7505	6.68577	2.66037	48.972	-8.08215	NA	NA	NA	NA	NA	NA	NA	NA
LOC112443036	promoter	1	FALSE	FALSE	71.318	15.2264	64.6346	3.45031	6.68335	2.14177	52.3242	-7.01507	NA	NA	NA	NA	NA	NA	NA	NA	NA	NA	NA	NA	NA	NA	NA	NA	NA	NA	NA	NA	NA	NA	NA	NA
LOC112443120	GeneBody,Exon,Intron	3	FALSE	FALSE	NA	NA	NA	NA	NA	NA	NA	NA	57.1007	1.60582	51.9439	7.71753	5.15683	-2.26482	33.063	-7.65563	81.1181	1.60582	73.9031	7.71753	7.21499	-2.26482	53.4342	-7.31017	49.1473	1.60582	43.3765	7.71753	5.77079	-2.26482	41.9592	-8.11697
LOC112443130	promoter,GeneBody,Exon,Intron	4	TRUE	FALSE	71.9176	269.692	70.6683	30.9419	1.24924	3.12368	12.2861	-8.24137	34.6522	269.692	33.2379	30.9419	1.41439	3.12368	12.6705	-7.88941	0.909024	269.692	0.883667	30.9419	0.0253571	3.12368	10.2468	-8.25677	57.3772	269.692	57.37	30.9419	0.00714511	3.12368	10.2228	-8.05098
LOC112443143	Intron	1	FALSE	FALSE	NA	NA	NA	NA	NA	NA	NA	NA	NA	NA	NA	NA	NA	NA	NA	NA	NA	NA	NA	NA	NA	NA	NA	NA	82.25	99.6094	100	129.82	-17.75	-0.382154	303.948	-22.8484
LOC112443148	promoter	1	FALSE	TRUE	81.1068	56.075	69.1143	14.1468	11.9926	1.98688	152.998	-10.0298	NA	NA	NA	NA	NA	NA	NA	NA	NA	NA	NA	NA	NA	NA	NA	NA	NA	NA	NA	NA	NA	NA	NA	NA
LOC112443178	promoter,Exon,Intron	3	FALSE	FALSE	51.721	2.29352	48.2928	17.5606	3.42825	-2.93671	21.4461	-7.88163	NA	NA	NA	NA	NA	NA	NA	NA	80.7023	2.29352	81.3936	17.5606	-0.691304	-2.93671	9.08979	-7.27411	95.6774	2.29352	97.4509	17.5606	-1.77355	-2.93671	10.4089	-7.16814
LOC112443180	Intron	1	FALSE	FALSE	NA	NA	NA	NA	NA	NA	NA	NA	NA	NA	NA	NA	NA	NA	NA	NA	NA	NA	NA	NA	NA	NA	NA	NA	17.3029	10.3664	25.9398	15.5145	-8.63687	-0.581705	69.4636	-7.45114
LOC112443200	promoter,GeneBody,Exon	3	FALSE	TRUE	46.2319	51.0186	65.9325	9.9197	-19.7006	2.36265	385.967	-19.8576	47.4873	51.0186	57.4567	9.9197	-9.96944	2.36265	102.186	-13.919	44.4585	51.0186	50.515	9.9197	-6.05648	2.36265	45.5937	-7.56336	NA	NA	NA	NA	NA	NA	NA	NA
LOC112443201	promoter,GeneBody,Exon,Intron	4	FALSE	TRUE	70.663	69.2752	87.6123	8.14599	-16.9493	3.08818	290.31	-18.5208	72.4603	69.2752	63.9241	8.14599	8.53619	3.08818	85.5585	-13.1692	73.5798	69.2752	68.3996	8.14599	5.18021	3.08818	34.3561	-8.78772	68.8158	69.2752	52.7842	8.14599	16.0316	3.08818	277.23	-24.4461
LOC112443202	promoter,GeneBody,Exon,Intron	4	FALSE	TRUE	71.4267	1.84408	89.0279	9.82138	-17.6012	-2.41303	308.132	-15.737	83.2558	1.84408	89.1091	9.82138	-5.8533	-2.41303	37.9292	-7.79179	83.3363	1.84408	89.3403	9.82138	-6.00405	-2.41303	44.5078	-7.05729	83.0438	1.84408	88.8134	9.82138	-5.76959	-2.41303	35.2609	-7.37535
LOC112443208	GeneBody	1	FALSE	FALSE	NA	NA	NA	NA	NA	NA	NA	NA	17.321	5.85997	24.6713	3.22948	-7.35025	0.859593	52.5954	-7.48173	NA	NA	NA	NA	NA	NA	NA	NA	NA	NA	NA	NA	NA	NA	NA	NA
LOC112443224	promoter,GeneBody,Exon,Intron	4	FALSE	FALSE	73.184	105.128	82.1811	5.81819	-8.99709	4.17543	95.2823	-15.3118	78.1551	105.128	79.791	5.81819	-1.63595	4.17543	20.2075	-11.9718	82.9533	105.128	85.81	5.81819	-2.85664	4.17543	27.6278	-12.5453	72.1041	105.128	72.5022	5.81819	-0.398152	4.17543	17.9194	-12.1092
LOC112443261	promoter,GeneBody,Exon	3	FALSE	FALSE	87.3207	1	85.9571	8.36504	1.36353	-3.06437	11.4544	-7.80246	95	1	94.5	8.36504	0.5	-3.06437	9.39971	-7.26616	95	1	94.5	8.36504	0.5	-3.06437	9.03256	-7.64892	NA	NA	NA	NA	NA	NA	NA	NA
LOC112443268	promoter,GeneBody,Exon	3	FALSE	FALSE	86.892	9.01875	88.4639	1	-1.57187	3.17293	12.355	-8.52039	93.7083	9.01875	89.7	1	4.00833	3.17293	27.8724	-9.06004	93.7083	9.01875	89.7	1	4.00833	3.17293	24.6989	-8.75502	NA	NA	NA	NA	NA	NA	NA	NA
LOC112443273	GeneBody,Exon	2	FALSE	FALSE	NA	NA	NA	NA	NA	NA	NA	NA	93.6667	1	84.5	6.96249	9.16667	-2.7996	94.3969	-13.9623	93.6667	1	84.5	6.96249	9.16667	-2.7996	87.0932	-9.70174	NA	NA	NA	NA	NA	NA	NA	NA
LOC112443306	Exon	1	FALSE	FALSE	NA	NA	NA	NA	NA	NA	NA	NA	NA	NA	NA	NA	NA	NA	NA	NA	54.9722	7.27546	42.8889	3.88271	12.0833	0.905974	141.16	-8.13309	NA	NA	NA	NA	NA	NA	NA	NA
LOC112443407	promoter,GeneBody,Exon,Intron	4	FALSE	FALSE	49.4839	26.5874	54.4049	1	-4.92099	4.73267	45.2607	-15.7114	65.9233	26.5874	66.0059	1	-0.0826523	4.73267	23.0701	-14.1461	26.8426	26.5874	28.307	1	-1.46444	4.73267	25.979	-14.7729	71.3219	26.5874	70.7441	1	0.577832	4.73267	23.7447	-14.6564
LOC112443413	promoter,GeneBody,Exon,Intron	4	TRUE	FALSE	90.2302	152.437	94.3684	22.4057	-4.13816	2.76628	23.4869	-7.8577	73.1791	152.437	70.4433	22.4057	2.73581	2.76628	16.4167	-7.23072	84.2585	152.437	84.28	22.4057	-0.0215078	2.76628	8.11417	-7.1936	68.2757	152.437	64.3624	22.4057	3.91335	2.76628	25.8828	-7.86753
LOC112443428	promoter,Intron	2	FALSE	FALSE	64.9833	62.9917	74.466	15.28	-9.48268	2.04351	90.5192	-8.63152	NA	NA	NA	NA	NA	NA	NA	NA	NA	NA	NA	NA	NA	NA	NA	NA	66.938	62.9917	73.5471	15.28	-6.60906	2.04351	43.9778	-8.03632
LOC112443444	promoter	1	FALSE	TRUE	77.3377	1.38796	90.2469	6.11219	-12.9092	-2.13873	165.689	-10.4873	NA	NA	NA	NA	NA	NA	NA	NA	NA	NA	NA	NA	NA	NA	NA	NA	NA	NA	NA	NA	NA	NA	NA	NA
LOC112443445	Exon	1	FALSE	FALSE	NA	NA	NA	NA	NA	NA	NA	NA	NA	NA	NA	NA	NA	NA	NA	NA	61.6631	8.70498	47.531	6.48863	14.132	0.423927	193.166	-9.53915	NA	NA	NA	NA	NA	NA	NA	NA
LOC112443491	GeneBody,Exon	2	TRUE	FALSE	NA	NA	NA	NA	NA	NA	NA	NA	73.5892	175.171	79.7794	43.5047	-6.19028	2.00952	40.7148	-8.08424	84.6025	175.171	94.2071	43.5047	-9.60462	2.00952	101.288	-8.68522	NA	NA	NA	NA	NA	NA	NA	NA
LOC112443498	promoter	1	FALSE	FALSE	55.7143	7.16719	45.2097	7.17228	10.5047	-0.00102436	114.706	-7.11658	NA	NA	NA	NA	NA	NA	NA	NA	NA	NA	NA	NA	NA	NA	NA	NA	NA	NA	NA	NA	NA	NA	NA	NA
LOC112443526	Intron	1	FALSE	FALSE	NA	NA	NA	NA	NA	NA	NA	NA	NA	NA	NA	NA	NA	NA	NA	NA	NA	NA	NA	NA	NA	NA	NA	NA	68.797	34.1599	44.5306	52.676	24.2664	-0.624841	604.759	-43.2862
LOC112443558	GeneBody	1	FALSE	FALSE	NA	NA	NA	NA	NA	NA	NA	NA	91.4	341.757	98.4444	160.577	-7.04444	1.08971	48.7706	-7.40128	NA	NA	NA	NA	NA	NA	NA	NA	NA	NA	NA	NA	NA	NA	NA	NA
LOC112443630	GeneBody,Exon	2	FALSE	FALSE	NA	NA	NA	NA	NA	NA	NA	NA	86.6246	2946.5	99.3333	1716.76	-12.7088	0.779313	158.248	-15.9883	86.6246	2946.5	99.3333	1716.76	-12.7088	0.779313	168.454	-9.11917	NA	NA	NA	NA	NA	NA	NA	NA
LOC112443632	GeneBody	1	FALSE	FALSE	NA	NA	NA	NA	NA	NA	NA	NA	63.8447	796.452	71.4954	457.572	-7.65063	0.799587	56.8986	-7.77887	NA	NA	NA	NA	NA	NA	NA	NA	NA	NA	NA	NA	NA	NA	NA	NA
LOC112443651	promoter	1	FALSE	FALSE	33.497	21.5503	35.0794	1	-1.58238	4.42963	22.1025	-13.3764	NA	NA	NA	NA	NA	NA	NA	NA	NA	NA	NA	NA	NA	NA	NA	NA	NA	NA	NA	NA	NA	NA	NA	NA
LOC112443652	GeneBody,Exon	2	FALSE	FALSE	NA	NA	NA	NA	NA	NA	NA	NA	83.4583	382.713	95.125	203.201	-11.6667	0.913357	133.421	-14.111	83.4583	382.713	95.125	203.201	-11.6667	0.913357	142.793	-8.40504	NA	NA	NA	NA	NA	NA	NA	NA
LOC112443659	GeneBody	1	FALSE	FALSE	NA	NA	NA	NA	NA	NA	NA	NA	87.0667	11.3538	94.1778	5.51581	-7.11111	1.04153	49.5839	-7.41581	NA	NA	NA	NA	NA	NA	NA	NA	NA	NA	NA	NA	NA	NA	NA	NA
LOC112443711	Intron	1	FALSE	FALSE	NA	NA	NA	NA	NA	NA	NA	NA	NA	NA	NA	NA	NA	NA	NA	NA	NA	NA	NA	NA	NA	NA	NA	NA	53.1944	1.42204	48.9444	8.00448	4.25	-2.49285	26.8086	-7.5398
LOC112443732	Intron	1	FALSE	FALSE	NA	NA	NA	NA	NA	NA	NA	NA	NA	NA	NA	NA	NA	NA	NA	NA	NA	NA	NA	NA	NA	NA	NA	NA	75.3889	1	80.4722	5.3113	-5.08333	-2.40906	28.232	-6.93978
LOC112443735	promoter,GeneBody,Exon,Intron	4	TRUE	FALSE	63.8922	182.253	71.4417	14.7	-7.5495	3.63205	67.6102	-12.2196	63.9928	182.253	59.6232	14.7	4.3696	3.63205	34.2015	-10.818	59.0587	182.253	53.7485	14.7	5.31023	3.63205	39.3882	-10.6439	97.75	182.253	97.1667	14.7	0.583333	3.63205	14.4229	-9.85179
LOC112443751	Exon	1	FALSE	FALSE	NA	NA	NA	NA	NA	NA	NA	NA	NA	NA	NA	NA	NA	NA	NA	NA	62.053	1.38796	69.4579	6.59221	-7.40488	-2.2478	63.2237	-7.3025	NA	NA	NA	NA	NA	NA	NA	NA
LOC112443756	Exon	1	FALSE	TRUE	NA	NA	NA	NA	NA	NA	NA	NA	NA	NA	NA	NA	NA	NA	NA	NA	61.6224	1.99378	71.8241	6.90032	-10.2017	-1.79116	112.042	-8.05553	NA	NA	NA	NA	NA	NA	NA	NA
LOC112443761	promoter,GeneBody,Exon	3	FALSE	TRUE	37.9579	1.77591	28.6004	4.38256	9.35745	-1.30321	92.9764	-7.25621	30.5983	1.77591	40.6472	4.38256	-10.049	-1.30321	99.3564	-11.105	30.5983	1.77591	40.6472	4.38256	-10.049	-1.30321	107.433	-7.28881	NA	NA	NA	NA	NA	NA	NA	NA
LOC112443775	GeneBody	1	FALSE	FALSE	NA	NA	NA	NA	NA	NA	NA	NA	71.5511	2.4773	64.8812	9.26114	6.66995	-1.90242	49.9763	-8.42751	NA	NA	NA	NA	NA	NA	NA	NA	NA	NA	NA	NA	NA	NA	NA	NA
LOC112443799	promoter	1	FALSE	TRUE	46.5544	3.46407	28.4476	7.20226	18.1068	-1.05598	336.312	-15.4577	NA	NA	NA	NA	NA	NA	NA	NA	NA	NA	NA	NA	NA	NA	NA	NA	NA	NA	NA	NA	NA	NA	NA	NA
LOC112443819	promoter	1	FALSE	TRUE	76.9099	105.311	65.5382	51.366	11.3717	1.03577	135.237	-8.20825	NA	NA	NA	NA	NA	NA	NA	NA	NA	NA	NA	NA	NA	NA	NA	NA	NA	NA	NA	NA	NA	NA	NA	NA
LOC112443843	promoter,GeneBody,Exon,Intron	4	TRUE	FALSE	31.2814	158.364	33.662	8.27555	-2.38067	4.25824	23.4271	-12.769	52.7097	158.364	55.7349	8.27555	-3.0252	4.25824	26.9546	-12.9378	34.0897	158.364	38.2586	8.27555	-4.16887	4.25824	38.193	-13.2704	97.426	158.364	96.4518	8.27555	0.974194	4.25824	20.2931	-12.4497
LOC112443844	promoter,GeneBody,Exon,Intron	4	FALSE	TRUE	45.9229	4.10398	61.6244	19.4066	-15.7015	-2.24145	244.868	-13.3053	57.4325	4.10398	69.1517	19.4066	-11.7192	-2.24145	138.383	-15.2845	32.3241	4.10398	48.2037	19.4066	-15.8796	-2.24145	264.635	-13.6681	60.4874	4.10398	70.1203	19.4066	-9.63289	-2.24145	91.522	-10.5713
LOC112443855	GeneBody,Intron	2	FALSE	FALSE	NA	NA	NA	NA	NA	NA	NA	NA	82.2664	5.39749	90.0605	6.81305	-7.79403	-0.33601	58.383	-7.43254	NA	NA	NA	NA	NA	NA	NA	NA	81.3509	5.39749	89.8141	6.81305	-8.46315	-0.33601	66.4063	-7.20795
LOC112443858	promoter,GeneBody,Exon,Intron	4	FALSE	FALSE	31.9196	25.641	26.9126	1	5.00702	4.68038	49.6904	-14.9524	95.5166	25.641	96.3736	1	-0.85709	4.68038	23.054	-14.0166	95.9351	25.641	95.6364	1	0.298774	4.68038	22.5694	-14.3544	95.3547	25.641	96.6547	1	-1.30002	4.68038	23.405	-14.6146
LOC112443859	Intron	1	FALSE	FALSE	NA	NA	NA	NA	NA	NA	NA	NA	NA	NA	NA	NA	NA	NA	NA	NA	NA	NA	NA	NA	NA	NA	NA	NA	46.2181	4.31516	39.1879	11.629	7.03023	-1.43024	55.896	-7.61289
LOC112443864	promoter,GeneBody,Exon,Intron	4	FALSE	FALSE	78.5407	4.67637	89.1524	8.09175	-10.6116	-0.791061	108.82	-7.05729	69.4925	4.67637	47.4739	8.09175	22.0186	-0.791061	492.312	-42.8351	82.2236	4.67637	69.9342	8.09175	12.2894	-0.791061	145.649	-8.264	64.9807	4.67637	38.3459	8.09175	26.6348	-0.791061	727.042	-51.6028
LOC112443865	GeneBody	1	FALSE	FALSE	NA	NA	NA	NA	NA	NA	NA	NA	66.6637	3.93356	73.5636	2.11122	-6.89994	0.897762	46.3928	-7.01035	NA	NA	NA	NA	NA	NA	NA	NA	NA	NA	NA	NA	NA	NA	NA	NA
LOC112444147	Intron	1	FALSE	FALSE	NA	NA	NA	NA	NA	NA	NA	NA	NA	NA	NA	NA	NA	NA	NA	NA	NA	NA	NA	NA	NA	NA	NA	NA	89.4819	8.13389	95.1478	41.6339	-5.66585	-2.35574	33.8741	-7.17599
LOC112444210	Intron	1	FALSE	FALSE	NA	NA	NA	NA	NA	NA	NA	NA	NA	NA	NA	NA	NA	NA	NA	NA	NA	NA	NA	NA	NA	NA	NA	NA	73.8911	2.64739	66.8311	5.7891	7.05994	-1.12877	55.5964	-7.21032
LOC112444287	Intron	1	TRUE	TRUE	NA	NA	NA	NA	NA	NA	NA	NA	NA	NA	NA	NA	NA	NA	NA	NA	NA	NA	NA	NA	NA	NA	NA	NA	17.3867	463.332	6.32955	121.128	11.0571	1.93552	133.384	-12.924
LOC112444316	GeneBody,Intron	2	FALSE	FALSE	NA	NA	NA	NA	NA	NA	NA	NA	16	23.8426	10.2799	6.24576	5.72006	1.93259	38.559	-7.26341	NA	NA	NA	NA	NA	NA	NA	NA	7.41667	23.8426	0	6.24576	7.41667	1.93259	63.7976	-8.48496
LOC112444323	promoter	1	FALSE	TRUE	55.6712	4.26738	67.2567	11.3209	-11.5855	-1.40757	131.313	-8.30929	NA	NA	NA	NA	NA	NA	NA	NA	NA	NA	NA	NA	NA	NA	NA	NA	NA	NA	NA	NA	NA	NA	NA	NA
LOC112444328	GeneBody	1	FALSE	FALSE	NA	NA	NA	NA	NA	NA	NA	NA	37.2712	21.6545	45.2901	43.9948	-8.01891	-1.02267	62.7051	-8.0095	NA	NA	NA	NA	NA	NA	NA	NA	NA	NA	NA	NA	NA	NA	NA	NA
LOC112444350	promoter,Exon	2	FALSE	FALSE	96.0034	1	96.603	7.17933	-0.599642	-2.84385	7.87499	-7.00676	NA	NA	NA	NA	NA	NA	NA	NA	10.6416	1	10.0292	7.17933	0.612349	-2.84385	7.83104	-7.02529	NA	NA	NA	NA	NA	NA	NA	NA
LOC112444360	promoter,Exon,Intron	3	FALSE	FALSE	96.6647	1	95.7729	7.23267	0.891761	-2.85453	8.98221	-7.13202	NA	NA	NA	NA	NA	NA	NA	NA	21.2988	1	21.3671	7.23267	-0.0683347	-2.85453	7.8501	-7.03605	29.6849	1	28.6783	7.23267	1.00657	-2.85453	9.58333	-7.08445
LOC112444383	GeneBody,Exon	2	FALSE	TRUE	NA	NA	NA	NA	NA	NA	NA	NA	74.1111	15.2815	86.2778	6.03197	-12.1667	1.34108	146.204	-15.6806	74.1111	15.2815	86.2778	6.03197	-12.1667	1.34108	155.976	-9.35893	NA	NA	NA	NA	NA	NA	NA	NA
LOC112444470	Intron	1	FALSE	TRUE	NA	NA	NA	NA	NA	NA	NA	NA	NA	NA	NA	NA	NA	NA	NA	NA	NA	NA	NA	NA	NA	NA	NA	NA	67.6041	40.7235	56.611	10.7708	10.9932	1.91873	131.867	-12.8009
LOC112444495	promoter,Exon	2	FALSE	FALSE	87.5956	47.1882	87.7409	7.23135	-0.145357	2.70609	7.6851	-6.99606	NA	NA	NA	NA	NA	NA	NA	NA	95.6221	47.1882	97.6234	7.23135	-2.00139	2.70609	12.7413	-7.23812	NA	NA	NA	NA	NA	NA	NA	NA
LOC112444529	Exon	1	FALSE	FALSE	NA	NA	NA	NA	NA	NA	NA	NA	NA	NA	NA	NA	NA	NA	NA	NA	90	2.21165	81.6667	10.2481	8.33333	-2.21216	70.052	-7.76334	NA	NA	NA	NA	NA	NA	NA	NA
LOC112444531	Exon	1	TRUE	FALSE	NA	NA	NA	NA	NA	NA	NA	NA	NA	NA	NA	NA	NA	NA	NA	NA	80.5714	1910.26	96.4553	1514	-15.8839	0.335406	260.221	-11.8039	NA	NA	NA	NA	NA	NA	NA	NA
LOC112444535	GeneBody,Exon,Intron	3	FALSE	FALSE	NA	NA	NA	NA	NA	NA	NA	NA	88.567	6.18009	92.0058	1	-3.43882	2.62763	18.0416	-7.40706	75.5833	6.18009	81.5437	1	-5.96032	2.62763	45.751	-8.20856	90.4908	6.18009	93.3988	1	-2.90801	2.62763	13.9104	-7.16557
LOC112444599	Exon	1	FALSE	FALSE	NA	NA	NA	NA	NA	NA	NA	NA	NA	NA	NA	NA	NA	NA	NA	NA	59.6414	1.63991	49.9262	7.02594	9.71525	-2.09908	93.852	-8.33643	NA	NA	NA	NA	NA	NA	NA	NA
LOC112444602	promoter	1	FALSE	TRUE	61.6566	6.0648	49.3061	13.2317	12.3505	-1.12547	158.77	-9.3504	NA	NA	NA	NA	NA	NA	NA	NA	NA	NA	NA	NA	NA	NA	NA	NA	NA	NA	NA	NA	NA	NA	NA	NA
LOC112444644	promoter,Exon,Intron	3	FALSE	FALSE	83.4901	2.41582	87.6753	16.1704	-4.18517	-2.74277	23.0081	-7.13462	NA	NA	NA	NA	NA	NA	NA	NA	86.338	2.41582	89.2846	16.1704	-2.94664	-2.74277	17.3136	-6.99236	86.5336	2.41582	89.7737	16.1704	-3.24014	-2.74277	15.7471	-6.95006
LOC112444653	GeneBody	1	FALSE	FALSE	NA	NA	NA	NA	NA	NA	NA	NA	24.4848	22.5026	33.0606	14.9472	-8.57576	0.590214	71.2979	-8.78184	NA	NA	NA	NA	NA	NA	NA	NA	NA	NA	NA	NA	NA	NA	NA	NA
LOC112444740	promoter,GeneBody,Exon,Intron	4	TRUE	FALSE	60.4588	68.8488	60.6258	7.59895	-0.16703	3.17956	10.5317	-8.41223	85.7431	68.8488	86.567	7.59895	-0.823833	3.17956	11.0024	-8.05749	89.1061	68.8488	89.7197	7.59895	-0.613559	3.17956	11.2924	-8.47593	35.1667	68.8488	38.6667	7.59895	-3.5	3.17956	20.5943	-9.15888
LOC112444752	promoter	1	FALSE	TRUE	23.5	4.01543	6.88889	12.0368	16.6111	-1.58382	285.094	-14.4157	NA	NA	NA	NA	NA	NA	NA	NA	NA	NA	NA	NA	NA	NA	NA	NA	NA	NA	NA	NA	NA	NA	NA	NA
LOC112444762	promoter,GeneBody,Exon,Intron	4	FALSE	FALSE	83.8123	1	84.4441	8.37781	-0.631782	-3.06657	9.18861	-7.6447	87.5827	1	89.4923	8.37781	-1.90954	-3.06657	12.0488	-7.33051	87.357	1	89.4142	8.37781	-2.05723	-3.06657	14.2677	-7.75526	95.1667	1	97	8.37781	-1.83333	-3.06657	11.3512	-7.56704
LOC112444765	GeneBody	1	FALSE	FALSE	NA	NA	NA	NA	NA	NA	NA	NA	31.6084	2.90603	28.3534	17.8454	3.25498	-2.61843	18.1422	-7.08861	NA	NA	NA	NA	NA	NA	NA	NA	NA	NA	NA	NA	NA	NA	NA	NA
LOC112444771	Intron	1	FALSE	FALSE	NA	NA	NA	NA	NA	NA	NA	NA	NA	NA	NA	NA	NA	NA	NA	NA	NA	NA	NA	NA	NA	NA	NA	NA	81	7.19491	90.6667	6.67948	-9.66667	0.107241	87.4073	-8.66101
LOC112444838	promoter,GeneBody,Exon	3	FALSE	FALSE	71.0833	1	62.5889	16.4446	8.49444	-4.03954	91.4772	-14.1281	77.236	1	78.0119	16.4446	-0.77584	-4.03954	16.1403	-10.5226	77.236	1	78.0119	16.4446	-0.77584	-4.03954	16.794	-10.9906	NA	NA	NA	NA	NA	NA	NA	NA
LOC112444846	promoter	1	FALSE	FALSE	82.0777	135.014	91.8702	65.714	-9.79251	1.03883	93.1358	-7.09918	NA	NA	NA	NA	NA	NA	NA	NA	NA	NA	NA	NA	NA	NA	NA	NA	NA	NA	NA	NA	NA	NA	NA	NA
LOC112444851	promoter,GeneBody,Exon,Intron	4	TRUE	TRUE	56.2388	1835.94	57.6724	84.0012	-1.43357	4.44997	21.898	-13.4449	36.9468	1835.94	34.4271	84.0012	2.51968	4.44997	27.5978	-13.1691	40.5238	1835.94	39.4002	84.0012	1.12363	4.44997	21.2068	-13.2907	14.0833	1835.94	1.33333	84.0012	12.75	4.44997	191.109	-23.2819
LOC112444897	Intron	1	FALSE	FALSE	NA	NA	NA	NA	NA	NA	NA	NA	NA	NA	NA	NA	NA	NA	NA	NA	NA	NA	NA	NA	NA	NA	NA	NA	43.3683	21.168	50.8777	62.638	-7.50942	-1.56515	53.9779	-7.18046
LOC112444913	promoter,GeneBody,Exon,Intron	4	FALSE	FALSE	58.6916	1.77591	52.6045	9.2391	6.08702	-2.37919	44.9455	-7.41165	80.8422	1.77591	88.2831	9.2391	-7.44088	-2.37919	58.3763	-9.29404	83.259	1.77591	89.7385	9.2391	-6.47943	-2.37919	50.5153	-7.17182	76.7173	1.77591	85.8066	9.2391	-9.08933	-2.37919	82.3128	-10.242
LOC112444914	Intron	1	FALSE	FALSE	NA	NA	NA	NA	NA	NA	NA	NA	NA	NA	NA	NA	NA	NA	NA	NA	NA	NA	NA	NA	NA	NA	NA	NA	51.8117	3.04203	59.8368	9.08572	-8.02511	-1.57857	61.7007	-7.68917
LOC112444916	promoter	1	FALSE	FALSE	75.5144	1.84408	81.4282	10.0109	-5.91383	-2.4406	38.2296	-6.91002	NA	NA	NA	NA	NA	NA	NA	NA	NA	NA	NA	NA	NA	NA	NA	NA	NA	NA	NA	NA	NA	NA	NA	NA
LOC112444923	GeneBody,Intron	2	FALSE	FALSE	NA	NA	NA	NA	NA	NA	NA	NA	56.5415	4.31516	49.0524	7.5919	7.48918	-0.815048	59.0314	-7.84966	NA	NA	NA	NA	NA	NA	NA	NA	55.328	4.31516	47.7164	7.5919	7.61158	-0.815048	63.4676	-7.42815
LOC112444928	promoter,GeneBody,Exon,Intron	4	FALSE	FALSE	91.3366	6.88246	91.966	1	-0.629366	2.78292	8.29324	-7.23645	81.4338	6.88246	85.2067	1	-3.77291	2.78292	21.2075	-8.04893	80.0631	6.88246	84.1105	1	-4.04738	2.78292	26.5414	-7.94098	97.5	6.88246	98.1667	1	-0.666667	2.78292	8.18586	-7.03718
LOC112444958	promoter	1	FALSE	FALSE	89.0572	15.8054	90.7325	1	-1.67536	3.98235	18.5462	-11.4832	NA	NA	NA	NA	NA	NA	NA	NA	NA	NA	NA	NA	NA	NA	NA	NA	NA	NA	NA	NA	NA	NA	NA	NA
LOC112445029	promoter	1	FALSE	FALSE	78.7222	10.8713	62.1944	13.4609	16.5278	-0.308253	280.052	-12.8947	NA	NA	NA	NA	NA	NA	NA	NA	NA	NA	NA	NA	NA	NA	NA	NA	NA	NA	NA	NA	NA	NA	NA	NA
LOC112445052	promoter	1	FALSE	FALSE	56	98.8051	68	73.7075	-12	0.422774	139.355	-8.16501	NA	NA	NA	NA	NA	NA	NA	NA	NA	NA	NA	NA	NA	NA	NA	NA	NA	NA	NA	NA	NA	NA	NA	NA
LOC112445060	Intron	1	FALSE	FALSE	NA	NA	NA	NA	NA	NA	NA	NA	NA	NA	NA	NA	NA	NA	NA	NA	NA	NA	NA	NA	NA	NA	NA	NA	78.2931	6.3161	72.0296	18.9509	6.2635	-1.58516	45.6637	-7.1384
LOC112445068	promoter	1	FALSE	FALSE	81.8864	1	81.4327	23.0964	0.453682	-4.5296	20.3626	-13.1416	NA	NA	NA	NA	NA	NA	NA	NA	NA	NA	NA	NA	NA	NA	NA	NA	NA	NA	NA	NA	NA	NA	NA	NA
LOC112445115	Exon	1	FALSE	FALSE	NA	NA	NA	NA	NA	NA	NA	NA	NA	NA	NA	NA	NA	NA	NA	NA	57.8519	1.38796	67.0806	4.05947	-9.22878	-1.54833	91.8886	-7.07833	NA	NA	NA	NA	NA	NA	NA	NA
LOC112445128	Intron	1	FALSE	FALSE	NA	NA	NA	NA	NA	NA	NA	NA	NA	NA	NA	NA	NA	NA	NA	NA	NA	NA	NA	NA	NA	NA	NA	NA	90.3333	2.76969	81	13.6156	9.33333	-2.29747	98.1859	-12.088
LOC112445130	GeneBody,Exon	2	FALSE	TRUE	NA	NA	NA	NA	NA	NA	NA	NA	79.1798	1	89.903	4.24899	-10.7232	-2.08712	115.697	-13.2768	79.1798	1	89.903	4.24899	-10.7232	-2.08712	124.313	-8.92701	NA	NA	NA	NA	NA	NA	NA	NA
LOC112445145	Intron	1	FALSE	FALSE	NA	NA	NA	NA	NA	NA	NA	NA	NA	NA	NA	NA	NA	NA	NA	NA	NA	NA	NA	NA	NA	NA	NA	NA	49.9611	3.74978	38.3889	4.49408	11.5722	-0.261222	141.441	-12.2608
LOC112445203	promoter	1	FALSE	FALSE	32.1032	1.42204	30.6093	9.78435	1.49394	-2.78251	10.2695	-7.01523	NA	NA	NA	NA	NA	NA	NA	NA	NA	NA	NA	NA	NA	NA	NA	NA	NA	NA	NA	NA	NA	NA	NA	NA
LOC112445242	GeneBody,Exon	2	FALSE	TRUE	NA	NA	NA	NA	NA	NA	NA	NA	81.8333	11.4421	92.9722	4.6347	-11.1389	1.3038	122.472	-13.693	81.8333	11.4421	92.9722	4.6347	-11.1389	1.3038	131.421	-8.4959	NA	NA	NA	NA	NA	NA	NA	NA
LOC112445441	Exon	1	FALSE	FALSE	NA	NA	NA	NA	NA	NA	NA	NA	NA	NA	NA	NA	NA	NA	NA	NA	69.7889	1.63991	74.1	10.1224	-4.31111	-2.62587	27.2669	-7.0054	NA	NA	NA	NA	NA	NA	NA	NA
LOC112445444	promoter	1	FALSE	TRUE	51.5	1.65361	9.43056	17.5338	42.0694	-3.40645	1798.31	-72.1984	NA	NA	NA	NA	NA	NA	NA	NA	NA	NA	NA	NA	NA	NA	NA	NA	NA	NA	NA	NA	NA	NA	NA	NA
LOC112445470	promoter,GeneBody,Exon	3	FALSE	TRUE	11.3708	38.7717	17.4556	7.07091	-6.08477	2.45504	40.9222	-7.73946	74.2963	38.7717	85.5679	7.07091	-11.2716	2.45504	129.892	-16.4219	61.7949	38.7717	75.625	7.07091	-13.8301	2.45504	204.411	-13.1205	NA	NA	NA	NA	NA	NA	NA	NA
LOC112445491	GeneBody	1	FALSE	FALSE	NA	NA	NA	NA	NA	NA	NA	NA	79.9544	213.089	70.8972	78.9486	9.05714	1.43247	87.172	-10.3964	NA	NA	NA	NA	NA	NA	NA	NA	NA	NA	NA	NA	NA	NA	NA	NA
LOC112445493	Intron	1	FALSE	TRUE	NA	NA	NA	NA	NA	NA	NA	NA	NA	NA	NA	NA	NA	NA	NA	NA	NA	NA	NA	NA	NA	NA	NA	NA	62	1.82369	27	7.24766	35	-1.99065	1251.17	-88.8153
LOC112445498	GeneBody	1	FALSE	FALSE	NA	NA	NA	NA	NA	NA	NA	NA	63.9658	191.915	70.5054	74.4798	-6.53963	1.36554	42.7884	-7.24222	NA	NA	NA	NA	NA	NA	NA	NA	NA	NA	NA	NA	NA	NA	NA	NA
LOC112445511	GeneBody,Exon	2	FALSE	TRUE	NA	NA	NA	NA	NA	NA	NA	NA	32.1693	4.21324	25.0413	17.949	7.12803	-2.0909	57.1677	-9.35239	39.6996	4.21324	28.6268	17.949	11.0728	-2.0909	121.381	-9.24014	NA	NA	NA	NA	NA	NA	NA	NA
LOC112445512	promoter,GeneBody,Intron	3	FALSE	TRUE	96.85	2.48399	88.7083	8.86577	8.14167	-1.83559	72.8037	-7.34561	78.6796	2.48399	68.161	8.86577	10.5186	-1.83559	117.102	-13.8514	NA	NA	NA	NA	NA	NA	NA	NA	86.0806	2.48399	69.5076	8.86577	16.573	-1.83559	288.5	-24.0271
LOC112445514	GeneBody,Exon,Intron	3	FALSE	TRUE	NA	NA	NA	NA	NA	NA	NA	NA	86	2.96082	58.137	7.90795	27.863	-1.41731	786.978	-67.4882	86	2.96082	38.0119	7.90795	47.9881	-1.41731	2281.47	-78.7821	86	2.96082	78.7778	7.90795	7.22222	-1.41731	58.7194	-7.78743
LOC112445540	promoter	1	FALSE	FALSE	57.647	3.20543	49.9292	14.6964	7.71776	-2.19688	67.3164	-7.83933	NA	NA	NA	NA	NA	NA	NA	NA	NA	NA	NA	NA	NA	NA	NA	NA	NA	NA	NA	NA	NA	NA	NA	NA
LOC112445543	promoter,GeneBody	2	FALSE	FALSE	70.1795	14.6276	81.7417	22.5133	-11.5622	-0.622088	129.291	-7.67849	70.4574	14.6276	79.8915	22.5133	-9.43408	-0.622088	86.3545	-9.70892	NA	NA	NA	NA	NA	NA	NA	NA	NA	NA	NA	NA	NA	NA	NA	NA
LOC112445619	Intron	1	FALSE	FALSE	NA	NA	NA	NA	NA	NA	NA	NA	NA	NA	NA	NA	NA	NA	NA	NA	NA	NA	NA	NA	NA	NA	NA	NA	70.4833	5.26116	79.0167	10.04	-8.53333	-0.932307	68.2428	-7.52699
LOC112445621	Exon,Intron	2	FALSE	TRUE	NA	NA	NA	NA	NA	NA	NA	NA	NA	NA	NA	NA	NA	NA	NA	NA	39.2968	35.5013	54.0036	10.4605	-14.7068	1.76292	226.838	-12.3835	69.8663	35.5013	62.4743	10.4605	7.39199	1.76292	62.7701	-8.15657
LOC112445648	promoter,GeneBody,Exon	3	FALSE	FALSE	86.0877	7.56884	85.9145	85.0462	0.173257	-3.4901	11.8714	-9.03281	56.9341	7.56884	60.9125	85.0462	-3.97842	-3.4901	26.2952	-9.43194	56.9341	7.56884	60.9125	85.0462	-3.97842	-3.4901	29.5124	-9.4358	NA	NA	NA	NA	NA	NA	NA	NA
LOC112445656	GeneBody	1	FALSE	FALSE	NA	NA	NA	NA	NA	NA	NA	NA	88.25	15.3427	78.2727	5.26589	9.97727	1.5428	105.32	-11.9421	NA	NA	NA	NA	NA	NA	NA	NA	NA	NA	NA	NA	NA	NA	NA	NA
LOC112445660	promoter,GeneBody,Exon	3	FALSE	TRUE	78.8252	1.42204	79.9639	24.3636	-1.13873	-4.09869	17.1384	-11.2407	82.2803	1.42204	74.2181	24.3636	8.0622	-4.09869	83.7996	-16.9072	82.2803	1.42204	72.043	24.3636	10.2373	-4.09869	116.128	-14.8413	NA	NA	NA	NA	NA	NA	NA	NA
LOC112445665	Intron	1	FALSE	FALSE	NA	NA	NA	NA	NA	NA	NA	NA	NA	NA	NA	NA	NA	NA	NA	NA	NA	NA	NA	NA	NA	NA	NA	NA	71.1988	3.32774	81.6812	3.47014	-10.4824	-0.0604512	103.296	-9.66333
LOC112445667	GeneBody,Exon	2	FALSE	TRUE	NA	NA	NA	NA	NA	NA	NA	NA	75	28.4326	37.9091	10.1776	37.0909	1.48215	1389.87	-114.094	75	28.4326	30.1636	10.1776	44.8364	1.48215	1991.03	-68.3991	NA	NA	NA	NA	NA	NA	NA	NA
LOC112445683	GeneBody,Exon	2	FALSE	FALSE	NA	NA	NA	NA	NA	NA	NA	NA	47.5	4.38968	80.4477	3.33879	-32.9477	0.394793	1075.4	-89.4989	47.5	4.38968	88	3.33879	-40.5	0.394793	1660.16	-57.4381	NA	NA	NA	NA	NA	NA	NA	NA
LOC112445686	GeneBody,Exon,Intron	3	FALSE	FALSE	NA	NA	NA	NA	NA	NA	NA	NA	68.5619	1	62.7885	11.034	5.7734	-3.46388	46.6983	-11.7029	75.1152	1	65.1259	11.034	9.98923	-3.46388	106.519	-12.2894	68.3229	1	69.066	11.034	-0.743076	-3.46388	11.787	-8.81762
LOC112445692	GeneBody,Exon	2	FALSE	FALSE	NA	NA	NA	NA	NA	NA	NA	NA	64.1741	34.6004	77.4522	31.6375	-13.2781	0.129154	172.182	-16.6535	64.1741	34.6004	78.3758	31.6375	-14.2017	0.129154	208.671	-10.0376	NA	NA	NA	NA	NA	NA	NA	NA
LOC112445693	Exon	1	FALSE	TRUE	NA	NA	NA	NA	NA	NA	NA	NA	NA	NA	NA	NA	NA	NA	NA	NA	12.5714	14.3753	42.6957	34.8273	-30.1242	-1.27663	923.588	-33.565	NA	NA	NA	NA	NA	NA	NA	NA
LOC112445699	promoter	1	FALSE	TRUE	78	4.47155	62.5	17.1471	15.5	-1.93912	250.164	-13.8282	NA	NA	NA	NA	NA	NA	NA	NA	NA	NA	NA	NA	NA	NA	NA	NA	NA	NA	NA	NA	NA	NA	NA	NA
LOC112445716	GeneBody,Exon	2	FALSE	TRUE	NA	NA	NA	NA	NA	NA	NA	NA	53.3333	5.70359	68.0207	18.4801	-14.6874	-1.69603	213.753	-20.5093	53.3333	5.70359	63.8667	18.4801	-10.5333	-1.69603	118.76	-8.13111	NA	NA	NA	NA	NA	NA	NA	NA
LOC112445719	GeneBody,Exon	2	FALSE	TRUE	NA	NA	NA	NA	NA	NA	NA	NA	85.0369	43.7901	62.4595	9.23556	22.5774	2.24533	522.249	-45.7788	82.9535	43.7901	59.15	9.23556	23.8035	2.24533	560.488	-23.4028	NA	NA	NA	NA	NA	NA	NA	NA
LOC112445726	GeneBody,Intron	2	FALSE	FALSE	NA	NA	NA	NA	NA	NA	NA	NA	89.1243	3.32807	79.5016	1.91242	9.62268	0.799284	96.413	-10.6308	NA	NA	NA	NA	NA	NA	NA	NA	82.3214	3.32807	54.25	1.91242	28.0714	0.799284	806.745	-55.9472
LOC112445731	promoter,GeneBody,Exon	3	FALSE	TRUE	79.0803	2.87194	78.3704	160.443	0.709928	-5.80389	33.767	-19.6494	87.9833	2.87194	57.7987	160.443	30.1846	-5.80389	953.542	-96.6113	87.9833	2.87194	54.9667	160.443	33.0167	-5.80389	1107.03	-56.0728	NA	NA	NA	NA	NA	NA	NA	NA
LOC112445749	promoter,GeneBody,Exon,Intron	4	FALSE	TRUE	71.9834	5.15924	76.9251	63.8741	-4.94172	-3.63	35.1404	-10.0239	66.069	5.15924	62.5833	63.8741	3.48563	-3.63	25.949	-10.3628	68.4963	5.15924	53.875	63.8741	14.6213	-3.63	219.426	-16.657	57.6667	5.15924	80	63.8741	-22.3333	-3.63	497.401	-39.6748
LOC112445756	promoter,Intron	2	FALSE	TRUE	77.8223	50.0089	41.4571	17.7934	36.3651	1.49085	1339.81	-49.546	NA	NA	NA	NA	NA	NA	NA	NA	NA	NA	NA	NA	NA	NA	NA	NA	86.8961	50.0089	76.9467	17.7934	9.94939	1.49085	107.834	-10.68
LOC112445757	promoter,GeneBody,Exon,Intron	4	FALSE	FALSE	65.195	3.29398	70.6981	23.1017	-5.50314	-2.81009	35.6011	-7.68059	79.4623	3.29398	88.2148	23.1017	-8.75246	-2.81009	81.3772	-11.8972	86.6367	3.29398	95.7656	23.1017	-9.12893	-2.81009	95.3299	-9.53952	77.8621	3.29398	85.3843	23.1017	-7.52222	-2.81009	59.4673	-9.7306
LOC112445758	promoter,GeneBody,Exon,Intron	4	FALSE	TRUE	60.6923	216.521	78.2292	55.062	-17.5369	1.97538	304.551	-16.0861	69.1431	216.521	85.4762	55.062	-16.3331	1.97538	265.825	-26.5337	38.8738	216.521	71.0542	55.062	-32.1804	1.97538	1055.42	-40.0471	71.0709	216.521	89.7914	55.062	-18.7205	1.97538	342.75	-28.2192
LOC112445761	promoter,GeneBody,Exon,Intron	4	FALSE	TRUE	60.9082	1.84408	70.9901	27.5166	-10.0819	-3.89933	112.248	-13.2951	90.0096	1.84408	80.4324	27.5166	9.5772	-3.89933	109.435	-18.4055	91.0146	1.84408	84.4483	27.5166	6.5663	-3.89933	54.6555	-11.9743	84.6214	1.84408	80.7863	27.5166	3.83508	-3.89933	32.0196	-11.9796
LOC112445766	GeneBody,Exon,Intron	3	FALSE	FALSE	NA	NA	NA	NA	NA	NA	NA	NA	83.9682	88.0805	80.6165	8.49023	3.35171	3.37495	24.1834	-9.3531	89.1849	88.0805	80.9374	8.49023	8.24749	3.37495	75.9492	-10.9039	81.4636	88.0805	81.206	8.49023	0.257532	3.37495	12.1103	-8.90384
LOC112445768	GeneBody,Exon,Intron	3	FALSE	FALSE	NA	NA	NA	NA	NA	NA	NA	NA	82.8387	3.06943	84.3603	140.149	-1.52161	-5.51285	31.486	-17.3858	85.1316	3.06943	88.3009	140.149	-3.16935	-5.51285	41.2645	-18.0517	79.2083	3.06943	82.8971	140.149	-3.68872	-5.51285	41.1223	-18.5616
LOC112445772	promoter,GeneBody,Exon,Intron	4	FALSE	TRUE	60.1601	1.81	67.9863	28.5026	-7.82621	-3.97704	73.3801	-12.353	89.2364	1.81	77.7727	28.5026	11.4638	-3.97704	150.327	-22.1098	91.1323	1.81	79.4418	28.5026	11.6905	-3.97704	146.323	-15.4179	82.363	1.81	75.1458	28.5026	7.21713	-3.97704	72.1591	-15.2177
LOC112445777	promoter,GeneBody,Exon	3	FALSE	TRUE	81.5742	6.71775	61.5601	22.8879	20.0141	-1.76854	411.72	-19.1721	67.0556	6.71775	83.6895	22.8879	-16.6339	-1.76854	274.347	-25.3801	67.26	6.71775	85.5082	22.8879	-18.2481	-1.76854	344.784	-15.4613	NA	NA	NA	NA	NA	NA	NA	NA
LOC112445785	promoter,GeneBody,Intron	3	FALSE	FALSE	64.3722	4.92767	88.2798	9.64814	-23.9075	-0.969344	562.617	-22.5938	61.2428	4.92767	73.1528	9.64814	-11.9099	-0.969344	138.922	-14.0212	NA	NA	NA	NA	NA	NA	NA	NA	13.8333	4.92767	72.9556	9.64814	-59.1222	-0.969344	3458.66	-230.658
LOC112445787	promoter,GeneBody,Exon	3	FALSE	TRUE	43.2637	1.43574	75.2901	13.0065	-32.0263	-3.17937	1022.28	-41.3884	88.1114	1.43574	74.1319	13.0065	13.9795	-3.17937	209.533	-24.5161	88.1114	1.43574	83.8582	13.0065	4.25321	-3.17937	25.7547	-8.62294	NA	NA	NA	NA	NA	NA	NA	NA
LOC112445796	Exon,Intron	2	FALSE	TRUE	NA	NA	NA	NA	NA	NA	NA	NA	NA	NA	NA	NA	NA	NA	NA	NA	71.5	2.96082	54.715	8.22531	16.785	-1.47407	275.628	-13.2906	60.5	2.96082	72.9174	8.22531	-12.4174	-1.47407	148.381	-13.1573
LOC112445797	promoter,GeneBody,Exon,Intron	4	FALSE	TRUE	71.279	2.07565	81.9165	149.652	-10.6374	-6.1719	146.12	-24.5379	75.1579	2.07565	77.2872	149.652	-2.12929	-6.1719	41.1216	-21.2089	77.8325	2.07565	75.6558	149.652	2.17671	-6.1719	40.9746	-21.8299	73.4563	2.07565	72.8333	149.652	0.622924	-6.1719	38.2796	-22.3691
LOC112445800	promoter,Intron	2	FALSE	TRUE	72.3214	1.63991	59.5208	7.54078	12.8007	-2.2011	173.714	-11.662	NA	NA	NA	NA	NA	NA	NA	NA	NA	NA	NA	NA	NA	NA	NA	NA	78.7654	1.63991	73.906	7.54078	4.8594	-2.2011	31.4124	-7.24069
LOC112445801	promoter,Exon	2	FALSE	FALSE	45.6641	83.6001	66.9091	52.0647	-21.245	0.683201	443.234	-18.9048	NA	NA	NA	NA	NA	NA	NA	NA	82.666	83.6001	64.2281	52.0647	18.4379	0.683201	331.644	-14.1264	NA	NA	NA	NA	NA	NA	NA	NA
LOC112445823	promoter,GeneBody,Exon,Intron	4	FALSE	TRUE	36.3015	1.77591	40.0278	40.1331	-3.72623	-4.49816	32.0464	-13.1474	79.1109	1.77591	66.9963	40.1331	12.1146	-4.49816	170.22	-25.6942	81.9325	1.77591	64.9173	40.1331	17.0152	-4.49816	300.936	-22.7163	78.2488	1.77591	69.8561	40.1331	8.3927	-4.49816	95.6167	-18.9448
LOC112445842	Intron	1	FALSE	FALSE	NA	NA	NA	NA	NA	NA	NA	NA	NA	NA	NA	NA	NA	NA	NA	NA	NA	NA	NA	NA	NA	NA	NA	NA	70.0472	53.5664	78.2589	58.7068	-8.21167	-0.132199	62.3012	-6.94252
LOC112445843	GeneBody,Exon,Intron	3	FALSE	FALSE	NA	NA	NA	NA	NA	NA	NA	NA	70.6908	1.60582	76.003	66.4112	-5.31214	-5.37004	54.6591	-18.1875	84.1795	1.60582	83.4368	66.4112	0.74269	-5.37004	28.3406	-17.1174	70.0846	1.60582	71.4792	66.4112	-1.39455	-5.37004	29.3858	-17.3828
LOC112445852	Exon,Intron	2	FALSE	TRUE	NA	NA	NA	NA	NA	NA	NA	NA	NA	NA	NA	NA	NA	NA	NA	NA	41.019	27.1364	71.2759	12.4379	-30.2569	1.12549	931.634	-34.481	70.2085	27.1364	81.6905	12.4379	-11.482	1.12549	126.013	-12.1002
LOC112445927	promoter,GeneBody,Exon,Intron	4	FALSE	FALSE	52.9861	1.60582	55.5754	12.954	-2.58926	-3.01201	14.3659	-7.59006	19.8235	1.60582	19.0639	12.954	0.759583	-3.01201	9.49776	-7.16097	10.3601	1.60582	9.31737	12.954	1.04269	-3.01201	9.29584	-7.52851	43.9189	1.60582	42.5583	12.954	1.36061	-3.01201	11.5532	-7.65229
LOC112445938	Intron	1	FALSE	FALSE	NA	NA	NA	NA	NA	NA	NA	NA	NA	NA	NA	NA	NA	NA	NA	NA	NA	NA	NA	NA	NA	NA	NA	NA	79.3333	4.34924	94.1667	7.7303	-14.8333	-0.82976	211.265	-16.8146
LOC112445942	promoter,Exon,Intron	3	TRUE	FALSE	0.153883	543.575	0.246246	78.5195	-0.0923628	2.79136	8.17417	-7.23262	NA	NA	NA	NA	NA	NA	NA	NA	1.94884	543.575	0.716883	78.5195	1.23196	2.79136	9.16663	-7.26109	0	543.575	0	78.5195	0	2.79136	8.2146	-7.01716
LOC112445973	promoter,GeneBody,Exon,Intron	4	FALSE	FALSE	13.2248	16.7104	11.1466	1.66955	2.07824	3.32321	16.6973	-8.95563	82.063	16.7104	81.4848	1.66955	0.578185	3.32321	12.0547	-8.43745	96.5833	16.7104	96.75	1.66955	-0.166667	3.32321	11.6813	-8.91616	81.8769	16.7104	81.3603	1.66955	0.51658	3.32321	12.1236	-8.72628
LOC112445974	Intron	1	FALSE	TRUE	NA	NA	NA	NA	NA	NA	NA	NA	NA	NA	NA	NA	NA	NA	NA	NA	NA	NA	NA	NA	NA	NA	NA	NA	27.0222	3.00795	37.1111	6.23077	-10.0889	-1.05063	96.4397	-9.43326
LOC112445985	Intron	1	FALSE	FALSE	NA	NA	NA	NA	NA	NA	NA	NA	NA	NA	NA	NA	NA	NA	NA	NA	NA	NA	NA	NA	NA	NA	NA	NA	75.9095	4.8869	85.4631	13.6377	-9.55361	-1.4806	87.3063	-9.21934
LOC112446027	promoter,GeneBody,Exon,Intron	4	TRUE	FALSE	55.6278	132.62	55.5407	14.2583	0.0870623	3.21742	10.8628	-8.52593	72.379	132.62	75.9364	14.2583	-3.55737	3.21742	22.3634	-9.26379	67.7145	132.62	71.6749	14.2583	-3.96042	3.21742	28.4709	-9.24906	93.3444	132.62	96.2828	14.2583	-2.93838	3.21742	17.5831	-9.03153
LOC112446042	Intron	1	FALSE	FALSE	NA	NA	NA	NA	NA	NA	NA	NA	NA	NA	NA	NA	NA	NA	NA	NA	NA	NA	NA	NA	NA	NA	NA	NA	73.1	5.56725	64.3333	12.1752	8.76667	-1.1289	83.697	-9.11046
LOC112446047	GeneBody,Exon	2	FALSE	TRUE	NA	NA	NA	NA	NA	NA	NA	NA	71.9749	1.42204	82.9656	9.57146	-10.9907	-2.75078	124.54	-15.112	71.9749	1.42204	82.9656	9.57146	-10.9907	-2.75078	133.37	-10.587	NA	NA	NA	NA	NA	NA	NA	NA
LOC112446374	promoter,Exon	2	FALSE	FALSE	78.5185	1.38796	72.2907	9.18092	6.22781	-2.72568	48.4604	-8.36637	NA	NA	NA	NA	NA	NA	NA	NA	84.3472	1.38796	87.3086	9.18092	-2.96145	-2.72568	17.3172	-6.95059	NA	NA	NA	NA	NA	NA	NA	NA
LOC112446417	promoter,GeneBody,Exon,Intron	4	FALSE	FALSE	54.2768	1.77591	54.1141	14.6687	0.162704	-3.04611	9.01957	-7.6164	59.5454	1.77591	59.4639	14.6687	0.0815487	-3.04611	8.91524	-7.15537	68.2041	1.77591	64.6712	14.6687	3.53293	-3.04611	19.6847	-8.02707	54.189	1.77591	55.8638	14.6687	-1.6748	-3.04611	10.7734	-7.48504
LOC112446418	GeneBody	1	FALSE	FALSE	NA	NA	NA	NA	NA	NA	NA	NA	64.3814	7.37136	71.8661	3.6037	-7.48472	1.03245	54.899	-7.84158	NA	NA	NA	NA	NA	NA	NA	NA	NA	NA	NA	NA	NA	NA	NA	NA
LOC112446420	promoter,Exon,Intron	3	FALSE	FALSE	96.2	2.65408	94.5	20.3993	1.7	-2.94224	11.9056	-7.49718	NA	NA	NA	NA	NA	NA	NA	NA	93.1984	2.65408	95.0714	20.3993	-1.87302	-2.94224	12.7247	-7.37586	95.2081	2.65408	95.3441	20.3993	-0.135969	-2.94224	8.35831	-7.15529
LOC112446423	promoter,GeneBody,Exon,Intron	4	FALSE	FALSE	86.796	2.19795	86.9329	17.0608	-0.13692	-2.95645	8.36247	-7.3374	86.0412	2.19795	88.5005	17.0608	-2.45929	-2.95645	13.6292	-7.15966	83.3408	2.19795	86.6603	17.0608	-3.31948	-2.95645	21.0186	-7.64483	88.7894	2.19795	90.3388	17.0608	-1.54938	-2.95645	9.92112	-7.20163
LOC112446431	GeneBody,Exon	2	FALSE	FALSE	NA	NA	NA	NA	NA	NA	NA	NA	77.0079	2.68816	86.9404	5.6053	-9.93243	-1.06017	96.5243	-10.7078	77.0079	2.68816	86.8804	5.6053	-9.87244	-1.06017	103.29	-6.92926	NA	NA	NA	NA	NA	NA	NA	NA
LOC112446446	Intron	1	FALSE	FALSE	NA	NA	NA	NA	NA	NA	NA	NA	NA	NA	NA	NA	NA	NA	NA	NA	NA	NA	NA	NA	NA	NA	NA	NA	72.1111	5.78545	88.4889	10.7338	-16.3778	-0.891661	258.584	-19.9379
LOC112446475	promoter,GeneBody,Exon,Intron	4	FALSE	TRUE	98.159	25.4369	97.8425	1.24992	0.316545	4.34701	19.7422	-12.8328	87.6226	25.4369	85.3969	1.24992	2.22568	4.34701	25.1898	-12.6287	89.1833	25.4369	71.5926	1.24992	17.5907	4.34701	320.475	-21.9296	87.5841	25.4369	85.6858	1.24992	1.89832	4.34701	24.3111	-12.9684
LOC112446627	Exon	1	FALSE	FALSE	NA	NA	NA	NA	NA	NA	NA	NA	NA	NA	NA	NA	NA	NA	NA	NA	59.2598	1	51.235	3.83158	8.02477	-1.93794	64.0544	-7.03557	NA	NA	NA	NA	NA	NA	NA	NA
LOC112446651	Exon	1	FALSE	FALSE	NA	NA	NA	NA	NA	NA	NA	NA	NA	NA	NA	NA	NA	NA	NA	NA	47.8056	6.85409	33.0278	3.52348	14.7778	0.959963	212.338	-10.4652	NA	NA	NA	NA	NA	NA	NA	NA
LOC112446665	Exon	1	FALSE	FALSE	NA	NA	NA	NA	NA	NA	NA	NA	NA	NA	NA	NA	NA	NA	NA	NA	61.8317	2.06195	71.1831	5.86227	-9.35143	-1.50745	94.1079	-7.09739	NA	NA	NA	NA	NA	NA	NA	NA
LOC112446667	Intron	1	FALSE	FALSE	NA	NA	NA	NA	NA	NA	NA	NA	NA	NA	NA	NA	NA	NA	NA	NA	NA	NA	NA	NA	NA	NA	NA	NA	44.3189	2.63369	37.8734	6.87123	6.44551	-1.38348	47.5172	-6.97623
LOC112446671	promoter	1	FALSE	FALSE	46.5334	1.60582	37.6287	8.32668	8.90473	-2.37443	88.3222	-8.98576	NA	NA	NA	NA	NA	NA	NA	NA	NA	NA	NA	NA	NA	NA	NA	NA	NA	NA	NA	NA	NA	NA	NA	NA
LOC112446693	promoter,GeneBody,Exon,Intron	4	FALSE	FALSE	65.1528	39.0196	65.9837	2.39023	-0.830901	4.02898	17.156	-11.5623	83.2115	39.0196	87.5302	2.39023	-4.31867	4.02898	34.1135	-12.8121	81.9301	39.0196	85.8632	2.39023	-3.93309	4.02898	34.2364	-12.2324	84.3173	39.0196	88.8837	2.39023	-4.56638	4.02898	34.7358	-13.0625
LOC112446723	Intron	1	FALSE	FALSE	NA	NA	NA	NA	NA	NA	NA	NA	NA	NA	NA	NA	NA	NA	NA	NA	NA	NA	NA	NA	NA	NA	NA	NA	78.1667	1.38796	87.1667	5.53918	-9	-1.99671	79.1238	-9.37672
LOC112446758	Intron	1	FALSE	FALSE	NA	NA	NA	NA	NA	NA	NA	NA	NA	NA	NA	NA	NA	NA	NA	NA	NA	NA	NA	NA	NA	NA	NA	NA	84.0489	5.5198	93.9578	8.31963	-9.90889	-0.591904	92.2537	-8.94527
LOC112446759	Intron	1	FALSE	FALSE	NA	NA	NA	NA	NA	NA	NA	NA	NA	NA	NA	NA	NA	NA	NA	NA	NA	NA	NA	NA	NA	NA	NA	NA	84.4444	127.075	92.8333	130.396	-8.38889	-0.0372239	65.1248	-7.14413
LOC112446783	GeneBody,Intron	2	FALSE	TRUE	NA	NA	NA	NA	NA	NA	NA	NA	55.2267	1.63991	60.7688	9.39954	-5.54212	-2.51897	34.9892	-7.76922	NA	NA	NA	NA	NA	NA	NA	NA	70.9901	1.63991	81.2969	9.39954	-10.3068	-2.51897	105.818	-12.0009
LOC112446860	GeneBody,Exon	2	FALSE	TRUE	NA	NA	NA	NA	NA	NA	NA	NA	90	1	100	5.49861	-10	-2.45907	102.577	-12.8548	90	1	100	5.49861	-10	-2.45907	110.614	-9.21655	NA	NA	NA	NA	NA	NA	NA	NA
LOC112447038	promoter,GeneBody,Exon,Intron	4	FALSE	FALSE	92.2277	1.38796	89.4233	13.397	2.80438	-3.27088	19.3323	-8.73695	90.7316	1.38796	94.0132	13.397	-3.2816	-3.27088	20.0046	-8.39181	86.9192	1.38796	91.3694	13.397	-4.45021	-3.27088	32.2661	-8.85026	96.2781	1.38796	98.042	13.397	-1.76392	-3.27088	12.4173	-8.20924
LOC112447058	promoter	1	FALSE	FALSE	73.0361	17.1241	85.6322	9.68077	-12.5961	0.822832	154.323	-9.00971	NA	NA	NA	NA	NA	NA	NA	NA	NA	NA	NA	NA	NA	NA	NA	NA	NA	NA	NA	NA	NA	NA	NA	NA
LOC112447068	Exon	1	FALSE	FALSE	NA	NA	NA	NA	NA	NA	NA	NA	NA	NA	NA	NA	NA	NA	NA	NA	42.5456	3.93356	29.6463	6.7597	12.8994	-0.781124	160.704	-8.74958	NA	NA	NA	NA	NA	NA	NA	NA
LOC112447096	promoter	1	FALSE	FALSE	83.273	1	91.5741	6.85624	-8.30106	-2.77742	72.8974	-8.77383	NA	NA	NA	NA	NA	NA	NA	NA	NA	NA	NA	NA	NA	NA	NA	NA	NA	NA	NA	NA	NA	NA	NA	NA
LOC112447108	promoter	1	TRUE	FALSE	86.2208	423.907	91.796	80.8205	-5.57517	2.39096	34.8705	-7.36048	NA	NA	NA	NA	NA	NA	NA	NA	NA	NA	NA	NA	NA	NA	NA	NA	NA	NA	NA	NA	NA	NA	NA	NA
LOC112447109	promoter,GeneBody,Exon,Intron	4	FALSE	FALSE	1.02479	7.97017	0.63264	1	0.392146	2.99461	9.72091	-7.82047	53.825	7.97017	54.9212	1	-1.09627	2.99461	10.2718	-7.5309	6.71897	7.97017	7.66042	1	-0.941454	2.99461	10.7934	-7.92862	65.771	7.97017	66.4142	1	-0.643158	2.99461	9.4172	-7.68134
LOC112447140	Intron	1	FALSE	FALSE	NA	NA	NA	NA	NA	NA	NA	NA	NA	NA	NA	NA	NA	NA	NA	NA	NA	NA	NA	NA	NA	NA	NA	NA	88.8333	34.3364	97.6667	47.7062	-8.83333	-0.474439	72.6695	-7.63612
LOC112447161	Exon	1	FALSE	FALSE	NA	NA	NA	NA	NA	NA	NA	NA	NA	NA	NA	NA	NA	NA	NA	NA	86.5417	7.98321	95.8444	2.16234	-9.30278	1.88437	94.93	-8.22904	NA	NA	NA	NA	NA	NA	NA	NA
LOC112447173	promoter,GeneBody,Exon,Intron	4	TRUE	FALSE	64.0612	105.026	55.521	6.59926	8.5402	3.9923	92.9477	-13.4831	16.6294	105.026	16.9	6.59926	-0.270588	3.9923	16.514	-10.922	17.872	105.026	18.753	6.59926	-0.880952	3.9923	17.7643	-11.4444	3.33333	105.026	0	6.59926	3.33333	3.9923	29.7355	-11.8587
LOC112447289	Exon	1	FALSE	TRUE	NA	NA	NA	NA	NA	NA	NA	NA	NA	NA	NA	NA	NA	NA	NA	NA	15.6667	10.8018	1.83333	4.59062	13.8333	1.23451	186.415	-9.89325	NA	NA	NA	NA	NA	NA	NA	NA
LOC112447296	promoter,Exon,Intron	3	TRUE	FALSE	86.9825	164.478	89.5043	23.9912	-2.52181	2.77732	13.4481	-7.47616	NA	NA	NA	NA	NA	NA	NA	NA	86.727	164.478	82.891	23.9912	3.83595	2.77732	21.0208	-7.54187	89.1226	164.478	89.1371	23.9912	-0.0145012	2.77732	8.12578	-6.97634
LOC112447323	promoter,GeneBody,Exon,Intron	4	TRUE	FALSE	39.773	221.455	38.7893	16.5239	0.983704	3.74439	15.9285	-10.3777	63.5547	221.455	65.0001	16.5239	-1.44542	3.74439	16.2066	-10.1844	67.2082	221.455	69.7747	16.5239	-2.56657	3.74439	22.44	-10.7515	57.3046	221.455	56.4604	16.5239	0.844198	3.74439	15.8031	-10.2976
LOC112447333	promoter	1	FALSE	TRUE	50	131.037	61.8333	44.6168	-11.8333	1.55432	137.837	-9.40402	NA	NA	NA	NA	NA	NA	NA	NA	NA	NA	NA	NA	NA	NA	NA	NA	NA	NA	NA	NA	NA	NA	NA	NA
LOC112447335	promoter,GeneBody,Exon,Intron	4	FALSE	FALSE	0.867632	1	0.598142	7.20842	0.26949	-2.84968	7.9772	-7.06001	49.5647	1	52.3294	7.20842	-2.76474	-2.84968	14.5235	-6.9683	6.19238	1	4.19522	7.20842	1.99716	-2.84968	10.8057	-7.17204	57.3728	1	60.8178	7.20842	-3.44502	-2.84968	17.5718	-7.31465
LOC112447337	promoter	1	FALSE	FALSE	35.2356	2.23204	25.7815	5.31835	9.45418	-1.25262	94.7131	-7.25387	NA	NA	NA	NA	NA	NA	NA	NA	NA	NA	NA	NA	NA	NA	NA	NA	NA	NA	NA	NA	NA	NA	NA	NA
LOC112447357	promoter,GeneBody,Exon	3	TRUE	FALSE	52.6106	139.731	49.6237	10.4398	2.98694	3.74248	24.6903	-10.5627	29.9143	139.731	24.1673	10.4398	5.74705	3.74248	49.4013	-12.2589	29.9143	139.731	24.1673	10.4398	5.74705	3.74248	44.8363	-11.1836	NA	NA	NA	NA	NA	NA	NA	NA
LOC112447372	Intron	1	FALSE	FALSE	NA	NA	NA	NA	NA	NA	NA	NA	NA	NA	NA	NA	NA	NA	NA	NA	NA	NA	NA	NA	NA	NA	NA	NA	40.1591	2.24573	47.8819	5.73092	-7.72278	-1.35158	56.4931	-7.10561
LOC112447433	Intron	1	FALSE	FALSE	NA	NA	NA	NA	NA	NA	NA	NA	NA	NA	NA	NA	NA	NA	NA	NA	NA	NA	NA	NA	NA	NA	NA	NA	56.1111	88.7698	48.7741	44.3536	7.33704	1.00102	59.733	-7.10275
LOC112447489	promoter,GeneBody,Exon,Intron	4	FALSE	FALSE	93.4213	1.63991	94.2706	15.8914	-0.849304	-3.27656	10.726	-8.28964	81.779	1.63991	81.7751	15.8914	0.00385582	-3.27656	10.309	-7.8526	85.5994	1.63991	85.1673	15.8914	0.432023	-3.27656	10.3179	-8.29629	79.6528	1.63991	79.682	15.8914	-0.029133	-3.27656	10.4498	-8.22378
LOC112447491	promoter	1	FALSE	FALSE	78.8795	8.40525	68.4236	7.16523	10.4559	0.230278	113.747	-7.08677	NA	NA	NA	NA	NA	NA	NA	NA	NA	NA	NA	NA	NA	NA	NA	NA	NA	NA	NA	NA	NA	NA	NA	NA
LOC112447526	promoter	1	FALSE	FALSE	18.5556	8.48777	0	8.16714	18.5556	0.055555	351.981	-15.2562	NA	NA	NA	NA	NA	NA	NA	NA	NA	NA	NA	NA	NA	NA	NA	NA	NA	NA	NA	NA	NA	NA	NA	NA
LOC112447601	GeneBody	1	FALSE	FALSE	NA	NA	NA	NA	NA	NA	NA	NA	97.5	84.8489	90.5	116.426	7	-0.456444	51.3834	-7.0054	NA	NA	NA	NA	NA	NA	NA	NA	NA	NA	NA	NA	NA	NA	NA	NA
LOC112447731	Exon	1	FALSE	FALSE	NA	NA	NA	NA	NA	NA	NA	NA	NA	NA	NA	NA	NA	NA	NA	NA	32.5128	1.42204	25.0417	7.04798	7.47111	-2.30925	57.2685	-7.53372	NA	NA	NA	NA	NA	NA	NA	NA
LOC112447760	GeneBody,Intron	2	FALSE	FALSE	NA	NA	NA	NA	NA	NA	NA	NA	38.3547	5.86031	48.8604	8.79744	-10.5057	-0.586107	107.346	-11.3734	NA	NA	NA	NA	NA	NA	NA	NA	70.0124	5.86031	80.1934	8.79744	-10.181	-0.586107	97.5403	-9.29
LOC112447841	GeneBody	1	FALSE	FALSE	NA	NA	NA	NA	NA	NA	NA	NA	68.4869	6.12562	61.1261	14.9256	7.36081	-1.28486	58.0055	-8.2215	NA	NA	NA	NA	NA	NA	NA	NA	NA	NA	NA	NA	NA	NA	NA	NA
LOC112447859	promoter,GeneBody,Exon,Intron	4	FALSE	FALSE	83.4302	31.7197	85.6334	3.00865	-2.20324	3.39819	15.989	-9.37951	82.6243	31.7197	77.4644	3.00865	5.15987	3.39819	40.305	-10.5784	87.8727	31.7197	85.1257	3.00865	2.74702	3.39819	18.3015	-9.27679	60.4958	31.7197	57.5477	3.00865	2.94812	3.39819	22.6116	-9.45651
LOC112447860	promoter,GeneBody,Exon,Intron	4	TRUE	FALSE	77.9195	76.8278	76.2125	3.97925	1.70699	4.27106	22.462	-12.5329	72.6321	76.8278	77.5418	3.97925	-4.90971	4.27106	41.4245	-14.3203	53.4414	76.8278	54.3341	3.97925	-0.89273	4.27106	20.1334	-12.6056	79.2308	76.8278	85.4273	3.97925	-6.19644	4.27106	53.277	-15.3931
LOC112447936	promoter,GeneBody,Exon	3	FALSE	FALSE	69.8579	21.2238	74.228	2.82484	-4.37015	2.90944	26.1968	-8.3534	87.2727	21.2238	85.0667	2.82484	2.20606	2.90944	14.4641	-7.44322	87.2727	21.2238	85.0667	2.82484	2.20606	2.90944	12.7331	-7.66769	NA	NA	NA	NA	NA	NA	NA	NA
LOC112448045	promoter,GeneBody	2	FALSE	FALSE	59.9265	2.80378	70.5859	3.55962	-10.6594	-0.344352	109.368	-6.93514	63.3996	2.80378	70.7953	3.55962	-7.39567	-0.344352	52.4623	-6.9601	NA	NA	NA	NA	NA	NA	NA	NA	NA	NA	NA	NA	NA	NA	NA	NA
LOC112448048	promoter	1	FALSE	FALSE	81.5354	5.31563	92.1626	3.6782	-10.6272	0.531242	108.975	-7.18157	NA	NA	NA	NA	NA	NA	NA	NA	NA	NA	NA	NA	NA	NA	NA	NA	NA	NA	NA	NA	NA	NA	NA	NA
LOC112448078	GeneBody	1	FALSE	FALSE	NA	NA	NA	NA	NA	NA	NA	NA	81.3429	2.80378	86.5439	13.8805	-5.201	-2.30762	30.4415	-7.03485	NA	NA	NA	NA	NA	NA	NA	NA	NA	NA	NA	NA	NA	NA	NA	NA
LOC112448082	promoter,GeneBody,Exon,Intron	4	TRUE	FALSE	94.2832	123.138	95.1025	14.882	-0.819327	3.04864	10.0748	-8.04067	94.8752	123.138	95.7284	14.882	-0.853156	3.04864	10.2086	-7.64896	89.7207	123.138	92.5628	14.882	-2.84211	3.04864	19.2402	-8.41192	95.3844	123.138	95.9952	14.882	-0.610756	3.04864	9.72989	-7.8502
LOC112448093	Intron	1	FALSE	TRUE	NA	NA	NA	NA	NA	NA	NA	NA	NA	NA	NA	NA	NA	NA	NA	NA	NA	NA	NA	NA	NA	NA	NA	NA	70.2778	16.3986	82.6444	38.154	-12.3667	-1.21826	146.497	-12.8075
LOC112448135	promoter	1	FALSE	TRUE	60.5641	21.5356	49.3095	3.4794	11.2546	2.62981	138.591	-10.8623	NA	NA	NA	NA	NA	NA	NA	NA	NA	NA	NA	NA	NA	NA	NA	NA	NA	NA	NA	NA	NA	NA	NA	NA
LOC112448164	GeneBody,Exon	2	FALSE	FALSE	NA	NA	NA	NA	NA	NA	NA	NA	69.4167	3.4096	86.8611	4.17804	-17.4444	-0.293223	298.878	-26.6902	69.4167	3.4096	86.8611	4.17804	-17.4444	-0.293223	312.874	-13.3666	NA	NA	NA	NA	NA	NA	NA	NA
LOC112448253	promoter	1	FALSE	TRUE	86.0238	12.5505	73.1659	4.2803	12.8578	1.55196	173.259	-10.0442	NA	NA	NA	NA	NA	NA	NA	NA	NA	NA	NA	NA	NA	NA	NA	NA	NA	NA	NA	NA	NA	NA	NA	NA
LOC112448304	GeneBody,Exon	2	FALSE	FALSE	NA	NA	NA	NA	NA	NA	NA	NA	64.7778	3097.05	82.25	1892.65	-17.4722	0.710491	300.399	-27.4135	64.7778	3097.05	82.25	1892.65	-17.4722	0.710491	314.417	-13.8369	NA	NA	NA	NA	NA	NA	NA	NA
LOC112448315	GeneBody,Exon	2	FALSE	FALSE	NA	NA	NA	NA	NA	NA	NA	NA	90.5	4810.54	99.2222	1805.52	-8.72222	1.41379	75.5507	-10.0059	90.5	4810.54	99.2222	1805.52	-8.72222	1.41379	82.5661	-7.03187	NA	NA	NA	NA	NA	NA	NA	NA
LOC112448318	GeneBody,Exon	2	FALSE	FALSE	NA	NA	NA	NA	NA	NA	NA	NA	67.4444	4.5601	84.5833	2.72037	-17.1389	0.745264	289.022	-26.5303	67.4444	4.5601	84.5833	2.72037	-17.1389	0.745264	302.774	-13.4873	NA	NA	NA	NA	NA	NA	NA	NA
LOC112448402	GeneBody	1	FALSE	FALSE	NA	NA	NA	NA	NA	NA	NA	NA	72.2996	5.15223	82.0749	7.84977	-9.77538	-0.607453	92.7871	-10.2177	NA	NA	NA	NA	NA	NA	NA	NA	NA	NA	NA	NA	NA	NA	NA	NA
LOC112448421	GeneBody,Intron	2	FALSE	FALSE	NA	NA	NA	NA	NA	NA	NA	NA	63.7893	4.08359	73.3713	4.9428	-9.58201	-0.275489	88.8582	-9.86907	NA	NA	NA	NA	NA	NA	NA	NA	74.9722	4.08359	83.5	4.9428	-8.52778	-0.275489	67.4331	-7.27326
LOC112448482	promoter,GeneBody,Exon,Intron	4	FALSE	FALSE	38.5285	49.3982	29.294	3.6782	9.23457	3.74739	103.647	-12.952	86.4313	49.3982	88.8254	3.6782	-2.39404	3.74739	19.5723	-10.5412	44.2545	49.3982	37.2298	3.6782	7.02475	3.74739	60.5728	-11.6675	89.9195	49.3982	92.8063	3.6782	-2.8868	3.74739	21.067	-10.9819
LOC112448492	Exon	1	FALSE	FALSE	NA	NA	NA	NA	NA	NA	NA	NA	NA	NA	NA	NA	NA	NA	NA	NA	83.6339	1	90.7821	6.20168	-7.14821	-2.63266	61.1883	-8.05727	NA	NA	NA	NA	NA	NA	NA	NA
LOC112448495	Exon	1	FALSE	FALSE	NA	NA	NA	NA	NA	NA	NA	NA	NA	NA	NA	NA	NA	NA	NA	NA	83.1317	12.8241	89.528	2.38318	-6.39628	2.4279	50.3117	-7.87662	NA	NA	NA	NA	NA	NA	NA	NA
LOC112448507	promoter,GeneBody,Exon,Intron	4	TRUE	FALSE	77.9154	735.091	78.6412	53.9918	-0.7258	3.76711	14.9597	-10.5185	82.915	735.091	84.1517	53.9918	-1.23674	3.76711	15.8866	-10.2142	76.3572	735.091	78.9347	53.9918	-2.57753	3.76711	22.6755	-10.8404	88.0303	735.091	88.2425	53.9918	-0.21223	3.76711	14.6349	-10.3907
LOC112448516	promoter	1	FALSE	FALSE	65.422	5.44494	73.3462	22.3987	-7.9242	-2.04042	63.4832	-6.94877	NA	NA	NA	NA	NA	NA	NA	NA	NA	NA	NA	NA	NA	NA	NA	NA	NA	NA	NA	NA	NA	NA	NA	NA
LOC112448532	promoter	1	FALSE	TRUE	30.2216	36.4115	19.7356	8.8856	10.486	2.03486	118.714	-8.98031	NA	NA	NA	NA	NA	NA	NA	NA	NA	NA	NA	NA	NA	NA	NA	NA	NA	NA	NA	NA	NA	NA	NA	NA
LOC112448533	GeneBody,Intron	2	FALSE	FALSE	NA	NA	NA	NA	NA	NA	NA	NA	74.6338	8.45369	82.3094	10.1736	-7.67559	-0.267172	56.5563	-7.2844	NA	NA	NA	NA	NA	NA	NA	NA	72.4853	8.45369	82.533	10.1736	-10.0477	-0.267172	94.6937	-9.0683
LOC112448535	promoter,GeneBody,Exon,Intron	4	FALSE	FALSE	83.133	1	79.8228	7.98949	3.31027	-2.9981	20.959	-8.02793	77.7661	1	73.8484	7.98949	3.9177	-2.9981	25.1842	-8.58308	52.1924	1	42.1988	7.98949	9.99359	-2.9981	103.659	-10.7965	93.7353	1	95.384	7.98949	-1.64869	-2.9981	10.4186	-7.3364
LOC112448536	GeneBody,Exon	2	FALSE	FALSE	NA	NA	NA	NA	NA	NA	NA	NA	80.067	24.1867	71.5132	18.0927	8.55373	0.418809	76.1294	-8.8792	72.579	24.1867	61.7697	18.0927	10.8093	0.418809	111.897	-6.9111	NA	NA	NA	NA	NA	NA	NA	NA
LOC112448555	Intron	1	FALSE	FALSE	NA	NA	NA	NA	NA	NA	NA	NA	NA	NA	NA	NA	NA	NA	NA	NA	NA	NA	NA	NA	NA	NA	NA	NA	87.7222	7.05189	71.5833	6.85269	16.1389	0.0413392	270.869	-20.7109
LOC112448602	GeneBody,Exon	2	FALSE	FALSE	NA	NA	NA	NA	NA	NA	NA	NA	41.3333	3.66155	57.1667	5.00319	-15.8333	-0.450393	245.867	-22.4293	41.3333	3.66155	57.1667	5.00319	-15.8333	-0.450393	258.574	-11.6259	NA	NA	NA	NA	NA	NA	NA	NA
LOC112448627	GeneBody	1	FALSE	FALSE	NA	NA	NA	NA	NA	NA	NA	NA	89.3333	3160.77	81.3413	4361.15	7.99206	-0.464433	66.5758	-8.23707	NA	NA	NA	NA	NA	NA	NA	NA	NA	NA	NA	NA	NA	NA	NA	NA
LOC112448732	GeneBody	1	FALSE	FALSE	NA	NA	NA	NA	NA	NA	NA	NA	64.694	4.30815	71.0827	1.74977	-6.38866	1.29991	40.7	-6.98508	NA	NA	NA	NA	NA	NA	NA	NA	NA	NA	NA	NA	NA	NA	NA	NA
LOC112448745	promoter,GeneBody,Exon,Intron	4	FALSE	FALSE	57.9529	14.668	56.7956	1.89038	1.1573	2.95592	10.9852	-7.72222	72.5189	14.668	78.0647	1.89038	-5.54579	2.95592	38.186	-9.96015	38.2973	14.668	33.5404	1.89038	4.75685	2.95592	29.5366	-8.27136	84.5773	14.668	92.7611	1.89038	-8.18386	2.95592	70.9347	-12.1646
LOC112448746	promoter,GeneBody,Exon,Intron	4	TRUE	FALSE	96.8226	94.64	96.1334	9.28451	0.689257	3.34955	12.4624	-8.96021	79.4622	94.64	77.7961	9.28451	1.66616	3.34955	15.0193	-8.67001	68.3416	94.64	63.4453	9.28451	4.89635	3.34955	33.3527	-9.54545	84.0851	94.64	82.6296	9.28451	1.45543	3.34955	14.7526	-8.90678
LOC112448778	Intron	1	FALSE	FALSE	NA	NA	NA	NA	NA	NA	NA	NA	NA	NA	NA	NA	NA	NA	NA	NA	NA	NA	NA	NA	NA	NA	NA	NA	84.8274	2.81747	93.7417	2.61106	-8.91429	0.109767	73.9081	-7.7665
LOC112448782	Exon	1	FALSE	FALSE	NA	NA	NA	NA	NA	NA	NA	NA	NA	NA	NA	NA	NA	NA	NA	NA	71.6816	154.227	63.5556	38.4806	8.12607	2.00285	66.449	-7.20438	NA	NA	NA	NA	NA	NA	NA	NA
LOC112448784	promoter,GeneBody,Exon,Intron	4	FALSE	FALSE	76.6075	15.5331	71.9968	2.10417	4.61068	2.88403	31.8923	-8.09752	75.3092	15.5331	74.3651	2.10417	0.944179	2.88403	9.93988	-7.09834	77.9924	15.5331	71.8508	2.10417	6.14157	2.88403	43.5266	-8.49332	72.4028	15.5331	74.928	2.10417	-2.5252	2.88403	13.5171	-7.77976
LOC112448805	promoter,GeneBody,Exon,Intron	4	FALSE	FALSE	2.67572	1.38796	2.56853	15.4766	0.107191	-3.47906	11.7502	-8.9904	1.56466	1.38796	0.5043	15.4766	1.06036	-3.47906	13.1064	-8.70881	1.55753	1.38796	0.504229	15.4766	1.05331	-3.47906	12.2792	-8.9978	1.58519	1.38796	0.551724	15.4766	1.03346	-3.47906	13.5397	-9.11979
LOC112448814	Intron	1	FALSE	FALSE	NA	NA	NA	NA	NA	NA	NA	NA	NA	NA	NA	NA	NA	NA	NA	NA	NA	NA	NA	NA	NA	NA	NA	NA	50.9111	2.88564	44.3	16.5469	6.61111	-2.51959	54.0899	-9.5391
LOC112448828	promoter,Exon	2	FALSE	TRUE	74.4548	1	63.2032	5.98789	11.2516	-2.58205	137.591	-11.2551	NA	NA	NA	NA	NA	NA	NA	NA	76.1286	1	71.3457	5.98789	4.78288	-2.58205	26.9263	-7.10205	NA	NA	NA	NA	NA	NA	NA	NA
LOC112448834	Exon	1	FALSE	FALSE	NA	NA	NA	NA	NA	NA	NA	NA	NA	NA	NA	NA	NA	NA	NA	NA	40.0315	22.1902	47.6775	4.72902	-7.64602	2.23031	67.5187	-8.01265	NA	NA	NA	NA	NA	NA	NA	NA
LOC112448846	GeneBody,Exon	2	FALSE	FALSE	NA	NA	NA	NA	NA	NA	NA	NA	53.0753	3.10351	60.7292	3.07477	-7.65392	0.0134245	56.1989	-7.28737	46.3561	3.10351	65.3389	3.07477	-18.9828	0.0134245	369.616	-15.2415	NA	NA	NA	NA	NA	NA	NA	NA
LOC112448847	GeneBody	1	TRUE	FALSE	NA	NA	NA	NA	NA	NA	NA	NA	53.0066	268.578	48.1175	58.6085	4.8891	2.19616	30.606	-7.09754	NA	NA	NA	NA	NA	NA	NA	NA	NA	NA	NA	NA	NA	NA	NA	NA
LOC112448848	promoter,GeneBody,Exon,Intron	4	FALSE	FALSE	88.9232	19.405	85.1667	1.69159	3.75654	3.51998	28.5508	-9.90501	52.1044	19.405	50.4487	1.69159	1.65565	3.51998	16.1756	-9.25121	48.042	19.405	45.3704	1.69159	2.67158	3.51998	18.789	-9.68894	90.8889	19.405	95.75	1.69159	-4.86111	3.51998	33.426	-11.1905
LOC112448850	Intron	1	FALSE	FALSE	NA	NA	NA	NA	NA	NA	NA	NA	NA	NA	NA	NA	NA	NA	NA	NA	NA	NA	NA	NA	NA	NA	NA	NA	73.2111	6.00968	59.142	9.54942	14.0691	-0.668126	207.387	-16.917
LOC112448857	promoter,GeneBody,Exon,Intron	4	FALSE	FALSE	85.9385	1	88.3883	7.90706	-2.44983	-2.98314	13.5511	-7.49057	92.8153	1	94.905	7.90706	-2.08966	-2.98314	12.2192	-7.13213	92.2831	1	94.9987	7.90706	-2.71559	-2.98314	17.2361	-7.60849	94.3467	1	94.3491	7.90706	-0.00248736	-2.98314	8.66267	-7.29181
LOC112448871	Exon	1	FALSE	TRUE	NA	NA	NA	NA	NA	NA	NA	NA	NA	NA	NA	NA	NA	NA	NA	NA	70.6686	2.4499	80.6929	5.64144	-10.0243	-1.20334	106.689	-7.1652	NA	NA	NA	NA	NA	NA	NA	NA
LOC112448908	GeneBody	1	FALSE	FALSE	NA	NA	NA	NA	NA	NA	NA	NA	8.5	4.26738	16.6667	4.59062	-8.16667	-0.105338	64.1434	-7.90339	NA	NA	NA	NA	NA	NA	NA	NA	NA	NA	NA	NA	NA	NA	NA	NA
LOC112448918	promoter,GeneBody	2	FALSE	FALSE	82.3426	20.6788	92.136	9.74729	-9.79334	1.08508	93.256	-7.15793	12.6389	20.6788	5.22222	9.74729	7.41667	1.08508	58.7063	-7.838	NA	NA	NA	NA	NA	NA	NA	NA	NA	NA	NA	NA	NA	NA	NA	NA
LOC112448923	GeneBody	1	FALSE	FALSE	NA	NA	NA	NA	NA	NA	NA	NA	76.727	158.393	85.3565	89.0238	-8.62951	0.831242	72.5821	-9.08485	NA	NA	NA	NA	NA	NA	NA	NA	NA	NA	NA	NA	NA	NA	NA	NA
LOC112449038	Exon	1	FALSE	FALSE	NA	NA	NA	NA	NA	NA	NA	NA	NA	NA	NA	NA	NA	NA	NA	NA	63.9017	1.77591	57.3473	9.6076	6.55437	-2.43562	45.437	-7.40624	NA	NA	NA	NA	NA	NA	NA	NA
LOC112449052	Intron	1	FALSE	FALSE	NA	NA	NA	NA	NA	NA	NA	NA	NA	NA	NA	NA	NA	NA	NA	NA	NA	NA	NA	NA	NA	NA	NA	NA	86.5696	17.922	96.6429	28.6036	-10.0733	-0.674462	95.5285	-9.1842
LOC112449054	promoter	1	FALSE	FALSE	69.5905	1.42204	78.0367	5.75296	-8.44624	-2.01634	71.7205	-7.17628	NA	NA	NA	NA	NA	NA	NA	NA	NA	NA	NA	NA	NA	NA	NA	NA	NA	NA	NA	NA	NA	NA	NA	NA
LOC112449063	promoter,GeneBody,Exon,Intron	4	FALSE	FALSE	80.6074	1.21787	82.2037	10.7338	-1.5963	-3.13973	11.3862	-7.8828	84.0028	1.21787	85.9376	10.7338	-1.93479	-3.13973	12.5818	-7.55252	83.3983	1.21787	85.5	10.7338	-2.10172	-3.13973	14.9181	-7.97838	85.1916	1.21787	86.5457	10.7338	-1.35414	-3.13973	10.5752	-7.74823
LOC112449072	GeneBody,Exon	2	FALSE	FALSE	NA	NA	NA	NA	NA	NA	NA	NA	81.9175	12.347	74.2019	10.9537	7.71567	0.17273	62.0503	-7.72457	53.3987	12.347	29.9773	10.9537	23.4214	0.17273	537.327	-20.6501	NA	NA	NA	NA	NA	NA	NA	NA
LOC112449075	promoter,GeneBody,Intron	3	FALSE	TRUE	50.5476	49.7043	33.2083	23.1758	17.3393	1.10075	309.169	-14.1453	80.8333	49.7043	69	23.1758	11.8333	1.10075	145.157	-14.6801	NA	NA	NA	NA	NA	NA	NA	NA	100	49.7043	88	23.1758	12	1.10075	153.096	-13.2339
LOC112449092	GeneBody,Intron	2	FALSE	TRUE	NA	NA	NA	NA	NA	NA	NA	NA	79.7305	1.63991	72.0007	4.59062	7.7298	-1.48507	64.2168	-8.98114	NA	NA	NA	NA	NA	NA	NA	NA	70.9249	1.63991	51.1238	4.59062	19.8011	-1.48507	406.854	-31.3151
LOC112449111	promoter	1	FALSE	FALSE	32.8284	159.143	50.3322	240.863	-17.5039	-0.597892	299.527	-13.4775	NA	NA	NA	NA	NA	NA	NA	NA	NA	NA	NA	NA	NA	NA	NA	NA	NA	NA	NA	NA	NA	NA	NA	NA
LOC112449179	promoter,GeneBody,Exon	3	FALSE	TRUE	68.0299	32.0268	73.2897	4.54038	-5.25978	2.81839	33.8654	-8.40171	80	32.0268	91.65	4.54038	-11.65	2.81839	140.413	-18.1894	80	32.0268	91.65	4.54038	-11.65	2.81839	149.772	-12.2415	NA	NA	NA	NA	NA	NA	NA	NA
LOC112449248	promoter,GeneBody,Exon,Intron	4	FALSE	TRUE	93.6438	1	96.2094	6.97349	-2.56568	-2.80188	13.0598	-7.0009	69.5217	1	78.9761	6.97349	-9.45438	-2.80188	93.8904	-12.8437	79.711	1	85.5181	6.97349	-5.80715	-2.80188	44.0602	-7.93601	60.0924	1	73.859	6.97349	-13.7666	-2.80188	188.373	-17.8408
LOC112449256	promoter,Intron	2	FALSE	FALSE	84.0746	11.4621	88.2297	1.91947	-4.15512	2.57809	22.5902	-7.34027	NA	NA	NA	NA	NA	NA	NA	NA	NA	NA	NA	NA	NA	NA	NA	NA	79.3922	11.4621	74.1044	1.91947	5.28787	2.57809	38.3795	-8.16543
LOC112449288	Intron	1	FALSE	TRUE	NA	NA	NA	NA	NA	NA	NA	NA	NA	NA	NA	NA	NA	NA	NA	NA	NA	NA	NA	NA	NA	NA	NA	NA	67.1667	6.06448	81.1667	3.00865	-14	1.01127	188.313	-16.1359
LOC112449301	promoter,GeneBody,Exon,Intron	4	TRUE	FALSE	36.3922	242.023	32.3822	31.8561	4.01	2.9255	26.7139	-8.05638	75.0476	242.023	74.4891	31.8561	0.558508	2.9255	9.48535	-7.18756	60.5431	242.023	57.5141	31.8561	3.02892	2.9255	16.7378	-7.81935	84.9348	242.023	86.3933	31.8561	-1.45844	2.9255	10.1936	-7.59987
LOC112449306	Intron	1	TRUE	FALSE	NA	NA	NA	NA	NA	NA	NA	NA	NA	NA	NA	NA	NA	NA	NA	NA	NA	NA	NA	NA	NA	NA	NA	NA	81.7155	157.994	75.3479	38.612	6.36757	2.03275	49.076	-7.72851
LOC112449315	promoter,Exon	2	FALSE	FALSE	51.4645	1.77591	49.2221	12.7473	2.24242	-2.84356	13.7087	-7.32	NA	NA	NA	NA	NA	NA	NA	NA	55.3623	1.77591	52.2501	12.7473	3.11222	-2.84356	15.9284	-7.35094	NA	NA	NA	NA	NA	NA	NA	NA
LOC112449335	promoter,GeneBody,Exon,Intron	4	FALSE	FALSE	86.9841	1.21787	87.8059	9.35768	-0.821773	-2.94179	8.6534	-7.27997	84.9944	1.21787	88.2608	9.35768	-3.2664	-2.94179	17.9114	-7.41982	78.1508	1.21787	81.9953	9.35768	-3.84454	-2.94179	24.9502	-7.72038	87.3156	1.21787	90.2919	9.35768	-2.97636	-2.94179	15.3843	-7.43042
LOC112449360	Exon	1	FALSE	TRUE	NA	NA	NA	NA	NA	NA	NA	NA	NA	NA	NA	NA	NA	NA	NA	NA	50.9587	3.32774	36.862	9.54942	14.0967	-1.52087	194.046	-10.6723	NA	NA	NA	NA	NA	NA	NA	NA
LOC112449364	promoter	1	FALSE	TRUE	70.9524	2.02786	81.515	9.51812	-10.5626	-2.23071	111.963	-8.87676	NA	NA	NA	NA	NA	NA	NA	NA	NA	NA	NA	NA	NA	NA	NA	NA	NA	NA	NA	NA	NA	NA	NA	NA
LOC112449373	Intron	1	FALSE	FALSE	NA	NA	NA	NA	NA	NA	NA	NA	NA	NA	NA	NA	NA	NA	NA	NA	NA	NA	NA	NA	NA	NA	NA	NA	58.8333	3.32774	76.0556	1.99969	-17.2222	0.734765	286.348	-22.3575
LOC112449405	GeneBody,Exon	2	FALSE	FALSE	NA	NA	NA	NA	NA	NA	NA	NA	24.5	4.92767	38.9167	4.40681	-14.4167	0.16117	203.369	-19.1772	24.5	4.92767	38.9167	4.40681	-14.4167	0.16117	214.942	-10.2524	NA	NA	NA	NA	NA	NA	NA	NA
LOC112449414	GeneBody,Exon	2	FALSE	TRUE	NA	NA	NA	NA	NA	NA	NA	NA	98.0833	22.7827	82.2222	10.1295	15.8611	1.16938	258.141	-23.6942	98.0833	22.7827	82.2222	10.1295	15.8611	1.16938	245.48	-11.7215	NA	NA	NA	NA	NA	NA	NA	NA
LOC112449444	GeneBody,Exon	2	FALSE	FALSE	NA	NA	NA	NA	NA	NA	NA	NA	76.9444	2.68147	91.7833	3.53053	-14.8389	-0.396861	215.642	-20.0121	76.9444	2.68147	91.7833	3.53053	-14.8389	-0.396861	227.552	-10.611	NA	NA	NA	NA	NA	NA	NA	NA
LOC112449520	Intron	1	FALSE	FALSE	NA	NA	NA	NA	NA	NA	NA	NA	NA	NA	NA	NA	NA	NA	NA	NA	NA	NA	NA	NA	NA	NA	NA	NA	93.1741	1	89.7217	5.70183	3.45241	-2.51143	20.2474	-7.10396
LOC112449523	promoter	1	FALSE	FALSE	86.1079	1	89.0626	6.84919	-2.95473	-2.77593	14.9065	-6.98474	NA	NA	NA	NA	NA	NA	NA	NA	NA	NA	NA	NA	NA	NA	NA	NA	NA	NA	NA	NA	NA	NA	NA	NA
LOC112449539	promoter,GeneBody,Exon,Intron	4	TRUE	FALSE	92.5188	444.844	94.7535	32.5927	-2.23468	3.77068	18.8348	-10.7475	76.6746	444.844	76.2344	32.5927	0.440152	3.77068	15.1074	-10.0259	37.0162	444.844	38.1679	32.5927	-1.15167	3.77068	16.6943	-10.6088	93.9107	444.844	93.3784	32.5927	0.532251	3.77068	15.3753	-10.3865
LOC112449548	Exon	1	FALSE	FALSE	NA	NA	NA	NA	NA	NA	NA	NA	NA	NA	NA	NA	NA	NA	NA	NA	43.9865	3.22582	34.9519	10.2317	9.03464	-1.66532	79.8484	-7.10858	NA	NA	NA	NA	NA	NA	NA	NA
LOC112449549	promoter	1	FALSE	TRUE	74.213	2.61999	84.3424	10.498	-10.1295	-2.00248	102.243	-8.15549	NA	NA	NA	NA	NA	NA	NA	NA	NA	NA	NA	NA	NA	NA	NA	NA	NA	NA	NA	NA	NA	NA	NA	NA
LOC112449619	promoter,GeneBody,Exon,Intron	4	FALSE	FALSE	83.1178	1.43574	89.1765	12.8165	-6.05864	-3.15814	43.8273	-8.852	80.0325	1.43574	80.8348	12.8165	-0.802294	-3.15814	9.95277	-7.46218	73.4346	1.43574	74.4738	12.8165	-1.03922	-3.15814	11.1791	-7.9387	80.6737	1.43574	81.4025	12.8165	-0.728765	-3.15814	9.7853	-7.79148
LOC407145	promoter,GeneBody,Exon,Intron	4	FALSE	FALSE	88.0906	75.829	87.3791	10.1365	0.711505	2.90319	9.65326	-7.55035	78.8855	75.829	83.2791	10.1365	-4.39357	2.90319	26.7809	-8.83474	77.4153	75.829	81.564	10.1365	-4.14869	2.90319	28.1216	-8.32307	82.2354	75.829	89.7676	10.1365	-7.53216	2.90319	60.7933	-11.2981
LOC407171	GeneBody,Exon,Intron	3	TRUE	FALSE	NA	NA	NA	NA	NA	NA	NA	NA	44.5617	2557.04	27.6063	1917.56	16.9554	0.415203	293.097	-26.2082	47.8775	2557.04	29.1751	1917.56	18.7024	0.415203	341.007	-14.3208	40.5044	2557.04	25.5592	1917.56	14.9452	0.415203	233.217	-18.1893
LOC407201	Intron	1	FALSE	FALSE	NA	NA	NA	NA	NA	NA	NA	NA	NA	NA	NA	NA	NA	NA	NA	NA	NA	NA	NA	NA	NA	NA	NA	NA	90.1667	1.81	84.3333	6.42956	5.83333	-1.82873	40.9894	-7.21134
LOC504295	Intron	1	FALSE	FALSE	NA	NA	NA	NA	NA	NA	NA	NA	NA	NA	NA	NA	NA	NA	NA	NA	NA	NA	NA	NA	NA	NA	NA	NA	77.7719	1.42204	84.2364	5.50304	-6.46455	-1.95227	41.361	-6.92228
LOC504730	promoter,GeneBody,Exon,Intron	4	FALSE	TRUE	69.25	15.7714	50	1.22083	19.25	3.69137	392.619	-22.1577	92.8333	15.7714	90.8333	1.22083	2	3.69137	18.803	-9.94915	92.75	15.7714	91.75	1.22083	0.999999	3.69137	14.722	-10.1917	93	15.7714	91	1.22083	2	3.69137	19.4274	-10.2585
LOC505349	GeneBody	1	FALSE	FALSE	NA	NA	NA	NA	NA	NA	NA	NA	66.9169	7.03787	75.0738	6.91531	-8.1569	0.0253461	63.9949	-7.91698	NA	NA	NA	NA	NA	NA	NA	NA	NA	NA	NA	NA	NA	NA	NA	NA
LOC506989	Exon	1	TRUE	TRUE	NA	NA	NA	NA	NA	NA	NA	NA	NA	NA	NA	NA	NA	NA	NA	NA	33.3151	162.714	43.9714	66.4827	-10.6563	1.29128	120.635	-8.12228	NA	NA	NA	NA	NA	NA	NA	NA
LOC507302	promoter	1	FALSE	FALSE	80.2667	1.60582	76.2039	9.57851	4.06273	-2.57649	24.5206	-7.09457	NA	NA	NA	NA	NA	NA	NA	NA	NA	NA	NA	NA	NA	NA	NA	NA	NA	NA	NA	NA	NA	NA	NA	NA
LOC509006	promoter	1	FALSE	FALSE	70.1587	239.137	81.8022	268.966	-11.6435	-0.169587	130.846	-7.66738	NA	NA	NA	NA	NA	NA	NA	NA	NA	NA	NA	NA	NA	NA	NA	NA	NA	NA	NA	NA	NA	NA	NA	NA
LOC509034	promoter,GeneBody,Exon,Intron	4	FALSE	FALSE	68.8526	8.6572	74.6587	75.0622	-5.80612	-3.11611	40.6766	-8.63886	85.6908	8.6572	84.4485	75.0622	1.24231	-3.11611	11.2399	-7.59207	91.3328	8.6572	86.0901	75.0622	5.24267	-3.11611	34.2815	-8.74559	83.7301	8.6572	83.6678	75.0622	0.062254	-3.11611	9.50373	-7.71204
LOC509267	GeneBody,Exon	2	FALSE	FALSE	NA	NA	NA	NA	NA	NA	NA	NA	85.7436	1.42204	91.8905	7.34903	-6.14695	-2.36959	41.1588	-7.9585	85.7436	1.42204	91.8905	7.34903	-6.14695	-2.36959	46.1119	-7.01586	NA	NA	NA	NA	NA	NA	NA	NA
LOC509513	promoter	1	FALSE	FALSE	77.4479	92.2227	88.7738	75.0692	-11.3259	0.296901	123.8	-7.55587	NA	NA	NA	NA	NA	NA	NA	NA	NA	NA	NA	NA	NA	NA	NA	NA	NA	NA	NA	NA	NA	NA	NA	NA
LOC509854	GeneBody,Exon,Intron	3	FALSE	TRUE	NA	NA	NA	NA	NA	NA	NA	NA	51.7651	49.9505	76.1041	11.6229	-24.339	2.10353	589.456	-53.1508	60.1667	49.9505	75.5074	11.6229	-15.3407	2.10353	247.559	-13.7456	52.0516	49.9505	70.6825	11.6229	-18.631	2.10353	339.999	-28.3294
LOC509946	promoter	1	FALSE	FALSE	76.5162	3.36182	74.4948	26.795	2.02145	-2.99465	13.5381	-7.70903	NA	NA	NA	NA	NA	NA	NA	NA	NA	NA	NA	NA	NA	NA	NA	NA	NA	NA	NA	NA	NA	NA	NA	NA
LOC510193	promoter,GeneBody,Exon,Intron	4	FALSE	FALSE	77.3193	1	71.7156	8.61585	5.60372	-3.10699	42.9946	-9.19212	88.806	1	89.8888	8.61585	-1.08282	-3.10699	10.0798	-7.32532	92.4446	1	93.0139	8.61585	-0.56932	-3.10699	9.88216	-7.76562	87.442	1	88.7303	8.61585	-1.28834	-3.10699	10.2425	-7.64103
LOC510382	promoter,GeneBody,Exon,Intron	4	FALSE	TRUE	76.4167	72.7784	16.5	6.1294	59.9167	3.56969	3627.85	-130.878	80.6156	72.7784	72.4829	6.1294	8.1327	3.56969	81.9787	-14.1781	82.6581	72.7784	82.1205	6.1294	0.537569	3.56969	13.3346	-9.74724	80.2324	72.7784	70.3108	6.1294	9.92166	3.56969	118.022	-15.719
LOC511106	GeneBody,Exon,Intron	3	FALSE	TRUE	NA	NA	NA	NA	NA	NA	NA	NA	77.6031	20.1405	84.9631	5.05432	-7.35998	1.99451	56.1333	-9.34569	55.4148	20.1405	67.3615	5.05432	-11.9468	1.99451	152.838	-10.3746	84.2742	20.1405	90.2552	5.05432	-5.98099	1.99451	36.2676	-7.39804
LOC511353	promoter,GeneBody,Exon	3	FALSE	TRUE	27.3636	6.48652	53.6833	1	-26.3197	2.69744	689.6	-31.4568	85.4802	6.48652	81.627	1	3.85317	2.69744	23.7459	-7.59787	85.4802	6.48652	81.627	1	3.85317	2.69744	20.6965	-7.32659	NA	NA	NA	NA	NA	NA	NA	NA
LOC511713	promoter	1	TRUE	TRUE	38.9214	137.093	25.4712	50.6639	13.4502	1.43613	188.724	-10.4177	NA	NA	NA	NA	NA	NA	NA	NA	NA	NA	NA	NA	NA	NA	NA	NA	NA	NA	NA	NA	NA	NA	NA	NA
LOC511937	promoter	1	TRUE	FALSE	72.9586	1889.66	85.2269	1462.85	-12.2683	0.369341	145.707	-8.35318	NA	NA	NA	NA	NA	NA	NA	NA	NA	NA	NA	NA	NA	NA	NA	NA	NA	NA	NA	NA	NA	NA	NA	NA
LOC512286	GeneBody	1	TRUE	FALSE	NA	NA	NA	NA	NA	NA	NA	NA	53.7207	168.321	45.6917	254.872	8.02897	-0.598561	67.3025	-8.37034	NA	NA	NA	NA	NA	NA	NA	NA	NA	NA	NA	NA	NA	NA	NA	NA
LOC512548	Exon	1	TRUE	FALSE	NA	NA	NA	NA	NA	NA	NA	NA	NA	NA	NA	NA	NA	NA	NA	NA	78.3409	84.7088	66.8383	58.9833	11.5026	0.522206	127.143	-7.44445	NA	NA	NA	NA	NA	NA	NA	NA
LOC512867	GeneBody	1	FALSE	FALSE	NA	NA	NA	NA	NA	NA	NA	NA	80.2653	103.584	72.9617	142.194	7.30355	-0.457063	55.8216	-7.36446	NA	NA	NA	NA	NA	NA	NA	NA	NA	NA	NA	NA	NA	NA	NA	NA
LOC513767	promoter	1	FALSE	FALSE	82.2055	7.71186	93.005	7.2838	-10.7995	0.0823877	112.261	-7.07315	NA	NA	NA	NA	NA	NA	NA	NA	NA	NA	NA	NA	NA	NA	NA	NA	NA	NA	NA	NA	NA	NA	NA	NA
LOC513941	promoter	1	FALSE	TRUE	75.3182	12.892	88.2037	39.2084	-12.8855	-1.60469	163.16	-9.60592	NA	NA	NA	NA	NA	NA	NA	NA	NA	NA	NA	NA	NA	NA	NA	NA	NA	NA	NA	NA	NA	NA	NA	NA
LOC516421	Exon	1	FALSE	FALSE	NA	NA	NA	NA	NA	NA	NA	NA	NA	NA	NA	NA	NA	NA	NA	NA	87.6731	32.0365	91.3958	5.6053	-3.72276	2.51485	22.404	-7.11579	NA	NA	NA	NA	NA	NA	NA	NA
LOC516742	promoter	1	FALSE	FALSE	33.6612	25.8726	24.1846	55.4961	9.47654	-1.10096	94.8086	-7.08052	NA	NA	NA	NA	NA	NA	NA	NA	NA	NA	NA	NA	NA	NA	NA	NA	NA	NA	NA	NA	NA	NA	NA	NA
LOC518027	GeneBody	1	FALSE	FALSE	NA	NA	NA	NA	NA	NA	NA	NA	35.966	3.86572	43.1717	7.73824	-7.20571	-1.00127	50.5407	-7.03607	NA	NA	NA	NA	NA	NA	NA	NA	NA	NA	NA	NA	NA	NA	NA	NA
LOC520016	GeneBody,Exon,Intron	3	FALSE	FALSE	NA	NA	NA	NA	NA	NA	NA	NA	63.8513	117.115	74.4413	188.966	-10.59	-0.690196	109.217	-11.5484	68.233	117.115	84.213	188.966	-15.9801	-0.690196	263.554	-11.8624	63.573	117.115	74.2495	188.966	-10.6765	-0.690196	107.68	-9.98422
LOC520372	GeneBody	1	FALSE	FALSE	NA	NA	NA	NA	NA	NA	NA	NA	75.8	1.77591	68.3212	5.73797	7.47877	-1.69198	60.9484	-9.00484	NA	NA	NA	NA	NA	NA	NA	NA	NA	NA	NA	NA	NA	NA	NA	NA
LOC520778	promoter	1	FALSE	TRUE	84.1002	1	70.8628	6.43661	13.2374	-2.6863	187.573	-13.3131	NA	NA	NA	NA	NA	NA	NA	NA	NA	NA	NA	NA	NA	NA	NA	NA	NA	NA	NA	NA	NA	NA	NA	NA
LOC521214	promoter,Exon	2	FALSE	FALSE	84.128	1.42204	82.2572	9.4379	1.87081	-2.7305	11.4123	-6.9382	NA	NA	NA	NA	NA	NA	NA	NA	83.7078	1.42204	79.8769	9.4379	3.83095	-2.7305	19.9559	-7.21286	NA	NA	NA	NA	NA	NA	NA	NA
LOC523126	promoter	1	FALSE	FALSE	85.4213	23.5512	69.3026	18.7208	16.1187	0.331161	266.628	-12.3273	NA	NA	NA	NA	NA	NA	NA	NA	NA	NA	NA	NA	NA	NA	NA	NA	NA	NA	NA	NA	NA	NA	NA	NA
LOC524499	GeneBody,Exon	2	FALSE	TRUE	NA	NA	NA	NA	NA	NA	NA	NA	61.1111	3.46407	77.9009	24.0419	-16.7898	-2.79501	284.051	-27.6685	61.1111	3.46407	77.9009	24.0419	-16.7898	-2.79501	297.523	-15.8835	NA	NA	NA	NA	NA	NA	NA	NA
LOC524576	promoter	1	FALSE	FALSE	83.9744	13.737	97.3305	13.5143	-13.3561	0.0235859	172.954	-9.14761	NA	NA	NA	NA	NA	NA	NA	NA	NA	NA	NA	NA	NA	NA	NA	NA	NA	NA	NA	NA	NA	NA	NA	NA
LOC524810	promoter,GeneBody,Exon,Intron	4	FALSE	FALSE	96.1964	143.202	95.7597	19.4252	0.436774	2.88205	9.09998	-7.48539	89.9386	143.202	91.068	19.4252	-1.1294	2.88205	9.65786	-7.20127	93.6454	143.202	94.851	19.4252	-1.20558	2.88205	10.8113	-7.62261	89.1277	143.202	90.3245	19.4252	-1.19677	2.88205	9.40837	-7.41305
LOC526041	promoter	1	FALSE	FALSE	59.2773	40.967	78.2222	38.2801	-18.9449	0.0978684	351.205	-15.3116	NA	NA	NA	NA	NA	NA	NA	NA	NA	NA	NA	NA	NA	NA	NA	NA	NA	NA	NA	NA	NA	NA	NA	NA
LOC528224	promoter	1	FALSE	TRUE	73.895	1.38796	63.5123	3.94311	10.3827	-1.50637	114.181	-8.28606	NA	NA	NA	NA	NA	NA	NA	NA	NA	NA	NA	NA	NA	NA	NA	NA	NA	NA	NA	NA	NA	NA	NA	NA
LOC528412	promoter,GeneBody,Exon,Intron	4	FALSE	TRUE	84.3648	11.8638	73	316.004	11.3648	-4.73531	155.672	-19.3965	76.1129	11.8638	52.8126	316.004	23.3003	-4.73531	572.047	-60.0156	91.9545	11.8638	43.1743	316.004	48.7802	-4.73531	2377.69	-92.5925	63.6113	11.8638	54.1955	316.004	9.41583	-4.73531	116.652	-21.4689
LOC529657	promoter,GeneBody,Exon	3	FALSE	FALSE	75.31	1.42204	76.6581	11.9614	-1.34819	-3.07235	10.3477	-7.66963	3.10144	1.42204	2.86414	11.9614	0.237293	-3.07235	9.17096	-7.2509	3.10144	1.42204	2.86414	11.9614	0.237293	-3.07235	9.01407	-7.66322	NA	NA	NA	NA	NA	NA	NA	NA
LOC530348	promoter	1	FALSE	FALSE	37.0977	80.4276	48.2871	78.2793	-11.1894	0.0390596	120.663	-7.35091	NA	NA	NA	NA	NA	NA	NA	NA	NA	NA	NA	NA	NA	NA	NA	NA	NA	NA	NA	NA	NA	NA	NA	NA
LOC531462	GeneBody	1	FALSE	FALSE	NA	NA	NA	NA	NA	NA	NA	NA	19.1157	5.60199	27.5366	15.3682	-8.42091	-1.45594	70.2004	-8.94599	NA	NA	NA	NA	NA	NA	NA	NA	NA	NA	NA	NA	NA	NA	NA	NA
LOC535280	Exon	1	TRUE	TRUE	NA	NA	NA	NA	NA	NA	NA	NA	NA	NA	NA	NA	NA	NA	NA	NA	51.1228	63.5269	67.9139	214.818	-16.7911	-1.75767	292.988	-13.7853	NA	NA	NA	NA	NA	NA	NA	NA
LOC538679	Intron	1	FALSE	FALSE	NA	NA	NA	NA	NA	NA	NA	NA	NA	NA	NA	NA	NA	NA	NA	NA	NA	NA	NA	NA	NA	NA	NA	NA	66.0278	58.5552	73.6278	17.1335	-7.6	1.77298	56.3628	-8.37798
LOC540312	GeneBody,Exon	2	FALSE	FALSE	NA	NA	NA	NA	NA	NA	NA	NA	82.6111	2.24573	84.458	208.771	-1.84693	-6.53859	44.6975	-23.4265	82.6111	2.24573	85.1195	208.771	-2.50841	-6.53859	49.4095	-23.9609	NA	NA	NA	NA	NA	NA	NA	NA
LOC540707	Intron	1	FALSE	FALSE	NA	NA	NA	NA	NA	NA	NA	NA	NA	NA	NA	NA	NA	NA	NA	NA	NA	NA	NA	NA	NA	NA	NA	NA	63.761	2.19795	68.9096	13.8365	-5.14864	-2.65424	30.072	-7.57823
LOC613549	promoter,GeneBody,Exon,Intron	4	FALSE	TRUE	71.6266	2.74295	72.8044	661.742	-1.17789	-7.9144	62.5518	-33.7186	78.638	2.74295	59.0004	661.742	19.6376	-7.9144	453.395	-67.9207	83.6111	2.74295	64.4911	661.742	19.12	-7.9144	417.9	-46.5352	78.0003	2.74295	52.0835	661.742	25.9169	-7.9144	750.056	-85.0194
LOC613699	promoter	1	TRUE	TRUE	81.1111	181.612	69	78.7938	12.1111	1.20471	153.305	-8.97314	NA	NA	NA	NA	NA	NA	NA	NA	NA	NA	NA	NA	NA	NA	NA	NA	NA	NA	NA	NA	NA	NA	NA	NA
LOC613985	GeneBody,Exon	2	TRUE	TRUE	NA	NA	NA	NA	NA	NA	NA	NA	79.6224	5.02959	89.9783	21.8058	-10.3559	-2.1162	108.189	-12.7325	78.4019	5.02959	92.4552	21.8058	-14.0533	-2.1162	208.555	-11.6543	NA	NA	NA	NA	NA	NA	NA	NA
LOC614129	GeneBody	1	FALSE	FALSE	NA	NA	NA	NA	NA	NA	NA	NA	68.3942	3.23951	78.2901	4.69993	-9.89589	-0.53686	95.0487	-10.3831	NA	NA	NA	NA	NA	NA	NA	NA	NA	NA	NA	NA	NA	NA	NA	NA
LOC614141	promoter	1	FALSE	TRUE	74.1083	2.49769	85.1793	11.6643	-11.0709	-2.22344	122.721	-9.21737	NA	NA	NA	NA	NA	NA	NA	NA	NA	NA	NA	NA	NA	NA	NA	NA	NA	NA	NA	NA	NA	NA	NA	NA
LOC614592	promoter,GeneBody,Exon	3	FALSE	FALSE	76.2287	1	74.6948	7.26881	1.53388	-2.86172	10.8435	-7.2405	74.6198	1	79.1242	7.26881	-4.50436	-2.86172	26.6871	-7.86833	74.6198	1	79.1242	7.26881	-4.50436	-2.86172	30.3254	-7.67201	NA	NA	NA	NA	NA	NA	NA	NA
LOC615223	promoter	1	FALSE	FALSE	65.5457	18.9623	78.0088	14.7339	-12.4631	0.363992	150.439	-8.51402	NA	NA	NA	NA	NA	NA	NA	NA	NA	NA	NA	NA	NA	NA	NA	NA	NA	NA	NA	NA	NA	NA	NA	NA
LOC615733	Exon	1	FALSE	FALSE	NA	NA	NA	NA	NA	NA	NA	NA	NA	NA	NA	NA	NA	NA	NA	NA	72.2166	126.559	56.8386	176.747	15.378	-0.481876	229.257	-10.7972	NA	NA	NA	NA	NA	NA	NA	NA
LOC615782	promoter,GeneBody,Exon,Intron	4	FALSE	FALSE	48.097	2.4499	52.5547	19.3775	-4.45764	-2.98359	26.5986	-7.85616	84.1008	2.4499	83.4455	19.3775	0.655318	-2.98359	9.15088	-7.05724	84.045	2.4499	83.2725	19.3775	0.772523	-2.98359	8.76997	-7.42723	84.6905	2.4499	85.3077	19.3775	-0.617217	-2.98359	8.65415	-7.2511
LOC615948	GeneBody	1	FALSE	FALSE	NA	NA	NA	NA	NA	NA	NA	NA	43.1379	4.53303	49.9155	11.7101	-6.77761	-1.36921	45.5103	-6.92844	NA	NA	NA	NA	NA	NA	NA	NA	NA	NA	NA	NA	NA	NA	NA	NA
LOC616868	promoter	1	FALSE	FALSE	59.0733	31.1406	69.5081	19.0024	-10.4349	0.712614	105.251	-7.19391	NA	NA	NA	NA	NA	NA	NA	NA	NA	NA	NA	NA	NA	NA	NA	NA	NA	NA	NA	NA	NA	NA	NA	NA
LOC617141	promoter	1	FALSE	TRUE	71.0182	6.0648	81.1746	19.3498	-10.1564	-1.67379	101.613	-7.64103	NA	NA	NA	NA	NA	NA	NA	NA	NA	NA	NA	NA	NA	NA	NA	NA	NA	NA	NA	NA	NA	NA	NA	NA
LOC617183	GeneBody	1	FALSE	FALSE	NA	NA	NA	NA	NA	NA	NA	NA	77.2414	2.61999	84.7076	5.47395	-7.46617	-1.06302	54.3987	-7.38015	NA	NA	NA	NA	NA	NA	NA	NA	NA	NA	NA	NA	NA	NA	NA	NA
LOC617313	promoter,GeneBody,Exon	3	FALSE	TRUE	59.3467	36.9278	69.956	6.45249	-10.6093	2.51678	114.913	-10.602	62.2335	36.9278	66.0007	6.45249	-3.76721	2.51678	19.7187	-7.3097	81.9382	36.9278	92.1554	6.45249	-10.2172	2.51678	116.095	-10.3186	NA	NA	NA	NA	NA	NA	NA	NA
LOC617695	GeneBody,Exon	2	FALSE	FALSE	NA	NA	NA	NA	NA	NA	NA	NA	82.35	1.81	68.9167	3.38287	13.4333	-0.90226	185.412	-18.1711	82.35	1.81	68.9167	3.38287	13.4333	-0.90226	174.693	-9.30851	NA	NA	NA	NA	NA	NA	NA	NA
LOC618256	GeneBody	1	FALSE	FALSE	NA	NA	NA	NA	NA	NA	NA	NA	26.2886	16.1259	41.3355	15.8156	-15.0469	0.0280336	221.695	-20.5911	NA	NA	NA	NA	NA	NA	NA	NA	NA	NA	NA	NA	NA	NA	NA	NA
LOC618364	GeneBody,Exon	2	FALSE	FALSE	NA	NA	NA	NA	NA	NA	NA	NA	62.7709	6.73145	81.1444	5.64849	-18.3734	0.253053	331.914	-29.572	62.7709	6.73145	81.4741	5.64849	-18.7032	0.253053	359.039	-14.9839	NA	NA	NA	NA	NA	NA	NA	NA
LOC618367	promoter	1	FALSE	FALSE	73.3333	34.8788	60	37.719	13.3333	-0.112943	183.294	-9.4929	NA	NA	NA	NA	NA	NA	NA	NA	NA	NA	NA	NA	NA	NA	NA	NA	NA	NA	NA	NA	NA	NA	NA	NA
LOC618664	Intron	1	FALSE	TRUE	NA	NA	NA	NA	NA	NA	NA	NA	NA	NA	NA	NA	NA	NA	NA	NA	NA	NA	NA	NA	NA	NA	NA	NA	39.6157	80.6492	25.418	33.6007	14.1978	1.26317	212.477	-17.229
LOC618686	promoter,GeneBody,Exon	3	FALSE	TRUE	25.326	1.99378	81.0694	17.3755	-55.7434	-3.12348	3093.85	-111.432	81.5897	1.99378	69.1794	17.3755	12.4103	-3.12348	167.282	-20.8631	81.5897	1.99378	69.1794	17.3755	12.4103	-3.12348	157.382	-12.967	NA	NA	NA	NA	NA	NA	NA	NA
LOC618696	promoter,GeneBody,Exon,Intron	4	TRUE	FALSE	79.2506	56.5178	82.5998	1.22083	-3.34915	5.53277	41.2246	-19.3481	81.668	56.5178	86.3547	1.22083	-4.68671	5.53277	51.9007	-20.4527	87.1683	56.5178	91.9138	1.22083	-4.74547	5.53277	56.2699	-19.7787	81.0511	56.5178	85.6893	1.22083	-4.63822	5.53277	49.9014	-20.7861
LOC618737	GeneBody,Intron	2	FALSE	FALSE	NA	NA	NA	NA	NA	NA	NA	NA	51.147	50.27	44.4096	23.9326	6.73738	1.07072	48.8443	-7.05153	NA	NA	NA	NA	NA	NA	NA	NA	65.6924	50.27	56.5205	23.9326	9.17192	1.07072	91.3478	-9.20201
LOC768229	Intron	1	FALSE	TRUE	NA	NA	NA	NA	NA	NA	NA	NA	NA	NA	NA	NA	NA	NA	NA	NA	NA	NA	NA	NA	NA	NA	NA	NA	73.6838	1.60582	90.9048	4.19303	-17.221	-1.38468	287.443	-22.1194
LOC768323	GeneBody,Exon,Intron	3	FALSE	TRUE	NA	NA	NA	NA	NA	NA	NA	NA	56.2727	8.41961	60.3707	64.3719	-4.09798	-2.93461	23.7318	-7.81972	63.5417	8.41961	63.0833	64.3719	0.458333	-2.93461	8.25254	-7.27138	36.8889	8.41961	55.0556	64.3719	-18.1667	-2.93461	326.823	-26.9997
LOC781726	Intron	1	TRUE	TRUE	NA	NA	NA	NA	NA	NA	NA	NA	NA	NA	NA	NA	NA	NA	NA	NA	NA	NA	NA	NA	NA	NA	NA	NA	71.0833	46.2994	81.3	137.802	-10.2167	-1.57353	100.265	-10.1566
LOC781778	promoter	1	FALSE	TRUE	58.2174	1.38796	70.0237	4.86258	-11.8063	-1.80876	137.625	-9.02775	NA	NA	NA	NA	NA	NA	NA	NA	NA	NA	NA	NA	NA	NA	NA	NA	NA	NA	NA	NA	NA	NA	NA	NA
LOC782054	GeneBody	1	FALSE	FALSE	NA	NA	NA	NA	NA	NA	NA	NA	79.8139	2.24573	87.4656	6.53182	-7.65176	-1.5403	58.3217	-8.10139	NA	NA	NA	NA	NA	NA	NA	NA	NA	NA	NA	NA	NA	NA	NA	NA
LOC782159	GeneBody,Exon	2	FALSE	TRUE	NA	NA	NA	NA	NA	NA	NA	NA	36.3333	5.04998	60	18.723	-23.6667	-1.89046	555.982	-47.8498	36.3333	5.04998	60	18.723	-23.6667	-1.89046	574.958	-23.0293	NA	NA	NA	NA	NA	NA	NA	NA
LOC782545	promoter,GeneBody,Exon,Intron	4	FALSE	FALSE	73.6881	1.21787	76.6837	9.90865	-2.99554	-3.02433	16.5408	-7.68079	87.184	1.21787	89.9661	9.90865	-2.78217	-3.02433	15.6162	-7.45953	90.7866	1.21787	92.9387	9.90865	-2.15206	-3.02433	14.4615	-7.6439	82.3065	1.21787	86.2654	9.90865	-3.95893	-3.02433	22.055	-8.0174
LOC783151	Exon	1	FALSE	TRUE	NA	NA	NA	NA	NA	NA	NA	NA	NA	NA	NA	NA	NA	NA	NA	NA	63.6824	3.83164	76.1556	9.97477	-12.4731	-1.38032	163.402	-9.16205	NA	NA	NA	NA	NA	NA	NA	NA
LOC783472	promoter,GeneBody,Exon,Intron	4	FALSE	FALSE	74.7599	4.79836	71.6478	50.7824	3.11209	-3.40372	22.1484	-9.25636	84.1761	4.79836	84.1905	50.7824	-0.0143281	-3.40372	11.1351	-8.26213	89.6391	4.79836	91.9993	50.7824	-2.36018	-3.40372	17.887	-8.84132	82.7912	4.79836	82.8055	50.7824	-0.0142845	-3.40372	11.2936	-8.65829
LOC783508	Exon	1	FALSE	FALSE	NA	NA	NA	NA	NA	NA	NA	NA	NA	NA	NA	NA	NA	NA	NA	NA	70.4686	4.99584	58.7525	5.88431	11.7162	-0.236146	131.675	-7.52084	NA	NA	NA	NA	NA	NA	NA	NA
LOC783680	GeneBody,Exon	2	FALSE	FALSE	NA	NA	NA	NA	NA	NA	NA	NA	20.7791	11416.5	29.8093	6319.9	-9.0301	0.853147	79.5699	-9.67414	82.25	11416.5	96.175	6319.9	-13.925	0.853147	201.567	-10.2747	NA	NA	NA	NA	NA	NA	NA	NA
LOC783945	promoter,Intron	2	FALSE	TRUE	80.75	3.1102	92.3974	6.35728	-11.6474	-1.0314	131.858	-7.98705	NA	NA	NA	NA	NA	NA	NA	NA	NA	NA	NA	NA	NA	NA	NA	NA	68.3333	3.1102	53.2	6.35728	15.1333	-1.0314	239.722	-19.4587
LOC783993	promoter,Exon,Intron	3	FALSE	FALSE	83.2653	1.21787	85.5722	8.71017	-2.30694	-2.83834	12.1061	-7.0701	NA	NA	NA	NA	NA	NA	NA	NA	79.7136	1.21787	80.9682	8.71017	-1.25451	-2.83834	9.90441	-7.03144	91.0803	1.21787	89.5919	8.71017	1.48845	-2.83834	11.0027	-7.16785
LOC784038	GeneBody	1	FALSE	FALSE	NA	NA	NA	NA	NA	NA	NA	NA	92.6955	4.15143	86.381	12.4114	6.3145	-1.57998	44.171	-7.45729	NA	NA	NA	NA	NA	NA	NA	NA	NA	NA	NA	NA	NA	NA	NA	NA
LOC784409	promoter,GeneBody,Exon	3	FALSE	TRUE	55.2738	8.92351	66.4039	29.1286	-11.1301	-1.70675	122.046	-8.36541	81.4359	8.92351	73.3896	29.1286	8.04628	-1.70675	69.9861	-9.77243	87.8177	8.92351	76.7999	29.1286	11.0178	-1.70675	118.789	-8.46883	NA	NA	NA	NA	NA	NA	NA	NA
LOC784522	GeneBody,Exon	2	FALSE	FALSE	NA	NA	NA	NA	NA	NA	NA	NA	78.6488	3.08981	89.5933	4.6347	-10.9445	-0.584956	116.619	-12.1127	78.6488	3.08981	89.5933	4.6347	-10.9445	-0.584956	125.413	-7.35702	NA	NA	NA	NA	NA	NA	NA	NA
LOC784541	promoter,GeneBody,Exon,Intron	4	FALSE	TRUE	87.8224	642.304	83.5972	63.469	4.22516	3.33913	31.2195	-9.39939	82.5919	642.304	72.1216	63.469	10.4703	3.33913	124.577	-16.7963	75.6278	642.304	76.5294	63.469	-0.901585	3.33913	12.9309	-9.02964	86.1642	642.304	71.8057	63.469	14.3585	3.33913	226.96	-21.8993
LOC785287	Intron	1	FALSE	FALSE	NA	NA	NA	NA	NA	NA	NA	NA	NA	NA	NA	NA	NA	NA	NA	NA	NA	NA	NA	NA	NA	NA	NA	NA	59.2661	1.38796	67.5137	8.57882	-8.24759	-2.62782	69.4731	-9.94163
LOC785568	promoter	1	FALSE	FALSE	26.4762	11.9663	54.2172	9.72485	-27.741	0.299234	758.352	-29.4587	NA	NA	NA	NA	NA	NA	NA	NA	NA	NA	NA	NA	NA	NA	NA	NA	NA	NA	NA	NA	NA	NA	NA	NA
LOC785982	Intron	1	FALSE	FALSE	NA	NA	NA	NA	NA	NA	NA	NA	NA	NA	NA	NA	NA	NA	NA	NA	NA	NA	NA	NA	NA	NA	NA	NA	31.1262	5.02324	41.0195	7.45834	-9.8933	-0.570237	91.9322	-8.91872
LOC785997	GeneBody,Exon	2	FALSE	TRUE	NA	NA	NA	NA	NA	NA	NA	NA	60.5455	2.19795	35.0317	4.39887	25.5137	-1.00097	659.893	-56.5992	60.5455	2.19795	35.0317	4.39887	25.5137	-1.00097	639.506	-24.6094	NA	NA	NA	NA	NA	NA	NA	NA
LOC786095	GeneBody,Exon,Intron	3	FALSE	TRUE	NA	NA	NA	NA	NA	NA	NA	NA	56.8073	11.416	31.4936	37.3734	25.3138	-1.71096	651.493	-57.0616	57.2077	11.416	32.889	37.3734	24.3187	-1.71096	582.361	-23.7405	46.2187	11.416	29.0899	37.3734	17.1289	-1.71096	307.162	-25.0407
LOC786297	Intron	1	FALSE	FALSE	NA	NA	NA	NA	NA	NA	NA	NA	NA	NA	NA	NA	NA	NA	NA	NA	NA	NA	NA	NA	NA	NA	NA	NA	75.0952	3.53224	66.4286	2.80985	8.66667	0.330088	80.8906	-8.1704
LOC786489	promoter,GeneBody,Exon,Intron	4	FALSE	TRUE	36.9426	1.60582	53.8519	10.3724	-16.9093	-2.69136	285.921	-15.5703	51.4856	1.60582	47.8193	10.3724	3.66629	-2.69136	21.4958	-7.54206	51.1697	1.60582	46.9591	10.3724	4.21059	-2.69136	22.618	-7.21177	52.0567	1.60582	49.5056	10.3724	2.55111	-2.69136	15.1771	-7.1429
LOC786614	promoter	1	FALSE	FALSE	91.0833	25.1441	80.3337	20.9357	10.7496	0.264255	120.117	-7.30901	NA	NA	NA	NA	NA	NA	NA	NA	NA	NA	NA	NA	NA	NA	NA	NA	NA	NA	NA	NA	NA	NA	NA	NA
LOC786820	promoter,GeneBody,Exon	3	FALSE	FALSE	92.5275	2.06195	91.2271	38.9265	1.30038	-4.23867	19.6825	-12.0039	78.4242	2.06195	74.0508	38.9265	4.37347	-4.23867	37.9113	-13.3953	78.4242	2.06195	76.3838	38.9265	2.0404	-4.23867	20.6106	-11.9676	NA	NA	NA	NA	NA	NA	NA	NA
LOC786987	Exon	1	FALSE	FALSE	NA	NA	NA	NA	NA	NA	NA	NA	NA	NA	NA	NA	NA	NA	NA	NA	63.5387	25.9668	74.3808	44.6265	-10.8421	-0.78123	123.371	-7.38235	NA	NA	NA	NA	NA	NA	NA	NA
LOC787542	promoter,Intron	2	FALSE	FALSE	53.3426	6.6977	64.8598	8.53342	-11.5172	-0.349458	128.042	-7.57421	NA	NA	NA	NA	NA	NA	NA	NA	NA	NA	NA	NA	NA	NA	NA	NA	100	6.6977	81	8.53342	19	-0.349458	373.306	-27.6851
LOC787628	promoter,Exon	2	FALSE	FALSE	83.6796	1	84.3961	7.26176	-0.716505	-2.86032	8.07263	-7.05123	NA	NA	NA	NA	NA	NA	NA	NA	81.6768	1	81.8103	7.26176	-0.133574	-2.86032	7.92718	-7.05177	NA	NA	NA	NA	NA	NA	NA	NA
LOC787709	Intron	1	FALSE	FALSE	NA	NA	NA	NA	NA	NA	NA	NA	NA	NA	NA	NA	NA	NA	NA	NA	NA	NA	NA	NA	NA	NA	NA	NA	79.1944	3.04203	71.5556	3.89903	7.63889	-0.35808	63.4174	-7.12337
LOC787803	Exon	1	FALSE	TRUE	NA	NA	NA	NA	NA	NA	NA	NA	NA	NA	NA	NA	NA	NA	NA	NA	80.0166	2.66777	45.4396	7.5465	34.577	-1.50017	1180.91	-42.9819	NA	NA	NA	NA	NA	NA	NA	NA
LOC787971	promoter	1	FALSE	FALSE	79.3891	2.48399	87.625	10.4958	-8.23589	-2.07908	68.5465	-7.18086	NA	NA	NA	NA	NA	NA	NA	NA	NA	NA	NA	NA	NA	NA	NA	NA	NA	NA	NA	NA	NA	NA	NA	NA
LOC788205	Intron	1	FALSE	FALSE	NA	NA	NA	NA	NA	NA	NA	NA	NA	NA	NA	NA	NA	NA	NA	NA	NA	NA	NA	NA	NA	NA	NA	NA	21.5667	68.336	14	61.6036	7.56667	0.149631	62.2252	-6.93041
LOC788414	promoter	1	FALSE	TRUE	73.0381	52.6008	84.0875	18.5295	-11.0494	1.50526	120.064	-8.69472	NA	NA	NA	NA	NA	NA	NA	NA	NA	NA	NA	NA	NA	NA	NA	NA	NA	NA	NA	NA	NA	NA	NA	NA
LOC788634	promoter,GeneBody,Exon,Intron	4	FALSE	TRUE	73.0889	165.533	55.8862	25.6014	17.2027	2.69282	310.643	-16.6903	41.1843	165.533	38.0466	25.6014	3.13763	2.69282	18.4923	-7.20808	41.3463	165.533	37.3711	25.6014	3.97521	2.69282	21.5671	-7.34017	44.951	165.533	38.21	25.6014	6.74094	2.69282	57.4029	-9.5954
LOC789005	Intron	1	FALSE	FALSE	NA	NA	NA	NA	NA	NA	NA	NA	NA	NA	NA	NA	NA	NA	NA	NA	NA	NA	NA	NA	NA	NA	NA	NA	83.5	5.02992	49.1667	3.92107	34.3333	0.35929	1200.95	-81.9859
LOC789494	promoter	1	FALSE	FALSE	68.0646	3.02165	59.5497	8.5766	8.51488	-1.50507	78.1124	-7.00549	NA	NA	NA	NA	NA	NA	NA	NA	NA	NA	NA	NA	NA	NA	NA	NA	NA	NA	NA	NA	NA	NA	NA	NA
LOC789748	Exon,Intron	2	TRUE	FALSE	NA	NA	NA	NA	NA	NA	NA	NA	NA	NA	NA	NA	NA	NA	NA	NA	61.947	10.7904	68.121	57.1614	-6.17398	-2.40529	46.6234	-7.10618	77.1439	10.7904	68.6646	57.1614	8.47929	-2.40529	82.9232	-11.28
LOC790181	GeneBody,Exon,Intron	3	TRUE	FALSE	NA	NA	NA	NA	NA	NA	NA	NA	63.2978	254.436	81.5798	151.927	-18.282	0.743923	329.149	-29.7698	63.2078	254.436	80.6195	151.927	-17.4117	0.743923	312.328	-13.7986	78.3333	254.436	88.25	151.927	-9.91667	0.743923	92.7581	-9.43336
LOC790312	promoter,Exon,Intron	3	FALSE	FALSE	66.8577	2.4499	78.5624	3.55962	-11.7047	-0.538998	132.462	-7.76052	NA	NA	NA	NA	NA	NA	NA	NA	73.1593	2.4499	51.2282	3.55962	21.9311	-0.538998	470.619	-18.7005	40.1652	2.4499	52.2577	3.55962	-12.0925	-0.538998	138.85	-11.9893
LRFN1	promoter,GeneBody,Intron	3	FALSE	FALSE	46.0576	163.18	64.8629	176.943	-18.8053	-0.11682	345.964	-15.0627	79.5674	163.18	71.1319	176.943	8.43549	-0.11682	73.8466	-8.69734	NA	NA	NA	NA	NA	NA	NA	NA	68.251	163.18	57.6983	176.943	10.5526	-0.11682	118.195	-10.6657
LRFN4	Intron	1	FALSE	FALSE	NA	NA	NA	NA	NA	NA	NA	NA	NA	NA	NA	NA	NA	NA	NA	NA	NA	NA	NA	NA	NA	NA	NA	NA	43.181	20.9815	58.6448	29.0016	-15.4638	-0.467015	229.536	-17.9441
LRPPRC	Exon	1	FALSE	FALSE	NA	NA	NA	NA	NA	NA	NA	NA	NA	NA	NA	NA	NA	NA	NA	NA	70.5039	723.407	81.385	559.005	-10.8811	0.371948	123.927	-7.37389	NA	NA	NA	NA	NA	NA	NA	NA
LRRC4C	promoter,Exon	2	FALSE	FALSE	58.4158	3.15129	52.7313	19.4564	5.68444	-2.62623	41.2455	-7.84898	NA	NA	NA	NA	NA	NA	NA	NA	39.1457	3.15129	45.1942	19.4564	-6.0485	-2.62623	46.1097	-7.57812	NA	NA	NA	NA	NA	NA	NA	NA
LRRC55	promoter,Intron	2	FALSE	FALSE	49.9858	1.21787	56.4346	6.65039	-6.44877	-2.44908	44.6637	-7.13088	NA	NA	NA	NA	NA	NA	NA	NA	NA	NA	NA	NA	NA	NA	NA	NA	37.7934	1.21787	43.444	6.65039	-5.65069	-2.44908	34.1501	-7.38117
LRRC73	GeneBody	1	FALSE	FALSE	NA	NA	NA	NA	NA	NA	NA	NA	50.3821	2.04156	42.7695	2.89007	7.6126	-0.501432	60.5652	-7.77016	NA	NA	NA	NA	NA	NA	NA	NA	NA	NA	NA	NA	NA	NA	NA	NA
LRRIQ3	promoter,Exon,Intron	3	FALSE	FALSE	9.08571	1.43574	7.87203	10.8083	1.21368	-2.91228	10.1176	-7.33567	NA	NA	NA	NA	NA	NA	NA	NA	35.3166	1.43574	37.4766	10.8083	-2.15993	-2.91228	13.8497	-7.32657	76.2343	1.43574	76.9495	10.8083	-0.715259	-2.91228	8.30992	-7.03636
LRRN1	promoter	1	FALSE	FALSE	51.5104	2.06195	58.5755	11.4686	-7.06505	-2.47561	52.8662	-7.44798	NA	NA	NA	NA	NA	NA	NA	NA	NA	NA	NA	NA	NA	NA	NA	NA	NA	NA	NA	NA	NA	NA	NA	NA
LRRTM4	promoter	1	FALSE	FALSE	49.3333	3.2736	61.5278	6.23077	-12.1944	-0.928533	144.487	-8.34433	NA	NA	NA	NA	NA	NA	NA	NA	NA	NA	NA	NA	NA	NA	NA	NA	NA	NA	NA	NA	NA	NA	NA	NA
LTA	GeneBody,Intron	2	FALSE	FALSE	NA	NA	NA	NA	NA	NA	NA	NA	87.3777	33.1438	94.3967	15.9073	-7.019	1.05905	48.3506	-7.33343	NA	NA	NA	NA	NA	NA	NA	NA	81.0796	33.1438	89.9249	15.9073	-8.84528	1.05905	73.9442	-8.50399
LUZP2	promoter	1	FALSE	FALSE	76	8.43999	64.8333	10.7849	11.1667	-0.353704	129.403	-7.71536	NA	NA	NA	NA	NA	NA	NA	NA	NA	NA	NA	NA	NA	NA	NA	NA	NA	NA	NA	NA	NA	NA	NA	NA
LXN	promoter	1	FALSE	FALSE	55.3164	311.823	40.8693	296.136	14.4471	0.0744657	214.709	-10.5423	NA	NA	NA	NA	NA	NA	NA	NA	NA	NA	NA	NA	NA	NA	NA	NA	NA	NA	NA	NA	NA	NA	NA	NA
LYPD3	GeneBody,Exon	2	TRUE	TRUE	NA	NA	NA	NA	NA	NA	NA	NA	49.6081	170.921	41.9203	84.5271	7.68781	1.01585	62.7323	-8.1019	64.2059	170.921	52.7588	84.5271	11.4471	1.01585	126.724	-7.76286	NA	NA	NA	NA	NA	NA	NA	NA
LYPLAL1	promoter	1	FALSE	FALSE	41.5638	65.8422	57.6019	74.3541	-16.0381	-0.175399	250.694	-11.7804	NA	NA	NA	NA	NA	NA	NA	NA	NA	NA	NA	NA	NA	NA	NA	NA	NA	NA	NA	NA	NA	NA	NA	NA
LYSMD4	Exon	1	FALSE	FALSE	NA	NA	NA	NA	NA	NA	NA	NA	NA	NA	NA	NA	NA	NA	NA	NA	73.8188	61.8157	62.8435	43.6585	10.9753	0.50171	115.522	-7.06062	NA	NA	NA	NA	NA	NA	NA	NA
LYZ	promoter,Exon	2	FALSE	TRUE	82.0315	4709.3	92.8697	918.316	-10.8383	2.35845	118.937	-10.358	NA	NA	NA	NA	NA	NA	NA	NA	89.6319	4709.3	96.6058	918.316	-6.97387	2.35845	57.972	-7.9763	NA	NA	NA	NA	NA	NA	NA	NA
M-SAA3.2	promoter	1	FALSE	FALSE	73.6458	50.113	88.0723	34.0049	-14.4265	0.55944	202.635	-10.4558	NA	NA	NA	NA	NA	NA	NA	NA	NA	NA	NA	NA	NA	NA	NA	NA	NA	NA	NA	NA	NA	NA	NA	NA
MAB21L1	GeneBody,Exon	2	FALSE	FALSE	NA	NA	NA	NA	NA	NA	NA	NA	21.6587	2.4499	29.8866	10.5712	-8.2279	-2.10934	69.2861	-9.69196	21.6587	2.4499	29.8866	10.5712	-8.2279	-2.10934	75.9048	-7.43955	NA	NA	NA	NA	NA	NA	NA	NA
MAGED1	promoter	1	FALSE	FALSE	40.0556	446.508	72.5	376.05	-32.4444	0.24776	1039.47	-39.108	NA	NA	NA	NA	NA	NA	NA	NA	NA	NA	NA	NA	NA	NA	NA	NA	NA	NA	NA	NA	NA	NA	NA	NA
MAML3	promoter	1	FALSE	FALSE	38.6785	381.536	52.0162	280.309	-13.3377	0.444799	172.722	-9.33586	NA	NA	NA	NA	NA	NA	NA	NA	NA	NA	NA	NA	NA	NA	NA	NA	NA	NA	NA	NA	NA	NA	NA	NA
MAN2B1	promoter	1	TRUE	FALSE	57.2572	1799	68.4099	2004.1	-11.1527	-0.155759	119.856	-7.29119	NA	NA	NA	NA	NA	NA	NA	NA	NA	NA	NA	NA	NA	NA	NA	NA	NA	NA	NA	NA	NA	NA	NA	NA
MAPK13	Exon	1	TRUE	FALSE	NA	NA	NA	NA	NA	NA	NA	NA	NA	NA	NA	NA	NA	NA	NA	NA	75.9095	416.922	68.6702	89.9504	7.23932	2.21257	54.167	-7.23006	NA	NA	NA	NA	NA	NA	NA	NA
MAPRE3	promoter	1	FALSE	TRUE	20.1827	100.261	34.6237	46.7704	-14.441	1.10009	204.016	-11.0618	NA	NA	NA	NA	NA	NA	NA	NA	NA	NA	NA	NA	NA	NA	NA	NA	NA	NA	NA	NA	NA	NA	NA	NA
2021-03-01	Exon	1	TRUE	FALSE	NA	NA	NA	NA	NA	NA	NA	NA	NA	NA	NA	NA	NA	NA	NA	NA	40.3641	2219.29	34.5899	444.206	5.77414	2.3208	36.3161	-6.90831	NA	NA	NA	NA	NA	NA	NA	NA
MARVELD1	promoter	1	FALSE	FALSE	81.3882	348.575	56.3964	477.137	24.9917	-0.452934	635.037	-25.2231	NA	NA	NA	NA	NA	NA	NA	NA	NA	NA	NA	NA	NA	NA	NA	NA	NA	NA	NA	NA	NA	NA	NA	NA
MATN3	promoter	1	FALSE	FALSE	61.5156	19.6787	71.7601	10.9326	-10.2445	0.847996	101.622	-7.19246	NA	NA	NA	NA	NA	NA	NA	NA	NA	NA	NA	NA	NA	NA	NA	NA	NA	NA	NA	NA	NA	NA	NA	NA
MBD2	Exon	1	FALSE	FALSE	NA	NA	NA	NA	NA	NA	NA	NA	NA	NA	NA	NA	NA	NA	NA	NA	65.3524	1272.51	35.3979	1132.42	29.9544	0.168266	882.862	-31.8655	NA	NA	NA	NA	NA	NA	NA	NA
MCEMP1	promoter,GeneBody,Exon,Intron	4	TRUE	FALSE	56.8692	3128.35	52.0974	251.536	4.7718	3.63656	38.4757	-10.5786	70.9818	3128.35	69.9989	251.536	0.98293	3.63656	15.0389	-9.56049	73.9498	3128.35	74.4707	251.536	-0.52085	3.63656	14.3213	-10.0416	62.6369	3128.35	58.3086	251.536	4.32832	3.63656	35.2389	-10.9253
MCOLN1	Intron	1	TRUE	FALSE	NA	NA	NA	NA	NA	NA	NA	NA	NA	NA	NA	NA	NA	NA	NA	NA	NA	NA	NA	NA	NA	NA	NA	NA	75.3924	645.263	67.3269	767.32	8.06544	-0.249941	70.3348	-7.53875
MCUB	promoter	1	TRUE	FALSE	31.7057	170.069	42.8551	232.742	-11.1494	-0.45261	119.925	-7.31247	NA	NA	NA	NA	NA	NA	NA	NA	NA	NA	NA	NA	NA	NA	NA	NA	NA	NA	NA	NA	NA	NA	NA	NA
MED9	Intron	1	FALSE	FALSE	NA	NA	NA	NA	NA	NA	NA	NA	NA	NA	NA	NA	NA	NA	NA	NA	NA	NA	NA	NA	NA	NA	NA	NA	64.3748	84.0916	74.9516	59.4742	-10.5768	0.499698	105.534	-10.083
MEGF11	promoter,Exon	2	FALSE	FALSE	52.3658	2.63369	61.9957	18.2302	-9.62996	-2.79117	96.2553	-9.55783	NA	NA	NA	NA	NA	NA	NA	NA	80.1432	2.63369	81.9229	18.2302	-1.77972	-2.79117	11.4937	-6.95122	NA	NA	NA	NA	NA	NA	NA	NA
MEIOB	Exon	1	FALSE	FALSE	NA	NA	NA	NA	NA	NA	NA	NA	NA	NA	NA	NA	NA	NA	NA	NA	36.0314	1	40.3557	6.37138	-4.32435	-2.67161	27.6235	-7.12362	NA	NA	NA	NA	NA	NA	NA	NA
MEOX2	promoter,GeneBody,Exon,Intron	4	FALSE	FALSE	6.53337	1	5.93345	8.8997	0.599914	-3.15376	10.1858	-7.97867	68.83	1	71.4252	8.8997	-2.59521	-3.15376	15.4513	-7.77466	28.3338	1	26.2264	8.8997	2.10748	-3.15376	12.988	-8.07356	73.9243	1	76.4749	8.8997	-2.55061	-3.15376	14.5706	-7.96604
MGC126945	promoter,GeneBody,Exon,Intron	4	FALSE	TRUE	64.9446	71.0084	78.1044	281.777	-13.1598	-1.98849	171.519	-10.4305	23.2414	71.0084	45.5611	281.777	-22.3198	-1.98849	494.835	-43.099	30.9351	71.0084	51.3689	281.777	-20.4338	-1.98849	431.184	-18.561	8.05365	71.0084	28.6608	281.777	-20.6072	-1.98849	415.343	-31.0792
MGC134232	promoter,Exon	2	FALSE	FALSE	78.3845	3.53224	80.4502	25.0791	-2.06572	-2.82783	11.0922	-7.01822	NA	NA	NA	NA	NA	NA	NA	NA	87.3611	3.53224	87.5	25.0791	-0.138889	-2.82783	7.75095	-6.96285	NA	NA	NA	NA	NA	NA	NA	NA
MIC1	promoter,GeneBody,Intron	3	FALSE	FALSE	54.8975	87.9603	66.8013	120.75	-11.9038	-0.457093	137.009	-7.89649	64.7948	87.9603	56.5585	120.75	8.23625	-0.457093	70.6099	-8.55927	NA	NA	NA	NA	NA	NA	NA	NA	64.2888	87.9603	52.7411	120.75	11.5478	-0.457093	140.978	-12.3369
MID1	promoter,Exon	2	TRUE	FALSE	89.034	917.002	90.5291	146.905	-1.49505	2.64204	8.99428	-6.93129	NA	NA	NA	NA	NA	NA	NA	NA	85.1401	917.002	86.3202	146.905	-1.18015	2.64204	9.37887	-6.94502	NA	NA	NA	NA	NA	NA	NA	NA
MIER2	promoter	1	FALSE	FALSE	55.7848	141.083	70.4788	100.01	-14.694	0.4964	210.242	-10.672	NA	NA	NA	NA	NA	NA	NA	NA	NA	NA	NA	NA	NA	NA	NA	NA	NA	NA	NA	NA	NA	NA	NA	NA
MKRN1	GeneBody,Exon,Intron	3	FALSE	FALSE	NA	NA	NA	NA	NA	NA	NA	NA	61.8513	232.41	53.1849	223.167	8.6664	0.0585517	77.8829	-8.99452	72.6464	232.41	59.6947	223.167	12.9516	0.0585517	161.541	-8.45409	58.4608	232.41	50.8719	223.167	7.58894	0.0585517	62.5476	-6.95493
MLIP	promoter,GeneBody,Exon,Intron	4	FALSE	FALSE	91.3337	1	90.3813	8.23236	0.95232	-3.04131	10.1955	-7.67734	82.0228	1	84.1632	8.23236	-2.14044	-3.04131	12.7603	-7.31157	76.4734	1	79.2204	8.23236	-2.747	-3.04131	17.7651	-7.78119	82.3328	1	84.4234	8.23236	-2.09058	-3.04131	12.0451	-7.52783
MMGT1	GeneBody,Exon,Intron	3	FALSE	FALSE	NA	NA	NA	NA	NA	NA	NA	NA	45.6837	187.2	77.2559	103.471	-31.5722	0.855363	987.721	-83.0203	34.662	187.2	86.5942	103.471	-51.9322	0.855363	2723.04	-92.5442	50.3091	187.2	73.3139	103.471	-23.0048	0.855363	515.484	-37.7682
MND1	promoter,Exon	2	FALSE	FALSE	64.9553	21.3685	52.197	14.5836	12.7583	0.551138	168.432	-9.03269	NA	NA	NA	NA	NA	NA	NA	NA	52.5647	21.3685	40.172	14.5836	12.3927	0.551138	148.016	-8.13099	NA	NA	NA	NA	NA	NA	NA	NA
MORF4L1	Exon	1	FALSE	FALSE	NA	NA	NA	NA	NA	NA	NA	NA	NA	NA	NA	NA	NA	NA	NA	NA	48.153	2163.15	58.288	1549.79	-10.1351	0.481059	107.996	-6.91344	NA	NA	NA	NA	NA	NA	NA	NA
MORN2	GeneBody	1	FALSE	FALSE	NA	NA	NA	NA	NA	NA	NA	NA	69.7989	10.6107	77.7228	8.62862	-7.92383	0.298314	60.447	-7.72919	NA	NA	NA	NA	NA	NA	NA	NA	NA	NA	NA	NA	NA	NA	NA	NA
MPC1	Exon	1	FALSE	FALSE	NA	NA	NA	NA	NA	NA	NA	NA	NA	NA	NA	NA	NA	NA	NA	NA	44.2304	1027.77	58.4821	735.25	-14.2517	0.483215	210.385	-10.2631	NA	NA	NA	NA	NA	NA	NA	NA
MPO	GeneBody	1	FALSE	FALSE	NA	NA	NA	NA	NA	NA	NA	NA	63.7792	25.3382	57.309	68.6776	6.47015	-1.43853	45.8028	-7.40484	NA	NA	NA	NA	NA	NA	NA	NA	NA	NA	NA	NA	NA	NA	NA	NA
MPV17L	promoter	1	FALSE	FALSE	66.0175	22.8671	55.4545	17.3266	10.5629	0.400286	116.17	-7.20319	NA	NA	NA	NA	NA	NA	NA	NA	NA	NA	NA	NA	NA	NA	NA	NA	NA	NA	NA	NA	NA	NA	NA	NA
MROH1	promoter	1	FALSE	FALSE	60.2371	347.257	44.0409	356.57	16.1962	-0.0381824	269.007	-12.4233	NA	NA	NA	NA	NA	NA	NA	NA	NA	NA	NA	NA	NA	NA	NA	NA	NA	NA	NA	NA	NA	NA	NA	NA
MRPL22	Exon	1	FALSE	FALSE	NA	NA	NA	NA	NA	NA	NA	NA	NA	NA	NA	NA	NA	NA	NA	NA	70.9252	78.6428	84.4797	68.4168	-13.5546	0.200965	190.43	-9.46822	NA	NA	NA	NA	NA	NA	NA	NA
MRVI1	promoter	1	FALSE	FALSE	75.8187	2.23204	68.9027	10.0493	6.91594	-2.17066	55.1427	-7.34219	NA	NA	NA	NA	NA	NA	NA	NA	NA	NA	NA	NA	NA	NA	NA	NA	NA	NA	NA	NA	NA	NA	NA	NA
MS4A18	promoter	1	FALSE	FALSE	77.2685	7.94979	87.9148	10.7629	-10.6462	-0.437078	109.153	-6.94182	NA	NA	NA	NA	NA	NA	NA	NA	NA	NA	NA	NA	NA	NA	NA	NA	NA	NA	NA	NA	NA	NA	NA	NA
MS4A3	promoter,GeneBody,Exon,Intron	4	FALSE	FALSE	56.5065	33.3948	55.5281	4.11986	0.978422	3.01896	10.9146	-7.90452	69.4148	33.3948	64.6877	4.11986	4.7271	3.01896	33.403	-9.06705	60.7412	33.3948	54.9067	4.11986	5.83448	3.01896	40.813	-8.78272	72.1183	33.3948	68.4295	4.11986	3.68875	3.01896	25.5227	-8.50758
MS4A8	Exon	1	FALSE	FALSE	NA	NA	NA	NA	NA	NA	NA	NA	NA	NA	NA	NA	NA	NA	NA	NA	56.0557	449.435	63.3302	128.802	-7.27457	1.80296	60.0128	-6.90874	NA	NA	NA	NA	NA	NA	NA	NA
MSH4	Exon	1	FALSE	FALSE	NA	NA	NA	NA	NA	NA	NA	NA	NA	NA	NA	NA	NA	NA	NA	NA	68.2764	7.35097	82.4283	9.87251	-14.1519	-0.425482	207.323	-9.96089	NA	NA	NA	NA	NA	NA	NA	NA
MT1A	promoter,GeneBody,Exon,Intron	4	TRUE	FALSE	69.5654	5.71728	69.7516	69.2083	-0.186246	-3.59754	12.4759	-9.38168	39.2857	5.71728	34.8218	69.2083	4.46387	-3.59754	33.8042	-10.9691	18.8343	5.71728	12.5138	69.2083	6.32043	-3.59754	49.3859	-10.7533	65.8662	5.71728	66.9496	69.2083	-1.08341	-3.59754	13.1202	-9.29578
MT1E_1	promoter,GeneBody,Exon,Intron	4	TRUE	FALSE	18.1751	11.157	25.4089	98.1115	-7.23377	-3.13647	58.8317	-9.25606	64.7033	11.157	67.5374	98.1115	-2.83413	-3.13647	16.5668	-7.80553	40.3072	11.157	46.681	98.1115	-6.37376	-3.13647	53.1768	-9.09314	77.0288	11.157	80.0858	98.1115	-3.05694	-3.13647	16.9802	-8.04226
MTMR11	promoter	1	FALSE	FALSE	57.995	12.2183	48.2511	27.9922	9.74387	-1.19598	100.262	-7.38077	NA	NA	NA	NA	NA	NA	NA	NA	NA	NA	NA	NA	NA	NA	NA	NA	NA	NA	NA	NA	NA	NA	NA	NA
MTRF1	Exon	1	FALSE	FALSE	NA	NA	NA	NA	NA	NA	NA	NA	NA	NA	NA	NA	NA	NA	NA	NA	65.4472	69.4839	76.6033	71.4058	-11.1561	-0.0393622	129.928	-7.43756	NA	NA	NA	NA	NA	NA	NA	NA
MTX2	promoter	1	FALSE	FALSE	42.8616	85.0413	30.919	73.7243	11.9426	0.206023	147.642	-8.24363	NA	NA	NA	NA	NA	NA	NA	NA	NA	NA	NA	NA	NA	NA	NA	NA	NA	NA	NA	NA	NA	NA	NA	NA
MUC3A	Intron	1	FALSE	FALSE	NA	NA	NA	NA	NA	NA	NA	NA	NA	NA	NA	NA	NA	NA	NA	NA	NA	NA	NA	NA	NA	NA	NA	NA	68.1866	22.4425	76.8616	28.0213	-8.67503	-0.32029	69.8939	-7.43636
MUC4	promoter	1	FALSE	FALSE	56.8565	3.76347	28.4841	5.7891	28.3724	-0.621274	816.986	-31.6398	NA	NA	NA	NA	NA	NA	NA	NA	NA	NA	NA	NA	NA	NA	NA	NA	NA	NA	NA	NA	NA	NA	NA	NA
MUC5AC	promoter	1	TRUE	FALSE	74.0984	90.1152	83.3581	32.7628	-9.25972	1.45971	84.3104	-7.35398	NA	NA	NA	NA	NA	NA	NA	NA	NA	NA	NA	NA	NA	NA	NA	NA	NA	NA	NA	NA	NA	NA	NA	NA
MUM1L1	Exon	1	TRUE	FALSE	NA	NA	NA	NA	NA	NA	NA	NA	NA	NA	NA	NA	NA	NA	NA	NA	69.0514	82.4103	75.1368	15.1914	-6.08535	2.43957	46.3383	-7.76803	NA	NA	NA	NA	NA	NA	NA	NA
MYBL1	Exon	1	FALSE	FALSE	NA	NA	NA	NA	NA	NA	NA	NA	NA	NA	NA	NA	NA	NA	NA	NA	53.354	137.086	68.9504	238.465	-15.5965	-0.798699	251.401	-11.5215	NA	NA	NA	NA	NA	NA	NA	NA
NAA16	Exon	1	FALSE	FALSE	NA	NA	NA	NA	NA	NA	NA	NA	NA	NA	NA	NA	NA	NA	NA	NA	51.3449	76.2884	67.3463	53.8529	-16.0014	0.502438	264.188	-12.0333	NA	NA	NA	NA	NA	NA	NA	NA
NAA20	Exon	1	FALSE	FALSE	NA	NA	NA	NA	NA	NA	NA	NA	NA	NA	NA	NA	NA	NA	NA	NA	47.8757	390.336	36.3858	274.214	11.4898	0.509413	126.84	-7.42906	NA	NA	NA	NA	NA	NA	NA	NA
NAA80	promoter,GeneBody,Exon,Intron	4	FALSE	FALSE	51.7594	11.4424	51.6046	1	0.154795	3.51631	12.9588	-9.54235	38.6503	11.4424	37.0781	1	1.57224	3.51631	15.8538	-9.221	56.0807	11.4424	54.3771	1	1.70359	3.51631	14.9968	-9.5853	13.4469	11.4424	13.6528	1	-0.205826	3.51631	12.7811	-9.43117
NAB1	promoter,Exon	2	FALSE	FALSE	37.3307	953.48	20.0649	678.244	17.2658	0.491399	305.545	-13.6892	NA	NA	NA	NA	NA	NA	NA	NA	69.8545	953.48	56.3912	678.244	13.4634	0.491399	175.109	-8.98004	NA	NA	NA	NA	NA	NA	NA	NA
NAMPT	Exon	1	FALSE	FALSE	NA	NA	NA	NA	NA	NA	NA	NA	NA	NA	NA	NA	NA	NA	NA	NA	60.7936	649.121	47.1333	586.316	13.6604	0.14681	180.089	-9.05931	NA	NA	NA	NA	NA	NA	NA	NA
NCMAP	promoter	1	FALSE	TRUE	51.1953	3.96798	61.3573	10.2979	-10.162	-1.37587	100.855	-7.25524	NA	NA	NA	NA	NA	NA	NA	NA	NA	NA	NA	NA	NA	NA	NA	NA	NA	NA	NA	NA	NA	NA	NA	NA
NCOA6	promoter	1	FALSE	FALSE	52.1176	1130.91	62.6269	965.852	-10.5092	0.227613	106.259	-6.91728	NA	NA	NA	NA	NA	NA	NA	NA	NA	NA	NA	NA	NA	NA	NA	NA	NA	NA	NA	NA	NA	NA	NA	NA
NDST2	Intron	1	FALSE	FALSE	NA	NA	NA	NA	NA	NA	NA	NA	NA	NA	NA	NA	NA	NA	NA	NA	NA	NA	NA	NA	NA	NA	NA	NA	48.366	193.575	38.7761	209.443	9.5899	-0.113667	98.188	-9.34074
NDUFA12	Exon	1	FALSE	FALSE	NA	NA	NA	NA	NA	NA	NA	NA	NA	NA	NA	NA	NA	NA	NA	NA	51.4274	199.164	38.3285	163.952	13.0989	0.280682	165.412	-8.60277	NA	NA	NA	NA	NA	NA	NA	NA
NEK6	promoter	1	TRUE	TRUE	49.9073	2079.27	38.1439	882.267	11.7634	1.23679	144.942	-8.72463	NA	NA	NA	NA	NA	NA	NA	NA	NA	NA	NA	NA	NA	NA	NA	NA	NA	NA	NA	NA	NA	NA	NA	NA
NEURL2	Intron	1	FALSE	FALSE	NA	NA	NA	NA	NA	NA	NA	NA	NA	NA	NA	NA	NA	NA	NA	NA	NA	NA	NA	NA	NA	NA	NA	NA	68.1768	30.1277	58.3617	16.1307	9.81515	0.90128	103.618	-9.87658
NFIB	promoter	1	TRUE	FALSE	6.31678	4419.67	10.1989	776.738	-3.88212	2.50844	20.1447	-7.07405	NA	NA	NA	NA	NA	NA	NA	NA	NA	NA	NA	NA	NA	NA	NA	NA	NA	NA	NA	NA	NA	NA	NA	NA
NFIX	promoter	1	TRUE	TRUE	19.4994	1433.89	38.5224	310.807	-19.0229	2.20584	359.266	-18.5328	NA	NA	NA	NA	NA	NA	NA	NA	NA	NA	NA	NA	NA	NA	NA	NA	NA	NA	NA	NA	NA	NA	NA	NA
NGP	promoter	1	FALSE	FALSE	78.7623	10.2849	72.4703	1.91947	6.29197	2.42174	48.3995	-7.47437	NA	NA	NA	NA	NA	NA	NA	NA	NA	NA	NA	NA	NA	NA	NA	NA	NA	NA	NA	NA	NA	NA	NA	NA
NINL	promoter	1	FALSE	FALSE	30.7018	20.789	45.5155	15.6309	-14.8137	0.411424	213.635	-10.731	NA	NA	NA	NA	NA	NA	NA	NA	NA	NA	NA	NA	NA	NA	NA	NA	NA	NA	NA	NA	NA	NA	NA	NA
NIPSNAP1	Exon	1	FALSE	FALSE	NA	NA	NA	NA	NA	NA	NA	NA	NA	NA	NA	NA	NA	NA	NA	NA	69.5021	144.927	81.2281	133.311	-11.726	0.120531	143.279	-7.90542	NA	NA	NA	NA	NA	NA	NA	NA
NIPSNAP3A	promoter	1	FALSE	FALSE	25.2487	127.223	13.3074	129.263	11.9413	-0.0229437	147.539	-8.24677	NA	NA	NA	NA	NA	NA	NA	NA	NA	NA	NA	NA	NA	NA	NA	NA	NA	NA	NA	NA	NA	NA	NA	NA
NKAIN3	Exon	1	FALSE	FALSE	NA	NA	NA	NA	NA	NA	NA	NA	NA	NA	NA	NA	NA	NA	NA	NA	68.7065	1.21787	61.2753	8.33241	7.43129	-2.77437	58.9937	-8.6804	NA	NA	NA	NA	NA	NA	NA	NA
NLRP12	promoter	1	TRUE	FALSE	46.7294	411.781	54.988	80.0989	-8.25856	2.36202	70.7491	-8.61996	NA	NA	NA	NA	NA	NA	NA	NA	NA	NA	NA	NA	NA	NA	NA	NA	NA	NA	NA	NA	NA	NA	NA	NA
NOSTRIN	promoter,Exon,Intron	3	TRUE	FALSE	91.9891	245.829	94.2011	36.6616	-2.21199	2.74531	11.9276	-7.32662	NA	NA	NA	NA	NA	NA	NA	NA	93.326	245.829	93.318	36.6616	0.00794312	2.74531	7.98101	-7.13381	86.9873	245.829	88.4478	36.6616	-1.46047	2.74531	9.15586	-7.05637
NOTO	promoter	1	FALSE	FALSE	52.7437	8.97699	67.8415	11.1371	-15.0979	-0.311072	221.852	-10.7836	NA	NA	NA	NA	NA	NA	NA	NA	NA	NA	NA	NA	NA	NA	NA	NA	NA	NA	NA	NA	NA	NA	NA	NA
NPY2R	promoter,GeneBody,Exon,Intron	4	FALSE	FALSE	11.1909	1	8.57803	9.6076	2.61283	-3.26418	18.1731	-8.66816	52.5855	1	55.2352	9.6076	-2.64968	-3.26418	16.4131	-8.12922	47.5876	1	49.6859	9.6076	-2.09829	-3.26418	15.6815	-8.3603	66.7046	1	70.8918	9.6076	-4.18714	-3.26418	25.2493	-8.85993
NRBP1	Intron	1	FALSE	FALSE	NA	NA	NA	NA	NA	NA	NA	NA	NA	NA	NA	NA	NA	NA	NA	NA	NA	NA	NA	NA	NA	NA	NA	NA	62.7195	1057.49	54.7551	1087.28	7.96435	-0.0400807	68.6128	-7.36784
NRBP2	promoter	1	FALSE	FALSE	42.9805	128.541	32.7612	79.4773	10.2193	0.693613	109.246	-7.0897	NA	NA	NA	NA	NA	NA	NA	NA	NA	NA	NA	NA	NA	NA	NA	NA	NA	NA	NA	NA	NA	NA	NA	NA
NRCAM	promoter,GeneBody,Exon,Intron	4	FALSE	FALSE	29.1319	2.38174	35.7206	23.2445	-6.58877	-3.2868	51.1269	-9.4434	77.3269	2.38174	78.4375	23.2445	-1.11062	-3.2868	11.2565	-7.87956	75.5202	2.38174	72.0096	23.2445	3.51056	-3.2868	21.0286	-8.76509	77.4433	2.38174	78.905	23.2445	-1.46174	-3.2868	11.7379	-8.23253
NRIP2	Exon	1	FALSE	TRUE	NA	NA	NA	NA	NA	NA	NA	NA	NA	NA	NA	NA	NA	NA	NA	NA	76.9199	2.58591	65.8486	5.36242	11.0713	-1.05221	118.23	-7.5959	NA	NA	NA	NA	NA	NA	NA	NA
NUDT10	GeneBody,Exon,Intron	3	FALSE	FALSE	NA	NA	NA	NA	NA	NA	NA	NA	54.845	1	58.4754	6.42956	-3.63037	-2.68472	18.8962	-6.91209	71.3167	1	65.3286	6.42956	5.9881	-2.68472	39.8497	-7.79791	49.7839	1	56.5707	6.42956	-6.78685	-2.68472	48.7393	-8.78204
NUDT17	GeneBody	1	FALSE	FALSE	NA	NA	NA	NA	NA	NA	NA	NA	68.6139	37.5085	61.4343	34.596	7.1796	0.116613	53.872	-7.06966	NA	NA	NA	NA	NA	NA	NA	NA	NA	NA	NA	NA	NA	NA	NA	NA
NUPR1	GeneBody,Exon	2	TRUE	TRUE	NA	NA	NA	NA	NA	NA	NA	NA	74.9244	707.471	82.052	340.667	-7.1276	1.05431	49.842	-7.45063	67.6733	707.471	80.0618	340.667	-12.3885	1.05431	160.804	-9.15017	NA	NA	NA	NA	NA	NA	NA	NA
NXPE4	promoter	1	TRUE	FALSE	84.7739	132.682	94.0476	57.8032	-9.27373	1.19875	83.8362	-6.96728	NA	NA	NA	NA	NA	NA	NA	NA	NA	NA	NA	NA	NA	NA	NA	NA	NA	NA	NA	NA	NA	NA	NA	NA
NXT1	promoter	1	FALSE	FALSE	31.1843	81.1296	42.3257	87.0527	-11.1414	-0.10166	119.601	-7.28778	NA	NA	NA	NA	NA	NA	NA	NA	NA	NA	NA	NA	NA	NA	NA	NA	NA	NA	NA	NA	NA	NA	NA	NA
OAS1X	promoter	1	FALSE	FALSE	23.3547	236.261	14.6539	75.608	8.70085	1.64377	82.2393	-7.14108	NA	NA	NA	NA	NA	NA	NA	NA	NA	NA	NA	NA	NA	NA	NA	NA	NA	NA	NA	NA	NA	NA	NA	NA
ODAM	promoter	1	FALSE	FALSE	68.7778	6.85342	76.3029	1.47076	-7.52511	2.22027	58.8055	-7.85981	NA	NA	NA	NA	NA	NA	NA	NA	NA	NA	NA	NA	NA	NA	NA	NA	NA	NA	NA	NA	NA	NA	NA	NA
OLFM3	promoter	1	FALSE	FALSE	57.3917	1	50.5432	5.56122	6.84844	-2.4754	55.5618	-8.0219	NA	NA	NA	NA	NA	NA	NA	NA	NA	NA	NA	NA	NA	NA	NA	NA	NA	NA	NA	NA	NA	NA	NA	NA
OLIG1	promoter	1	FALSE	FALSE	25.0394	1	20.5883	5.76001	4.45111	-2.52607	27.7359	-7.09981	NA	NA	NA	NA	NA	NA	NA	NA	NA	NA	NA	NA	NA	NA	NA	NA	NA	NA	NA	NA	NA	NA	NA	NA
OOEP	Intron	1	FALSE	FALSE	NA	NA	NA	NA	NA	NA	NA	NA	NA	NA	NA	NA	NA	NA	NA	NA	NA	NA	NA	NA	NA	NA	NA	NA	50.3906	5.12516	39.6414	5.79704	10.7492	-0.177721	122.518	-10.9723
OPTN	Exon	1	FALSE	FALSE	NA	NA	NA	NA	NA	NA	NA	NA	NA	NA	NA	NA	NA	NA	NA	NA	70.5495	449.171	58.1481	256.512	12.4014	0.808239	148.612	-8.29964	NA	NA	NA	NA	NA	NA	NA	NA
OR2G3	promoter	1	FALSE	FALSE	75.5556	4.27407	92	2.3391	-16.4444	0.869657	264.587	-12.9001	NA	NA	NA	NA	NA	NA	NA	NA	NA	NA	NA	NA	NA	NA	NA	NA	NA	NA	NA	NA	NA	NA	NA	NA
OR2J2	GeneBody,Exon	2	FALSE	TRUE	NA	NA	NA	NA	NA	NA	NA	NA	60.7008	1.21787	72.9067	4.15689	-12.2059	-1.77115	148.05	-15.4052	60.7008	1.21787	72.9067	4.15689	-12.2059	-1.77115	157.853	-9.48357	NA	NA	NA	NA	NA	NA	NA	NA
OR52B2	promoter	1	FALSE	FALSE	72.6093	11.156	82.2222	35.6909	-9.61296	-1.67773	91.1052	-7.29769	NA	NA	NA	NA	NA	NA	NA	NA	NA	NA	NA	NA	NA	NA	NA	NA	NA	NA	NA	NA	NA	NA	NA	NA
OR56A1	GeneBody,Exon	2	FALSE	FALSE	NA	NA	NA	NA	NA	NA	NA	NA	87.6458	1	91.7324	6.43661	-4.0866	-2.6863	22.2812	-7.1617	87.6458	1	91.7324	6.43661	-4.0866	-2.6863	25.5852	-7.09781	NA	NA	NA	NA	NA	NA	NA	NA
OR9A4	GeneBody,Exon	2	FALSE	FALSE	NA	NA	NA	NA	NA	NA	NA	NA	49.3041	4.87956	36.6149	3.25152	12.6892	0.585637	165.475	-16.0415	49.3041	4.87956	36.6149	3.25152	12.6892	0.585637	155.353	-8.38415	NA	NA	NA	NA	NA	NA	NA	NA
OSBPL5	promoter	1	FALSE	FALSE	33.1477	138.018	46.5219	124.152	-13.3743	0.152758	173.472	-9.20823	NA	NA	NA	NA	NA	NA	NA	NA	NA	NA	NA	NA	NA	NA	NA	NA	NA	NA	NA	NA	NA	NA	NA	NA
OSGIN2	Exon	1	FALSE	FALSE	NA	NA	NA	NA	NA	NA	NA	NA	NA	NA	NA	NA	NA	NA	NA	NA	69.2605	322.61	57.9761	219.878	11.2844	0.553093	122.313	-7.30287	NA	NA	NA	NA	NA	NA	NA	NA
P2RY12	promoter,Exon	2	TRUE	FALSE	93.3817	982.513	91.9871	152.017	1.39464	2.69224	10.1645	-6.98489	NA	NA	NA	NA	NA	NA	NA	NA	81.2101	982.513	81.882	152.017	-0.671868	2.69224	8.46592	-7.03	NA	NA	NA	NA	NA	NA	NA	NA
P2RY13	promoter,GeneBody,Exon	3	TRUE	FALSE	27.0635	3319.49	21.4815	379.219	5.58199	3.12986	43.7018	-9.14067	76.2158	3319.49	75.5258	379.219	0.68992	3.12986	10.9569	-7.81736	76.2158	3319.49	75.5258	379.219	0.68992	3.12986	10.4394	-8.26188	NA	NA	NA	NA	NA	NA	NA	NA
PABPC5	Exon,Intron	2	FALSE	FALSE	NA	NA	NA	NA	NA	NA	NA	NA	NA	NA	NA	NA	NA	NA	NA	NA	58.3469	1.85778	64.5369	10.9396	-6.19003	-2.55792	47.5658	-7.46716	33.7761	1.85778	27.6879	10.9396	6.08812	-2.55792	47.3049	-9.15237
PAEP	GeneBody,Intron	2	TRUE	FALSE	NA	NA	NA	NA	NA	NA	NA	NA	86.0796	373084	91.0122	78543.1	-4.93258	2.24794	28.1709	-7.47957	NA	NA	NA	NA	NA	NA	NA	NA	85.1022	373084	90.9	78543.1	-5.79783	2.24794	35.331	-7.85753
PAK2	promoter	1	FALSE	FALSE	38.4833	3048.15	24.4126	2919.34	14.0707	0.0622905	203.818	-10.1696	NA	NA	NA	NA	NA	NA	NA	NA	NA	NA	NA	NA	NA	NA	NA	NA	NA	NA	NA	NA	NA	NA	NA	NA
PALM3	Intron	1	FALSE	FALSE	NA	NA	NA	NA	NA	NA	NA	NA	NA	NA	NA	NA	NA	NA	NA	NA	NA	NA	NA	NA	NA	NA	NA	NA	54.9695	3.25321	60.762	18.0164	-5.79255	-2.46937	35.7803	-7.5226
PAN3	Exon	1	FALSE	FALSE	NA	NA	NA	NA	NA	NA	NA	NA	NA	NA	NA	NA	NA	NA	NA	NA	53.2007	1271.65	41.3313	1107.21	11.8694	0.199782	135.259	-7.61219	NA	NA	NA	NA	NA	NA	NA	NA
PARD3	promoter	1	TRUE	FALSE	46.5736	903.184	53.5661	151.924	-6.9925	2.57167	53.0218	-8.47792	NA	NA	NA	NA	NA	NA	NA	NA	NA	NA	NA	NA	NA	NA	NA	NA	NA	NA	NA	NA	NA	NA	NA	NA
PARD6A	Intron	1	FALSE	FALSE	NA	NA	NA	NA	NA	NA	NA	NA	NA	NA	NA	NA	NA	NA	NA	NA	NA	NA	NA	NA	NA	NA	NA	NA	72.1293	4.31516	60.5676	4.91371	11.5617	-0.187398	141.166	-12.2113
PCDHA3	promoter,Exon	2	FALSE	FALSE	46.4	1.42204	45.9778	10.1608	0.422223	-2.83698	8.07495	-7.03672	NA	NA	NA	NA	NA	NA	NA	NA	47.8007	1.42204	48.7635	10.1608	-0.962752	-2.83698	9.10851	-7.00947	NA	NA	NA	NA	NA	NA	NA	NA
PCMTD1	Exon	1	FALSE	FALSE	NA	NA	NA	NA	NA	NA	NA	NA	NA	NA	NA	NA	NA	NA	NA	NA	72.1101	1072.97	58.0201	959.896	14.09	0.160654	191.809	-9.44047	NA	NA	NA	NA	NA	NA	NA	NA
PCOLCE2	promoter	1	FALSE	FALSE	23.088	1.21787	21.5382	8.35799	1.54978	-2.7788	10.4421	-7.01392	NA	NA	NA	NA	NA	NA	NA	NA	NA	NA	NA	NA	NA	NA	NA	NA	NA	NA	NA	NA	NA	NA	NA	NA
PDCD2	GeneBody	1	FALSE	FALSE	NA	NA	NA	NA	NA	NA	NA	NA	49.0109	68.5894	41.7259	68.6615	7.28507	-0.00151535	55.4009	-7.19823	NA	NA	NA	NA	NA	NA	NA	NA	NA	NA	NA	NA	NA	NA	NA	NA
PDE3A	promoter	1	FALSE	TRUE	38.1584	4.38333	51.3714	13.0876	-13.2129	-1.5781	171.489	-9.85248	NA	NA	NA	NA	NA	NA	NA	NA	NA	NA	NA	NA	NA	NA	NA	NA	NA	NA	NA	NA	NA	NA	NA	NA
PDLIM2	Exon	1	TRUE	FALSE	NA	NA	NA	NA	NA	NA	NA	NA	NA	NA	NA	NA	NA	NA	NA	NA	78.8412	133.351	65.5972	174.088	13.2439	-0.384587	169.138	-8.79123	NA	NA	NA	NA	NA	NA	NA	NA
PDXK	Exon	1	TRUE	FALSE	NA	NA	NA	NA	NA	NA	NA	NA	NA	NA	NA	NA	NA	NA	NA	NA	56.1885	11767.7	63.0979	2809.5	-6.90938	2.06645	55.7124	-7.26737	NA	NA	NA	NA	NA	NA	NA	NA
PDZD3	GeneBody,Intron	2	FALSE	FALSE	NA	NA	NA	NA	NA	NA	NA	NA	64.3783	3.1102	57.3982	11.1675	6.98003	-1.84423	54.0968	-8.6747	NA	NA	NA	NA	NA	NA	NA	NA	67.5953	3.1102	61.5995	11.1675	5.99579	-1.84423	43.07	-7.38265
PDZRN4	promoter	1	FALSE	FALSE	45.7475	2.66777	54.638	10.4596	-8.8905	-1.97112	79.0658	-7.34133	NA	NA	NA	NA	NA	NA	NA	NA	NA	NA	NA	NA	NA	NA	NA	NA	NA	NA	NA	NA	NA	NA	NA	NA
PEA15	Exon	1	TRUE	FALSE	NA	NA	NA	NA	NA	NA	NA	NA	NA	NA	NA	NA	NA	NA	NA	NA	59.9268	1899.33	73.9285	1938.82	-14.0018	-0.0296848	202.898	-9.81141	NA	NA	NA	NA	NA	NA	NA	NA
PES1	GeneBody,Intron	2	FALSE	FALSE	NA	NA	NA	NA	NA	NA	NA	NA	61.5537	357.618	69.855	297.138	-8.30138	0.267286	66.4317	-8.19813	NA	NA	NA	NA	NA	NA	NA	NA	62.7126	357.618	72.1149	297.138	-9.40236	0.267286	82.6141	-8.41176
PFDN2	Exon	1	FALSE	FALSE	NA	NA	NA	NA	NA	NA	NA	NA	NA	NA	NA	NA	NA	NA	NA	NA	52.7251	95.3135	41.726	78.1044	10.999	0.287278	115.833	-6.9997	NA	NA	NA	NA	NA	NA	NA	NA
PFDN4	Exon	1	FALSE	FALSE	NA	NA	NA	NA	NA	NA	NA	NA	NA	NA	NA	NA	NA	NA	NA	NA	51.111	31.2034	66.8117	23.543	-15.7007	0.406406	254.408	-11.6535	NA	NA	NA	NA	NA	NA	NA	NA
PFN2	Intron	1	FALSE	FALSE	NA	NA	NA	NA	NA	NA	NA	NA	NA	NA	NA	NA	NA	NA	NA	NA	NA	NA	NA	NA	NA	NA	NA	NA	43.2067	245.687	33.6288	149.685	9.57789	0.714886	98.5426	-9.44313
PGF	promoter	1	FALSE	TRUE	54.6369	2.4499	38.6886	5.00098	15.9483	-1.02948	261.866	-12.8375	NA	NA	NA	NA	NA	NA	NA	NA	NA	NA	NA	NA	NA	NA	NA	NA	NA	NA	NA	NA	NA	NA	NA	NA
PGGHG	Intron	1	FALSE	FALSE	NA	NA	NA	NA	NA	NA	NA	NA	NA	NA	NA	NA	NA	NA	NA	NA	NA	NA	NA	NA	NA	NA	NA	NA	63.6421	213.958	55.9183	169.504	7.72381	0.336009	64.8399	-7.11853
PGLYRP1	GeneBody,Intron	2	FALSE	FALSE	NA	NA	NA	NA	NA	NA	NA	NA	39.9668	16.2679	30.1193	8.66609	9.84749	0.908579	101.063	-11.0601	NA	NA	NA	NA	NA	NA	NA	NA	50.9376	16.2679	39.7775	8.66609	11.16	0.908579	132.699	-11.7742
PGRMC1	Exon	1	FALSE	FALSE	NA	NA	NA	NA	NA	NA	NA	NA	NA	NA	NA	NA	NA	NA	NA	NA	49.614	360.356	60.0915	344.869	-10.4775	0.0633723	114.933	-6.96788	NA	NA	NA	NA	NA	NA	NA	NA
PHF24	GeneBody,Intron	2	FALSE	FALSE	NA	NA	NA	NA	NA	NA	NA	NA	62.6206	3.10351	55.7205	10.0713	6.90015	-1.69828	52.4663	-8.31339	NA	NA	NA	NA	NA	NA	NA	NA	51.742	3.10351	44.0337	10.0713	7.70825	-1.69828	67.1294	-8.79102
PHYHIPL	promoter,GeneBody,Exon,Intron	4	TRUE	FALSE	70.6777	870.607	75.2033	36.7157	-4.5256	4.56755	40.1307	-14.7772	62.4305	870.607	65.5556	36.7157	-3.12508	4.56755	30.3105	-14.3832	26.5883	870.607	34.1941	36.7157	-7.60582	4.56755	83.1016	-16.1673	68.7421	870.607	69.914	36.7157	-1.17187	4.56755	22.1136	-14.0365
PIGC	GeneBody,Intron	2	FALSE	FALSE	NA	NA	NA	NA	NA	NA	NA	NA	56.4256	484.313	71.0946	394.625	-14.669	0.295458	210.708	-19.8422	NA	NA	NA	NA	NA	NA	NA	NA	20.7246	484.313	37.842	394.625	-17.1174	0.295458	282.313	-21.6924
PLA2G2C	promoter	1	FALSE	FALSE	58.1156	2.41582	49.589	8.64977	8.52665	-1.84015	79.3948	-7.59006	NA	NA	NA	NA	NA	NA	NA	NA	NA	NA	NA	NA	NA	NA	NA	NA	NA	NA	NA	NA	NA	NA	NA	NA
PLA2G2D1	promoter	1	FALSE	FALSE	76.3472	8.59671	86.1895	3.66893	-9.84225	1.22843	94.5468	-7.38505	NA	NA	NA	NA	NA	NA	NA	NA	NA	NA	NA	NA	NA	NA	NA	NA	NA	NA	NA	NA	NA	NA	NA	NA
PLA2G2D4	GeneBody,Exon,Intron	3	FALSE	FALSE	NA	NA	NA	NA	NA	NA	NA	NA	77.3441	21.2649	82.3194	4.35568	-4.97533	2.2875	28.7659	-7.61002	74.6245	21.2649	80.8813	4.35568	-6.25677	2.2875	47.7971	-7.46887	78.6048	21.2649	82.8676	4.35568	-4.26281	2.2875	21.0508	-6.91864
PLCL1	promoter	1	TRUE	TRUE	39.3762	113.143	62.0181	37.1773	-22.6418	1.60566	506.195	-22.4142	NA	NA	NA	NA	NA	NA	NA	NA	NA	NA	NA	NA	NA	NA	NA	NA	NA	NA	NA	NA	NA	NA	NA	NA
PLCXD3	Exon	1	FALSE	FALSE	NA	NA	NA	NA	NA	NA	NA	NA	NA	NA	NA	NA	NA	NA	NA	NA	54.8559	1.38796	48.9123	7.93615	5.9436	-2.51548	38.484	-7.34852	NA	NA	NA	NA	NA	NA	NA	NA
PLIN3	promoter	1	FALSE	FALSE	52.4233	401.47	40.5696	387.623	11.8537	0.0506407	145.431	-8.167	NA	NA	NA	NA	NA	NA	NA	NA	NA	NA	NA	NA	NA	NA	NA	NA	NA	NA	NA	NA	NA	NA	NA	NA
PLSCR1	Exon	1	FALSE	FALSE	NA	NA	NA	NA	NA	NA	NA	NA	NA	NA	NA	NA	NA	NA	NA	NA	70.7984	18.3721	81.2825	24.4712	-10.4841	-0.41357	115.176	-6.97537	NA	NA	NA	NA	NA	NA	NA	NA
PMPCB	Exon	1	FALSE	FALSE	NA	NA	NA	NA	NA	NA	NA	NA	NA	NA	NA	NA	NA	NA	NA	NA	58.2989	328.328	45.9163	230.945	12.3826	0.507588	147.719	-8.10211	NA	NA	NA	NA	NA	NA	NA	NA
PNPLA3	Exon	1	TRUE	FALSE	NA	NA	NA	NA	NA	NA	NA	NA	NA	NA	NA	NA	NA	NA	NA	NA	48.3922	179.134	58.1516	65.9501	-9.75948	1.44159	102.322	-7.72894	NA	NA	NA	NA	NA	NA	NA	NA
POGK	promoter	1	FALSE	FALSE	25.5284	526.996	36.15	417.085	-10.6216	0.337451	108.664	-7.05225	NA	NA	NA	NA	NA	NA	NA	NA	NA	NA	NA	NA	NA	NA	NA	NA	NA	NA	NA	NA	NA	NA	NA	NA
POLB	Exon	1	TRUE	FALSE	NA	NA	NA	NA	NA	NA	NA	NA	NA	NA	NA	NA	NA	NA	NA	NA	57.4557	855.118	47.5532	166.19	9.90253	2.36329	99.239	-8.95408	NA	NA	NA	NA	NA	NA	NA	NA
POLR3G	Exon	1	FALSE	FALSE	NA	NA	NA	NA	NA	NA	NA	NA	NA	NA	NA	NA	NA	NA	NA	NA	37.3171	9.49558	48.8015	12.9298	-11.4844	-0.445368	137.658	-7.71005	NA	NA	NA	NA	NA	NA	NA	NA
POMP	Exon	1	FALSE	FALSE	NA	NA	NA	NA	NA	NA	NA	NA	NA	NA	NA	NA	NA	NA	NA	NA	76.568	1186.17	65.6667	932.09	10.9014	0.34777	113.788	-6.94933	NA	NA	NA	NA	NA	NA	NA	NA
PPBP	GeneBody	1	FALSE	FALSE	NA	NA	NA	NA	NA	NA	NA	NA	57.2551	21.1961	49.344	13.6104	7.91108	0.639091	65.6092	-8.11269	NA	NA	NA	NA	NA	NA	NA	NA	NA	NA	NA	NA	NA	NA	NA	NA
PPP1R11	promoter	1	FALSE	FALSE	34.3435	497.85	23.7603	436.776	10.5832	0.188818	116.454	-7.17516	NA	NA	NA	NA	NA	NA	NA	NA	NA	NA	NA	NA	NA	NA	NA	NA	NA	NA	NA	NA	NA	NA	NA	NA
PPP1R36	Exon	1	FALSE	FALSE	NA	NA	NA	NA	NA	NA	NA	NA	NA	NA	NA	NA	NA	NA	NA	NA	56.0479	7.35064	67.3024	4.55226	-11.2545	0.691287	132.758	-7.87317	NA	NA	NA	NA	NA	NA	NA	NA
PRDX2	Intron	1	FALSE	FALSE	NA	NA	NA	NA	NA	NA	NA	NA	NA	NA	NA	NA	NA	NA	NA	NA	NA	NA	NA	NA	NA	NA	NA	NA	49.0647	365.7	37.332	351.968	11.7326	0.0552154	145.253	-12.4128
PRG3	promoter,GeneBody,Exon,Intron	4	FALSE	FALSE	81.5492	1	83.5644	10.8956	-2.01515	-3.44567	14.7017	-8.88375	80.4266	1	79.6204	10.8956	0.806119	-3.44567	12.3251	-8.53323	79.2274	1	79.812	10.8956	-0.584653	-3.44567	12.0791	-8.83611	80.6672	1	79.5725	10.8956	1.09477	-3.44567	13.4819	-9.01711
PRKAA2	promoter,Exon	2	TRUE	FALSE	36.0316	897.362	45.7672	147.603	-9.73565	2.60397	97.9552	-10.2104	NA	NA	NA	NA	NA	NA	NA	NA	72.2312	897.362	74.0196	147.603	-1.78837	2.60397	11.2742	-6.92635	NA	NA	NA	NA	NA	NA	NA	NA
PRKCQ	Exon	1	FALSE	FALSE	NA	NA	NA	NA	NA	NA	NA	NA	NA	NA	NA	NA	NA	NA	NA	NA	79.7856	220.872	67.2538	192.827	12.5318	0.195901	151.101	-8.12488	NA	NA	NA	NA	NA	NA	NA	NA
PRKG1	Exon	1	TRUE	FALSE	NA	NA	NA	NA	NA	NA	NA	NA	NA	NA	NA	NA	NA	NA	NA	NA	65.239	164.916	72.829	35.0814	-7.58999	2.23295	66.6499	-7.98904	NA	NA	NA	NA	NA	NA	NA	NA
PRKG2	promoter,Intron	2	TRUE	FALSE	80.0344	321.01	81.6838	51.5035	-1.64943	2.63987	9.40465	-6.94594	NA	NA	NA	NA	NA	NA	NA	NA	NA	NA	NA	NA	NA	NA	NA	NA	75.7586	321.01	78.046	51.5035	-2.28734	2.63987	11.1476	-6.97491
PRNP	promoter	1	FALSE	FALSE	32.5043	290.673	14.7191	349.405	17.7852	-0.265504	323.697	-14.3798	NA	NA	NA	NA	NA	NA	NA	NA	NA	NA	NA	NA	NA	NA	NA	NA	NA	NA	NA	NA	NA	NA	NA	NA
PRR5	promoter	1	FALSE	FALSE	28.7913	304.03	48.3163	239.482	-19.5249	0.344294	373.42	-16.2105	NA	NA	NA	NA	NA	NA	NA	NA	NA	NA	NA	NA	NA	NA	NA	NA	NA	NA	NA	NA	NA	NA	NA	NA
PRRC1	GeneBody,Intron	2	TRUE	FALSE	NA	NA	NA	NA	NA	NA	NA	NA	79.0415	505.629	70.0339	323.086	9.00755	0.646163	84.5162	-9.61664	NA	NA	NA	NA	NA	NA	NA	NA	77.6334	505.629	67.0478	323.086	10.5857	0.646163	119.404	-10.7761
PRSS2	promoter,GeneBody,Exon,Intron	4	FALSE	FALSE	91.7704	1	91.7914	59.5208	-0.0209583	-5.89532	34.0212	-20.0874	80.5773	1	81.4297	59.5208	-0.852451	-5.89532	34.4184	-19.4761	77.5698	1	75.5646	59.5208	2.00515	-5.89532	37.0415	-20.166	82.3949	1	84.8122	59.5208	-2.41737	-5.89532	38.49	-20.4776
PRSS36	promoter	1	TRUE	FALSE	85.898	88.3111	90.6699	15.3673	-4.77185	2.52273	27.553	-7.3967	NA	NA	NA	NA	NA	NA	NA	NA	NA	NA	NA	NA	NA	NA	NA	NA	NA	NA	NA	NA	NA	NA	NA	NA
PRTN3	GeneBody,Intron	2	FALSE	FALSE	NA	NA	NA	NA	NA	NA	NA	NA	33.343	3.85203	25.7129	2.55993	7.63007	0.589513	61.0855	-7.73396	NA	NA	NA	NA	NA	NA	NA	NA	34.3515	3.85203	25.0083	2.55993	9.34323	0.589513	93.7751	-9.07967
PSMA6	Exon	1	FALSE	FALSE	NA	NA	NA	NA	NA	NA	NA	NA	NA	NA	NA	NA	NA	NA	NA	NA	54.048	519.174	41.9295	445.259	12.1186	0.221572	141.128	-7.80559	NA	NA	NA	NA	NA	NA	NA	NA
PSMG4	Exon	1	FALSE	FALSE	NA	NA	NA	NA	NA	NA	NA	NA	NA	NA	NA	NA	NA	NA	NA	NA	55.68	290.364	41.419	176.651	14.261	0.71696	197.14	-9.80345	NA	NA	NA	NA	NA	NA	NA	NA
PSORS1C2	Intron	1	FALSE	FALSE	NA	NA	NA	NA	NA	NA	NA	NA	NA	NA	NA	NA	NA	NA	NA	NA	NA	NA	NA	NA	NA	NA	NA	NA	69.0051	4.75759	77.4444	2.61106	-8.43939	0.865594	66.7932	-7.80674
PTBP2	promoter	1	FALSE	FALSE	41.3496	414.773	53.0189	276.246	-11.6693	0.58637	131.85	-8.01788	NA	NA	NA	NA	NA	NA	NA	NA	NA	NA	NA	NA	NA	NA	NA	NA	NA	NA	NA	NA	NA	NA	NA	NA
PTGS2	promoter,GeneBody,Exon,Intron	4	TRUE	FALSE	27.4182	4032.36	27.6474	590.703	-0.229233	2.77112	8.0468	-7.18056	61.7183	4032.36	59.8228	590.703	1.89548	2.77112	12.2872	-6.96116	64.9198	4032.36	61.9645	590.703	2.95532	2.77112	15.432	-7.36699	56.6374	4032.36	56.7673	590.703	-0.129875	2.77112	8.03376	-6.96196
PTPRZ1	promoter	1	FALSE	TRUE	12.5459	1.84408	26.7464	10.4618	-14.2005	-2.50416	201.817	-12.3801	NA	NA	NA	NA	NA	NA	NA	NA	NA	NA	NA	NA	NA	NA	NA	NA	NA	NA	NA	NA	NA	NA	NA	NA
PTX3	promoter,GeneBody,Exon,Intron	4	TRUE	TRUE	41.25	3772.64	56.0299	193.8	-14.7799	4.28294	231.33	-20.791	28.2527	3772.64	24.1899	193.8	4.06283	4.28294	36.7606	-13.158	23.3494	3772.64	18.3188	193.8	5.03065	4.28294	41.8754	-13.1248	34.8145	3772.64	32.8322	193.8	1.98223	4.28294	24.13	-12.6985
PVR	promoter	1	FALSE	FALSE	63.1055	2283.94	57.5533	403.911	5.55214	2.49942	39.7257	-7.37769	NA	NA	NA	NA	NA	NA	NA	NA	NA	NA	NA	NA	NA	NA	NA	NA	NA	NA	NA	NA	NA	NA	NA	NA
QDPR	Exon	1	FALSE	FALSE	NA	NA	NA	NA	NA	NA	NA	NA	NA	NA	NA	NA	NA	NA	NA	NA	71.8482	174.662	60.4585	162.639	11.3897	0.102895	124.293	-7.24703	NA	NA	NA	NA	NA	NA	NA	NA
R3HDM4	Exon	1	TRUE	FALSE	NA	NA	NA	NA	NA	NA	NA	NA	NA	NA	NA	NA	NA	NA	NA	NA	61.858	626.57	73.9983	433.798	-12.1403	0.530452	153.691	-8.44042	NA	NA	NA	NA	NA	NA	NA	NA
RAB11FIP4	promoter	1	FALSE	FALSE	40.0317	160.989	50.3286	112.636	-10.2969	0.515298	102.179	-6.93411	NA	NA	NA	NA	NA	NA	NA	NA	NA	NA	NA	NA	NA	NA	NA	NA	NA	NA	NA	NA	NA	NA	NA	NA
RAB12	Exon	1	FALSE	FALSE	NA	NA	NA	NA	NA	NA	NA	NA	NA	NA	NA	NA	NA	NA	NA	NA	69.1675	298.476	53.4353	318.93	15.7322	-0.0956213	239.935	-11.013	NA	NA	NA	NA	NA	NA	NA	NA
RAB3IP	Exon	1	TRUE	TRUE	NA	NA	NA	NA	NA	NA	NA	NA	NA	NA	NA	NA	NA	NA	NA	NA	65.4905	1587.16	46.1789	401.665	19.3117	1.98239	367.85	-16.7529	NA	NA	NA	NA	NA	NA	NA	NA
RAB5IF	Exon	1	FALSE	FALSE	NA	NA	NA	NA	NA	NA	NA	NA	NA	NA	NA	NA	NA	NA	NA	NA	54.0119	401.627	37.9519	332.254	16.06	0.273569	250.314	-11.3513	NA	NA	NA	NA	NA	NA	NA	NA
RABGAP1L	Exon	1	FALSE	FALSE	NA	NA	NA	NA	NA	NA	NA	NA	NA	NA	NA	NA	NA	NA	NA	NA	55.9583	203.79	70.9392	191.984	-14.9809	0.086099	231.774	-10.7768	NA	NA	NA	NA	NA	NA	NA	NA
RAD9A	promoter	1	FALSE	FALSE	31.5374	81.6348	42.2145	97.6376	-10.6771	-0.258253	109.698	-6.94059	NA	NA	NA	NA	NA	NA	NA	NA	NA	NA	NA	NA	NA	NA	NA	NA	NA	NA	NA	NA	NA	NA	NA	NA
RALGAPA1	promoter	1	FALSE	FALSE	83.6333	717.932	98.4778	576.816	-14.8444	0.315736	214.453	-10.7012	NA	NA	NA	NA	NA	NA	NA	NA	NA	NA	NA	NA	NA	NA	NA	NA	NA	NA	NA	NA	NA	NA	NA	NA
RAP1B	Exon	1	FALSE	FALSE	NA	NA	NA	NA	NA	NA	NA	NA	NA	NA	NA	NA	NA	NA	NA	NA	51.8909	2111.39	41	1400.56	10.8909	0.592191	113.83	-7.04879	NA	NA	NA	NA	NA	NA	NA	NA
RASEF	promoter,Exon	2	TRUE	FALSE	45.0671	1085.97	40.7992	167.19	4.2679	2.69943	27.6533	-7.49021	NA	NA	NA	NA	NA	NA	NA	NA	32.8553	1085.97	31.8931	167.19	0.962221	2.69943	8.18792	-6.99809	NA	NA	NA	NA	NA	NA	NA	NA
RASGEF1A	Exon	1	TRUE	FALSE	NA	NA	NA	NA	NA	NA	NA	NA	NA	NA	NA	NA	NA	NA	NA	NA	64.8821	339.274	75.4369	334.094	-10.5549	0.0221964	116.589	-7.01345	NA	NA	NA	NA	NA	NA	NA	NA
RASL11A	Intron	1	FALSE	FALSE	NA	NA	NA	NA	NA	NA	NA	NA	NA	NA	NA	NA	NA	NA	NA	NA	NA	NA	NA	NA	NA	NA	NA	NA	28.6618	5.2548	19.8492	10.65	8.81254	-1.01915	84.3094	-9.02833
RASSF10	promoter	1	FALSE	TRUE	76.1259	7.25541	86.7296	25.251	-10.6037	-1.79921	111.135	-8.13321	NA	NA	NA	NA	NA	NA	NA	NA	NA	NA	NA	NA	NA	NA	NA	NA	NA	NA	NA	NA	NA	NA	NA	NA
RAVER2	Exon	1	FALSE	FALSE	NA	NA	NA	NA	NA	NA	NA	NA	NA	NA	NA	NA	NA	NA	NA	NA	54.2153	15.3885	40.7485	8.80538	13.4668	0.805392	175.651	-9.16791	NA	NA	NA	NA	NA	NA	NA	NA
RBM11	Exon	1	FALSE	FALSE	NA	NA	NA	NA	NA	NA	NA	NA	NA	NA	NA	NA	NA	NA	NA	NA	56.282	13.7023	67.5443	11.395	-11.2623	0.266016	132.472	-7.60399	NA	NA	NA	NA	NA	NA	NA	NA
RBM44	promoter	1	FALSE	FALSE	82.3482	4.53972	69.6457	5.28926	12.7025	-0.220462	166.633	-8.94966	NA	NA	NA	NA	NA	NA	NA	NA	NA	NA	NA	NA	NA	NA	NA	NA	NA	NA	NA	NA	NA	NA	NA	NA
RBMX	promoter,GeneBody,Exon,Intron	4	FALSE	TRUE	73.4861	46.6287	78.6307	509.222	-5.14461	-3.44901	35.846	-9.46892	77.6135	46.6287	45.2787	509.222	32.3348	-3.44901	1067.18	-95.4883	85.9111	46.6287	54.4713	509.222	31.4398	-3.44901	984.698	-41.443	77.5858	46.6287	36.9479	509.222	40.6379	-3.44901	1688.97	-122.889
RCAN2	promoter,GeneBody,Exon,Intron	4	TRUE	FALSE	17.4997	67.4223	17.9659	5.16363	-0.466247	3.70677	14.2979	-10.2689	80.6523	67.4223	82.8179	5.16363	-2.1656	3.70677	18.2943	-10.2907	46.6585	67.4223	47.7535	5.16363	-1.09494	3.70677	16.0525	-10.3605	82.006	67.4223	84.2515	5.16363	-2.24555	3.70677	17.8776	-10.5745
RCAN3	promoter	1	FALSE	TRUE	77.0701	185.269	66.5984	387.806	10.4717	-1.06572	114.997	-7.7508	NA	NA	NA	NA	NA	NA	NA	NA	NA	NA	NA	NA	NA	NA	NA	NA	NA	NA	NA	NA	NA	NA	NA	NA
RDX	Exon	1	FALSE	FALSE	NA	NA	NA	NA	NA	NA	NA	NA	NA	NA	NA	NA	NA	NA	NA	NA	69.3616	586.216	56.9588	427.226	12.4028	0.456434	148.153	-8.09573	NA	NA	NA	NA	NA	NA	NA	NA
REEP1	promoter	1	FALSE	FALSE	33.3201	1	37.9143	6.22372	-4.59422	-2.63778	25.8802	-6.96929	NA	NA	NA	NA	NA	NA	NA	NA	NA	NA	NA	NA	NA	NA	NA	NA	NA	NA	NA	NA	NA	NA	NA	NA
RELB	promoter	1	FALSE	TRUE	35.4396	1193.01	25.1193	469.567	10.3203	1.3452	112.776	-7.76542	NA	NA	NA	NA	NA	NA	NA	NA	NA	NA	NA	NA	NA	NA	NA	NA	NA	NA	NA	NA	NA	NA	NA	NA
RELN	promoter,GeneBody,Exon,Intron	4	TRUE	FALSE	10.1234	102.216	9.1301	11.458	0.993287	3.1572	11.8219	-8.33598	79.7533	102.216	81.0526	11.458	-1.29937	3.1572	11.7172	-8.08732	66.4452	102.216	66.8712	11.458	-0.426041	3.1572	10.8617	-8.38941	80.9289	102.216	82.3234	11.458	-1.39455	3.1572	11.4878	-8.33458
RETN	promoter,GeneBody,Exon,Intron	4	FALSE	FALSE	38.0641	454.817	36.4954	46.0493	1.56879	3.30403	14.5006	-8.84544	39.0678	454.817	34.9348	46.0493	4.133	3.30403	29.7942	-9.5526	17.4946	454.817	11.857	46.0493	5.63759	3.30403	40.4923	-9.61392	72.69	454.817	70.0964	46.0493	2.59364	3.30403	19.7793	-9.01411
RFTN1	Exon	1	FALSE	FALSE	NA	NA	NA	NA	NA	NA	NA	NA	NA	NA	NA	NA	NA	NA	NA	NA	68.9383	234.649	83.7433	226.778	-14.8051	0.0492214	226.44	-10.5935	NA	NA	NA	NA	NA	NA	NA	NA
RGS2_1	Intron	1	TRUE	FALSE	NA	NA	NA	NA	NA	NA	NA	NA	NA	NA	NA	NA	NA	NA	NA	NA	NA	NA	NA	NA	NA	NA	NA	NA	55.0695	1420.72	64.0453	1188.03	-8.9758	0.258059	75.0407	-7.90335
RGS22	Exon	1	FALSE	TRUE	NA	NA	NA	NA	NA	NA	NA	NA	NA	NA	NA	NA	NA	NA	NA	NA	78.4396	4.32152	64.9248	1.91242	13.5148	1.17614	177.71	-9.55249	NA	NA	NA	NA	NA	NA	NA	NA
RHBG	promoter	1	FALSE	FALSE	38.2913	4.3693	52.0827	4.21507	-13.7913	0.0518449	184.597	-9.55666	NA	NA	NA	NA	NA	NA	NA	NA	NA	NA	NA	NA	NA	NA	NA	NA	NA	NA	NA	NA	NA	NA	NA	NA
RHOC	Exon	1	TRUE	FALSE	NA	NA	NA	NA	NA	NA	NA	NA	NA	NA	NA	NA	NA	NA	NA	NA	80.434	632.519	89.6524	261.894	-9.2184	1.27213	91.308	-7.12576	NA	NA	NA	NA	NA	NA	NA	NA
RIMS3	promoter	1	FALSE	FALSE	32.8048	13.8386	43.7707	22.3219	-10.9658	-0.689764	116.181	-7.25906	NA	NA	NA	NA	NA	NA	NA	NA	NA	NA	NA	NA	NA	NA	NA	NA	NA	NA	NA	NA	NA	NA	NA	NA
RING1	Intron	1	FALSE	FALSE	NA	NA	NA	NA	NA	NA	NA	NA	NA	NA	NA	NA	NA	NA	NA	NA	NA	NA	NA	NA	NA	NA	NA	NA	73.4726	328.316	65.7118	247.161	7.76072	0.409635	65.4983	-7.17662
RIT1	GeneBody,Intron	2	FALSE	FALSE	NA	NA	NA	NA	NA	NA	NA	NA	70.5784	907.679	61.9639	1002.9	8.61452	-0.143918	76.9589	-8.95376	NA	NA	NA	NA	NA	NA	NA	NA	66.6002	907.679	56.8258	1002.9	9.77442	-0.143918	101.883	-9.59427
RN18S1	GeneBody	1	FALSE	FALSE	NA	NA	NA	NA	NA	NA	NA	NA	21.2609	59.4142	29.526	40.9287	-8.26503	0.537695	66.0964	-8.32333	NA	NA	NA	NA	NA	NA	NA	NA	NA	NA	NA	NA	NA	NA	NA	NA
RNASE1_1	promoter,GeneBody,Exon,Intron	4	TRUE	FALSE	86.4206	876.58	90.6306	128.383	-4.20992	2.77143	24.0857	-7.89502	93.1354	876.58	95.8188	128.383	-2.68334	2.77143	14.4514	-7.41271	92.8933	876.58	98.2024	128.383	-5.30908	2.77143	38.8928	-8.34445	93.9153	876.58	87.9722	128.383	5.94312	2.77143	47.213	-9.1586
RNASE4	Exon	1	TRUE	TRUE	NA	NA	NA	NA	NA	NA	NA	NA	NA	NA	NA	NA	NA	NA	NA	NA	47.3738	570.045	60.3128	255.881	-12.939	1.15561	175.25	-9.74733	NA	NA	NA	NA	NA	NA	NA	NA
RNF146	GeneBody,Exon	2	FALSE	FALSE	NA	NA	NA	NA	NA	NA	NA	NA	62.1631	341.732	54.7191	274.857	7.44402	0.314188	57.935	-7.4094	49.6083	341.732	33.0865	274.857	16.5218	0.314188	265.168	-11.8402	NA	NA	NA	NA	NA	NA	NA	NA
RNF215	Exon	1	FALSE	FALSE	NA	NA	NA	NA	NA	NA	NA	NA	NA	NA	NA	NA	NA	NA	NA	NA	67.6294	46.8452	55.77	44.861	11.8593	0.0624414	134.971	-7.59189	NA	NA	NA	NA	NA	NA	NA	NA
RNF222	promoter,Exon,Intron	3	FALSE	FALSE	92.3805	1.84408	95.6504	14.1084	-3.26997	-2.93558	17.6304	-7.47121	NA	NA	NA	NA	NA	NA	NA	NA	95.4391	1.84408	96.5796	14.1084	-1.14051	-2.93558	10.1239	-7.293	90.9655	1.84408	92.0683	14.1084	-1.10283	-2.93558	8.901	-7.1099
RORB	Exon	1	FALSE	FALSE	NA	NA	NA	NA	NA	NA	NA	NA	NA	NA	NA	NA	NA	NA	NA	NA	62.4926	2.4499	66.5851	16.6901	-4.09255	-2.76819	26.072	-7.31106	NA	NA	NA	NA	NA	NA	NA	NA
RPP25L	GeneBody,Exon	2	FALSE	FALSE	NA	NA	NA	NA	NA	NA	NA	NA	42.0938	172.685	32.8047	114.065	9.28902	0.598291	89.6886	-10.0098	58.6715	172.685	45.6138	114.065	13.0577	0.598291	164.678	-8.69128	NA	NA	NA	NA	NA	NA	NA	NA
RPS11	GeneBody,Exon	2	TRUE	FALSE	NA	NA	NA	NA	NA	NA	NA	NA	37.3499	11799.2	46.22	6665.97	-8.87005	0.823798	76.7022	-9.41329	49.6799	11799.2	61.1806	6665.97	-11.5007	0.823798	138.699	-8.18333	NA	NA	NA	NA	NA	NA	NA	NA
RPS19	Exon	1	FALSE	FALSE	NA	NA	NA	NA	NA	NA	NA	NA	NA	NA	NA	NA	NA	NA	NA	NA	49.8761	2294.18	36.9212	1673.89	12.9549	0.454774	161.883	-8.53869	NA	NA	NA	NA	NA	NA	NA	NA
RPS3	promoter	1	TRUE	FALSE	55.3471	2371.73	44.1013	1495.93	11.2459	0.664895	131.661	-7.83408	NA	NA	NA	NA	NA	NA	NA	NA	NA	NA	NA	NA	NA	NA	NA	NA	NA	NA	NA	NA	NA	NA	NA	NA
RPTN	promoter,GeneBody,Exon,Intron	4	TRUE	FALSE	94.6271	3.96764	95.6074	90.8364	-0.980268	-4.51692	20.4161	-12.9993	92.1614	3.96764	93.4914	90.8364	-1.33003	-4.51692	21.1503	-12.5283	91.9761	3.96764	93.4467	90.8364	-1.47057	-4.51692	22.7092	-13.004	93.4247	3.96764	93.6949	90.8364	-0.270197	-4.51692	19.8936	-13.1296
RRAD	promoter	1	TRUE	FALSE	64.5042	292.119	73.1176	82.1719	-8.61343	1.82984	74.2904	-7.62566	NA	NA	NA	NA	NA	NA	NA	NA	NA	NA	NA	NA	NA	NA	NA	NA	NA	NA	NA	NA	NA	NA	NA	NA
RRAGC	Exon	1	FALSE	FALSE	NA	NA	NA	NA	NA	NA	NA	NA	NA	NA	NA	NA	NA	NA	NA	NA	48.0198	1223.08	27.4411	920.82	20.5786	0.409529	413.792	-16.6765	NA	NA	NA	NA	NA	NA	NA	NA
RTL4	Exon	1	FALSE	FALSE	NA	NA	NA	NA	NA	NA	NA	NA	NA	NA	NA	NA	NA	NA	NA	NA	67.6934	1.42204	74.8821	6.87123	-7.18872	-2.27261	60.073	-7.25285	NA	NA	NA	NA	NA	NA	NA	NA
RTL9	promoter	1	FALSE	FALSE	44.1529	12.8783	54.0579	35.6244	-9.90499	-1.46793	96.0526	-7.19767	NA	NA	NA	NA	NA	NA	NA	NA	NA	NA	NA	NA	NA	NA	NA	NA	NA	NA	NA	NA	NA	NA	NA	NA
RUNDC3B	promoter,GeneBody,Exon,Intron	4	TRUE	FALSE	14.8324	190.337	15.1355	24.1296	-0.303146	2.97968	9.28249	-7.79377	81.2195	190.337	82.6146	24.1296	-1.39511	2.97968	10.8307	-7.5571	40.0159	190.337	37.7867	24.1296	2.22919	2.97968	13.2479	-7.87791	84.2987	190.337	86.1702	24.1296	-1.87151	2.97968	11.6317	-7.87232
RXRA	promoter	1	FALSE	FALSE	37.4724	2898.69	56.0004	2280.97	-18.5279	0.345752	335.891	-14.9153	NA	NA	NA	NA	NA	NA	NA	NA	NA	NA	NA	NA	NA	NA	NA	NA	NA	NA	NA	NA	NA	NA	NA	NA
S100A8	GeneBody,Exon	2	FALSE	FALSE	NA	NA	NA	NA	NA	NA	NA	NA	25.9186	970.94	16.8765	585.696	9.04214	0.72923	85.2773	-9.713	35.1754	970.94	22.724	585.696	12.4514	0.72923	149.699	-8.28222	NA	NA	NA	NA	NA	NA	NA	NA
S100A9	GeneBody,Intron	2	FALSE	FALSE	NA	NA	NA	NA	NA	NA	NA	NA	51.4825	1620.55	41.2209	839.583	10.2615	0.948736	109.6	-11.761	NA	NA	NA	NA	NA	NA	NA	NA	54.4292	1620.55	43.3028	839.583	11.1264	0.948736	132.008	-11.7544
SAMD12	promoter	1	TRUE	FALSE	34.0622	1273.03	35.9841	205.679	-1.92187	2.6298	10.2114	-6.95885	NA	NA	NA	NA	NA	NA	NA	NA	NA	NA	NA	NA	NA	NA	NA	NA	NA	NA	NA	NA	NA	NA	NA	NA
SAMSN1	promoter	1	TRUE	TRUE	66.7087	4064.03	77.5626	1467.6	-10.8539	1.46945	115.752	-8.48512	NA	NA	NA	NA	NA	NA	NA	NA	NA	NA	NA	NA	NA	NA	NA	NA	NA	NA	NA	NA	NA	NA	NA	NA
SBSPON	promoter	1	FALSE	FALSE	22.4885	8.27659	35.1662	9.32988	-12.6777	-0.172823	155.575	-8.51572	NA	NA	NA	NA	NA	NA	NA	NA	NA	NA	NA	NA	NA	NA	NA	NA	NA	NA	NA	NA	NA	NA	NA	NA
SCARA3	promoter	1	FALSE	FALSE	68.7665	20.3479	54.3267	34.7503	14.4398	-0.772143	214.976	-10.9515	NA	NA	NA	NA	NA	NA	NA	NA	NA	NA	NA	NA	NA	NA	NA	NA	NA	NA	NA	NA	NA	NA	NA	NA
SCD5	Exon	1	FALSE	TRUE	NA	NA	NA	NA	NA	NA	NA	NA	NA	NA	NA	NA	NA	NA	NA	NA	59.3369	25.6591	49.1485	10.1061	10.1884	1.34424	100.923	-7.28585	NA	NA	NA	NA	NA	NA	NA	NA
SCG2	Exon,Intron	2	FALSE	FALSE	NA	NA	NA	NA	NA	NA	NA	NA	NA	NA	NA	NA	NA	NA	NA	NA	70.5361	1	73.9391	6.76675	-3.40298	-2.75846	20.5166	-7.12362	77.5278	1	75.4405	6.76675	2.0873	-2.75846	13.088	-7.14197
SCGB1D	Exon	1	TRUE	FALSE	NA	NA	NA	NA	NA	NA	NA	NA	NA	NA	NA	NA	NA	NA	NA	NA	70.3056	442.195	79.5278	196.717	-9.22222	1.16856	91.1131	-6.98722	NA	NA	NA	NA	NA	NA	NA	NA
SCN2B	Exon	1	TRUE	FALSE	NA	NA	NA	NA	NA	NA	NA	NA	NA	NA	NA	NA	NA	NA	NA	NA	82.201	539.357	85.4757	93.6569	-3.2747	2.52578	19.1081	-7.02459	NA	NA	NA	NA	NA	NA	NA	NA
SCN7A	promoter	1	FALSE	TRUE	40.9754	1.77591	29.3561	4.49408	11.6193	-1.33947	141.441	-9.01091	NA	NA	NA	NA	NA	NA	NA	NA	NA	NA	NA	NA	NA	NA	NA	NA	NA	NA	NA	NA	NA	NA	NA	NA
SCNM1	GeneBody	1	FALSE	FALSE	NA	NA	NA	NA	NA	NA	NA	NA	57.3151	75.4156	49.3002	67.4537	8.01488	0.160964	66.8459	-8.10772	NA	NA	NA	NA	NA	NA	NA	NA	NA	NA	NA	NA	NA	NA	NA	NA
SCNN1A	Exon	1	TRUE	FALSE	NA	NA	NA	NA	NA	NA	NA	NA	NA	NA	NA	NA	NA	NA	NA	NA	60.6941	167.096	69.1358	50.037	-8.4417	1.73961	78.6883	-7.42296	NA	NA	NA	NA	NA	NA	NA	NA
SCNN1D	promoter	1	TRUE	FALSE	52.6968	317.712	47.9571	58.1426	4.73971	2.45005	30.78	-6.98757	NA	NA	NA	NA	NA	NA	NA	NA	NA	NA	NA	NA	NA	NA	NA	NA	NA	NA	NA	NA	NA	NA	NA	NA
SCX	GeneBody,Exon,Intron	3	FALSE	FALSE	NA	NA	NA	NA	NA	NA	NA	NA	50.7535	7.39207	56.4823	45.8077	-5.72876	-2.63154	37.5978	-8.18887	50.5372	7.39207	56.6473	45.8077	-6.11017	-2.63154	46.9166	-7.61513	58.7857	7.39207	51.9861	45.8077	6.7996	-2.63154	57.3018	-10.0349
SDC3	Exon	1	FALSE	FALSE	NA	NA	NA	NA	NA	NA	NA	NA	NA	NA	NA	NA	NA	NA	NA	NA	75.7012	244.544	64.7829	165.765	10.9183	0.560955	114.372	-7.05065	NA	NA	NA	NA	NA	NA	NA	NA
SDF2L1	Intron	1	FALSE	FALSE	NA	NA	NA	NA	NA	NA	NA	NA	NA	NA	NA	NA	NA	NA	NA	NA	NA	NA	NA	NA	NA	NA	NA	NA	35.4568	82.117	26.9409	80.2373	8.5159	0.033408	78.0622	-7.98104
SDHAF4	Exon	1	FALSE	TRUE	NA	NA	NA	NA	NA	NA	NA	NA	NA	NA	NA	NA	NA	NA	NA	NA	46.0681	91.4334	34.7331	39.7029	11.335	1.20348	124.668	-7.88243	NA	NA	NA	NA	NA	NA	NA	NA
SDR39U1	Intron	1	FALSE	FALSE	NA	NA	NA	NA	NA	NA	NA	NA	NA	NA	NA	NA	NA	NA	NA	NA	NA	NA	NA	NA	NA	NA	NA	NA	73.9424	35.8782	62.6757	20.729	11.2667	0.791459	134.946	-11.8557
SELENOW	Exon	1	TRUE	FALSE	NA	NA	NA	NA	NA	NA	NA	NA	NA	NA	NA	NA	NA	NA	NA	NA	38.6467	1004.32	52.6433	556.608	-13.9966	0.851487	203.599	-10.3397	NA	NA	NA	NA	NA	NA	NA	NA
2021-09-05	promoter	1	FALSE	TRUE	48.1668	171.17	62.2843	78.6302	-14.1174	1.12228	194.961	-10.7737	NA	NA	NA	NA	NA	NA	NA	NA	NA	NA	NA	NA	NA	NA	NA	NA	NA	NA	NA	NA	NA	NA	NA	NA
SERF1A	GeneBody,Intron	2	FALSE	FALSE	NA	NA	NA	NA	NA	NA	NA	NA	36.2896	16.1443	30.8991	3.38287	5.39052	2.25471	36.1874	-7.62565	NA	NA	NA	NA	NA	NA	NA	NA	42.045	16.1443	35.6639	3.38287	6.3811	2.25471	50.234	-8.21104
SERF2	Exon	1	TRUE	FALSE	NA	NA	NA	NA	NA	NA	NA	NA	NA	NA	NA	NA	NA	NA	NA	NA	56.7863	2498.9	43.0513	1636.81	13.7349	0.610406	182.512	-9.27277	NA	NA	NA	NA	NA	NA	NA	NA
SERPINB4	promoter,GeneBody,Exon,Intron	4	TRUE	FALSE	59.3414	1184	58.04	186.238	1.30143	2.66845	9.74427	-6.91422	83.2218	1184	80.3348	186.238	2.88699	2.66845	16.7691	-7.03062	83.5576	1184	80.0575	186.238	3.50015	2.66845	18.1121	-7.17872	82.9746	1184	88.2833	186.238	-5.30876	2.66845	32.3263	-8.6356
SERPINB5	promoter,Exon	2	TRUE	TRUE	60.665	251.126	74.5606	49.3081	-13.8956	2.34851	193.254	-12.9953	NA	NA	NA	NA	NA	NA	NA	NA	79.2861	251.126	86.4839	49.3081	-7.1978	2.34851	61.2059	-8.06347	NA	NA	NA	NA	NA	NA	NA	NA
SF1	promoter	1	FALSE	FALSE	67.7202	3024.22	57.4982	2257.42	10.222	0.421888	108.964	-6.96403	NA	NA	NA	NA	NA	NA	NA	NA	NA	NA	NA	NA	NA	NA	NA	NA	NA	NA	NA	NA	NA	NA	NA	NA
SFMBT1	Exon	1	FALSE	FALSE	NA	NA	NA	NA	NA	NA	NA	NA	NA	NA	NA	NA	NA	NA	NA	NA	84.1748	290.81	70.7339	194.685	13.4409	0.578937	174.621	-9.00264	NA	NA	NA	NA	NA	NA	NA	NA
SH3BGRL2	Exon	1	TRUE	TRUE	NA	NA	NA	NA	NA	NA	NA	NA	NA	NA	NA	NA	NA	NA	NA	NA	50.6279	2453.95	34.5215	461.727	16.1064	2.40999	257.817	-14.0692	NA	NA	NA	NA	NA	NA	NA	NA
SH3BGRL3	Intron	1	FALSE	FALSE	NA	NA	NA	NA	NA	NA	NA	NA	NA	NA	NA	NA	NA	NA	NA	NA	NA	NA	NA	NA	NA	NA	NA	NA	14.0056	4569.89	22.6908	5204.13	-8.6852	-0.187499	70.0117	-7.44601
SHE	promoter,GeneBody,Exon,Intron	4	TRUE	FALSE	20.185	50.1959	16.9985	6.93513	3.18649	2.85557	20.0361	-7.67437	55.1231	50.1959	59.6413	6.93513	-4.51812	2.85557	27.5707	-8.78542	25.4819	50.1959	30.5112	6.93513	-5.02935	2.85557	36.3504	-8.48251	78.9941	50.1959	81.55	6.93513	-2.55585	2.85557	13.4867	-7.70321
SHISAL2B	promoter,GeneBody,Exon,Intron	4	TRUE	FALSE	69.5476	67.7284	71.8493	5.17862	-2.30168	3.70912	18.6427	-10.526	66.895	67.7284	68.9554	5.17862	-2.06042	3.70912	17.9008	-10.2581	21.6028	67.7284	21.0016	5.17862	0.601261	3.70912	14.4106	-10.2569	75.2535	67.7284	78.5708	5.17862	-3.31736	3.70912	23.174	-11.0255
SHROOM1	Intron	1	FALSE	FALSE	NA	NA	NA	NA	NA	NA	NA	NA	NA	NA	NA	NA	NA	NA	NA	NA	NA	NA	NA	NA	NA	NA	NA	NA	32.5368	53.5802	41.8591	22.1585	-9.32226	1.27384	82.8312	-9.38537
SIGMAR1	Intron	1	FALSE	FALSE	NA	NA	NA	NA	NA	NA	NA	NA	NA	NA	NA	NA	NA	NA	NA	NA	NA	NA	NA	NA	NA	NA	NA	NA	27.9699	80.4372	36.7245	98.0029	-8.75459	-0.284963	71.2125	-7.52208
SIK1	promoter	1	FALSE	FALSE	36.8125	1749.81	24.7621	1635.02	12.0504	0.0978869	150.228	-8.32938	NA	NA	NA	NA	NA	NA	NA	NA	NA	NA	NA	NA	NA	NA	NA	NA	NA	NA	NA	NA	NA	NA	NA	NA
SLC15A2	GeneBody,Intron	2	TRUE	FALSE	NA	NA	NA	NA	NA	NA	NA	NA	88.6116	120.688	93.437	23.2847	-4.82543	2.37383	27.7586	-7.70169	NA	NA	NA	NA	NA	NA	NA	NA	87.4921	120.688	93.458	23.2847	-5.96593	2.37383	37.7974	-8.31484
SLC15A3	Exon	1	TRUE	FALSE	NA	NA	NA	NA	NA	NA	NA	NA	NA	NA	NA	NA	NA	NA	NA	NA	62.359	1111.4	49.552	843.799	12.8071	0.397409	158.089	-8.39641	NA	NA	NA	NA	NA	NA	NA	NA
SLC17A4	promoter	1	FALSE	FALSE	82.1579	2.23204	88.2193	12.9994	-6.0614	-2.54202	40.4283	-7.19964	NA	NA	NA	NA	NA	NA	NA	NA	NA	NA	NA	NA	NA	NA	NA	NA	NA	NA	NA	NA	NA	NA	NA	NA
SLC22A16	Exon	1	FALSE	FALSE	NA	NA	NA	NA	NA	NA	NA	NA	NA	NA	NA	NA	NA	NA	NA	NA	73.8857	39.4417	83.4986	18.0146	-9.61288	1.13055	98.5678	-7.18771	NA	NA	NA	NA	NA	NA	NA	NA
SLC22A3	promoter	1	FALSE	FALSE	32.6892	4.16546	43.6262	4.67084	-10.937	-0.165205	115.181	-7.13013	NA	NA	NA	NA	NA	NA	NA	NA	NA	NA	NA	NA	NA	NA	NA	NA	NA	NA	NA	NA	NA	NA	NA	NA
SLC24A1	promoter,GeneBody,Exon,Intron	4	FALSE	FALSE	92.9629	1	96.2099	15.3219	-3.24708	-3.93752	24.2458	-10.7806	87.1468	1	88.1246	15.3219	-0.977795	-3.93752	15.6311	-10.1357	95.0577	1	94.31	15.3219	0.747651	-3.93752	15.2129	-10.625	85.2993	1	86.7024	15.3219	-1.40309	-3.93752	16.2342	-10.6056
SLC25A1	Intron	1	FALSE	FALSE	NA	NA	NA	NA	NA	NA	NA	NA	NA	NA	NA	NA	NA	NA	NA	NA	NA	NA	NA	NA	NA	NA	NA	NA	50.8867	663.195	62.6205	491.417	-11.7338	0.432484	130.538	-11.7017
SLC25A2	GeneBody	1	FALSE	FALSE	NA	NA	NA	NA	NA	NA	NA	NA	70.7603	3.91351	63.011	8.47524	7.74927	-1.11479	63.6134	-8.49407	NA	NA	NA	NA	NA	NA	NA	NA	NA	NA	NA	NA	NA	NA	NA	NA
SLC25A21	promoter	1	FALSE	TRUE	27.8889	66.9462	56.4833	20.751	-28.5944	1.68982	809.03	-33.1362	NA	NA	NA	NA	NA	NA	NA	NA	NA	NA	NA	NA	NA	NA	NA	NA	NA	NA	NA	NA	NA	NA	NA	NA
SLC25A37	promoter	1	FALSE	FALSE	42.7954	81.3073	32.5474	77.2303	10.2481	0.0742191	109.291	-6.92646	NA	NA	NA	NA	NA	NA	NA	NA	NA	NA	NA	NA	NA	NA	NA	NA	NA	NA	NA	NA	NA	NA	NA	NA
SLC27A3	Intron	1	FALSE	FALSE	NA	NA	NA	NA	NA	NA	NA	NA	NA	NA	NA	NA	NA	NA	NA	NA	NA	NA	NA	NA	NA	NA	NA	NA	54.4162	4.7235	64.7754	6.42029	-10.3592	-0.442782	100.956	-9.48755
SLC2A5	promoter	1	FALSE	TRUE	67.4729	54.3797	57.2403	18.3527	10.2325	1.56708	111.611	-8.00622	NA	NA	NA	NA	NA	NA	NA	NA	NA	NA	NA	NA	NA	NA	NA	NA	NA	NA	NA	NA	NA	NA	NA	NA
SLC2A6	GeneBody,Exon,Intron	3	FALSE	FALSE	NA	NA	NA	NA	NA	NA	NA	NA	55.3031	390.253	51.0787	66.1539	4.22441	2.56051	26.1226	-7.47378	56.0131	390.253	52.222	66.1539	3.79112	2.56051	19.5131	-6.95308	54.7691	390.253	50.2151	66.1539	4.55405	2.56051	30.597	-7.65559
SLC35B2	Intron	1	FALSE	FALSE	NA	NA	NA	NA	NA	NA	NA	NA	NA	NA	NA	NA	NA	NA	NA	NA	NA	NA	NA	NA	NA	NA	NA	NA	17.0013	476.007	28.6678	306.578	-11.6665	0.634729	129.247	-11.7761
SLC35C2	promoter	1	TRUE	FALSE	57.6935	157.581	70.0379	177.765	-12.3445	-0.173884	147.373	-8.23419	NA	NA	NA	NA	NA	NA	NA	NA	NA	NA	NA	NA	NA	NA	NA	NA	NA	NA	NA	NA	NA	NA	NA	NA
SLC35G6	promoter	1	FALSE	TRUE	34.5907	2.06195	46.3681	8.45098	-11.7774	-2.03511	137.796	-9.38548	NA	NA	NA	NA	NA	NA	NA	NA	NA	NA	NA	NA	NA	NA	NA	NA	NA	NA	NA	NA	NA	NA	NA	NA
SLC37A3	promoter	1	FALSE	FALSE	64.0843	166.357	52.2874	180.072	11.7968	-0.114283	144.051	-8.14297	NA	NA	NA	NA	NA	NA	NA	NA	NA	NA	NA	NA	NA	NA	NA	NA	NA	NA	NA	NA	NA	NA	NA	NA
SLC38A3	promoter	1	FALSE	TRUE	55.5937	86.8405	77.4628	38.6019	-21.8691	1.1697	470.848	-20.4587	NA	NA	NA	NA	NA	NA	NA	NA	NA	NA	NA	NA	NA	NA	NA	NA	NA	NA	NA	NA	NA	NA	NA	NA
SLC43A3	promoter	1	FALSE	FALSE	74.8439	68.351	64.0724	47.2202	10.7715	0.533559	120.847	-7.40722	NA	NA	NA	NA	NA	NA	NA	NA	NA	NA	NA	NA	NA	NA	NA	NA	NA	NA	NA	NA	NA	NA	NA	NA
SLC48A1	promoter,Exon	2	TRUE	FALSE	59.8137	334.463	43.3115	538.872	16.5022	-0.688094	279.524	-13.1197	NA	NA	NA	NA	NA	NA	NA	NA	71.585	334.463	60.5863	538.872	10.9987	-0.688094	116.08	-7.2208	NA	NA	NA	NA	NA	NA	NA	NA
SLC6A1	promoter	1	FALSE	FALSE	56.3157	2.87194	44.9861	4.39182	11.3295	-0.612793	133.35	-7.99482	NA	NA	NA	NA	NA	NA	NA	NA	NA	NA	NA	NA	NA	NA	NA	NA	NA	NA	NA	NA	NA	NA	NA	NA
SLC6A19	promoter,Exon,Intron	3	FALSE	FALSE	71.4244	1.42204	68.1038	10.9176	3.32052	-2.94062	20.6973	-7.86203	NA	NA	NA	NA	NA	NA	NA	NA	92.4986	1.42204	93.0102	10.9176	-0.511669	-2.94062	8.80904	-7.28001	85.962	1.42204	87.7026	10.9176	-1.7406	-2.94062	10.3367	-7.17558
SLC9A5	Intron	1	FALSE	FALSE	NA	NA	NA	NA	NA	NA	NA	NA	NA	NA	NA	NA	NA	NA	NA	NA	NA	NA	NA	NA	NA	NA	NA	NA	68.1532	20.9053	60.3883	14.6894	7.76496	0.509097	65.6696	-7.21577
SLC9A6	GeneBody,Exon,Intron	3	FALSE	TRUE	NA	NA	NA	NA	NA	NA	NA	NA	73.4804	7.22932	41.1178	138.953	32.3625	-4.26459	1075.17	-99.2515	76.7642	7.22932	40.4759	138.953	36.2883	-4.26459	1316.9	-55.5071	72.5089	7.22932	41.9	138.953	30.6089	-4.26459	974.235	-78.2267
SMAD1	Exon	1	TRUE	FALSE	NA	NA	NA	NA	NA	NA	NA	NA	NA	NA	NA	NA	NA	NA	NA	NA	63.2272	157.682	73.0793	58.3551	-9.85203	1.43409	104.16	-7.7788	NA	NA	NA	NA	NA	NA	NA	NA
SMARCD3	promoter,GeneBody,Exon,Intron	4	TRUE	FALSE	10.0939	146.233	9.46235	20.4019	0.631593	2.84149	9.15064	-7.36955	68.8966	146.233	69.5416	20.4019	-0.645012	2.84149	8.71343	-6.99621	80.6176	146.233	80.3114	20.4019	0.306258	2.84149	8.48092	-7.39647	65.584	146.233	65.9558	20.4019	-0.371751	2.84149	8.4038	-7.18406
SMIM10	promoter,GeneBody,Exon	3	FALSE	TRUE	36.0143	1	46.1	8.49639	-10.0857	-3.08685	106.753	-10.645	38.8977	1	36.22	8.49639	2.67775	-3.08685	17.1424	-8.08385	38.8977	1	36.22	8.49639	2.67775	-3.08685	15.0322	-7.96622	NA	NA	NA	NA	NA	NA	NA	NA
SMIM15_1	Intron	1	FALSE	FALSE	NA	NA	NA	NA	NA	NA	NA	NA	NA	NA	NA	NA	NA	NA	NA	NA	NA	NA	NA	NA	NA	NA	NA	NA	48.0741	200.205	60.7156	160.936	-12.6415	0.314989	151.985	-13.0511
SNCB	promoter,GeneBody,Exon,Intron	4	FALSE	FALSE	17.0351	3.52555	16.762	34.9764	0.273148	-3.31046	10.7588	-8.44402	34.32	3.52555	33.2934	34.9764	1.02664	-3.31046	11.9043	-8.14179	6.2874	3.52555	4.47388	34.9764	1.81352	-3.31046	12.9689	-8.52418	45.6124	3.52555	48.2683	34.9764	-2.65589	-3.31046	16.0467	-8.49673
SNRPB2	Exon	1	FALSE	FALSE	NA	NA	NA	NA	NA	NA	NA	NA	NA	NA	NA	NA	NA	NA	NA	NA	82.9739	265.293	70.6237	178.929	12.3502	0.568194	147.006	-8.10643	NA	NA	NA	NA	NA	NA	NA	NA
SNX31	Exon	1	FALSE	FALSE	NA	NA	NA	NA	NA	NA	NA	NA	NA	NA	NA	NA	NA	NA	NA	NA	44.9683	3.50516	31.6122	3.13999	13.356	0.15872	172.02	-8.79868	NA	NA	NA	NA	NA	NA	NA	NA
SOCS5	Exon	1	FALSE	FALSE	NA	NA	NA	NA	NA	NA	NA	NA	NA	NA	NA	NA	NA	NA	NA	NA	82.1691	230.046	67.7089	191.763	14.4602	0.262601	202.256	-9.79249	NA	NA	NA	NA	NA	NA	NA	NA
SOD1	Exon	1	FALSE	FALSE	NA	NA	NA	NA	NA	NA	NA	NA	NA	NA	NA	NA	NA	NA	NA	NA	46.3993	383.349	33.4789	232.535	12.9204	0.721214	161.358	-8.65276	NA	NA	NA	NA	NA	NA	NA	NA
SOD2	GeneBody,Exon,Intron	3	TRUE	FALSE	NA	NA	NA	NA	NA	NA	NA	NA	43.5086	22180.7	37.776	3666.15	5.73259	2.59697	41.8086	-8.72377	35.1301	22180.7	30.9311	3666.15	4.19899	2.59697	22.7674	-7.13685	46.2646	22180.7	40.1727	3666.15	6.09184	2.59697	48.1412	-8.80445
SORCS2	promoter	1	FALSE	TRUE	32.0111	3.85203	45.8199	8.40912	-13.8088	-1.12634	186.182	-9.89516	NA	NA	NA	NA	NA	NA	NA	NA	NA	NA	NA	NA	NA	NA	NA	NA	NA	NA	NA	NA	NA	NA	NA	NA
SOX7	Intron	1	FALSE	FALSE	NA	NA	NA	NA	NA	NA	NA	NA	NA	NA	NA	NA	NA	NA	NA	NA	NA	NA	NA	NA	NA	NA	NA	NA	38.5179	16.6141	49.4297	10.5989	-10.9117	0.648495	112.706	-10.6825
SPA17	Exon	1	FALSE	FALSE	NA	NA	NA	NA	NA	NA	NA	NA	NA	NA	NA	NA	NA	NA	NA	NA	43.7194	11.0127	55.2758	11.0767	-11.5564	-0.00836738	139.215	-7.74416	NA	NA	NA	NA	NA	NA	NA	NA
SPDYC	promoter	1	FALSE	TRUE	52.006	3.76347	35.9071	14.9265	16.0989	-1.98774	269.52	-14.6065	NA	NA	NA	NA	NA	NA	NA	NA	NA	NA	NA	NA	NA	NA	NA	NA	NA	NA	NA	NA	NA	NA	NA	NA
SPIDR	promoter	1	FALSE	FALSE	13.9284	77.8249	30.1961	62.9674	-16.2677	0.305625	258.143	-12.2052	NA	NA	NA	NA	NA	NA	NA	NA	NA	NA	NA	NA	NA	NA	NA	NA	NA	NA	NA	NA	NA	NA	NA	NA
SPIN1	Exon	1	FALSE	FALSE	NA	NA	NA	NA	NA	NA	NA	NA	NA	NA	NA	NA	NA	NA	NA	NA	77.7869	688.259	66.3937	510.615	11.3932	0.430715	124.591	-7.32525	NA	NA	NA	NA	NA	NA	NA	NA
SPOP	Exon	1	FALSE	FALSE	NA	NA	NA	NA	NA	NA	NA	NA	NA	NA	NA	NA	NA	NA	NA	NA	73.8438	255.541	61.3491	217.774	12.4947	0.230724	150.209	-8.10121	NA	NA	NA	NA	NA	NA	NA	NA
SRC	promoter	1	FALSE	FALSE	59.386	120.956	76.635	94.5279	-17.2491	0.355674	290.67	-13.3593	NA	NA	NA	NA	NA	NA	NA	NA	NA	NA	NA	NA	NA	NA	NA	NA	NA	NA	NA	NA	NA	NA	NA	NA
SRPRA	GeneBody,Intron	2	FALSE	FALSE	NA	NA	NA	NA	NA	NA	NA	NA	76.0482	1554.96	67.9027	1183.69	8.14545	0.393592	69.1586	-8.31841	NA	NA	NA	NA	NA	NA	NA	NA	67.0426	1554.96	53.7556	1183.69	13.287	0.393592	185.323	-15.0384
SRPX	Exon	1	FALSE	FALSE	NA	NA	NA	NA	NA	NA	NA	NA	NA	NA	NA	NA	NA	NA	NA	NA	65.5187	4.82608	70.8593	30.6368	-5.34057	-2.66634	37.9105	-7.42147	NA	NA	NA	NA	NA	NA	NA	NA
ST6GALNAC5	Exon	1	FALSE	FALSE	NA	NA	NA	NA	NA	NA	NA	NA	NA	NA	NA	NA	NA	NA	NA	NA	48.0458	37.5156	53.872	7.22119	-5.82619	2.37718	42.8165	-7.50152	NA	NA	NA	NA	NA	NA	NA	NA
ST8SIA3	promoter	1	FALSE	TRUE	46.6837	3.46407	56.8056	15.1333	-10.1219	-2.12718	102.591	-8.38056	NA	NA	NA	NA	NA	NA	NA	NA	NA	NA	NA	NA	NA	NA	NA	NA	NA	NA	NA	NA	NA	NA	NA	NA
STC2	Exon	1	FALSE	FALSE	NA	NA	NA	NA	NA	NA	NA	NA	NA	NA	NA	NA	NA	NA	NA	NA	68.5204	3.11721	79.0872	3.10386	-10.5668	0.00619336	116.845	-7.01894	NA	NA	NA	NA	NA	NA	NA	NA
STX11	promoter,Exon	2	TRUE	FALSE	66.9381	2481.1	63.1261	384.323	3.81205	2.69059	23.7342	-7.35153	NA	NA	NA	NA	NA	NA	NA	NA	94.8461	2481.1	94.5256	384.323	0.320551	2.69059	7.62703	-6.97353	NA	NA	NA	NA	NA	NA	NA	NA
SUDS3	Exon	1	FALSE	FALSE	NA	NA	NA	NA	NA	NA	NA	NA	NA	NA	NA	NA	NA	NA	NA	NA	42.7207	207.268	31.3803	168.114	11.3404	0.302051	123.303	-7.24485	NA	NA	NA	NA	NA	NA	NA	NA
SUMO2	promoter	1	FALSE	FALSE	47.6241	637.023	33.381	491.063	14.2431	0.375437	208.947	-10.3629	NA	NA	NA	NA	NA	NA	NA	NA	NA	NA	NA	NA	NA	NA	NA	NA	NA	NA	NA	NA	NA	NA	NA	NA
SUPT3H	Exon	1	FALSE	FALSE	NA	NA	NA	NA	NA	NA	NA	NA	NA	NA	NA	NA	NA	NA	NA	NA	57.1987	67.1198	68.0307	69.8278	-10.832	-0.0570632	122.643	-7.19858	NA	NA	NA	NA	NA	NA	NA	NA
SUSD5	Exon	1	FALSE	FALSE	NA	NA	NA	NA	NA	NA	NA	NA	NA	NA	NA	NA	NA	NA	NA	NA	80.4746	1.21787	76.7483	7.64303	3.72628	-2.64979	18.7926	-6.97479	NA	NA	NA	NA	NA	NA	NA	NA
SV2C	promoter,GeneBody,Exon,Intron	4	FALSE	FALSE	12.8282	68.7776	15.3542	4.50113	-2.52592	3.93358	21.3781	-11.4468	79.0335	68.7776	80.4249	4.50113	-1.39144	3.93358	17.5495	-10.9046	72.9715	68.7776	74.5108	4.50113	-1.53933	3.93358	19.2033	-11.2961	79.2902	68.7776	80.6839	4.50113	-1.39374	3.93358	17.0796	-11.2472
SYN2	Exon	1	FALSE	FALSE	NA	NA	NA	NA	NA	NA	NA	NA	NA	NA	NA	NA	NA	NA	NA	NA	46.4994	23.1993	59.6635	42.2136	-13.164	-0.863626	180.363	-9.26661	NA	NA	NA	NA	NA	NA	NA	NA
SYNPO2L	GeneBody	1	FALSE	FALSE	NA	NA	NA	NA	NA	NA	NA	NA	60.2707	4.16546	55.324	16.7073	4.94668	-2.00393	29.7962	-6.90955	NA	NA	NA	NA	NA	NA	NA	NA	NA	NA	NA	NA	NA	NA	NA	NA
SYT4	promoter	1	FALSE	FALSE	33.9282	305.991	22.2527	458.003	11.6755	-0.581865	141.417	-8.25437	NA	NA	NA	NA	NA	NA	NA	NA	NA	NA	NA	NA	NA	NA	NA	NA	NA	NA	NA	NA	NA	NA	NA	NA
TADA1	Intron	1	FALSE	FALSE	NA	NA	NA	NA	NA	NA	NA	NA	NA	NA	NA	NA	NA	NA	NA	NA	NA	NA	NA	NA	NA	NA	NA	NA	50.897	95.3897	43.1578	93.5988	7.73927	0.0273443	64.9415	-7.11578
TAF13	promoter	1	FALSE	FALSE	40.7056	123.467	52.408	86.6396	-11.7024	0.511029	132.517	-7.98586	NA	NA	NA	NA	NA	NA	NA	NA	NA	NA	NA	NA	NA	NA	NA	NA	NA	NA	NA	NA	NA	NA	NA	NA
TAGLN2	Exon	1	TRUE	FALSE	NA	NA	NA	NA	NA	NA	NA	NA	NA	NA	NA	NA	NA	NA	NA	NA	72.2956	1769.74	59.6517	1659.47	12.6438	0.0928207	153.822	-8.20431	NA	NA	NA	NA	NA	NA	NA	NA
TAMM41	promoter	1	FALSE	FALSE	63.8001	41.9034	53.5114	39.2564	10.2886	0.0941398	110.146	-6.95554	NA	NA	NA	NA	NA	NA	NA	NA	NA	NA	NA	NA	NA	NA	NA	NA	NA	NA	NA	NA	NA	NA	NA	NA
TAP2	Intron	1	FALSE	FALSE	NA	NA	NA	NA	NA	NA	NA	NA	NA	NA	NA	NA	NA	NA	NA	NA	NA	NA	NA	NA	NA	NA	NA	NA	52.41	216.502	62.2754	164.647	-9.86534	0.395008	91.3385	-9.06479
TBX21	promoter	1	FALSE	FALSE	31.5154	71.7565	43.0026	82.4373	-11.4871	-0.200187	127.3	-7.54413	NA	NA	NA	NA	NA	NA	NA	NA	NA	NA	NA	NA	NA	NA	NA	NA	NA	NA	NA	NA	NA	NA	NA	NA
TC2N	promoter,GeneBody,Intron	3	TRUE	TRUE	51.7516	565.269	63.2441	172.045	-11.4925	1.71615	130.577	-9.42737	70.6002	565.269	78.4123	172.045	-7.81211	1.71615	61.7785	-9.32993	NA	NA	NA	NA	NA	NA	NA	NA	71.9155	565.269	79.9248	172.045	-8.00936	1.71615	62.2867	-8.68444
TCF20	promoter	1	FALSE	FALSE	44.6921	800.502	33.7381	724.079	10.954	0.144758	124.572	-7.45052	NA	NA	NA	NA	NA	NA	NA	NA	NA	NA	NA	NA	NA	NA	NA	NA	NA	NA	NA	NA	NA	NA	NA	NA
TDO2	promoter	1	FALSE	FALSE	82.7847	1.21787	87.9659	8.21737	-5.18119	-2.75432	31.9903	-7.43295	NA	NA	NA	NA	NA	NA	NA	NA	NA	NA	NA	NA	NA	NA	NA	NA	NA	NA	NA	NA	NA	NA	NA	NA
TDRD12	promoter	1	FALSE	FALSE	73.2229	10.747	86.3591	7.41515	-13.1362	0.535388	167.572	-9.2207	NA	NA	NA	NA	NA	NA	NA	NA	NA	NA	NA	NA	NA	NA	NA	NA	NA	NA	NA	NA	NA	NA	NA	NA
TECTA	promoter,Exon	2	FALSE	FALSE	89.7605	1.21787	93.5931	8.56955	-3.83265	-2.81486	20.7175	-7.24663	NA	NA	NA	NA	NA	NA	NA	NA	91.1241	1.21787	91.7532	8.56955	-0.629109	-2.81486	8.29374	-6.93534	NA	NA	NA	NA	NA	NA	NA	NA
TEDDM1	promoter,Exon	2	FALSE	FALSE	83.6278	1.84408	86.7975	14.1979	-3.16975	-2.94471	17.0785	-7.48024	NA	NA	NA	NA	NA	NA	NA	NA	82.3385	1.84408	82.5142	14.1979	-0.175681	-2.94471	8.43867	-7.28757	NA	NA	NA	NA	NA	NA	NA	NA
TEK	promoter,Exon	2	FALSE	FALSE	78.2237	3.06943	72.9265	21.8358	5.29722	-2.83065	37.923	-8.24028	NA	NA	NA	NA	NA	NA	NA	NA	83.9652	3.06943	85.3629	21.8358	-1.39769	-2.83065	10.311	-7.02153	NA	NA	NA	NA	NA	NA	NA	NA
TERC	GeneBody	1	FALSE	FALSE	NA	NA	NA	NA	NA	NA	NA	NA	16.6502	544.223	9.06429	226.669	7.58592	1.26361	61.7432	-8.23196	NA	NA	NA	NA	NA	NA	NA	NA	NA	NA	NA	NA	NA	NA	NA	NA
TERF2	Exon	1	FALSE	FALSE	NA	NA	NA	NA	NA	NA	NA	NA	NA	NA	NA	NA	NA	NA	NA	NA	41.2538	283.166	29.4033	265.478	11.8505	0.0930563	134.774	-7.58645	NA	NA	NA	NA	NA	NA	NA	NA
TEX10	promoter	1	FALSE	FALSE	39.773	206.577	29.306	161.165	10.467	0.358137	114.075	-7.12094	NA	NA	NA	NA	NA	NA	NA	NA	NA	NA	NA	NA	NA	NA	NA	NA	NA	NA	NA	NA	NA	NA	NA	NA
TEX13A	Intron	1	FALSE	TRUE	NA	NA	NA	NA	NA	NA	NA	NA	NA	NA	NA	NA	NA	NA	NA	NA	NA	NA	NA	NA	NA	NA	NA	NA	50	1.60582	61	5.09046	-11	-1.66448	116.67	-11.3198
TFEB	promoter	1	FALSE	FALSE	38.6086	346.869	49.3536	235.184	-10.745	0.560597	111.48	-7.28976	NA	NA	NA	NA	NA	NA	NA	NA	NA	NA	NA	NA	NA	NA	NA	NA	NA	NA	NA	NA	NA	NA	NA	NA
TFF3	promoter,GeneBody,Exon,Intron	4	TRUE	FALSE	88.78	1316.19	93.2615	123.995	-4.48152	3.408	30.3519	-10.0188	81.5889	1316.19	87.5241	123.995	-5.93521	3.408	45.4742	-11.8423	89.2271	1316.19	92.8048	123.995	-3.57768	3.408	26.6896	-9.78126	78.7018	1316.19	85.4782	123.995	-6.7764	3.408	53.705	-12.3164
TGM2	promoter	1	FALSE	TRUE	61.0493	850.683	48.6274	282.856	12.4219	1.58856	162.18	-9.72217	NA	NA	NA	NA	NA	NA	NA	NA	NA	NA	NA	NA	NA	NA	NA	NA	NA	NA	NA	NA	NA	NA	NA	NA
THAP7	promoter	1	FALSE	FALSE	29.9851	140.636	15.7188	75.6655	14.2663	0.894258	210.347	-10.6392	NA	NA	NA	NA	NA	NA	NA	NA	NA	NA	NA	NA	NA	NA	NA	NA	NA	NA	NA	NA	NA	NA	NA	NA
THUMPD1	promoter	1	FALSE	FALSE	34.698	177.12	24.1688	177.355	10.5292	-0.00191416	115.231	-7.1347	NA	NA	NA	NA	NA	NA	NA	NA	NA	NA	NA	NA	NA	NA	NA	NA	NA	NA	NA	NA	NA	NA	NA	NA
TIAM2	promoter	1	TRUE	FALSE	55.0536	243.434	44.1805	239.37	10.8731	0.0242913	122.736	-7.39009	NA	NA	NA	NA	NA	NA	NA	NA	NA	NA	NA	NA	NA	NA	NA	NA	NA	NA	NA	NA	NA	NA	NA	NA
TIMP1	Intron	1	FALSE	FALSE	NA	NA	NA	NA	NA	NA	NA	NA	NA	NA	NA	NA	NA	NA	NA	NA	NA	NA	NA	NA	NA	NA	NA	NA	55.6411	1268.72	63.5357	303.428	-7.89456	2.06394	61.8886	-9.32505
TIPRL	Exon	1	FALSE	FALSE	NA	NA	NA	NA	NA	NA	NA	NA	NA	NA	NA	NA	NA	NA	NA	NA	50.5836	278.505	62.1095	222.932	-11.5259	0.321098	138.646	-7.82984	NA	NA	NA	NA	NA	NA	NA	NA
TJP3	promoter	1	TRUE	TRUE	70.9298	277.832	60.469	113.495	10.4608	1.29158	115.606	-7.79943	NA	NA	NA	NA	NA	NA	NA	NA	NA	NA	NA	NA	NA	NA	NA	NA	NA	NA	NA	NA	NA	NA	NA	NA
TKTL2	promoter	1	FALSE	FALSE	91.1452	2.71555	86.9042	15.1544	4.24098	-2.48042	25.6006	-6.9131	NA	NA	NA	NA	NA	NA	NA	NA	NA	NA	NA	NA	NA	NA	NA	NA	NA	NA	NA	NA	NA	NA	NA	NA
TLE2	promoter	1	FALSE	FALSE	49.1687	5.73832	61.7799	3.04568	-12.6111	0.913866	154.866	-9.12344	NA	NA	NA	NA	NA	NA	NA	NA	NA	NA	NA	NA	NA	NA	NA	NA	NA	NA	NA	NA	NA	NA	NA	NA
TMBIM1	promoter	1	FALSE	FALSE	50.426	6479.47	42.0353	1740.25	8.39067	1.89658	77.7388	-7.39207	NA	NA	NA	NA	NA	NA	NA	NA	NA	NA	NA	NA	NA	NA	NA	NA	NA	NA	NA	NA	NA	NA	NA	NA
TMC5	promoter	1	FALSE	TRUE	64.8057	88.0863	76.2987	37.6568	-11.493	1.22601	129.083	-8.59978	NA	NA	NA	NA	NA	NA	NA	NA	NA	NA	NA	NA	NA	NA	NA	NA	NA	NA	NA	NA	NA	NA	NA	NA
TMCC1	promoter	1	FALSE	FALSE	43.1716	576.971	24.4401	401.161	18.7316	0.524316	358.95	-15.522	NA	NA	NA	NA	NA	NA	NA	NA	NA	NA	NA	NA	NA	NA	NA	NA	NA	NA	NA	NA	NA	NA	NA	NA
TMEFF1	promoter,Exon	2	FALSE	FALSE	16.1099	15.5318	27.152	8.84946	-11.0421	0.811564	118.208	-7.73729	NA	NA	NA	NA	NA	NA	NA	NA	25.6902	15.5318	35.9112	8.84946	-10.221	0.811564	110.26	-7.23746	NA	NA	NA	NA	NA	NA	NA	NA
TMEM106A	Exon	1	TRUE	FALSE	NA	NA	NA	NA	NA	NA	NA	NA	NA	NA	NA	NA	NA	NA	NA	NA	56.6292	541.762	68.9138	477.02	-12.2846	0.183609	156.989	-8.37209	NA	NA	NA	NA	NA	NA	NA	NA
TMEM106C	promoter	1	FALSE	FALSE	57.3934	78.4781	72.9761	65.3679	-15.5827	0.263709	236.574	-11.4372	NA	NA	NA	NA	NA	NA	NA	NA	NA	NA	NA	NA	NA	NA	NA	NA	NA	NA	NA	NA	NA	NA	NA	NA
TMEM119	promoter,Exon	2	FALSE	FALSE	86.0741	60.9286	88.5648	9.39471	-2.49071	2.6972	12.8559	-7.24416	NA	NA	NA	NA	NA	NA	NA	NA	92.0325	60.9286	93.294	9.39471	-1.26152	2.6972	9.91922	-7.10481	NA	NA	NA	NA	NA	NA	NA	NA
TMEM120A	Exon	1	FALSE	FALSE	NA	NA	NA	NA	NA	NA	NA	NA	NA	NA	NA	NA	NA	NA	NA	NA	61.0876	688.826	50.0969	556.639	10.9907	0.3074	115.668	-6.99925	NA	NA	NA	NA	NA	NA	NA	NA
TMEM121	GeneBody	1	FALSE	FALSE	NA	NA	NA	NA	NA	NA	NA	NA	54.0817	8.23516	61.0036	2.38318	-6.92184	1.78891	49.2074	-8.40715	NA	NA	NA	NA	NA	NA	NA	NA	NA	NA	NA	NA	NA	NA	NA	NA
TMEM125	Intron	1	TRUE	TRUE	NA	NA	NA	NA	NA	NA	NA	NA	NA	NA	NA	NA	NA	NA	NA	NA	NA	NA	NA	NA	NA	NA	NA	NA	94.1593	149.127	61.85	48.0531	32.3093	1.63384	1067.46	-73.4351
TMEM126A	GeneBody,Exon	2	FALSE	FALSE	NA	NA	NA	NA	NA	NA	NA	NA	53.2723	176.508	44.434	120.954	8.83823	0.545283	81.3068	-9.32536	29.8733	176.508	19.0647	120.954	10.8086	0.545283	112.023	-6.96741	NA	NA	NA	NA	NA	NA	NA	NA
TMEM130	promoter	1	FALSE	TRUE	63.1636	1.38796	50.6641	4.16877	12.4995	-1.58666	163.724	-10.1578	NA	NA	NA	NA	NA	NA	NA	NA	NA	NA	NA	NA	NA	NA	NA	NA	NA	NA	NA	NA	NA	NA	NA	NA
TMEM136	promoter	1	FALSE	TRUE	44.4167	3.2736	61.0813	12.7693	-16.6647	-1.96373	274.518	-13.8368	NA	NA	NA	NA	NA	NA	NA	NA	NA	NA	NA	NA	NA	NA	NA	NA	NA	NA	NA	NA	NA	NA	NA	NA
TMEM14C	Exon	1	FALSE	FALSE	NA	NA	NA	NA	NA	NA	NA	NA	NA	NA	NA	NA	NA	NA	NA	NA	72.5101	329.38	88.4992	273.045	-15.9891	0.270616	263.578	-11.8815	NA	NA	NA	NA	NA	NA	NA	NA
TMEM170A	Exon	1	FALSE	FALSE	NA	NA	NA	NA	NA	NA	NA	NA	NA	NA	NA	NA	NA	NA	NA	NA	48.3859	435.36	35.9129	365.089	12.473	0.253961	149.693	-8.0886	NA	NA	NA	NA	NA	NA	NA	NA
TMEM170B	promoter	1	TRUE	FALSE	41.1687	1990.27	27.1669	1694.54	14.0018	0.232071	201.927	-10.1034	NA	NA	NA	NA	NA	NA	NA	NA	NA	NA	NA	NA	NA	NA	NA	NA	NA	NA	NA	NA	NA	NA	NA	NA
TMEM176A	Exon	1	FALSE	FALSE	NA	NA	NA	NA	NA	NA	NA	NA	NA	NA	NA	NA	NA	NA	NA	NA	82.8807	5.98359	89.6958	1	-6.81506	2.58101	56.8357	-8.47179	NA	NA	NA	NA	NA	NA	NA	NA
TMEM179	promoter	1	FALSE	FALSE	58.1589	12.1431	71.0144	18.9297	-12.8556	-0.640515	160.363	-8.74269	NA	NA	NA	NA	NA	NA	NA	NA	NA	NA	NA	NA	NA	NA	NA	NA	NA	NA	NA	NA	NA	NA	NA	NA
TMEM200C	promoter	1	FALSE	FALSE	28.1266	1.77591	18.7518	4.72902	9.37481	-1.41298	93.5926	-7.42408	NA	NA	NA	NA	NA	NA	NA	NA	NA	NA	NA	NA	NA	NA	NA	NA	NA	NA	NA	NA	NA	NA	NA	NA
TMEM202	promoter,GeneBody,Exon,Intron	4	FALSE	FALSE	66.7859	10.5024	65.3612	1.49985	1.42471	2.80784	10.9125	-7.3078	80.2427	10.5024	82.2594	1.49985	-2.01671	2.80784	11.7368	-7.24202	80.7714	10.5024	82.0022	1.49985	-1.23083	2.80784	10.4524	-7.41101	80.1919	10.5024	82.278	1.49985	-2.08616	2.80784	11.3302	-7.40282
TMEM205	promoter	1	FALSE	FALSE	53.0443	83.6218	42.8319	47.9588	10.2123	0.802084	109.278	-7.15628	NA	NA	NA	NA	NA	NA	NA	NA	NA	NA	NA	NA	NA	NA	NA	NA	NA	NA	NA	NA	NA	NA	NA	NA
TMEM215	Intron	1	FALSE	FALSE	NA	NA	NA	NA	NA	NA	NA	NA	NA	NA	NA	NA	NA	NA	NA	NA	NA	NA	NA	NA	NA	NA	NA	NA	60.2667	63.1513	49.0556	82.7502	11.2111	-0.389949	133.053	-11.7698
TMEM238	Intron	1	FALSE	FALSE	NA	NA	NA	NA	NA	NA	NA	NA	NA	NA	NA	NA	NA	NA	NA	NA	NA	NA	NA	NA	NA	NA	NA	NA	58.6848	79.5164	67.2845	51.7318	-8.59973	0.620199	69.0304	-7.73425
TMEM255B	promoter	1	FALSE	TRUE	72.3003	2.06195	86.0917	8.71017	-13.7914	-2.07869	188.637	-11.1482	NA	NA	NA	NA	NA	NA	NA	NA	NA	NA	NA	NA	NA	NA	NA	NA	NA	NA	NA	NA	NA	NA	NA	NA
TMEM37	promoter,GeneBody,Exon,Intron	4	TRUE	FALSE	28.4309	9.57076	27.0441	91.0772	1.38681	-3.25038	12.6782	-8.38187	44.2834	9.57076	43.8696	91.0772	0.413779	-3.25038	10.4423	-7.82182	74.8853	9.57076	77.6825	91.0772	-2.79719	-3.25038	19.3539	-8.4191	36.3205	9.57076	35.6842	91.0772	0.636277	-3.25038	11.1104	-8.24036
TMEM50B	Exon	1	FALSE	FALSE	NA	NA	NA	NA	NA	NA	NA	NA	NA	NA	NA	NA	NA	NA	NA	NA	64.1249	381.631	53.1742	342.291	10.9507	0.156956	114.718	-6.94125	NA	NA	NA	NA	NA	NA	NA	NA
TMEM74B	promoter	1	FALSE	FALSE	33.3453	3.94759	50.4679	5.48805	-17.1226	-0.475321	286.367	-13.0043	NA	NA	NA	NA	NA	NA	NA	NA	NA	NA	NA	NA	NA	NA	NA	NA	NA	NA	NA	NA	NA	NA	NA	NA
TMEM92	promoter	1	FALSE	FALSE	24.8201	2.83786	36.6675	5.36242	-11.8474	-0.918082	136.267	-8.0595	NA	NA	NA	NA	NA	NA	NA	NA	NA	NA	NA	NA	NA	NA	NA	NA	NA	NA	NA	NA	NA	NA	NA	NA
TMIE	GeneBody,Exon	2	FALSE	TRUE	NA	NA	NA	NA	NA	NA	NA	NA	60.4758	2.26612	68.3794	4.6488	-7.90357	-1.03663	60.9317	-7.87828	44.3303	2.26612	55.2474	4.6488	-10.9171	-1.03663	125.469	-7.62177	NA	NA	NA	NA	NA	NA	NA	NA
TMIGD2	Exon	1	FALSE	TRUE	NA	NA	NA	NA	NA	NA	NA	NA	NA	NA	NA	NA	NA	NA	NA	NA	41.6523	2.26612	55.9185	6.40752	-14.2662	-1.49954	212.542	-10.8726	NA	NA	NA	NA	NA	NA	NA	NA
TMPRSS11A	promoter	1	FALSE	FALSE	76.7546	1.38796	81.8771	8.88692	-5.12254	-2.67872	31.0093	-7.22142	NA	NA	NA	NA	NA	NA	NA	NA	NA	NA	NA	NA	NA	NA	NA	NA	NA	NA	NA	NA	NA	NA	NA	NA
TNFAIP6	promoter,GeneBody,Exon,Intron	4	TRUE	FALSE	52.9954	590.516	48.3456	30.562	4.64983	4.27217	42.3865	-13.0389	83.8985	590.516	84.8202	30.562	-0.92178	4.27217	19.437	-12.1906	87.298	590.516	82.3629	30.562	4.93506	4.27217	40.8756	-13.0533	83.5861	590.516	85.0471	30.562	-1.46095	4.27217	20.0456	-12.7294
TNFAIP8L3	Exon	1	TRUE	FALSE	NA	NA	NA	NA	NA	NA	NA	NA	NA	NA	NA	NA	NA	NA	NA	NA	28.9407	27.9303	38.5996	89.617	-9.6589	-1.68194	100.634	-7.5352	NA	NA	NA	NA	NA	NA	NA	NA
TNFRSF12A	Exon	1	FALSE	FALSE	NA	NA	NA	NA	NA	NA	NA	NA	NA	NA	NA	NA	NA	NA	NA	NA	51.4506	77.3813	40.4537	103.81	10.9969	-0.423887	115.785	-7.06681	NA	NA	NA	NA	NA	NA	NA	NA
TNFRSF13C	GeneBody,Exon,Intron	3	FALSE	FALSE	NA	NA	NA	NA	NA	NA	NA	NA	47.9446	17.664	32.9624	9.78614	14.9822	0.852004	230.068	-21.2824	47.4844	17.664	32.5983	9.78614	14.8861	0.852004	215.287	-10.4772	53.0164	17.664	36.3563	9.78614	16.6601	0.852004	289.112	-21.9682
TNFSF13	Intron	1	FALSE	FALSE	NA	NA	NA	NA	NA	NA	NA	NA	NA	NA	NA	NA	NA	NA	NA	NA	NA	NA	NA	NA	NA	NA	NA	NA	61.5576	92.4697	51.6919	103.083	9.86572	-0.156758	103.737	-9.7211
TOPAZ1	promoter	1	FALSE	FALSE	86.7126	1	90.8611	6.92941	-4.14846	-2.79273	22.9872	-7.25738	NA	NA	NA	NA	NA	NA	NA	NA	NA	NA	NA	NA	NA	NA	NA	NA	NA	NA	NA	NA	NA	NA	NA	NA
TPBGL	Intron	1	FALSE	FALSE	NA	NA	NA	NA	NA	NA	NA	NA	NA	NA	NA	NA	NA	NA	NA	NA	NA	NA	NA	NA	NA	NA	NA	NA	40.322	10.4626	55.5417	15.7671	-15.2197	-0.591671	222.319	-17.4797
TPD52L1	promoter,Exon	2	TRUE	FALSE	81.379	201.322	78.2708	33.1449	3.10817	2.60265	18.0973	-6.96913	NA	NA	NA	NA	NA	NA	NA	NA	33.3733	201.322	40.7239	33.1449	-7.35066	2.60265	64.7977	-8.79814	NA	NA	NA	NA	NA	NA	NA	NA
TPM1	promoter,Exon	2	TRUE	FALSE	49.7185	1681.3	56.9872	398.263	-7.2687	2.07779	54.4865	-7.39654	NA	NA	NA	NA	NA	NA	NA	NA	50.9565	1681.3	60.6569	398.263	-9.70045	2.07779	103.473	-8.8974	NA	NA	NA	NA	NA	NA	NA	NA
TPT1	Exon	1	TRUE	FALSE	NA	NA	NA	NA	NA	NA	NA	NA	NA	NA	NA	NA	NA	NA	NA	NA	29.7448	19622.5	42.1738	12032.9	-12.429	0.705526	161.167	-8.81633	NA	NA	NA	NA	NA	NA	NA	NA
TRAF5	promoter	1	FALSE	FALSE	46.7296	82.8709	60.0969	102.708	-13.3673	-0.309617	173.301	-9.12045	NA	NA	NA	NA	NA	NA	NA	NA	NA	NA	NA	NA	NA	NA	NA	NA	NA	NA	NA	NA	NA	NA	NA	NA
TRAF6	promoter	1	FALSE	FALSE	78.0514	268.158	51.2182	255.447	26.8332	0.07006	731.092	-28.2716	NA	NA	NA	NA	NA	NA	NA	NA	NA	NA	NA	NA	NA	NA	NA	NA	NA	NA	NA	NA	NA	NA	NA	NA
TRAM1	Exon	1	FALSE	FALSE	NA	NA	NA	NA	NA	NA	NA	NA	NA	NA	NA	NA	NA	NA	NA	NA	69.9579	3400.66	38.131	2791.29	31.8269	0.284883	997.704	-35.5921	NA	NA	NA	NA	NA	NA	NA	NA
TRAM1L1	GeneBody	1	FALSE	FALSE	NA	NA	NA	NA	NA	NA	NA	NA	36.3739	1.21787	30.8418	4.13968	5.53214	-1.76516	35.2493	-6.98396	NA	NA	NA	NA	NA	NA	NA	NA	NA	NA	NA	NA	NA	NA	NA	NA
TRIL	promoter,GeneBody,Exon	3	FALSE	FALSE	89.1624	2.06195	89.2139	15.9914	-0.0515168	-2.95522	8.3743	-7.33805	15.997	2.06195	15.4839	15.9914	0.513112	-2.95522	8.77534	-6.9498	15.997	2.06195	15.4839	15.9914	0.513112	-2.95522	8.39772	-7.33227	NA	NA	NA	NA	NA	NA	NA	NA
TRIM31	promoter	1	FALSE	FALSE	66.5571	48.6443	77.6142	69.0763	-11.0571	-0.50592	117.957	-7.25743	NA	NA	NA	NA	NA	NA	NA	NA	NA	NA	NA	NA	NA	NA	NA	NA	NA	NA	NA	NA	NA	NA	NA	NA
TRNAD-GUC_12	promoter,GeneBody,Exon	3	FALSE	FALSE	56.7756	12.6387	47.575	1	9.20063	3.65977	102.347	-12.6155	0.444444	12.6387	0	1	0.444444	3.65977	14.273	-9.61261	0.444444	12.6387	0	1	0.444444	3.65977	13.9521	-10.0765	NA	NA	NA	NA	NA	NA	NA	NA
TRNAG-GCC_19	promoter,Exon	2	FALSE	FALSE	47.9779	6.48652	55.8694	1	-7.89156	2.69744	66.7137	-9.31078	NA	NA	NA	NA	NA	NA	NA	NA	0	6.48652	0	1	0	2.69744	7.71756	-7.00204	NA	NA	NA	NA	NA	NA	NA	NA
TRNAG-UCC_49	promoter,GeneBody,Exon	3	FALSE	FALSE	14.1902	14.0832	17.2242	1	-3.03403	3.81591	23.0673	-11.1004	0	14.0832	0.333333	1	-0.333333	3.81591	15.1301	-10.2357	0	14.0832	0.333333	1	-0.333333	3.81591	15.4318	-10.7005	NA	NA	NA	NA	NA	NA	NA	NA
TRNAG-UCC_73	promoter	1	FALSE	FALSE	73.1667	1	72.5625	10.0894	0.604167	-3.33477	11.3434	-8.55308	NA	NA	NA	NA	NA	NA	NA	NA	NA	NA	NA	NA	NA	NA	NA	NA	NA	NA	NA	NA	NA	NA	NA	NA
TRNAG-UCC_74	promoter,GeneBody,Exon	3	FALSE	FALSE	16.0972	10.3109	12.0223	1	4.07488	3.3661	30.0948	-9.45171	3.31111	10.3109	5.13704	1	-1.82593	3.3661	14.5886	-8.9373	3.31111	10.3109	5.13704	1	-1.82593	3.3661	16.0849	-9.24658	NA	NA	NA	NA	NA	NA	NA	NA
TRNAK-CUU_12	GeneBody,Exon	2	FALSE	FALSE	NA	NA	NA	NA	NA	NA	NA	NA	19.3	6.46613	9.96667	1.66955	9.33333	1.95344	94.1752	-11.6043	19.3	6.46613	9.96667	1.66955	9.33333	1.95344	86.7394	-7.7517	NA	NA	NA	NA	NA	NA	NA	NA
TSC1	promoter	1	FALSE	FALSE	51.4531	704.375	63.4627	796.652	-12.0096	-0.177605	139.357	-7.95887	NA	NA	NA	NA	NA	NA	NA	NA	NA	NA	NA	NA	NA	NA	NA	NA	NA	NA	NA	NA	NA	NA	NA	NA
TSPAN11	promoter	1	TRUE	FALSE	48.9853	225.139	35.3185	184.766	13.6668	0.285115	192.555	-9.78799	NA	NA	NA	NA	NA	NA	NA	NA	NA	NA	NA	NA	NA	NA	NA	NA	NA	NA	NA	NA	NA	NA	NA	NA
TSR2	promoter	1	FALSE	FALSE	25.2531	80.5338	36.4701	60.399	-11.2169	0.41507	121.488	-7.54058	NA	NA	NA	NA	NA	NA	NA	NA	NA	NA	NA	NA	NA	NA	NA	NA	NA	NA	NA	NA	NA	NA	NA	NA
TTBK1	promoter	1	FALSE	TRUE	29.0459	1.63991	40.3815	8.01858	-11.3356	-2.28973	128.833	-9.54308	NA	NA	NA	NA	NA	NA	NA	NA	NA	NA	NA	NA	NA	NA	NA	NA	NA	NA	NA	NA	NA	NA	NA	NA
TTC36	promoter,GeneBody,Exon,Intron	4	FALSE	FALSE	82.7548	14.1905	85.0631	1.74977	-2.30823	3.01969	13.9409	-8.15631	42.0079	14.1905	40.6892	1.74977	1.31875	3.01969	11.7256	-7.55303	16.5137	14.1905	16.9834	1.74977	-0.469696	3.01969	10.0533	-7.96276	73.584	14.1905	69.7269	1.74977	3.8571	3.01969	26.9049	-8.58904
TTC7B	promoter,Exon	2	TRUE	FALSE	41.0753	112.272	49.9098	34.5537	-8.83455	1.70008	77.5827	-7.50905	NA	NA	NA	NA	NA	NA	NA	NA	81.2115	112.272	90.1102	34.5537	-8.89866	1.70008	86.6922	-7.62205	NA	NA	NA	NA	NA	NA	NA	NA
TTC9	promoter,Exon	2	TRUE	TRUE	86.7268	53.5442	68.1326	191.435	18.5943	-1.83805	356.562	-17.3716	NA	NA	NA	NA	NA	NA	NA	NA	33.2993	53.5442	44.3255	191.435	-11.0262	-1.83805	130.108	-8.70039	NA	NA	NA	NA	NA	NA	NA	NA
TTC9B	promoter	1	FALSE	FALSE	36.3455	3.15765	48.5623	2.41227	-12.2168	0.388461	144.484	-8.32197	NA	NA	NA	NA	NA	NA	NA	NA	NA	NA	NA	NA	NA	NA	NA	NA	NA	NA	NA	NA	NA	NA	NA	NA
TYW3	Exon	1	FALSE	FALSE	NA	NA	NA	NA	NA	NA	NA	NA	NA	NA	NA	NA	NA	NA	NA	NA	49.9014	8.19505	71.9544	8.80538	-22.0529	-0.103632	497.083	-19.36	NA	NA	NA	NA	NA	NA	NA	NA
UBAP1L	Exon	1	FALSE	TRUE	NA	NA	NA	NA	NA	NA	NA	NA	NA	NA	NA	NA	NA	NA	NA	NA	40.2421	2.38174	58.447	5.35538	-18.2049	-1.16897	341.512	-14.6826	NA	NA	NA	NA	NA	NA	NA	NA
UBD	GeneBody	1	FALSE	FALSE	NA	NA	NA	NA	NA	NA	NA	NA	73.9246	1323.54	81.5537	935.245	-7.62911	0.500981	56.1465	-7.49265	NA	NA	NA	NA	NA	NA	NA	NA	NA	NA	NA	NA	NA	NA	NA	NA
UBL4A	GeneBody	1	FALSE	FALSE	NA	NA	NA	NA	NA	NA	NA	NA	56.5053	175.914	64.0926	110.901	-7.58728	0.665602	55.7382	-7.57438	NA	NA	NA	NA	NA	NA	NA	NA	NA	NA	NA	NA	NA	NA	NA	NA
UBXN10	Intron	1	FALSE	FALSE	NA	NA	NA	NA	NA	NA	NA	NA	NA	NA	NA	NA	NA	NA	NA	NA	NA	NA	NA	NA	NA	NA	NA	NA	64.1532	1.63991	57.7546	4.36273	6.39853	-1.41162	46.9592	-6.97628
UGGT2	Exon	1	FALSE	FALSE	NA	NA	NA	NA	NA	NA	NA	NA	NA	NA	NA	NA	NA	NA	NA	NA	66.1879	4.39002	54.9128	3.97925	11.2751	0.141731	121.765	-7.16805	NA	NA	NA	NA	NA	NA	NA	NA
ULBP13	promoter,GeneBody	2	FALSE	FALSE	89.1481	37.0772	49	47.8663	40.1481	-0.368477	1628.49	-59.3859	62.6384	37.0772	55.0899	47.8663	7.54858	-0.368477	59.4773	-7.62026	NA	NA	NA	NA	NA	NA	NA	NA	NA	NA	NA	NA	NA	NA	NA	NA
ULBP17	promoter	1	FALSE	FALSE	35.8333	8.31867	63.6	15.2042	-27.7667	-0.870047	760.281	-29.3001	NA	NA	NA	NA	NA	NA	NA	NA	NA	NA	NA	NA	NA	NA	NA	NA	NA	NA	NA	NA	NA	NA	NA	NA
UNC5B	promoter	1	FALSE	FALSE	45.4892	77.6931	57.6519	63.8208	-12.1627	0.283761	143.103	-8.21726	NA	NA	NA	NA	NA	NA	NA	NA	NA	NA	NA	NA	NA	NA	NA	NA	NA	NA	NA	NA	NA	NA	NA	NA
UNC5CL	promoter,Exon,Intron	3	FALSE	FALSE	73.3776	2.02786	75.3875	14.3897	-2.00988	-2.827	10.8829	-7.01114	NA	NA	NA	NA	NA	NA	NA	NA	52.8687	2.02786	53.652	14.3897	-0.78328	-2.827	8.653	-6.97385	84.2611	2.02786	86.8692	14.3897	-2.60813	-2.827	12.9136	-7.00461
UPP1	promoter	1	FALSE	FALSE	69.9165	646.718	59.7847	336.704	10.1318	0.941658	107.868	-7.20911	NA	NA	NA	NA	NA	NA	NA	NA	NA	NA	NA	NA	NA	NA	NA	NA	NA	NA	NA	NA	NA	NA	NA	NA
USF3	Exon	1	FALSE	FALSE	NA	NA	NA	NA	NA	NA	NA	NA	NA	NA	NA	NA	NA	NA	NA	NA	36.9173	1168.68	24.8459	854.686	12.0714	0.451414	140.197	-7.83687	NA	NA	NA	NA	NA	NA	NA	NA
USP25	promoter	1	FALSE	FALSE	40.291	1460.44	27.507	1436.14	12.7839	0.0242051	168.726	-8.96875	NA	NA	NA	NA	NA	NA	NA	NA	NA	NA	NA	NA	NA	NA	NA	NA	NA	NA	NA	NA	NA	NA	NA	NA
USP30	promoter	1	FALSE	FALSE	31.201	223.65	43.0709	244.68	-11.8699	-0.129654	136.068	-7.85016	NA	NA	NA	NA	NA	NA	NA	NA	NA	NA	NA	NA	NA	NA	NA	NA	NA	NA	NA	NA	NA	NA	NA	NA
VAMP7_1	Exon	1	FALSE	FALSE	NA	NA	NA	NA	NA	NA	NA	NA	NA	NA	NA	NA	NA	NA	NA	NA	100	24.6653	77.538	42.3864	22.462	-0.781118	494.216	-19.6505	NA	NA	NA	NA	NA	NA	NA	NA
VCAM1	promoter	1	FALSE	FALSE	58.3485	89.6185	71.3472	49.2638	-12.9987	0.86327	164.537	-9.40742	NA	NA	NA	NA	NA	NA	NA	NA	NA	NA	NA	NA	NA	NA	NA	NA	NA	NA	NA	NA	NA	NA	NA	NA
VDAC3	GeneBody	1	FALSE	FALSE	NA	NA	NA	NA	NA	NA	NA	NA	61.2538	1709.67	54.4291	553.561	6.82465	1.6269	51.6335	-7.84346	NA	NA	NA	NA	NA	NA	NA	NA	NA	NA	NA	NA	NA	NA	NA	NA
VEPH1	Exon	1	TRUE	FALSE	NA	NA	NA	NA	NA	NA	NA	NA	NA	NA	NA	NA	NA	NA	NA	NA	86.7736	216.657	91.433	37.8569	-4.65942	2.51678	30.7194	-7.4128	NA	NA	NA	NA	NA	NA	NA	NA
VIRMA	promoter	1	FALSE	FALSE	36.0875	826.748	25.1839	628.173	10.9035	0.396287	123.617	-7.45588	NA	NA	NA	NA	NA	NA	NA	NA	NA	NA	NA	NA	NA	NA	NA	NA	NA	NA	NA	NA	NA	NA	NA	NA
VPS29	Exon	1	FALSE	FALSE	NA	NA	NA	NA	NA	NA	NA	NA	NA	NA	NA	NA	NA	NA	NA	NA	50.0652	268.531	35.9212	281.016	14.144	-0.0655678	193.254	-9.49145	NA	NA	NA	NA	NA	NA	NA	NA
VSNL1	promoter	1	FALSE	TRUE	33.8148	3.15765	48.9027	7.90001	-15.0879	-1.323	223.077	-11.313	NA	NA	NA	NA	NA	NA	NA	NA	NA	NA	NA	NA	NA	NA	NA	NA	NA	NA	NA	NA	NA	NA	NA	NA
VSTM2A	Exon	1	FALSE	TRUE	NA	NA	NA	NA	NA	NA	NA	NA	NA	NA	NA	NA	NA	NA	NA	NA	54.3326	2.4499	67.3543	5.84023	-13.0217	-1.2533	177.336	-9.47758	NA	NA	NA	NA	NA	NA	NA	NA
VSTM4	promoter,Exon	2	FALSE	FALSE	52.6269	2.29352	69.5707	4.16394	-16.9437	-0.860389	280.811	-12.9363	NA	NA	NA	NA	NA	NA	NA	NA	74.526	2.29352	85.1025	4.16394	-10.5766	-0.860389	117.674	-7.24596	NA	NA	NA	NA	NA	NA	NA	NA
WDFY4	promoter	1	FALSE	FALSE	65.3519	7349.94	55.1899	4687.81	10.162	0.648817	107.99	-7.02331	NA	NA	NA	NA	NA	NA	NA	NA	NA	NA	NA	NA	NA	NA	NA	NA	NA	NA	NA	NA	NA	NA	NA	NA
WDR63	Exon	1	FALSE	FALSE	NA	NA	NA	NA	NA	NA	NA	NA	NA	NA	NA	NA	NA	NA	NA	NA	56.0587	2.4773	63.0604	14.9627	-7.00178	-2.59453	58.8513	-7.89776	NA	NA	NA	NA	NA	NA	NA	NA
WDR72	promoter	1	FALSE	FALSE	22.4756	19.7498	33.021	30.6828	-10.5454	-0.635594	107.245	-6.93373	NA	NA	NA	NA	NA	NA	NA	NA	NA	NA	NA	NA	NA	NA	NA	NA	NA	NA	NA	NA	NA	NA	NA	NA
XDH	promoter	1	TRUE	FALSE	76.8788	42665.3	80.9742	7349.79	-4.09542	2.53729	21.9081	-7.21325	NA	NA	NA	NA	NA	NA	NA	NA	NA	NA	NA	NA	NA	NA	NA	NA	NA	NA	NA	NA	NA	NA	NA	NA
YTHDC1	promoter	1	FALSE	FALSE	31.2144	524.81	41.8933	413.685	-10.679	0.343262	109.867	-7.09698	NA	NA	NA	NA	NA	NA	NA	NA	NA	NA	NA	NA	NA	NA	NA	NA	NA	NA	NA	NA	NA	NA	NA	NA
YTHDF2	Exon	1	FALSE	FALSE	NA	NA	NA	NA	NA	NA	NA	NA	NA	NA	NA	NA	NA	NA	NA	NA	57.3103	529.45	42.9282	436.237	14.3821	0.279382	200.053	-9.72424	NA	NA	NA	NA	NA	NA	NA	NA
ZCCHC10	Exon	1	FALSE	FALSE	NA	NA	NA	NA	NA	NA	NA	NA	NA	NA	NA	NA	NA	NA	NA	NA	52.5225	24.7648	41.3099	29.0946	11.2126	-0.232459	120.371	-7.1518	NA	NA	NA	NA	NA	NA	NA	NA
ZDHHC8	promoter	1	FALSE	FALSE	55.4349	124.695	44.8759	160.278	10.559	-0.362169	115.957	-7.25418	NA	NA	NA	NA	NA	NA	NA	NA	NA	NA	NA	NA	NA	NA	NA	NA	NA	NA	NA	NA	NA	NA	NA	NA
ZIM2	promoter	1	FALSE	FALSE	60.1507	1.38796	68.0542	7.81979	-7.90349	-2.49417	65.1621	-7.88117	NA	NA	NA	NA	NA	NA	NA	NA	NA	NA	NA	NA	NA	NA	NA	NA	NA	NA	NA	NA	NA	NA	NA	NA
ZMYND19	Exon	1	FALSE	FALSE	NA	NA	NA	NA	NA	NA	NA	NA	NA	NA	NA	NA	NA	NA	NA	NA	86.196	38.3987	74.8584	28.3704	11.3376	0.436673	123.361	-7.28769	NA	NA	NA	NA	NA	NA	NA	NA
ZNF140	Intron	1	FALSE	FALSE	NA	NA	NA	NA	NA	NA	NA	NA	NA	NA	NA	NA	NA	NA	NA	NA	NA	NA	NA	NA	NA	NA	NA	NA	50.2106	26.4179	58.9276	31.9875	-8.71701	-0.275991	70.5759	-7.4801
ZNF181	GeneBody	1	FALSE	FALSE	NA	NA	NA	NA	NA	NA	NA	NA	47.9047	20.0609	41.0263	35.4577	6.87836	-0.821713	50.0727	-7.12596	NA	NA	NA	NA	NA	NA	NA	NA	NA	NA	NA	NA	NA	NA	NA	NA
ZNF19	promoter,GeneBody,Exon,Intron	4	FALSE	FALSE	32.8084	10.9665	15.0726	15.7133	17.7357	-0.518883	322.082	-14.466	70.5057	10.9665	81.7271	15.7133	-11.2214	-0.518883	122.605	-12.5794	69.8571	10.9665	82.5676	15.7133	-12.7105	-0.518883	167.978	-8.7105	71.0747	10.9665	81.2279	15.7133	-10.1532	-0.518883	96.9259	-9.23484
ZNF215	promoter	1	FALSE	TRUE	57.7987	3.44369	46.5509	8.35577	11.2479	-1.27882	132.646	-8.62197	NA	NA	NA	NA	NA	NA	NA	NA	NA	NA	NA	NA	NA	NA	NA	NA	NA	NA	NA	NA	NA	NA	NA	NA
ZNF285	promoter,Exon	2	FALSE	FALSE	93.6574	1.21787	94.0778	8.68108	-0.420371	-2.83352	7.70839	-6.98171	NA	NA	NA	NA	NA	NA	NA	NA	82.085	1.21787	86.0424	8.68108	-3.95735	-2.83352	25.2749	-7.45059	NA	NA	NA	NA	NA	NA	NA	NA
ZNF322	Exon	1	FALSE	FALSE	NA	NA	NA	NA	NA	NA	NA	NA	NA	NA	NA	NA	NA	NA	NA	NA	53.0651	322.928	37.645	298.853	15.4202	0.111776	230.397	-10.6892	NA	NA	NA	NA	NA	NA	NA	NA
ZNF385D	promoter,Exon,Intron	3	FALSE	FALSE	34.021	1	29.7863	7.5606	4.23469	-2.9185	27.8525	-8.08575	NA	NA	NA	NA	NA	NA	NA	NA	53.1625	1	54.6098	7.5606	-1.44737	-2.9185	10.9692	-7.26768	78.3783	1	79.3664	7.5606	-0.988122	-2.9185	8.63626	-7.056
ZNF389	promoter	1	FALSE	FALSE	54.1915	1.65361	44.2776	5.67979	9.91383	-1.78022	105.335	-8.41181	NA	NA	NA	NA	NA	NA	NA	NA	NA	NA	NA	NA	NA	NA	NA	NA	NA	NA	NA	NA	NA	NA	NA	NA
ZNF449	GeneBody,Intron	2	FALSE	FALSE	NA	NA	NA	NA	NA	NA	NA	NA	88.3538	4.75725	79.7898	7.39884	8.56399	-0.637169	76.3912	-9.13062	NA	NA	NA	NA	NA	NA	NA	NA	89.1675	4.75725	79.3029	7.39884	9.86457	-0.637169	104.04	-10.001
ZNF467	Intron	1	FALSE	FALSE	NA	NA	NA	NA	NA	NA	NA	NA	NA	NA	NA	NA	NA	NA	NA	NA	NA	NA	NA	NA	NA	NA	NA	NA	64.7	31.2024	56.1277	23.3957	8.57237	0.415411	79.2782	-8.08028
ZNF469	promoter	1	FALSE	FALSE	62.165	55.4608	75.4395	52.5817	-13.2745	0.0769081	170.827	-9.09011	NA	NA	NA	NA	NA	NA	NA	NA	NA	NA	NA	NA	NA	NA	NA	NA	NA	NA	NA	NA	NA	NA	NA	NA
ZNF48	Exon	1	FALSE	FALSE	NA	NA	NA	NA	NA	NA	NA	NA	NA	NA	NA	NA	NA	NA	NA	NA	39.2171	61.6928	27.7181	54.548	11.499	0.177574	126.773	-7.33427	NA	NA	NA	NA	NA	NA	NA	NA
ZNF524	GeneBody	1	FALSE	FALSE	NA	NA	NA	NA	NA	NA	NA	NA	52.5659	69.6417	45.183	64.8271	7.3829	0.103354	56.892	-7.31143	NA	NA	NA	NA	NA	NA	NA	NA	NA	NA	NA	NA	NA	NA	NA	NA
ZNF579	Intron	1	FALSE	FALSE	NA	NA	NA	NA	NA	NA	NA	NA	NA	NA	NA	NA	NA	NA	NA	NA	NA	NA	NA	NA	NA	NA	NA	NA	33.2627	47.7945	23.3604	43.927	9.90234	0.121738	104.506	-9.71657
ZNF594	Intron	1	FALSE	TRUE	NA	NA	NA	NA	NA	NA	NA	NA	NA	NA	NA	NA	NA	NA	NA	NA	NA	NA	NA	NA	NA	NA	NA	NA	76.6667	3.22582	87.9444	18.2522	-11.2778	-2.50034	126.067	-13.2482
ZNF618	promoter	1	TRUE	FALSE	46.8565	247.654	25.0167	306.181	21.8398	-0.306058	486.042	-19.9939	NA	NA	NA	NA	NA	NA	NA	NA	NA	NA	NA	NA	NA	NA	NA	NA	NA	NA	NA	NA	NA	NA	NA	NA
ZNF692	promoter,Intron	2	FALSE	FALSE	57.2116	28.3316	68.2238	22.6363	-11.0123	0.323777	116.945	-7.33205	NA	NA	NA	NA	NA	NA	NA	NA	NA	NA	NA	NA	NA	NA	NA	NA	75.3657	28.3316	63.2907	22.6363	12.075	0.323777	153.754	-12.9573
ZNF703	GeneBody	1	FALSE	FALSE	NA	NA	NA	NA	NA	NA	NA	NA	57.596	35.4388	65.1364	63.3513	-7.54042	-0.838045	55.0933	-7.30578	NA	NA	NA	NA	NA	NA	NA	NA	NA	NA	NA	NA	NA	NA	NA	NA
ZNF774	Intron	1	FALSE	FALSE	NA	NA	NA	NA	NA	NA	NA	NA	NA	NA	NA	NA	NA	NA	NA	NA	NA	NA	NA	NA	NA	NA	NA	NA	75.5109	29.5981	67.9711	44.8415	7.53983	-0.599333	62.0541	-7.16792
ZNF777	promoter	1	FALSE	FALSE	44.7067	170.172	33.92	115.289	10.7867	0.561738	121.215	-7.43129	NA	NA	NA	NA	NA	NA	NA	NA	NA	NA	NA	NA	NA	NA	NA	NA	NA	NA	NA	NA	NA	NA	NA	NA
ZNF804A	promoter,Exon,Intron	3	FALSE	FALSE	3.80945	1.60582	4.13839	11.786	-0.328936	-2.87568	7.91262	-7.10109	NA	NA	NA	NA	NA	NA	NA	NA	41.5914	1.60582	41.9475	11.786	-0.356124	-2.87568	8.23002	-7.09553	77.2725	1.60582	76.392	11.786	0.880431	-2.87568	9.38365	-7.11733
ZSCAN4	promoter,Intron	2	FALSE	FALSE	51.1963	55.8403	39.3461	56.7158	11.8502	-0.022444	145.335	-8.171	NA	NA	NA	NA	NA	NA	NA	NA	NA	NA	NA	NA	NA	NA	NA	NA	44.2895	55.8403	53.0354	56.7158	-8.74592	-0.022444	71.0155	-7.537

## Sheet: TableS10c
gene_id	gene_symbol	gene_name	hyper_CpG_gene	hypo_CpG_gene	total_dmc_CpG_gene	hyper_CHG_gene	hypo_CHG_gene	total_dmc_CHG_gene	hyper_CHH_gene	hypo_CHH_gene	total_dmc_CHH_gene	total_hyper	total_hypo	total	hyper_CpG_promoter	hypo_CpG_promoter	total_dmc_CpG_promoter	hyper_CHG_promoter	hypo_CHG_promoter	total_dmc_CHG_promoter	hyper_CHH_promoter	hypo_CHH_promoter	total_dmc_CHH_promoter	total_promoter	Total	IF DE	Num DR	part_methget	number_methget
282004	PRKG1	protein kinase cGMP-dependent 1 (PRKG1), mRNA.	26	57	83	1	2	3	7	8	15	34	67	101	0	0	0	0	0	0	0	0	0	0	101	3.76785	#N/A	Exon	1
767602	AP3B1	adaptor related protein complex 3 subunit beta 1 (AP3B1), mRNA.	18	47	65	2	0	2	10	2	12	30	49	79	1	0	1	0	0	0	0	0	0	2	81	#N/A	#N/A	promoter	1
527790	WDFY4	WDFY family member 4 (WDFY4), mRNA.	26	29	55	0	3	3	0	10	10	26	42	68	0	0	0	0	0	0	0	0	0	0	68	#N/A	#N/A	promoter	1
783254	SAMD12	sterile alpha motif domain containing 12 (SAMD12), mRNA.	14	42	56	0	1	1	4	6	10	18	49	67	0	0	0	0	0	0	0	0	0	0	67	3.72777	#N/A	promoter	1
617222	DPP10	dipeptidyl peptidase like 10 (DPP10), mRNA.	8	1	9	1	17	18	8	28	36	17	46	63	0	0	0	0	0	0	0	0	0	0	63	#N/A	#N/A	Exon	1
513423	SLC25A21	solute carrier family 25 member 21 (SLC25A21), mRNA; nuclear gene for mitochondrial product.	6	39	45	0	0	0	0	1	1	6	40	46	0	2	2	1	0	1	0	0	0	6	52	#N/A	#N/A	promoter	1
538430	SV2C	synaptic vesicle glycoprotein 2C (SV2C), mRNA.	11	27	38	0	0	0	4	6	10	15	33	48	0	0	0	0	0	0	0	0	0	0	48	#N/A	#N/A	promoter,GeneBody,Exon,Intron	4
522828	GPC5	glypican 5 (GPC5), mRNA.	20	17	37	1	1	2	0	4	4	21	22	43	1	0	1	0	0	0	0	0	0	2	45	#N/A	#N/A	Exon	1
536281	FAT3	FAT atypical cadherin 3 (FAT3), mRNA.	22	20	42	0	0	0	0	0	0	22	20	42	0	1	1	0	0	0	0	0	0	2	44	#N/A	#N/A	promoter,Exon,Intron	3
510272	PRRC1	proline rich coiled-coil 1 (PRRC1), mRNA.	29	1	30	0	1	1	0	7	7	29	9	38	0	0	0	0	0	0	0	0	0	0	38	1.44111	#N/A	GeneBody,Intron	2
525636	RCAN2	regulator of calcineurin 2 (RCAN2), transcript variant 1, mRNA.	1	30	31	2	1	3	4	0	4	7	31	38	0	0	0	0	0	0	0	0	0	0	38	5.53814	#N/A	promoter,GeneBody,Exon,Intron	4
618133	SUPT3H	SPT3 homolog, SAGA and STAGA complex component (SUPT3H), mRNA.	18	11	29	0	1	1	2	2	4	20	14	34	0	0	0	0	0	0	0	0	0	0	34	#N/A	#N/A	Exon	1
281590	ACACA	acetyl-CoA carboxylase alpha (ACACA), mRNA.	13	4	17	0	0	0	6	11	17	19	15	34	0	0	0	0	0	0	0	0	0	0	34	3.12094	#N/A	promoter	1
785165	LUZP2	leucine zipper protein 2 (LUZP2), mRNA.	5	17	22	1	0	1	4	4	8	10	21	31	0	0	0	0	0	0	0	0	0	0	31	#N/A	#N/A	promoter	1
537873	PLCL1	phospholipase C like 1 (inactive) (PLCL1), mRNA.	3	5	8	0	1	1	10	12	22	13	18	31	0	0	0	0	0	0	0	0	0	0	31	3.02276	#N/A	promoter	1
540675	KALRN	kalirin, RhoGEF kinase (KALRN), mRNA.	20	9	29	0	0	0	0	0	0	20	9	29	0	0	0	0	0	0	0	0	0	0	29	#N/A	#N/A	promoter	1
507329	INPP5D	inositol polyphosphate-5-phosphatase D (INPP5D), mRNA.	11	11	22	0	1	1	1	4	5	12	16	28	0	0	0	0	0	0	0	0	0	0	28	#N/A	#N/A	promoter	1
613606	AKAP7	A-kinase anchoring protein 7 (AKAP7), mRNA.	7	12	19	7	0	7	2	0	2	16	12	28	0	0	0	0	0	0	0	0	0	0	28	#N/A	#N/A	Exon	1
535831	ASB4	ankyrin repeat and SOCS box containing 4 (ASB4), mRNA.	0	18	18	2	0	2	3	0	3	5	18	23	0	2	2	0	0	0	0	0	0	4	27	#N/A	#N/A	promoter	1
781239	PLCXD3	phosphatidylinositol specific phospholipase C X domain containing 3 (PLCXD3), mRNA.	4	16	20	2	0	2	4	0	4	10	16	26	0	0	0	0	0	0	0	0	0	0	26	#N/A	#N/A	Exon	1
618239	MND1	meiotic nuclear divisions 1 (MND1), mRNA.	10	9	19	0	0	0	1	4	5	11	13	24	0	0	0	0	0	0	0	0	0	0	24	#N/A	#N/A	promoter,Exon	2
538771	KIF5C	kinesin family member 5C (KIF5C), mRNA.	14	4	18	1	2	3	0	3	3	15	9	24	0	0	0	0	0	0	0	0	0	0	24	#N/A	#N/A	promoter	1
508712	KYAT3	kynurenine aminotransferase 3 (KYAT3), mRNA.	20	0	20	0	0	0	0	3	3	20	3	23	0	0	0	0	0	0	0	0	0	0	23	#N/A	#N/A	promoter,Exon	2
534629	TPD52L1	TPD52 like 1 (TPD52L1), mRNA.	16	0	16	0	3	3	0	4	4	16	7	23	0	0	0	0	0	0	0	0	0	0	23	3.61619	#N/A	promoter,Exon	2
509513	LOC509513	uncharacterized LOC509513 (LOC509513), mRNA.	5	9	14	1	0	1	2	0	2	8	9	17	0	2	2	0	0	0	1	0	1	6	23	#N/A	#N/A	promoter	1
513870	HPCAL1	hippocalcin like 1 (HPCAL1), mRNA.	12	6	18	2	0	2	1	0	1	15	6	21	0	0	0	0	0	0	0	0	0	0	21	#N/A	#N/A	Exon	1
100336984	LOC100336984	zinc finger protein 331 (LOC100336984), mRNA.	4	7	11	0	1	1	2	5	7	6	13	19	0	0	0	0	0	0	0	1	1	2	21	#N/A	#N/A	promoter,GeneBody,Exon,Intron	4
513572	ERAP2	endoplasmic reticulum aminopeptidase 2 (ERAP2), mRNA.	3	8	11	0	0	0	1	2	3	4	10	14	3	0	3	0	0	0	0	0	0	6	20	#N/A	#N/A	promoter	1
784876	KCNQ1	potassium voltage-gated channel subfamily Q member 1 (KCNQ1), mRNA.	1	13	14	0	0	0	2	4	6	3	17	20	0	0	0	0	0	0	0	0	0	0	20	#N/A	1	promoter	1
511963	PDZRN4	PDZ domain containing ring finger 4 (PDZRN4), mRNA.	7	8	15	0	1	1	3	0	3	10	9	19	0	0	0	0	0	0	0	0	0	0	19	#N/A	#N/A	promoter	1
511676	PES1	pescadillo ribosomal biogenesis factor 1 (PES1), mRNA.	1	16	17	0	0	0	0	0	0	1	16	17	0	1	1	0	0	0	0	0	0	2	19	#N/A	2	GeneBody,Intron	2
521918	TADA1	transcriptional adaptor 1 (TADA1), mRNA.	10	4	14	0	0	0	2	0	2	12	4	16	0	0	0	0	0	0	0	1	1	2	18	#N/A	#N/A	Intron	1
539790	POGK	pogo transposable element derived with KRAB domain (POGK), mRNA.	1	3	4	2	1	3	2	0	2	5	4	9	0	3	3	0	0	0	1	0	1	8	17	#N/A	#N/A	promoter	1
282641	ATP2B1	ATPase plasma membrane Ca2+ transporting 1 (ATP2B1), mRNA.	15	1	16	0	0	0	0	1	1	15	2	17	0	0	0	0	0	0	0	0	0	0	17	#N/A	#N/A	Exon	1
532871	FOXRED2	FAD dependent oxidoreductase domain containing 2 (FOXRED2), mRNA.	8	0	8	0	3	3	0	5	5	8	8	16	0	0	0	0	0	0	0	0	0	0	16	-2.93798	#N/A	promoter	1
782848	VIRMA	vir like m6A methyltransferase associated (VIRMA), mRNA.	0	5	5	0	0	0	9	1	10	9	6	15	0	0	0	0	0	0	0	0	0	0	15	#N/A	#N/A	promoter	1
281546	TRAM1	translocation associated membrane protein 1 (TRAM1), mRNA.	3	3	6	1	0	1	4	1	5	8	4	12	0	1	1	0	0	0	0	0	0	2	14	#N/A	#N/A	Exon	1
614380	SLC22A16	solute carrier family 22 member 16 (SLC22A16), mRNA.	9	3	12	0	0	0	1	1	2	10	4	14	0	0	0	0	0	0	0	0	0	0	14	#N/A	#N/A	Exon	1
528379	LIN7A	lin-7 homolog A, crumbs cell polarity complex component (LIN7A), mRNA.	9	3	12	0	0	0	0	0	0	9	3	12	0	1	1	0	0	0	0	0	0	2	14	3.47032	#N/A	promoter	1
286869	CHI3L1	chitinase 3 like 1 (CHI3L1), mRNA.	10	0	10	0	0	0	0	2	2	10	2	12	0	0	0	0	0	0	0	1	1	2	14	#N/A	#N/A	Intron	1
538499	OLFM3	olfactomedin 3 (OLFM3), mRNA.	4	6	10	0	0	0	0	0	0	4	6	10	2	0	2	0	0	0	0	0	0	4	14	#N/A	#N/A	promoter	1
281071	CHGB	chromogranin B (CHGB), mRNA.	7	0	7	0	0	0	0	2	2	7	2	9	1	0	1	0	0	0	0	1	1	4	13	#N/A	#N/A	Intron	1
408007	P2RY12	purinergic receptor P2Y12 (P2RY12), mRNA.	3	2	5	0	0	0	1	0	1	4	2	6	1	1	2	0	0	0	0	1	1	6	12	3.42332	#N/A	promoter,Exon	2
540485	GRM1	glutamate metabotropic receptor 1 (GRM1), mRNA.	3	8	11	0	0	0	0	1	1	3	9	12	0	0	0	0	0	0	0	0	0	0	12	#N/A	#N/A	promoter	1
616701	JAZF1	JAZF zinc finger 1 (JAZF1), mRNA.	8	3	11	0	0	0	1	0	1	9	3	12	0	0	0	0	0	0	0	0	0	0	12	#N/A	1	promoter	1
337918	SRPX	sushi repeat containing protein X-linked (SRPX), mRNA.	9	2	11	0	0	0	0	0	0	9	2	11	0	0	0	0	0	0	0	0	0	0	11	#N/A	#N/A	Exon	1
507572	CHMP4C	charged multivesicular body protein 4C (CHMP4C), mRNA.	8	0	8	1	1	2	0	1	1	9	2	11	0	0	0	0	0	0	0	0	0	0	11	#N/A	#N/A	Exon	1
100140210	USP30	ubiquitin specific peptidase 30 (USP30), mRNA.	4	0	4	0	1	1	1	5	6	5	6	11	0	0	0	0	0	0	0	0	0	0	11	#N/A	#N/A	promoter	1
282124	VSNL1	visinin like 1 (VSNL1), mRNA.	1	0	1	0	0	0	0	10	10	1	10	11	0	0	0	0	0	0	0	0	0	0	11	#N/A	#N/A	promoter	1
618047	DNAJC15	DnaJ heat shock protein family (Hsp40) member C15 (DNAJC15), mRNA.	3	6	9	0	0	0	0	1	1	3	7	10	0	0	0	0	0	0	0	0	0	0	10	#N/A	#N/A	promoter	1
508157	DYSF	dysferlin (DYSF), mRNA.	3	4	7	1	0	1	1	1	2	5	5	10	0	0	0	0	0	0	0	0	0	0	10	#N/A	#N/A	promoter	1
618367	LOC618367	uncharacterized LOC618367 (LOC618367), mRNA.	2	6	8	0	0	0	0	0	0	2	6	8	0	1	1	0	0	0	0	0	0	2	10	#N/A	#N/A	promoter	1
100125943	PLSCR1	phospholipid scramblase 1 (PLSCR1), mRNA.	1	7	8	0	0	0	0	0	0	1	7	8	0	1	1	0	0	0	0	0	0	2	10	#N/A	#N/A	Exon	1
533330	PRKG2	protein kinase, cGMP-dependent, type II (PRKG2), mRNA.	1	1	2	0	0	0	6	2	8	7	3	10	0	0	0	0	0	0	0	0	0	0	10	3.72539	#N/A	promoter,Intron	2
534032	AFAP1	actin filament associated protein 1 (AFAP1), mRNA.	5	4	9	0	0	0	0	1	1	5	5	10	0	0	0	0	0	0	0	0	0	0	10	#N/A	#N/A	promoter	1
281450	RELN	reelin (RELN), mRNA.	4	5	9	0	0	0	0	1	1	4	6	10	0	0	0	0	0	0	0	0	0	0	10	4.45476	#N/A	promoter,GeneBody,Exon,Intron	4
521987	IFI47	interferon gamma inducible protein 47 (IFI47), mRNA.	1	2	3	0	0	0	2	0	2	3	2	5	0	2	2	0	0	0	0	0	0	4	9	#N/A	#N/A	promoter	1
507234	TRAF5	TNF receptor associated factor 5 (TRAF5), mRNA.	2	4	6	0	0	0	0	1	1	2	5	7	1	0	1	0	0	0	0	0	0	2	9	#N/A	#N/A	promoter	1
511106	LOC511106	serpin peptidase inhibitor, clade B like (LOC511106), mRNA.	2	5	7	0	0	0	0	0	0	2	5	7	0	1	1	0	0	0	0	0	0	2	9	#N/A	#N/A	GeneBody,Exon,Intron	3
519739	GPAT3	glycerol-3-phosphate acyltransferase 3 (GPAT3), mRNA.	0	0	0	2	0	2	2	5	7	4	5	9	0	0	0	0	0	0	0	0	0	0	9	#N/A	#N/A	promoter,Exon	2
614639	MRPL22	mitochondrial ribosomal protein L22 (MRPL22), mRNA; nuclear gene for mitochondrial product.	3	2	5	0	0	0	0	1	1	3	3	6	1	0	1	0	0	0	0	0	0	2	8	#N/A	#N/A	Exon	1
513231	GTF2B	general transcription factor IIB (GTF2B), mRNA.	6	0	6	0	0	0	0	2	2	6	2	8	0	0	0	0	0	0	0	0	0	0	8	1.50972	#N/A	promoter	1
615106	ENOSF1	enolase superfamily member 1 (ENOSF1), mRNA; nuclear gene for mitochondrial product.	1	5	6	0	0	0	2	0	2	3	5	8	0	0	0	0	0	0	0	0	0	0	8	#N/A	#N/A	Exon	1
616660	TSPAN11	tetraspanin 11 (TSPAN11), mRNA.	5	2	7	0	1	1	0	0	0	5	3	8	0	0	0	0	0	0	0	0	0	0	8	-2.42908	#N/A	promoter	1
538558	BRI3BP	BRI3 binding protein (BRI3BP), mRNA.	7	0	7	0	1	1	0	0	0	7	1	8	0	0	0	0	0	0	0	0	0	0	8	#N/A	#N/A	Exon	1
527428	RABGAP1L	RAB GTPase activating protein 1-like (RABGAP1L), mRNA.	1	3	4	0	1	1	1	2	3	2	6	8	0	0	0	0	0	0	0	0	0	0	8	#N/A	#N/A	Exon	1
523151	TCF20	transcription factor 20 (TCF20), mRNA.	8	0	8	0	0	0	0	0	0	8	0	8	0	0	0	0	0	0	0	0	0	0	8	#N/A	#N/A	promoter	1
777592	FAM229B	family with sequence similarity 229 member B (FAM229B), mRNA.	0	2	2	0	0	0	0	0	0	0	2	2	0	2	2	0	0	0	1	0	1	6	8	#N/A	#N/A	promoter,GeneBody,Exon,Intron	4
281528	TGM2	transglutaminase 2 (TGM2), mRNA.	6	1	7	0	0	0	0	1	1	6	2	8	0	0	0	0	0	0	0	0	0	0	8	#N/A	#N/A	promoter	1
281496	SOD2	superoxide dismutase 2 (SOD2), mRNA; nuclear gene for mitochondrial product.	5	0	5	0	0	0	0	3	3	5	3	8	0	0	0	0	0	0	0	0	0	0	8	2.78051	#N/A	GeneBody,Exon,Intron	3
281832	HSP90AA1	heat shock protein 90 alpha family class A member 1 (HSP90AA1), mRNA.	2	1	3	0	0	0	0	0	0	2	1	3	0	2	2	0	0	0	0	0	0	4	7	#N/A	#N/A	Intron	1
509150	ETHE1	ETHE1 persulfide dioxygenase (ETHE1), mRNA; nuclear gene for mitochondrial product.	4	0	4	0	0	0	0	1	1	4	1	5	1	0	1	0	0	0	0	0	0	2	7	#N/A	#N/A	promoter	1
539124	TRAF6	TNF receptor associated factor 6 (TRAF6), mRNA.	3	1	4	1	0	1	0	0	0	4	1	5	0	1	1	0	0	0	0	0	0	2	7	#N/A	#N/A	promoter	1
536359	AP3S1	adaptor related protein complex 3 subunit sigma 1 (AP3S1), mRNA.	1	5	6	0	0	0	1	0	1	2	5	7	0	0	0	0	0	0	0	0	0	0	7	#N/A	#N/A	Exon	1
517111	RDX	radixin (RDX), mRNA.	2	4	6	0	0	0	1	0	1	3	4	7	0	0	0	0	0	0	0	0	0	0	7	#N/A	#N/A	Exon	1
531420	GP2	glycoprotein 2 (GP2), mRNA.	3	0	3	0	0	0	0	0	0	3	0	3	1	0	1	0	1	1	0	0	0	4	7	#N/A	#N/A	promoter	1
509367	CLEC14A	C-type lectin domain containing 14A (CLEC14A), mRNA.	5	0	5	0	0	0	0	0	0	5	0	5	1	0	1	0	0	0	0	0	0	2	7	#N/A	1	GeneBody,Exon	2
616916	REEP1	receptor accessory protein 1 (REEP1), mRNA.	1	0	1	0	0	0	3	3	6	4	3	7	0	0	0	0	0	0	0	0	0	0	7	#N/A	#N/A	promoter	1
785404	SH3BGRL2	SH3 domain binding glutamate rich protein like 2 (SH3BGRL2), mRNA.	7	0	7	0	0	0	0	0	0	7	0	7	0	0	0	0	0	0	0	0	0	0	7	3.43871	#N/A	Exon	1
515029	UPP1	uridine phosphorylase 1 (UPP1), mRNA.	6	0	6	0	0	0	0	1	1	6	1	7	0	0	0	0	0	0	0	0	0	0	7	#N/A	#N/A	promoter	1
531552	ACSS3	acyl-CoA synthetase short chain family member 3 (ACSS3), mRNA; nuclear gene for mitochondrial product.	3	4	7	0	0	0	0	0	0	3	4	7	0	0	0	0	0	0	0	0	0	0	7	#N/A	#N/A	Exon	1
537391	DDAH1	dimethylarginine dimethylaminohydrolase 1 (DDAH1), mRNA.	0	6	6	1	0	1	0	0	0	1	6	7	0	0	0	0	0	0	0	0	0	0	7	4.24508	#N/A	promoter,GeneBody,Exon,Intron	4
506030	IL17F	interleukin 17F (IL17F), mRNA.	3	2	5	0	0	0	0	0	0	3	2	5	0	1	1	0	0	0	0	0	0	2	7	#N/A	#N/A	promoter,GeneBody,Exon,Intron	4
534500	NRCAM	neuronal cell adhesion molecule (NRCAM), mRNA.	4	2	6	1	0	1	0	0	0	5	2	7	0	0	0	0	0	0	0	0	0	0	7	#N/A	#N/A	promoter,GeneBody,Exon,Intron	4
100139049	KLRC1	killer cell lectin-like receptor subfamily C, member 1 (KLRC1), mRNA.	5	0	5	0	0	0	0	0	0	5	0	5	1	0	1	0	0	0	0	0	0	2	7	#N/A	#N/A	promoter	1
506501	TERF2	telomeric repeat binding factor 2 (TERF2), transcript variant 2, mRNA.	0	6	6	1	0	1	0	0	0	1	6	7	0	0	0	0	0	0	0	0	0	0	7	#N/A	#N/A	Exon	1
281427	PRNP	prion protein (PRNP), transcript variant 2, mRNA.	4	0	4	0	0	0	0	3	3	4	3	7	0	0	0	0	0	0	0	0	0	0	7	#N/A	#N/A	promoter	1
515712	BOLA	MHC class I heavy chain (BOLA), transcript variant 1, mRNA.	2	2	4	0	0	0	0	0	0	2	2	4	0	1	1	0	0	0	0	0	0	2	6	#N/A	#N/A	promoter,GeneBody,Exon,Intron	4
407100	TJP3	tight junction protein 3 (TJP3), mRNA.	4	1	5	0	0	0	0	1	1	4	2	6	0	0	0	0	0	0	0	0	0	0	6	2.18987	#N/A	promoter	1
507213	PSMA6	proteasome 20S subunit alpha 6 (PSMA6), mRNA.	2	3	5	0	0	0	1	0	1	3	3	6	0	0	0	0	0	0	0	0	0	0	6	#N/A	#N/A	Exon	1
525332	SBSPON	somatomedin B and thrombospondin type 1 domain containing (SBSPON), mRNA.	1	5	6	0	0	0	0	0	0	1	5	6	0	0	0	0	0	0	0	0	0	0	6	#N/A	#N/A	promoter	1
538474	NFIB	nuclear factor I B (NFIB), mRNA.	1	1	2	0	0	0	3	1	4	4	2	6	0	0	0	0	0	0	0	0	0	0	6	3.6333	#N/A	promoter	1
540488	SMAD1	SMAD family member 1 (SMAD1), mRNA.	5	1	6	0	0	0	0	0	0	5	1	6	0	0	0	0	0	0	0	0	0	0	6	2.55192	#N/A	Exon	1
614972	NIPSNAP1	nipsnap homolog 1 (NIPSNAP1), mRNA.	5	0	5	0	0	0	0	1	1	5	1	6	0	0	0	0	0	0	0	0	0	0	6	#N/A	#N/A	Exon	1
616974	SPA17	sperm autoantigenic protein 17 (SPA17), mRNA.	2	0	2	0	0	0	0	0	0	2	0	2	0	1	1	0	0	0	0	1	1	4	6	#N/A	#N/A	Exon	1
525116	RUNDC3B	RUN domain containing 3B (RUNDC3B), mRNA.	0	1	1	0	0	0	4	1	5	4	2	6	0	0	0	0	0	0	0	0	0	0	6	4.17334	#N/A	promoter,GeneBody,Exon,Intron	4
617419	SCD5	stearoyl-CoA desaturase 5 (SCD5), mRNA.	0	1	1	1	1	2	0	3	3	1	5	6	0	0	0	0	0	0	0	0	0	0	6	#N/A	#N/A	Exon	1
540486	TIPRL	TOR signaling pathway regulator (TIPRL), mRNA.	2	2	4	0	0	0	2	0	2	4	2	6	0	0	0	0	0	0	0	0	0	0	6	#N/A	#N/A	Exon	1
790244	TMEM170A	transmembrane protein 170A (TMEM170A), mRNA.	2	3	5	0	1	1	0	0	0	2	4	6	0	0	0	0	0	0	0	0	0	0	6	#N/A	#N/A	Exon	1
508172	FBXO11	F-box protein 11 (FBXO11), mRNA.	1	5	6	0	0	0	0	0	0	1	5	6	0	0	0	0	0	0	0	0	0	0	6	1.12274	#N/A	Exon	1
407140	ADRA1B	adrenoceptor alpha 1B (ADRA1B), mRNA.	0	2	2	0	0	0	4	0	4	4	2	6	0	0	0	0	0	0	0	0	0	0	6	#N/A	#N/A	promoter	1
538392	CDC42BPA	CDC42 binding protein kinase alpha (CDC42BPA), mRNA.	5	1	6	0	0	0	0	0	0	5	1	6	0	0	0	0	0	0	0	0	0	0	6	#N/A	#N/A	promoter	1
538416	ASCC3	activating signal cointegrator 1 complex subunit 3 (ASCC3), mRNA.	2	3	5	0	0	0	1	0	1	3	3	6	0	0	0	0	0	0	0	0	0	0	6	#N/A	#N/A	promoter	1
613778	POLR3G	RNA polymerase III subunit G (POLR3G), mRNA.	1	2	3	0	0	0	0	1	1	1	3	4	0	1	1	0	0	0	0	0	0	2	6	#N/A	#N/A	Exon	1
751813	BOLA	MHC class I antigen clone 2 (BOLA), mRNA.	2	2	4	0	0	0	0	0	0	2	2	4	0	1	1	0	0	0	0	0	0	2	6	#N/A	#N/A	promoter,GeneBody,Exon,Intron	4
404168	HNF4G	hepatocyte nuclear factor 4 gamma (HNF4G), transcript variant 1, mRNA.	0	5	5	0	0	0	1	0	1	1	5	6	0	0	0	0	0	0	0	0	0	0	6	#N/A	#N/A	Exon	1
615757	COX8B	cytochrome c oxidase subunit VIII-H (heart/muscle)	0	0	0	0	0	0	0	0	0	0	0	0	1	1	2	0	0	0	1	0	1	6	6	#N/A	#N/A	Exon	1
514271	TMEM106C	transmembrane protein 106C (TMEM106C), mRNA.	3	1	4	0	0	0	0	1	1	3	2	5	0	0	0	0	0	0	0	0	0	0	5	#N/A	#N/A	promoter	1
513762	GLRX2	glutaredoxin 2 (GLRX2), mRNA; nuclear gene for mitochondrial product.	4	0	4	0	0	0	0	1	1	4	1	5	0	0	0	0	0	0	0	0	0	0	5	#N/A	#N/A	Exon	1
513618	PCOLCE2	procollagen C-endopeptidase enhancer 2 (PCOLCE2), mRNA.	1	4	5	0	0	0	0	0	0	1	4	5	0	0	0	0	0	0	0	0	0	0	5	#N/A	#N/A	promoter	1
514168	PDXK	pyridoxal kinase (PDXK), mRNA.	1	2	3	0	0	0	0	0	0	1	2	3	0	0	0	1	0	1	0	0	0	2	5	3.06681	#N/A	Exon	1
520351	NXT1	nuclear transport factor 2 like export factor 1 (NXT1), mRNA.	0	1	1	0	0	0	0	0	0	0	1	1	0	2	2	0	0	0	0	0	0	4	5	#N/A	#N/A	promoter	1
540474	LMCD1	LIM and cysteine rich domains 1 (LMCD1), mRNA.	1	2	3	0	2	2	0	0	0	1	4	5	0	0	0	0	0	0	0	0	0	0	5	#N/A	#N/A	promoter,Exon	2
617367	RRAGC	Ras related GTP binding C (RRAGC), mRNA.	4	0	4	0	0	0	0	1	1	4	1	5	0	0	0	0	0	0	0	0	0	0	5	#N/A	#N/A	Exon	1
521261	PCMTD1	protein-L-isoaspartate (D-aspartate) O-methyltransferase domain containing 1 (PCMTD1), mRNA.	0	5	5	0	0	0	0	0	0	0	5	5	0	0	0	0	0	0	0	0	0	0	5	#N/A	#N/A	Exon	1
617777	SHE	Src homology 2 domain containing E (SHE), mRNA.	0	5	5	0	0	0	0	0	0	0	5	5	0	0	0	0	0	0	0	0	0	0	5	4.19488	#N/A	promoter,GeneBody,Exon,Intron	4
523726	MIER2	MIER family member 2 (MIER2), mRNA.	0	5	5	0	0	0	0	0	0	0	5	5	0	0	0	0	0	0	0	0	0	0	5	#N/A	#N/A	promoter	1
615958	SHROOM1	shroom family member 1 (SHROOM1), mRNA.	5	0	5	0	0	0	0	0	0	5	0	5	0	0	0	0	0	0	0	0	0	0	5	#N/A	#N/A	Intron	1
516290	ARHGEF5	Rho guanine nucleotide exchange factor 5 (ARHGEF5), mRNA.	3	2	5	0	0	0	0	0	0	3	2	5	0	0	0	0	0	0	0	0	0	0	5	2.41787	#N/A	promoter	1
100196897	LOC100196897	uncharacterized LOC100196897 (LOC100196897), mRNA.	3	0	3	0	0	0	0	0	0	3	0	3	0	1	1	0	0	0	0	0	0	2	5	#N/A	#N/A	GeneBody,Intron	2
517496	ZNF777	zinc finger protein 777 (ZNF777), mRNA.	0	5	5	0	0	0	0	0	0	0	5	5	0	0	0	0	0	0	0	0	0	0	5	#N/A	#N/A	promoter	1
767873	SNRPB2	small nuclear ribonucleoprotein polypeptide B2 (SNRPB2), mRNA.	0	4	4	0	0	0	1	0	1	1	4	5	0	0	0	0	0	0	0	0	0	0	5	#N/A	#N/A	Exon	1
541068	SPIN1	spindlin 1 (SPIN1), mRNA.	0	2	2	0	0	0	1	0	1	1	2	3	0	1	1	0	0	0	0	0	0	2	5	#N/A	#N/A	Exon	1
540231	FAM83B	family with sequence similarity 83 member B (FAM83B), mRNA.	3	1	4	0	1	1	0	0	0	3	2	5	0	0	0	0	0	0	0	0	0	0	5	#N/A	#N/A	promoter	1
539548	CNTFR	ciliary neurotrophic factor receptor (CNTFR), mRNA.	0	3	3	1	0	1	1	0	1	2	3	5	0	0	0	0	0	0	0	0	0	0	5	#N/A	#N/A	Exon	1
282118	VCAM1	vascular cell adhesion molecule 1 (VCAM1), mRNA.	4	0	4	0	0	0	0	1	1	4	1	5	0	0	0	0	0	0	0	0	0	0	5	#N/A	#N/A	promoter	1
282689	ANXA2	annexin A2 (ANXA2), mRNA.	1	4	5	0	0	0	0	0	0	1	4	5	0	0	0	0	0	0	0	0	0	0	5	#N/A	#N/A	promoter	1
529762	TMEM126A	transmembrane protein 126A (TMEM126A), mRNA.	3	1	4	0	0	0	0	0	0	3	1	4	0	0	0	0	0	0	0	0	0	0	4	#N/A	#N/A	GeneBody,Exon	2
616194	HSPB11	heat shock protein family B (small) member 11 (HSPB11), mRNA.	3	1	4	0	0	0	0	0	0	3	1	4	0	0	0	0	0	0	0	0	0	0	4	#N/A	#N/A	Exon	1
617031	GALNTL5	polypeptide N-acetylgalactosaminyltransferase like 5 (GALNTL5), mRNA.	2	2	4	0	0	0	0	0	0	2	2	4	0	0	0	0	0	0	0	0	0	0	4	#N/A	#N/A	promoter,Exon	2
617324	CIB4	calcium and integrin binding family member 4 (CIB4), mRNA.	0	1	1	0	0	0	2	1	3	2	2	4	0	0	0	0	0	0	0	0	0	0	4	#N/A	#N/A	Exon	1
618664	LOC618664	ecto-ADP-ribosyltransferase 5-like (LOC618664), mRNA.	2	0	2	0	0	0	0	0	0	2	0	2	1	0	1	0	0	0	0	0	0	2	4	#N/A	#N/A	Intron	1
614196	LACTB	lactamase beta (LACTB), mRNA; nuclear gene for mitochondrial product.	0	2	2	1	0	1	1	0	1	2	2	4	0	0	0	0	0	0	0	0	0	0	4	#N/A	#N/A	GeneBody	1
785287	LOC785287	ring finger protein, LIM domain interacting-like (LOC785287), mRNA.	0	2	2	0	0	0	0	0	0	0	2	2	0	1	1	0	0	0	0	0	0	2	4	#N/A	#N/A	Intron	1
513223	RASEF	RAS and EF-hand domain containing (RASEF), mRNA.	3	0	3	0	1	1	0	0	0	3	1	4	0	0	0	0	0	0	0	0	0	0	4	3.77765	#N/A	promoter,Exon	2
509875	CCDC3	coiled-coil domain containing 3 (CCDC3), mRNA.	1	3	4	0	0	0	0	0	0	1	3	4	0	0	0	0	0	0	0	0	0	0	4	#N/A	#N/A	Exon	1
530913	APH1B	aph-1 homolog B, gamma-secretase subunit (APH1B), mRNA.	1	2	3	0	0	0	0	1	1	1	3	4	0	0	0	0	0	0	0	0	0	0	4	#N/A	#N/A	promoter,Exon	2
521905	CCDC73	coiled-coil domain containing 73 (CCDC73), mRNA.	0	2	2	1	0	1	1	0	1	2	2	4	0	0	0	0	0	0	0	0	0	0	4	#N/A	#N/A	promoter	1
615147	GSAP	gamma-secretase activating protein (GSAP), mRNA.	1	3	4	0	0	0	0	0	0	1	3	4	0	0	0	0	0	0	0	0	0	0	4	2.54248	#N/A	promoter	1
509221	DAB2	DAB adaptor protein 2 (DAB2), mRNA.	3	1	4	0	0	0	0	0	0	3	1	4	0	0	0	0	0	0	0	0	0	0	4	-1.89834	#N/A	Exon	1
618238	M-SAA3.2	mammary serum amyloid A3.2 (M-SAA3.2), mRNA.	0	2	2	0	0	0	0	0	0	0	2	2	1	0	1	0	0	0	0	0	0	2	4	#N/A	#N/A	promoter	1
514485	SLC35C2	solute carrier family 35 member C2	0	0	0	0	0	0	0	0	0	0	0	0	0	2	2	0	0	0	0	0	0	4	4	-2.36566	#N/A	promoter	1
615507	GSTM3	glutathione S-transferase mu 3	0	0	0	0	0	0	0	0	0	0	0	0	0	2	2	0	0	0	0	0	0	4	4	3.1198	#N/A	GeneBody,Exon	2
407171	LOC407171	Fc gamma 2 receptor (LOC407171), mRNA.	1	0	1	0	0	0	0	0	0	1	0	1	1	0	1	0	0	0	0	0	0	2	3	1.99248	#N/A	GeneBody,Exon,Intron	3
281544	TPM1	tropomyosin 1 (TPM1), mRNA.	1	0	1	0	0	0	0	0	0	1	0	1	0	1	1	0	0	0	0	0	0	2	3	3.0776	#N/A	promoter,Exon	2
507456	AGPAT4	1-acylglycerol-3-phosphate O-acyltransferase 4 (AGPAT4), mRNA.	1	2	3	0	0	0	0	0	0	1	2	3	0	0	0	0	0	0	0	0	0	0	3	#N/A	#N/A	promoter	1
516107	IFT22	intraflagellar transport 22 (IFT22), mRNA.	1	1	2	0	0	0	1	0	1	2	1	3	0	0	0	0	0	0	0	0	0	0	3	#N/A	#N/A	Intron	1
507847	ZNF692	zinc finger protein 692 (ZNF692), mRNA.	2	1	3	0	0	0	0	0	0	2	1	3	0	0	0	0	0	0	0	0	0	0	3	#N/A	#N/A	promoter,Intron	2
515543	EIF3M	eukaryotic translation initiation factor 3 subunit M (EIF3M), mRNA.	0	3	3	0	0	0	0	0	0	0	3	3	0	0	0	0	0	0	0	0	0	0	3	#N/A	#N/A	Exon	1
536284	ECHDC1	ethylmalonyl-CoA decarboxylase 1 (ECHDC1), mRNA.	1	1	2	0	0	0	1	0	1	2	1	3	0	0	0	0	0	0	0	0	0	0	3	2.91453	#N/A	promoter	1
516840	SLC43A3	solute carrier family 43 member 3 (SLC43A3), mRNA.	3	0	3	0	0	0	0	0	0	3	0	3	0	0	0	0	0	0	0	0	0	0	3	#N/A	#N/A	promoter	1
521834	NOSTRIN	nitric oxide synthase trafficking (NOSTRIN), mRNA.	0	0	0	0	0	0	0	3	3	0	3	3	0	0	0	0	0	0	0	0	0	0	3	3.7816	#N/A	promoter,Exon,Intron	3
522819	TEX10	testis expressed 10 (TEX10), mRNA.	0	2	2	0	0	0	1	0	1	1	2	3	0	0	0	0	0	0	0	0	0	0	3	#N/A	#N/A	promoter	1
281504	SRPRA	SRP receptor subunit alpha (SRPRA), mRNA.	1	0	1	0	0	0	0	0	0	1	0	1	1	0	1	0	0	0	0	0	0	2	3	#N/A	#N/A	GeneBody,Intron	2
505844	KLHDC10	kelch domain containing 10 (KLHDC10), mRNA.	2	0	2	1	0	1	0	0	0	3	0	3	0	0	0	0	0	0	0	0	0	0	3	1.52384	#N/A	Exon	1
512995	ACO1	aconitase 1 (ACO1), mRNA.	1	2	3	0	0	0	0	0	0	1	2	3	0	0	0	0	0	0	0	0	0	0	3	1.02258	#N/A	promoter	1
531359	GOLPH3	golgi phosphoprotein 3 (GOLPH3), mRNA.	1	2	3	0	0	0	0	0	0	1	2	3	0	0	0	0	0	0	0	0	0	0	3	#N/A	#N/A	Exon	1
768314	GPATCH4	G-patch domain containing 4 (GPATCH4), mRNA.	3	0	3	0	0	0	0	0	0	3	0	3	0	0	0	0	0	0	0	0	0	0	3	#N/A	#N/A	promoter	1
505013	GIMAP5	GTPase, IMAP family member 5 (GIMAP5), mRNA.	1	0	1	0	0	0	0	0	0	1	0	1	0	0	0	0	0	0	0	1	1	2	3	#N/A	#N/A	Exon	1
509620	CMTR1	cap methyltransferase 1 (CMTR1), mRNA.	3	0	3	0	0	0	0	0	0	3	0	3	0	0	0	0	0	0	0	0	0	0	3	#N/A	#N/A	promoter	1
515816	NEK6	NIMA related kinase 6 (NEK6), mRNA.	2	1	3	0	0	0	0	0	0	2	1	3	0	0	0	0	0	0	0	0	0	0	3	1.10104	#N/A	promoter	1
534383	FBH1	F-box DNA helicase 1 (FBH1), mRNA.	0	3	3	0	0	0	0	0	0	0	3	3	0	0	0	0	0	0	0	0	0	0	3	#N/A	#N/A	promoter	1
509393	GPATCH2L	G-patch domain containing 2 like (GPATCH2L), mRNA.	3	0	3	0	0	0	0	0	0	3	0	3	0	0	0	0	0	0	0	0	0	0	3	#N/A	#N/A	promoter	1
532881	FGFR1OP2	FGFR1 oncogene partner 2 (FGFR1OP2), mRNA.	3	0	3	0	0	0	0	0	0	3	0	3	0	0	0	0	0	0	0	0	0	0	3	#N/A	#N/A	Exon	1
511206	MPO	myeloperoxidase (MPO), mRNA.	1	0	1	0	0	0	1	1	2	2	1	3	0	0	0	0	0	0	0	0	0	0	3	#N/A	#N/A	GeneBody	1
535008	BATF3	basic leucine zipper ATF-like transcription factor 3 (BATF3), mRNA.	1	2	3	0	0	0	0	0	0	1	2	3	0	0	0	0	0	0	0	0	0	0	3	3.1139	#N/A	promoter,GeneBody,Exon,Intron	4
100139803	TMEFF1	transmembrane protein with EGF like and two follistatin like domains 1 (TMEFF1), mRNA.	1	1	2	0	1	1	0	0	0	1	2	3	0	0	0	0	0	0	0	0	0	0	3	#N/A	#N/A	promoter,Exon	2
512686	SLC9A5	solute carrier family 9 member A5 (SLC9A5), mRNA.	3	0	3	0	0	0	0	0	0	3	0	3	0	0	0	0	0	0	0	0	0	0	3	#N/A	#N/A	Intron	1
539960	STX11	syntaxin 11 (STX11), mRNA.	1	2	3	0	0	0	0	0	0	1	2	3	0	0	0	0	0	0	0	0	0	0	3	2.39686	#N/A	promoter,Exon	2
529891	CFAP70	cilia and flagella associated protein 70 (CFAP70), mRNA.	0	1	1	0	0	0	0	0	0	0	1	1	1	0	1	0	0	0	0	0	0	2	3	#N/A	#N/A	Exon	1
533757	ADNP	activity dependent neuroprotector homeobox (ADNP), mRNA.	2	1	3	0	0	0	0	0	0	2	1	3	0	0	0	0	0	0	0	0	0	0	3	#N/A	#N/A	Exon	1
534505	CPXM2	carboxypeptidase X, M14 family member 2 (CPXM2), mRNA.	0	2	2	0	0	0	1	0	1	1	2	3	0	0	0	0	0	0	0	0	0	0	3	#N/A	#N/A	promoter	1
615236	CNIH3	cornichon family AMPA receptor auxiliary protein 3 (CNIH3), mRNA.	0	3	3	0	0	0	0	0	0	0	3	3	0	0	0	0	0	0	0	0	0	0	3	#N/A	#N/A	promoter,Exon,Intron	3
616664	MSH4	mutS homolog 4 (MSH4), mRNA.	0	2	2	0	0	0	1	0	1	1	2	3	0	0	0	0	0	0	0	0	0	0	3	#N/A	#N/A	Exon	1
527852	SERF2	small EDRK-rich factor 2 (SERF2), mRNA.	3	0	3	0	0	0	0	0	0	3	0	3	0	0	0	0	0	0	0	0	0	0	3	1.23972	#N/A	Exon	1
617572	TMIE	transmembrane inner ear (TMIE), mRNA.	0	1	1	0	0	0	0	0	0	0	1	1	0	1	1	0	0	0	0	0	0	2	3	#N/A	#N/A	GeneBody,Exon	2
280836	LEP	leptin (LEP), mRNA.	0	1	1	0	0	0	0	0	0	0	1	1	0	1	1	0	0	0	0	0	0	2	3	#N/A	#N/A	promoter,GeneBody,Exon,Intron	4
280801	GAT	glycine-N-acyltransferase-like (GAT), mRNA.	1	0	1	0	0	0	0	0	0	1	0	1	0	1	1	0	0	0	0	0	0	2	3	#N/A	#N/A	promoter,Exon	2
407238	ESR1	estrogen receptor 1 (ESR1), mRNA.	0	2	2	0	0	0	0	0	0	0	2	2	0	0	0	0	0	0	0	0	0	0	2	4.73636	#N/A	promoter,GeneBody,Exon,Intron	4
534150	OPTN	optineurin (OPTN), mRNA.	0	2	2	0	0	0	0	0	0	0	2	2	0	0	0	0	0	0	0	0	0	0	2	#N/A	#N/A	Exon	1
534546	PMPCB	peptidase, mitochondrial processing subunit beta (PMPCB), mRNA; nuclear gene for mitochondrial product.	1	1	2	0	0	0	0	0	0	1	1	2	0	0	0	0	0	0	0	0	0	0	2	#N/A	#N/A	Exon	1
534852	FBXO4	F-box protein 4 (FBXO4), mRNA.	0	2	2	0	0	0	0	0	0	0	2	2	0	0	0	0	0	0	0	0	0	0	2	#N/A	#N/A	GeneBody,Exon	2
535424	ATL1	atlastin GTPase 1 (ATL1), mRNA.	0	0	0	0	0	0	0	2	2	0	2	2	0	0	0	0	0	0	0	0	0	0	2	#N/A	#N/A	Exon	1
514773	SOCS5	suppressor of cytokine signaling 5 (SOCS5), mRNA.	0	2	2	0	0	0	0	0	0	0	2	2	0	0	0	0	0	0	0	0	0	0	2	#N/A	#N/A	Exon	1
533284	RAB3IP	RAB3A interacting protein (RAB3IP), mRNA.	1	1	2	0	0	0	0	0	0	1	1	2	0	0	0	0	0	0	0	0	0	0	2	3.51424	#N/A	Exon	1
537698	GRIK5	glutamate ionotropic receptor kainate type subunit 5 (GRIK5), mRNA.	0	1	1	0	0	0	1	0	1	1	1	2	0	0	0	0	0	0	0	0	0	0	2	#N/A	#N/A	promoter	1
505968	ACADM	acyl-CoA dehydrogenase medium chain (ACADM), mRNA; nuclear gene for mitochondrial product.	1	1	2	0	0	0	0	0	0	1	1	2	0	0	0	0	0	0	0	0	0	0	2	#N/A	#N/A	promoter	1
506910	SLC37A3	solute carrier family 37 member 3 (SLC37A3), mRNA.	2	0	2	0	0	0	0	0	0	2	0	2	0	0	0	0	0	0	0	0	0	0	2	#N/A	#N/A	promoter	1
513065	TAF13	TATA-box binding protein associated factor 13 (TAF13), mRNA.	1	0	1	0	0	0	0	1	1	1	1	2	0	0	0	0	0	0	0	0	0	0	2	#N/A	#N/A	promoter	1
530618	SPOP	speckle type BTB/POZ protein (SPOP), mRNA.	1	1	2	0	0	0	0	0	0	1	1	2	0	0	0	0	0	0	0	0	0	0	2	#N/A	#N/A	Exon	1
613571	FUOM	fucose mutarotase (FUOM), mRNA.	0	1	1	0	0	0	1	0	1	1	1	2	0	0	0	0	0	0	0	0	0	0	2	#N/A	#N/A	GeneBody,Intron	2
614508	ACADL	acyl-CoA dehydrogenase long chain (ACADL), mRNA; nuclear gene for mitochondrial product.	0	1	1	1	0	1	0	0	0	1	1	2	0	0	0	0	0	0	0	0	0	0	2	#N/A	#N/A	Exon	1
767977	MPC1	mitochondrial pyruvate carrier 1 (MPC1), mRNA; nuclear gene for mitochondrial product.	2	0	2	0	0	0	0	0	0	2	0	2	0	0	0	0	0	0	0	0	0	0	2	#N/A	#N/A	Exon	1
407118	SLC6A1	solute carrier family 6 member 1 (SLC6A1), mRNA.	0	2	2	0	0	0	0	0	0	0	2	2	0	0	0	0	0	0	0	0	0	0	2	#N/A	#N/A	promoter	1
777769	SMARCD3	SWI/SNF related, matrix associated, actin dependent regulator of chromatin, subfamily d, member 3 (SMARCD3), mRNA.	1	1	2	0	0	0	0	0	0	1	1	2	0	0	0	0	0	0	0	0	0	0	2	4.21929	#N/A	promoter,GeneBody,Exon,Intron	4
777770	KIF3C	kinesin family member 3C (KIF3C), mRNA.	1	0	1	0	0	0	0	1	1	1	1	2	0	0	0	0	0	0	0	0	0	0	2	#N/A	#N/A	promoter	1
777776	LYZ	lysozyme (LYZ), mRNA.	0	2	2	0	0	0	0	0	0	0	2	2	0	0	0	0	0	0	0	0	0	0	2	#N/A	#N/A	promoter,Exon	2
540309	ELK4	ETS transcription factor ELK4 (ELK4), mRNA.	0	1	1	0	0	0	1	0	1	1	1	2	0	0	0	0	0	0	0	0	0	0	2	#N/A	#N/A	Exon	1
782902	VSTM2A	V-set and transmembrane domain containing 2A (VSTM2A), mRNA.	0	2	2	0	0	0	0	0	0	0	2	2	0	0	0	0	0	0	0	0	0	0	2	#N/A	#N/A	Exon	1
513767	LOC513767	phosphatidylcholine transfer protein-like (LOC513767), mRNA.	0	0	0	0	0	0	1	1	2	1	1	2	0	0	0	0	0	0	0	0	0	0	2	#N/A	#N/A	promoter	1
537065	KIR3DL2	killer cell immunoglobulin-like receptor, three domains, long cytoplasmic tail, 2 (KIR3DL2), mRNA.	0	0	0	0	1	1	1	0	1	1	1	2	0	0	0	0	0	0	0	0	0	0	2	#N/A	#N/A	promoter	1
513785	GABBR1	gamma-aminobutyric acid type B receptor subunit 1 (GABBR1), transcript variant 2, mRNA.	0	2	2	0	0	0	0	0	0	0	2	2	0	0	0	0	0	0	0	0	0	0	2	#N/A	#N/A	promoter	1
535365	GNB5	G protein subunit beta 5 (GNB5), mRNA.	0	0	0	0	0	0	0	2	2	0	2	2	0	0	0	0	0	0	0	0	0	0	2	#N/A	#N/A	Exon	1
505149	DYRK3	dual specificity tyrosine phosphorylation regulated kinase 3 (DYRK3), mRNA.	0	2	2	0	0	0	0	0	0	0	2	2	0	0	0	0	0	0	0	0	0	0	2	#N/A	#N/A	Exon	1
510486	TMCC1	transmembrane and coiled-coil domain family 1 (TMCC1), mRNA.	0	2	2	0	0	0	0	0	0	0	2	2	0	0	0	0	0	0	0	0	0	0	2	#N/A	#N/A	promoter	1
512477	ZNF48	zinc finger protein 48 (ZNF48), mRNA.	2	0	2	0	0	0	0	0	0	2	0	2	0	0	0	0	0	0	0	0	0	0	2	#N/A	#N/A	Exon	1
513295	GAL3ST1	galactose-3-O-sulfotransferase 1 (GAL3ST1), mRNA.	1	1	2	0	0	0	0	0	0	1	1	2	0	0	0	0	0	0	0	0	0	0	2	#N/A	#N/A	Exon	1
100196900	LOC100196900	uncharacterized LOC100196900 (LOC100196900), mRNA.	0	2	2	0	0	0	0	0	0	0	2	2	0	0	0	0	0	0	0	0	0	0	2	#N/A	#N/A	promoter	1
504401	FMO2	flavin containing dimethylaniline monoxygenase 2 (FMO2), transcript variant 1, mRNA.	1	1	2	0	0	0	0	0	0	1	1	2	0	0	0	0	0	0	0	0	0	0	2	#N/A	#N/A	promoter	1
282191	COL4A1	collagen type IV alpha 1 chain (COL4A1), mRNA.	0	1	1	0	0	0	0	1	1	0	2	2	0	0	0	0	0	0	0	0	0	0	2	-4.70264	#N/A	promoter,GeneBody,Exon,Intron	4
506953	ITGA7	integrin subunit alpha 7 (ITGA7), mRNA.	0	1	1	0	0	0	1	0	1	1	1	2	0	0	0	0	0	0	0	0	0	0	2	#N/A	#N/A	promoter,GeneBody,Exon,Intron	4
538722	SCN2B	sodium voltage-gated channel beta subunit 2 (SCN2B), mRNA.	0	2	2	0	0	0	0	0	0	0	2	2	0	0	0	0	0	0	0	0	0	0	2	6.19985	#N/A	Exon	1
539432	EPC2	enhancer of polycomb homolog 2 (EPC2), mRNA.	1	0	1	0	1	1	0	0	0	1	1	2	0	0	0	0	0	0	0	0	0	0	2	#N/A	#N/A	Exon	1
317725	PTPRZ1	protein tyrosine phosphatase receptor type Z1 (PTPRZ1), mRNA.	1	1	2	0	0	0	0	0	0	1	1	2	0	0	0	0	0	0	0	0	0	0	2	#N/A	#N/A	promoter	1
520291	CARD6	caspase recruitment domain family member 6 (CARD6), mRNA.	2	0	2	0	0	0	0	0	0	2	0	2	0	0	0	0	0	0	0	0	0	0	2	#N/A	#N/A	promoter	1
526835	NEURL2	neuralized E3 ubiquitin protein ligase 2 (NEURL2), mRNA.	1	1	2	0	0	0	0	0	0	1	1	2	0	0	0	0	0	0	0	0	0	0	2	#N/A	#N/A	Intron	1
527219	DMRTA1	DMRT like family A1 (DMRTA1), mRNA.	0	2	2	0	0	0	0	0	0	0	2	2	0	0	0	0	0	0	0	0	0	0	2	#N/A	#N/A	Intron	1
528382	RORB	RAR related orphan receptor B (RORB), mRNA.	0	2	2	0	0	0	0	0	0	0	2	2	0	0	0	0	0	0	0	0	0	0	2	#N/A	#N/A	Exon	1
534346	CEBPE	CCAAT enhancer binding protein epsilon (CEBPE), mRNA.	2	0	2	0	0	0	0	0	0	2	0	2	0	0	0	0	0	0	0	0	0	0	2	#N/A	#N/A	GeneBody,Exon,Intron	3
534604	MID1	midline 1 (MID1), mRNA.	0	1	1	0	0	0	0	1	1	0	2	2	0	0	0	0	0	0	0	0	0	0	2	3.736	#N/A	promoter,Exon	2
516405	CMBL	carboxymethylenebutenolidase homolog (CMBL), mRNA.	0	2	2	0	0	0	0	0	0	0	2	2	0	0	0	0	0	0	0	0	0	0	2	#N/A	#N/A	promoter	1
534419	TC2N	tandem C2 domains, nuclear (TC2N), mRNA.	1	1	2	0	0	0	0	0	0	1	1	2	0	0	0	0	0	0	0	0	0	0	2	2.5744	#N/A	promoter,GeneBody,Intron	3
533078	ARCN1	archain 1 (ARCN1), mRNA.	0	1	1	1	0	1	0	0	0	1	1	2	0	0	0	0	0	0	0	0	0	0	2	1.15734	#N/A	Exon	1
510032	TFEB	transcription factor EB (TFEB), mRNA.	0	2	2	0	0	0	0	0	0	0	2	2	0	0	0	0	0	0	0	0	0	0	2	#N/A	#N/A	promoter	1
529382	CACNG5	calcium voltage-gated channel auxiliary subunit gamma 5 (CACNG5), mRNA.	2	0	2	0	0	0	0	0	0	2	0	2	0	0	0	0	0	0	0	0	0	0	2	#N/A	#N/A	promoter	1
618145	CEP83	centrosomal protein 83 (CEP83), mRNA.	0	1	1	0	0	0	0	1	1	0	2	2	0	0	0	0	0	0	0	0	0	0	2	#N/A	#N/A	Exon	1
618198	SDC3	syndecan 3 (SDC3), mRNA.	1	1	2	0	0	0	0	0	0	1	1	2	0	0	0	0	0	0	0	0	0	0	2	#N/A	#N/A	Exon	1
280939	TEK	TEK receptor tyrosine kinase (TEK), mRNA.	0	2	2	0	0	0	0	0	0	0	2	2	0	0	0	0	0	0	0	0	0	0	2	#N/A	#N/A	promoter,Exon	2
281170	FRZB	frizzled related protein (FRZB), mRNA.	0	1	1	0	0	0	1	0	1	1	1	2	0	0	0	0	0	0	0	0	0	0	2	#N/A	#N/A	promoter	1
281607	AGTR1	angiotensin II receptor type 1 (AGTR1), mRNA.	0	2	2	0	0	0	0	0	0	0	2	2	0	0	0	0	0	0	0	0	0	0	2	#N/A	#N/A	promoter	1
281728	CSN3	casein kappa (CSN3), mRNA.	0	0	0	2	0	2	0	0	0	2	0	2	0	0	0	0	0	0	0	0	0	0	2	2.8158	#N/A	GeneBody	1
281214	CXCL2	chemokine (C-X-C motif) ligand 2 (CXCL2), mRNA.	0	2	2	0	0	0	0	0	0	0	2	2	0	0	0	0	0	0	0	0	0	0	2	#N/A	#N/A	promoter,GeneBody,Exon,Intron	4
281860	IL1RN	interleukin 1 receptor antagonist (IL1RN), mRNA.	1	1	2	0	0	0	0	0	0	1	1	2	0	0	0	0	0	0	0	0	0	0	2	2.08915	#N/A	promoter,Exon,Intron	3
503685	CST6	cystatin E/M	0	0	0	0	0	0	0	0	0	0	0	0	1	0	1	0	0	0	0	0	0	2	2	#N/A	#N/A	GeneBody,Exon,Intron	3
515648	NXPE4	neurexophilin and PC-esterase domain family, member 4	0	0	0	0	0	0	0	0	0	0	0	0	0	1	1	0	0	0	0	0	0	2	2	2.45193	#N/A	promoter	1
515380	EDF1	endothelial differentiation related factor 1	0	0	0	0	0	0	0	0	0	0	0	0	0	1	1	0	0	0	0	0	0	2	2	#N/A	#N/A	promoter	1
614795	FKBP1A	FKBP prolyl isomerase 1A	0	0	0	0	0	0	0	0	0	0	0	0	0	0	0	0	0	0	1	0	1	2	2	#N/A	#N/A	Exon	1
539474	RBM11	RNA binding motif protein 11	0	0	0	0	0	0	0	0	0	0	0	0	0	1	1	0	0	0	0	0	0	2	2	#N/A	#N/A	Exon	1
512203	RPP25L	ribonuclease P/MRP subunit p25 like	0	0	0	0	0	0	0	0	0	0	0	0	0	1	1	0	0	0	0	0	0	2	2	#N/A	#N/A	GeneBody,Exon	2
514066	FBP2	fructose-bisphosphatase 2	0	0	0	0	0	0	0	0	0	0	0	0	0	1	1	0	0	0	0	0	0	2	2	#N/A	#N/A	promoter,Exon	2
505514	ARSA	arylsulfatase A	0	0	0	0	0	0	0	0	0	0	0	0	1	0	1	0	0	0	0	0	0	2	2	#N/A	#N/A	promoter	1
539709	FN3K	fructosamine 3 kinase	0	0	0	0	0	0	0	0	0	0	0	0	1	0	1	0	0	0	0	0	0	2	2	#N/A	#N/A	Exon	1
539837	ALG10	ALG10, alpha-1,2-glucosyltransferase	0	0	0	0	0	0	0	0	0	0	0	0	0	1	1	0	0	0	0	0	0	2	2	#N/A	#N/A	GeneBody,Intron	2
616607	MORN2	MORN repeat containing 2	0	0	0	0	0	0	0	0	0	0	0	0	0	1	1	0	0	0	0	0	0	2	2	#N/A	#N/A	GeneBody	1
539093	GZMA	granzyme A	0	0	0	0	0	0	0	0	0	0	0	0	1	0	1	0	0	0	0	0	0	2	2	#N/A	#N/A	promoter,GeneBody,Exon,Intron	4
517889	TFF3	trefoil factor 3	0	0	0	0	0	0	0	0	0	0	0	0	0	1	1	0	0	0	0	0	0	2	2	4.5238	#N/A	promoter,GeneBody,Exon,Intron	4
538933	TBX21	T-box transcription factor 21	0	0	0	0	0	0	0	0	0	0	0	0	0	1	1	0	0	0	0	0	0	2	2	#N/A	#N/A	promoter	1
280828	CXCL8	C-X-C motif chemokine ligand 8	0	0	0	0	0	0	0	0	0	0	0	0	0	0	0	0	0	0	1	0	1	2	2	2.92518	#N/A	GeneBody,Exon,Intron	3
281871	ISG15	ISG15 ubiquitin like modifier	0	0	0	0	0	0	0	0	0	0	0	0	0	0	0	0	0	0	1	0	1	2	2	3.13621	#N/A	promoter	1
282167	CATHL5	cathelicidin 5	0	0	0	0	0	0	0	0	0	0	0	0	1	0	1	0	0	0	0	0	0	2	2	#N/A	#N/A	GeneBody,Exon	2
282170	CCL3	chemokine (C-C motif) ligand 3	0	0	0	0	0	0	0	0	0	0	0	0	0	0	0	0	0	0	0	1	1	2	2	#N/A	#N/A	GeneBody,Exon,Intron	3
282476	SLC25A1	solute carrier family 25 member 1	0	0	0	0	0	0	0	0	0	0	0	0	0	1	1	0	0	0	0	0	0	2	2	#N/A	#N/A	Intron	1
282201	CRABP1	cellular retinoic acid binding protein 1	0	0	0	0	0	0	0	0	0	0	0	0	1	0	1	0	0	0	0	0	0	2	2	#N/A	#N/A	promoter,Intron	2
407178	gzmA	granzyme A (gzmA), mRNA.	1	0	1	0	0	0	0	0	0	1	0	1	0	0	0	0	0	0	0	0	0	0	1	#N/A	#N/A	promoter,GeneBody,Exon,Intron	4
414349	ST8SIA3	ST8 alpha-N-acetyl-neuraminide alpha-2,8-sialyltransferase 3 (ST8SIA3), mRNA.	1	0	1	0	0	0	0	0	0	1	0	1	0	0	0	0	0	0	0	0	0	0	1	#N/A	#N/A	promoter	1
414925	BIRC5	baculoviral IAP repeat containing 5 (BIRC5), mRNA.	1	0	1	0	0	0	0	0	0	1	0	1	0	0	0	0	0	0	0	0	0	0	1	-4.24431	#N/A	promoter	1
282379	TAGLN2	transgelin 2 (TAGLN2), mRNA.	1	0	1	0	0	0	0	0	0	1	0	1	0	0	0	0	0	0	0	0	0	0	1	-1.12318	#N/A	Exon	1
539420	ELF5	E74 like ETS transcription factor 5 (ELF5), mRNA.	0	1	1	0	0	0	0	0	0	0	1	1	0	0	0	0	0	0	0	0	0	0	1	3.61615	#N/A	Exon	1
415111	MS4A8	membrane spanning 4-domains A8 (MS4A8), mRNA.	1	0	1	0	0	0	0	0	0	1	0	1	0	0	0	0	0	0	0	0	0	0	1	#N/A	#N/A	Exon	1
507290	DEGS1	delta 4-desaturase, sphingolipid 1 (DEGS1), mRNA.	0	0	0	0	0	0	1	0	1	1	0	1	0	0	0	0	0	0	0	0	0	0	1	-1.55775	#N/A	promoter	1
514938	ARFIP2	ADP ribosylation factor interacting protein 2 (ARFIP2), mRNA.	0	1	1	0	0	0	0	0	0	0	1	1	0	0	0	0	0	0	0	0	0	0	1	1.90465	#N/A	Intron	1
528920	EVI2A	ecotropic viral integration site 2A (EVI2A), mRNA.	0	1	1	0	0	0	0	0	0	0	1	1	0	0	0	0	0	0	0	0	0	0	1	#N/A	#N/A	Exon	1
504754	MTRF1	mitochondrial translation release factor 1 (MTRF1), mRNA; nuclear gene for mitochondrial product.	1	0	1	0	0	0	0	0	0	1	0	1	0	0	0	0	0	0	0	0	0	0	1	#N/A	#N/A	Exon	1
613802	TMEM14C	transmembrane protein 14C (TMEM14C), mRNA.	0	1	1	0	0	0	0	0	0	0	1	1	0	0	0	0	0	0	0	0	0	0	1	#N/A	#N/A	Exon	1
614390	MORF4L1	mortality factor 4 like 1 (MORF4L1), mRNA.	0	0	0	0	1	1	0	0	0	0	1	1	0	0	0	0	0	0	0	0	0	0	1	#N/A	#N/A	Exon	1
614629	BOLA3	bolA family member 3 (BOLA3), mRNA.	0	1	1	0	0	0	0	0	0	0	1	1	0	0	0	0	0	0	0	0	0	0	1	#N/A	#N/A	Exon	1
514621	PFDN4	prefoldin subunit 4 (PFDN4), mRNA.	0	1	1	0	0	0	0	0	0	0	1	1	0	0	0	0	0	0	0	0	0	0	1	#N/A	#N/A	Exon	1
515542	ZCCHC10	zinc finger CCHC-type containing 10 (ZCCHC10), mRNA.	0	1	1	0	0	0	0	0	0	0	1	1	0	0	0	0	0	0	0	0	0	0	1	#N/A	#N/A	Exon	1
326576	SLC38A3	solute carrier family 38 member 3 (SLC38A3), mRNA.	0	1	1	0	0	0	0	0	0	0	1	1	0	0	0	0	0	0	0	0	0	0	1	#N/A	#N/A	promoter	1
616089	RNASE4	ribonuclease A family member 4 (RNASE4), mRNA.	0	1	1	0	0	0	0	0	0	0	1	1	0	0	0	0	0	0	0	0	0	0	1	1.98316	#N/A	Exon	1
532569	S100A9	S100 calcium binding protein A9 (S100A9), mRNA.	1	0	1	0	0	0	0	0	0	1	0	1	0	0	0	0	0	0	0	0	0	0	1	#N/A	#N/A	GeneBody,Intron	2
317706	PGRMC1	progesterone receptor membrane component 1 (PGRMC1), mRNA.	0	1	1	0	0	0	0	0	0	0	1	1	0	0	0	0	0	0	0	0	0	0	1	#N/A	#N/A	Exon	1
507966	CDC42EP2	CDC42 effector protein 2 (CDC42EP2), mRNA.	1	0	1	0	0	0	0	0	0	1	0	1	0	0	0	0	0	0	0	0	0	0	1	#N/A	#N/A	promoter	1
509246	CSK	C-terminal Src kinase (CSK), mRNA.	0	1	1	0	0	0	0	0	0	0	1	1	0	0	0	0	0	0	0	0	0	0	1	#N/A	#N/A	Exon	1
510811	HOMER2	homer scaffold protein 2 (HOMER2), mRNA.	0	1	1	0	0	0	0	0	0	0	1	1	0	0	0	0	0	0	0	0	0	0	1	2.57663	#N/A	promoter	1
528839	MAPRE3	microtubule associated protein RP/EB family member 3 (MAPRE3), mRNA.	1	0	1	0	0	0	0	0	0	1	0	1	0	0	0	0	0	0	0	0	0	0	1	#N/A	#N/A	promoter	1
767901	RNF146	ring finger protein 146 (RNF146), mRNA.	1	0	1	0	0	0	0	0	0	1	0	1	0	0	0	0	0	0	0	0	0	0	1	#N/A	#N/A	GeneBody,Exon	2
504664	NRBP2	nuclear receptor binding protein 2 (NRBP2), mRNA.	1	0	1	0	0	0	0	0	0	1	0	1	0	0	0	0	0	0	0	0	0	0	1	#N/A	#N/A	promoter	1
777597	ANG	angiogenin, ribonuclease, RNase A family, 5 (ANG), mRNA.	0	1	1	0	0	0	0	0	0	0	1	1	0	0	0	0	0	0	0	0	0	0	1	2.59306	#N/A	Exon	1
514330	TAMM41	TAM41 mitochondrial translocator assembly and maintenance homolog (TAMM41), mRNA; nuclear gene for mitochondrial product.	0	1	1	0	0	0	0	0	0	0	1	1	0	0	0	0	0	0	0	0	0	0	1	#N/A	#N/A	promoter	1
780878	PHYHIPL	phytanoyl-CoA 2-hydroxylase interacting protein like (PHYHIPL), mRNA.	1	0	1	0	0	0	0	0	0	1	0	1	0	0	0	0	0	0	0	0	0	0	1	5.80393	#N/A	promoter,GeneBody,Exon,Intron	4
534363	NIPSNAP3A	nipsnap homolog 3A (NIPSNAP3A), mRNA.	1	0	1	0	0	0	0	0	0	1	0	1	0	0	0	0	0	0	0	0	0	0	1	#N/A	#N/A	promoter	1
541229	SF1	splicing factor 1 (SF1), mRNA.	1	0	1	0	0	0	0	0	0	1	0	1	0	0	0	0	0	0	0	0	0	0	1	#N/A	#N/A	promoter	1
504372	TMEM130	transmembrane protein 130 (TMEM130), mRNA.	0	1	1	0	0	0	0	0	0	0	1	1	0	0	0	0	0	0	0	0	0	0	1	#N/A	#N/A	promoter	1
510557	HSF2	heat shock transcription factor 2 (HSF2), mRNA.	1	0	1	0	0	0	0	0	0	1	0	1	0	0	0	0	0	0	0	0	0	0	1	#N/A	#N/A	promoter	1
533605	IL17RB	interleukin 17 receptor B (IL17RB), mRNA.	0	0	0	0	1	1	0	0	0	0	1	1	0	0	0	0	0	0	0	0	0	0	1	#N/A	#N/A	promoter	1
504951	GALNT9	polypeptide N-acetylgalactosaminyltransferase 9 (GALNT9), mRNA.	0	1	1	0	0	0	0	0	0	0	1	1	0	0	0	0	0	0	0	0	0	0	1	#N/A	#N/A	promoter	1
512867	LOC512867	GTPase, IMAP family member 1-like (LOC512867), mRNA.	1	0	1	0	0	0	0	0	0	1	0	1	0	0	0	0	0	0	0	0	0	0	1	#N/A	#N/A	GeneBody	1
618756	DOK4	docking protein 4 (DOK4), mRNA.	1	0	1	0	0	0	0	0	0	1	0	1	0	0	0	0	0	0	0	0	0	0	1	#N/A	#N/A	Intron	1
514529	IL27RA	interleukin 27 receptor subunit alpha (IL27RA), mRNA.	1	0	1	0	0	0	0	0	0	1	0	1	0	0	0	0	0	0	0	0	0	0	1	#N/A	#N/A	Exon	1
518540	MEOX2	mesenchyme homeobox 2 (MEOX2), mRNA.	1	0	1	0	0	0	0	0	0	1	0	1	0	0	0	0	0	0	0	0	0	0	1	#N/A	#N/A	promoter,GeneBody,Exon,Intron	4
539867	SYT4	synaptotagmin 4 (SYT4), mRNA.	1	0	1	0	0	0	0	0	0	1	0	1	0	0	0	0	0	0	0	0	0	0	1	#N/A	#N/A	promoter	1
782774	P2RY13	purinergic receptor P2Y13 (P2RY13), mRNA.	1	0	1	0	0	0	0	0	0	1	0	1	0	0	0	0	0	0	0	0	0	0	1	3.65709	#N/A	promoter,GeneBody,Exon	3
783152	ZNF322	zinc finger protein 322 (ZNF322), mRNA.	0	1	1	0	0	0	0	0	0	0	1	1	0	0	0	0	0	0	0	0	0	0	1	#N/A	#N/A	Exon	1
524942	UNC5B	unc-5 netrin receptor B (UNC5B), mRNA.	1	0	1	0	0	0	0	0	0	1	0	1	0	0	0	0	0	0	0	0	0	0	1	#N/A	#N/A	promoter	1
533920	LYPLAL1	lysophospholipase like 1 (LYPLAL1), mRNA.	1	0	1	0	0	0	0	0	0	1	0	1	0	0	0	0	0	0	0	0	0	0	1	#N/A	#N/A	promoter	1
507988	CYP3A4	cytochrome P450, subfamily IIIA, polypeptide 4 (CYP3A4), mRNA.	0	1	1	0	0	0	0	0	0	0	1	1	0	0	0	0	0	0	0	0	0	0	1	#N/A	#N/A	promoter,GeneBody,Exon,Intron	4
783907	ANG2	angiogenin 2 (ANG2), mRNA.	0	1	1	0	0	0	0	0	0	0	1	1	0	0	0	0	0	0	0	0	0	0	1	#N/A	#N/A	Exon	1
510193	LOC510193	apolipoprotein L, 3-like (LOC510193), mRNA.	0	1	1	0	0	0	0	0	0	0	1	1	0	0	0	0	0	0	0	0	0	0	1	#N/A	#N/A	promoter,GeneBody,Exon,Intron	4
534707	CNOT6	CCR4-NOT transcription complex subunit 6 (CNOT6), mRNA.	1	0	1	0	0	0	0	0	0	1	0	1	0	0	0	0	0	0	0	0	0	0	1	#N/A	#N/A	Exon	1
788925	PRR5	proline rich 5 (PRR5), mRNA.	0	1	1	0	0	0	0	0	0	0	1	1	0	0	0	0	0	0	0	0	0	0	1	#N/A	#N/A	promoter	1
523221	KRT78	keratin 78 (KRT78), mRNA.	1	0	1	0	0	0	0	0	0	1	0	1	0	0	0	0	0	0	0	0	0	0	1	#N/A	#N/A	promoter,GeneBody,Exon,Intron	4
523789	LRRIQ3	leucine rich repeats and IQ motif containing 3 (LRRIQ3), mRNA.	0	1	1	0	0	0	0	0	0	0	1	1	0	0	0	0	0	0	0	0	0	0	1	#N/A	#N/A	promoter,Exon,Intron	3
512019	ANGPTL2	angiopoietin like 2 (ANGPTL2), mRNA.	0	0	0	0	0	0	0	1	1	0	1	1	0	0	0	0	0	0	0	0	0	0	1	#N/A	#N/A	promoter,GeneBody,Exon,Intron	4
613811	CXCL12	C-X-C motif chemokine ligand 12 (CXCL12), mRNA.	0	1	1	0	0	0	0	0	0	0	1	1	0	0	0	0	0	0	0	0	0	0	1	5.00846	#N/A	promoter,GeneBody,Exon,Intron	4
509056	FHL1	four and a half LIM domains 1 (FHL1), transcript variant 2, mRNA.	1	0	1	0	0	0	0	0	0	1	0	1	0	0	0	0	0	0	0	0	0	0	1	#N/A	#N/A	GeneBody,Exon,Intron	3
539034	PFN2	profilin 2 (PFN2), mRNA.	1	0	1	0	0	0	0	0	0	1	0	1	0	0	0	0	0	0	0	0	0	0	1	#N/A	#N/A	Intron	1
527553	CRP	C-reactive protein (CRP), mRNA.	0	1	1	0	0	0	0	0	0	0	1	1	0	0	0	0	0	0	0	0	0	0	1	#N/A	#N/A	promoter,Intron	2
100302527	SMIM10	small integral membrane protein 10 (SMIM10), mRNA.	1	0	1	0	0	0	0	0	0	1	0	1	0	0	0	0	0	0	0	0	0	0	1	#N/A	#N/A	promoter,GeneBody,Exon	3
509591	RBMX	RNA binding motif protein X-linked (RBMX), mRNA.	0	1	1	0	0	0	0	0	0	0	1	1	0	0	0	0	0	0	0	0	0	0	1	#N/A	#N/A	promoter,GeneBody,Exon,Intron	4
100138951	LOC100138951	CD33 antigen-like (LOC100138951), mRNA.	0	1	1	0	0	0	0	0	0	0	1	1	0	0	0	0	0	0	0	0	0	0	1	#N/A	#N/A	promoter	1
782419	ZNF703	zinc finger protein 703 (ZNF703), mRNA.	0	0	0	0	0	0	0	1	1	0	1	1	0	0	0	0	0	0	0	0	0	0	1	#N/A	#N/A	GeneBody	1
535137	EPHB2	EPH receptor B2 (EPHB2), mRNA.	0	1	1	0	0	0	0	0	0	0	1	1	0	0	0	0	0	0	0	0	0	0	1	#N/A	#N/A	promoter	1
511124	IMPA2	inositol monophosphatase 2 (IMPA2), mRNA.	0	0	0	0	0	0	1	0	1	1	0	1	0	0	0	0	0	0	0	0	0	0	1	#N/A	#N/A	Exon	1
516510	GLT1D1	glycosyltransferase 1 domain containing 1 (GLT1D1), mRNA.	1	0	1	0	0	0	0	0	0	1	0	1	0	0	0	0	0	0	0	0	0	0	1	#N/A	#N/A	promoter	1
522018	NLRP12	NLR family pyrin domain containing 12 (NLRP12), mRNA.	0	1	1	0	0	0	0	0	0	0	1	1	0	0	0	0	0	0	0	0	0	0	1	3.95235	#N/A	promoter	1
540995	ST6GALNAC5	ST6 N-acetylgalactosaminide alpha-2,6-sialyltransferase 5 (ST6GALNAC5), mRNA.	0	1	1	0	0	0	0	0	0	0	1	1	0	0	0	0	0	0	0	0	0	0	1	#N/A	#N/A	Exon	1
536380	ACVR1C	activin A receptor type 1C (ACVR1C), mRNA.	1	0	1	0	0	0	0	0	0	1	0	1	0	0	0	0	0	0	0	0	0	0	1	#N/A	#N/A	Exon	1
508353	AIDA	axin interactor, dorsalization associated (AIDA), mRNA.	1	0	1	0	0	0	0	0	0	1	0	1	0	0	0	0	0	0	0	0	0	0	1	#N/A	#N/A	Exon	1
509563	DSCC1	DNA replication and sister chromatid cohesion 1 (DSCC1), mRNA.	1	0	1	0	0	0	0	0	0	1	0	1	0	0	0	0	0	0	0	0	0	0	1	#N/A	#N/A	Exon	1
519929	RIMS3	regulating synaptic membrane exocytosis 3 (RIMS3), mRNA.	0	1	1	0	0	0	0	0	0	0	1	1	0	0	0	0	0	0	0	0	0	0	1	#N/A	#N/A	promoter	1
513673	PAK2	p21 (RAC1) activated kinase 2 (PAK2), mRNA.	0	1	1	0	0	0	0	0	0	0	1	1	0	0	0	0	0	0	0	0	0	0	1	#N/A	#N/A	promoter	1
520472	NAMPT	nicotinamide phosphoribosyltransferase (NAMPT), mRNA.	1	0	1	0	0	0	0	0	0	1	0	1	0	0	0	0	0	0	0	0	0	0	1	#N/A	#N/A	Exon	1
100296400	TOPAZ1	testis and ovary specific TOPAZ 1 (TOPAZ1), mRNA.	0	1	1	0	0	0	0	0	0	0	1	1	0	0	0	0	0	0	0	0	0	0	1	#N/A	#N/A	promoter	1
507554	RXRA	retinoid X receptor alpha (RXRA), mRNA.	1	0	1	0	0	0	0	0	0	1	0	1	0	0	0	0	0	0	0	0	0	0	1	#N/A	#N/A	promoter	1
280729	B2M	beta-2-microglobulin (B2M), mRNA.	0	1	1	0	0	0	0	0	0	0	1	1	0	0	0	0	0	0	0	0	0	0	1	#N/A	#N/A	promoter	1
280960	XDH	xanthine dehydrogenase (XDH), mRNA.	0	1	1	0	0	0	0	0	0	0	1	1	0	0	0	0	0	0	0	0	0	0	1	3.73267	#N/A	promoter	1
281094	CSF1	colony stimulating factor 1 (CSF1), mRNA.	0	1	1	0	0	0	0	0	0	0	1	1	0	0	0	0	0	0	0	0	0	0	1	1.06863	#N/A	promoter,GeneBody,Exon,Intron	4
281230	HPSE	heparanase (HPSE), mRNA.	0	0	0	0	0	0	1	0	1	1	0	1	0	0	0	0	0	0	0	0	0	0	1	#N/A	#N/A	promoter	1
281737	CYLC1	cylicin 1 (CYLC1), mRNA.	0	0	0	0	0	0	0	1	1	0	1	1	0	0	0	0	0	0	0	0	0	0	1	#N/A	#N/A	promoter,GeneBody,Exon,Intron	4
281738	CYLC2	cylicin 2 (CYLC2), mRNA.	0	0	0	0	0	0	0	1	1	0	1	1	0	0	0	0	0	0	0	0	0	0	1	#N/A	#N/A	promoter,GeneBody,Exon,Intron	4
281839	ICAM1	intercellular adhesion molecule 1 (ICAM1), mRNA.	1	0	1	0	0	0	0	0	0	1	0	1	0	0	0	0	0	0	0	0	0	0	1	1.55549	#N/A	promoter,GeneBody,Exon,Intron	4
282272	MAN2B1	mannosidase alpha class 2B member 1 (MAN2B1), mRNA.	0	1	1	0	0	0	0	0	0	0	1	1	0	0	0	0	0	0	0	0	0	0	1	-1.37064	#N/A	promoter	1
282305	PGLYRP1	peptidoglycan recognition protein 1 (PGLYRP1), mRNA.	1	0	1	0	0	0	0	0	0	1	0	1	0	0	0	0	0	0	0	0	0	0	1	#N/A	#N/A	GeneBody,Intron	2
282348	SCNN1A	sodium channel epithelial 1 alpha subunit (SCNN1A), mRNA.	1	0	1	0	0	0	0	0	0	1	0	1	0	0	0	0	0	0	0	0	0	0	1	2.7969	#N/A	Exon	1
281495	SOD1	superoxide dismutase 1 (SOD1), mRNA.	1	0	1	0	0	0	0	0	0	1	0	1	0	0	0	0	0	0	0	0	0	0	1	#N/A	#N/A	Exon	1
282420	CSNK2A2	casein kinase 2 alpha 2 (CSNK2A2), mRNA.	0	0	0	0	0	0	1	0	1	1	0	1	0	0	0	0	0	0	0	0	0	0	1	#N/A	#N/A	promoter	1
286838	NDST2	N-deacetylase and N-sulfotransferase 2 (NDST2), mRNA.	0	1	1	0	0	0	0	0	0	0	1	1	0	0	0	0	0	0	0	0	0	0	1	#N/A	#N/A	Intron	1
282138	AKR1C4	aldo-keto reductase family 1, member C4 (chlordecone reductase; 3-alpha hydroxysteroid dehydrogenase, type I; dihydrodiol dehydrogenase 4) (AKR1C4), mRNA.	1	0	1	0	0	0	0	0	0	1	0	1	0	0	0	0	0	0	0	0	0	0	1	#N/A	#N/A	promoter,Exon,Intron	3
