# Supplementary material for: Methylome and transcriptome data integration reveals potential roles of DNA methylation and candidate biomarkers of cow Streptococcus uberis subclinical mastitis
Source: J Anim Sci Biotechnol. 2022 Nov 7;13:136. doi: 10.1186/s40104-022-00779-z (PMC9639328; doi:10.1186/s40104-022-00779-z)
Supplement: Supplementary file 16 — Additional file 16: Table S11. The results of functional enrichment differentially methylated and expressed genes (MetGDE genes). [file 40104_2022_779_MOESM16_ESM.xlsx]

## Sheet: TableS11a_Gene_all
Category	Term	Count	%	PValue	Genes	List Total	Pop Hits	Pop Total	Fold Enrichment	Bonferroni	Benjamini	FDR
KEGG_PATHWAY	bta05323:Rheumatoid arthritis	18	1.3986	3.4785e-07	282170, 327712, 100300716, 538567, 524810, 280828, 280939, 280826, 281839, 281108, 613811, 100848815, 282535, 281666, 281237, 282863, 509513, 281094	319	95	7550	4.48441	8.59152e-05	8.62668e-05	7.89619e-05
GOTERM_CC_DIRECT	GO:0005615~extracellular space	83	6.44911	4.07488e-07	327712, 517889, 281108, 613723, 613845, 528664, 281666, 280894, 281860, 506030, 282272, 326599, 540573, 615661, 100847395, 541148, 777597, 280729, 517111, 513150, 281857, 280845, 788112, 524354, 523221, 280688, 281734, 532569, 534505, 281137, 281214, 789205, 281894, 282863, 280960, 282387, 414347, 511206, 281450, 281495, 281096, 281094, 506380, 100298591, 782535, 281170, 613392, 538567, 518114, 5…	763	950	15461	1.77038	0.000149537	0.000149548	0.000149548
KEGG_PATHWAY	bta04064:NF-kappa B signaling pathway	17	1.3209	9.91693e-07	539124, 100300716, 524810, 280828, 281839, 505901, 618516, 613811, 280845, 282118, 522670, 509513, 507234, 282420, 282387, 414347, 282023	319	91	7550	4.42144	0.000244918	0.00012297	0.000112557
GOTERM_BP_DIRECT	GO:0006955~immune response	28	2.1756	4.34111e-06	533050, 613392, 538567, 617374, 407173, 617313, 788634, 613723, 525332, 100848815, 282535, 100297786, 347699, 282170, 539124, 408019, 280729, 280828, 613811, 281857, 524354, 281734, 281214, 281237, 789205, 282387, 783660, 281096	663	215	13824	2.71544	0.00862314	0.00865617	0.00865617
KEGG_PATHWAY	bta05330:Allograft rejection	11	0.854701	2.89675e-05	281857, 100848815, 100300716, 281237, 282535, 509513, 509006, 407173, 282387, 767904, 524810	319	49	7550	5.31316	0.00712954	0.00207617	0.00190036
KEGG_PATHWAY	bta04060:Cytokine-cytokine receptor interaction	24	1.8648	4.15003e-05	282170, 327712, 539548, 613392, 538567, 408019, 517016, 280828, 280826, 280836, 617439, 618516, 613723, 613811, 281857, 280845, 533605, 281666, 281237, 282863, 282387, 414347, 281096, 281094	319	218	7550	2.60562	0.0101984	0.00207617	0.00190036
KEGG_PATHWAY	bta04668:TNF signaling pathway	16	1.2432	4.18583e-05	327712, 513010, 521987, 280826, 281839, 280845, 526279, 282118, 281734, 281137, 281214, 281666, 507234, 535327, 282023, 281094	319	108	7550	3.50633	0.0102859	0.00207617	0.00190036
GOTERM_CC_DIRECT	GO:0005576~extracellular region	47	3.6519	4.41051e-05	281071, 617374, 618664, 616089, 403090, 526639, 783907, 286869, 280939, 281728, 514076, 280838, 407178, 100847724, 510193, 788717, 280930, 523311, 512548, 282430, 494318, 326334, 513618, 286791, 782545, 369020, 541148, 531420, 280729, 280828, 535280, 503625, 504978, 100302500, 281832, 532569, 282603, 614629, 338419, 509338, 282167, 281871, 282165, 509530, 507010, 282340, 282164	763	505	15461	1.8859	0.0160566	0.00809329	0.00809329
KEGG_PATHWAY	bta04612:Antigen processing and presentation	13	1.0101	6.06622e-05	514897, 407173, 767904, 280729, 281108, 281832, 100848815, 282535, 281237, 509513, 281586, 509006, 783680	319	75	7550	4.1024	0.0148723	0.00250737	0.00229505
KEGG_PATHWAY	bta04970:Salivary secretion	13	1.0101	0.000166224	534591, 782368, 777776, 404104, 407140, 533330, 100302500, 515161, 504353, 282004, 282167, 282641, 282164	319	83	7550	3.70699	0.0402291	0.00588906	0.00539039
GOTERM_MF_DIRECT	GO:0008009~chemokine activity	9	0.699301	0.000192222	613723, 613811, 282170, 327712, 281734, 281214, 281666, 414347, 280828	607	36	13095	5.39333	0.113042	0.119947	0.119947
GOTERM_BP_DIRECT	GO:0019882~antigen processing and presentation	8	0.621601	0.00034661	533051, 533050, 522670, 281237, 407173, 788634, 786095, 510417	663	29	13824	5.75191	0.499229	0.34557	0.34557
KEGG_PATHWAY	bta04672:Intestinal immune network for IgA production	10	0.777001	0.000427279	613811, 100848815, 100300716, 282535, 538567, 509513, 282387, 524810, 280826, 618516	319	55	7550	4.30322	0.10018	0.0132457	0.0121241
KEGG_PATHWAY	bta05143:African trypanosomiasis	8	0.621601	0.000760805	281857, 282118, 100300716, 281237, 524810, 280826, 281839, 280813	319	37	7550	5.11734	0.171377	0.0209644	0.0191892
GOTERM_MF_DIRECT	GO:0005125~cytokine activity	16	1.2432	0.000835843	282092, 517016, 615762, 280826, 540517, 281857, 280845, 281137, 281237, 282863, 281477, 282387, 281860, 100297786, 506030, 281096	607	128	13095	2.69666	0.406539	0.240175	0.240175
GOTERM_BP_DIRECT	GO:0070098~chemokine-mediated signaling pathway	9	0.699301	0.00101645	613723, 613811, 282170, 327712, 281734, 281214, 281666, 414347, 280828	663	44	13824	4.26491	0.868512	0.452808	0.452808
GOTERM_MF_DIRECT	GO:0045236~CXCR chemokine receptor binding	5	0.3885	0.00115469	613723, 613811, 281734, 281214, 280828	607	11	13095	9.80605	0.513706	0.240175	0.240175
GOTERM_BP_DIRECT	GO:0009607~response to biotic stimulus	5	0.3885	0.00131275	777594, 282255, 353510, 526461, 615833	663	11	13824	9.47758	0.927245	0.452808	0.452808
KEGG_PATHWAY	bta04940:Type I diabetes mellitus	9	0.699301	0.00135041	281857, 280845, 100848815, 281237, 282535, 509513, 509006, 407173, 767904	319	52	7550	4.09633	0.283786	0.0317529	0.0290641
KEGG_PATHWAY	bta05144:Malaria	9	0.699301	0.00153347	282118, 281237, 509513, 282387, 280828, 281096, 280826, 281839, 280813	319	53	7550	4.01905	0.315494	0.0317529	0.0290641
GOTERM_BP_DIRECT	GO:0006954~inflammatory response	22	1.7094	0.00154499	282170, 327712, 408019, 540488, 280828, 286869, 614688, 613976, 613723, 613811, 522670, 281734, 281214, 281666, 282863, 788930, 282387, 414347, 100297786, 282023, 506030, 281094	663	215	13824	2.13356	0.954253	0.452808	0.452808
KEGG_PATHWAY	bta04640:Hematopoietic cell lineage	12	0.932401	0.00158222	512286, 100138951, 100300716, 516046, 524810, 510832, 509004, 281096, 280826, 781726, 281053, 281094	319	92	7550	3.08709	0.323699	0.0317529	0.0290641
GOTERM_BP_DIRECT	GO:0071347~cellular response to interleukin-1	9	0.699301	0.0015896	509591, 282170, 327712, 281666, 282863, 414347, 280828, 282023, 280826	663	47	13824	3.99268	0.958154	0.452808	0.452808
GOTERM_BP_DIRECT	GO:0030593~neutrophil chemotaxis	9	0.699301	0.0015896	613723, 282170, 327712, 532569, 281237, 281666, 616818, 414347, 280828	663	47	13824	3.99268	0.958154	0.452808	0.452808
KEGG_PATHWAY	bta05332:Graft-versus-host disease	8	0.621601	0.00166447	100848815, 281237, 282535, 509513, 509006, 407173, 767904, 280826	319	42	7550	4.50814	0.337322	0.0317529	0.0290641
KEGG_PATHWAY	bta05416:Viral myocarditis	10	0.777001	0.00227192	100848815, 100300716, 282535, 509513, 509006, 407173, 282387, 767904, 524810, 281839	319	69	7550	3.4301	0.429819	0.0402454	0.0368375
GOTERM_MF_DIRECT	GO:0003823~antigen binding	6	0.4662	0.00228959	533051, 533050, 407173, 788634, 786095, 510417	607	21	13095	6.1638	0.760772	0.357175	0.357175
GOTERM_BP_DIRECT	GO:0055114~oxidation-reduction process	28	2.1756	0.00261879	513762, 520897, 526937, 281742, 282138, 523311, 282139, 510602, 618084, 286793, 509150, 507290, 617564, 614672, 532871, 530397, 615764, 516287, 617419, 504401, 280960, 281496, 512259, 281495, 282023, 508781, 281152, 494548	663	316	13824	1.84753	0.994654	0.525279	0.525279
GOTERM_BP_DIRECT	GO:0042102~positive regulation of T cell proliferation	8	0.621601	0.00262141	327712, 539124, 281237, 282387, 280826, 505901, 280836, 618516	663	40	13824	4.17014	0.994682	0.525279	0.525279
GOTERM_BP_DIRECT	GO:0048593~camera-type eye morphogenesis	5	0.3885	0.0026343	785371, 782368, 100125778, 535137, 540517	663	13	13824	8.01949	0.994817	0.525279	0.525279
GOTERM_CC_DIRECT	GO:0042612~MHC class I protein complex	5	0.3885	0.00292795	533050, 407173, 788634, 280729, 783680	763	13	15461	7.79363	0.659088	0.358185	0.358185
GOTERM_BP_DIRECT	GO:0045672~positive regulation of osteoclast differentiation	5	0.3885	0.00354962	281857, 539124, 281237, 282863, 281094	663	14	13824	7.44667	0.99917	0.64345	0.64345
KEGG_PATHWAY	bta05320:Autoimmune thyroid disease	9	0.699301	0.0038074	100848815, 100300716, 282535, 509513, 509006, 407173, 282387, 767904, 524810	319	61	7550	3.49196	0.610239	0.0629489	0.0576186
KEGG_PATHWAY	bta05310:Asthma	7	0.543901	0.00410062	100848815, 100300716, 613392, 282535, 509513, 282387, 524810	319	37	7550	4.47768	0.637574	0.0635597	0.0581776
KEGG_PATHWAY	bta04062:Chemokine signaling pathway	17	1.3209	0.00486028	282170, 327712, 535365, 408019, 535742, 327708, 280828, 613930, 613723, 613811, 281734, 281214, 281666, 527964, 414347, 508387, 511812	319	185	7550	2.17487	0.699833	0.0709029	0.064899
GOTERM_BP_DIRECT	GO:0019885~antigen processing and presentation of endogenous peptide antigen via MHC class I	4	0.3108	0.00510859	513572, 281586, 280729, 783680	663	8	13824	10.4253	0.999963	0.783578	0.783578
GOTERM_BP_DIRECT	GO:0048007~antigen processing and presentation, exogenous lipid antigen via MHC class Ib	4	0.3108	0.00510859	510832, 509004, 781726, 767602	663	8	13824	10.4253	0.999963	0.783578	0.783578
KEGG_PATHWAY	bta05168:Herpes simplex infection	17	1.3209	0.00627374	327712, 539124, 513065, 517016, 407173, 767904, 280826, 281857, 280845, 100848815, 282535, 281237, 281586, 509006, 507234, 282420, 347699	319	190	7550	2.11764	0.788704	0.0864382	0.0791188
KEGG_PATHWAY	bta05132:Salmonella infection	10	0.777001	0.00788706	282170, 281734, 281214, 281237, 518136, 535327, 414347, 280828, 539034, 280826	319	83	7550	2.85153	0.858552	0.102947	0.0942296
KEGG_PATHWAY	bta05321:Inflammatory bowel disease (IBD)	9	0.699301	0.00880892	281857, 100848815, 281237, 282535, 282863, 538933, 509513, 506030, 280826	319	70	7550	3.04299	0.887572	0.104029	0.0952202
KEGG_PATHWAY	bta05204:Chemical carcinogenesis	9	0.699301	0.00880892	507988, 615507, 505642, 508712, 540707, 282023, 785216, 525938, 281806	319	70	7550	3.04299	0.887572	0.104029	0.0952202
GOTERM_BP_DIRECT	GO:0014068~positive regulation of phosphatidylinositol 3-kinase signaling	8	0.621601	0.00930374	327712, 527831, 524942, 281450, 280939, 788925, 281096, 280836	663	50	13824	3.33611	1	1	1
GOTERM_BP_DIRECT	GO:0045429~positive regulation of nitric oxide biosynthetic process	5	0.3885	0.00931808	281832, 281237, 407238, 541148, 537391	663	18	13824	5.79186	1	1	1
KEGG_PATHWAY	bta05140:Leishmaniasis	9	0.699301	0.00957527	281857, 539124, 100848815, 100300716, 281237, 282535, 524810, 535327, 282023	319	71	7550	3.00013	0.907124	0.107939	0.0987993
GOTERM_CC_DIRECT	GO:0005811~lipid particle	8	0.621601	0.00970372	767984, 539124, 282689, 282139, 327708, 538903, 100297709, 100125928	763	49	15461	3.30832	0.972087	0.890316	0.890316
GOTERM_BP_DIRECT	GO:0050829~defense response to Gram-negative bacterium	7	0.543901	0.00997405	281857, 534150, 777776, 281894, 280729, 783680, 282164	663	39	13824	3.74243	1	1	1
GOTERM_BP_DIRECT	GO:0019430~removal of superoxide radicals	4	0.3108	0.0101883	286793, 281496, 511206, 281495	663	10	13824	8.34027	1	1	1
KEGG_PATHWAY	bta00980:Metabolism of xenobiotics by cytochrome P450	8	0.621601	0.0114485	615507, 505642, 617564, 540707, 785216, 525938, 281806, 782391	319	59	7550	3.20918	0.941813	0.123445	0.112992
GOTERM_BP_DIRECT	GO:2000503~positive regulation of natural killer cell chemotaxis	3	0.2331	0.0128805	282170, 327712, 414347	663	4	13824	15.638	1	1	1
GOTERM_BP_DIRECT	GO:0050729~positive regulation of inflammatory response	7	0.543901	0.0142158	282170, 327712, 533605, 532569, 616818, 414347, 281759	663	42	13824	3.47511	1	1	1
KEGG_PATHWAY	bta05162:Measles	13	1.0101	0.0147793	539124, 100300716, 517016, 524810, 280826, 505901, 281857, 281237, 509513, 784541, 282420, 347699, 281053	319	140	7550	2.19772	0.97472	0.152719	0.139788
KEGG_PATHWAY	bta05340:Primary immunodeficiency	6	0.4662	0.0165607	100300716, 281586, 282387, 524810, 281053, 618516	319	36	7550	3.94462	0.983832	0.164282	0.150371
KEGG_PATHWAY	bta04621:NOD-like receptor signaling pathway	7	0.543901	0.0194496	327712, 539124, 281832, 535327, 280828, 280826, 520291	319	51	7550	3.24851	0.992183	0.18552	0.16981
GOTERM_MF_DIRECT	GO:0004784~superoxide dismutase activity	3	0.2331	0.0194766	104973000, 281496, 281495	607	5	13095	12.944	0.999995	1	1
GOTERM_MF_DIRECT	GO:0042056~chemoattractant activity	5	0.3885	0.0199439	613811, 282170, 327712, 281477, 618238	607	23	13095	4.68985	0.999997	1	1
GOTERM_BP_DIRECT	GO:0071356~cellular response to tumor necrosis factor	8	0.621601	0.0202007	282170, 327712, 281666, 527831, 414347, 280828, 286869, 280826	663	58	13824	2.87596	1	1	1
GOTERM_BP_DIRECT	GO:0090501~RNA phosphodiester bond hydrolysis	3	0.2331	0.0207897	616089, 777597, 783907	663	5	13824	12.5104	1	1	1
KEGG_PATHWAY	bta05142:Chagas disease (American trypanosomiasis)	11	0.854701	0.0215721	282170, 327712, 281857, 539124, 281237, 509513, 517016, 535327, 280828, 280826, 281053	319	114	7550	2.28373	0.995423	0.196491	0.179853
GOTERM_BP_DIRECT	GO:0044130~negative regulation of growth of symbiont in host	4	0.3108	0.0218173	281857, 280845, 281237, 511206	663	13	13824	6.41559	1	1	1
GOTERM_BP_DIRECT	GO:0050930~induction of positive chemotaxis	4	0.3108	0.0218173	613811, 281477, 280894, 280828	663	13	13824	6.41559	1	1	1
GOTERM_BP_DIRECT	GO:0002474~antigen processing and presentation of peptide antigen via MHC class I	4	0.3108	0.0218173	533050, 407173, 788634, 280729	663	13	13824	6.41559	1	1	1
GOTERM_BP_DIRECT	GO:0070374~positive regulation of ERK1 and ERK2 cascade	13	1.0101	0.0220292	282170, 327712, 338031, 535742, 327708, 280939, 286869, 281839, 523131, 281666, 282139, 527831, 414347	663	130	13824	2.08507	1	1	1
KEGG_PATHWAY	bta00640:Propanoate metabolism	5	0.3885	0.0221845	531552, 536284, 281590, 505968, 511082	319	26	7550	4.55148	0.996078	0.196491	0.179853
GOTERM_BP_DIRECT	GO:0019722~calcium-mediated signaling	5	0.3885	0.0223257	282170, 506601, 281137, 525636, 281607	663	23	13824	4.53276	1	1	1
GOTERM_BP_DIRECT	GO:0060326~cell chemotaxis	7	0.543901	0.0238252	281734, 281214, 281666, 788930, 618238, 281607, 505901	663	47	13824	3.10542	1	1	1
GOTERM_MF_DIRECT	GO:0004519~endonuclease activity	5	0.3885	0.0264988	280930, 616089, 777597, 538679, 783907	607	25	13095	4.31466	1	1	1
KEGG_PATHWAY	bta05169:Epstein-Barr virus infection	11	0.854701	0.0266924	522670, 539124, 100300716, 509006, 407173, 507234, 767904, 524810, 535327, 281839, 101907965	319	118	7550	2.20631	0.998748	0.223942	0.204979
KEGG_PATHWAY	bta04261:Adrenergic signaling in cardiomyocytes	12	0.932401	0.0280711	507516, 513010, 281544, 504353, 407140, 282641, 535327, 281607, 784876, 529382, 540605, 515161	319	136	7550	2.08833	0.999117	0.223942	0.204979
GOTERM_BP_DIRECT	GO:0050830~defense response to Gram-positive bacterium	8	0.621601	0.0280886	280845, 282305, 777776, 281894, 280729, 783680, 282164, 514529	663	62	13824	2.69041	1	1	1
KEGG_PATHWAY	bta05202:Transcriptional misregulation in cancer	14	1.0878	0.028103	100300716, 618133, 540488, 510442, 534346, 524810, 614673, 280828, 280826, 540309, 509513, 507554, 511206, 512259	319	171	7550	1.93771	0.999125	0.223942	0.204979
GOTERM_MF_DIRECT	GO:0005164~tumor necrosis factor receptor binding	3	0.2331	0.0283271	280845, 539124, 282387	607	6	13095	10.7867	1	1	1
GOTERM_MF_DIRECT	GO:0030883~endogenous lipid antigen binding	3	0.2331	0.0283271	510832, 509004, 781726	607	6	13095	10.7867	1	1	1
GOTERM_MF_DIRECT	GO:0030884~exogenous lipid antigen binding	3	0.2331	0.0283271	510832, 509004, 781726	607	6	13095	10.7867	1	1	1
KEGG_PATHWAY	bta04514:Cell adhesion molecules (CAMs)	13	1.0101	0.0288958	618198, 407173, 767904, 534500, 281839, 282118, 100848815, 528664, 282535, 509513, 509006, 282387, 282430	319	154	7550	1.99792	0.999284	0.223942	0.204979
GOTERM_BP_DIRECT	GO:0060087~relaxation of vascular smooth muscle	3	0.2331	0.030204	282004, 281495, 100848920	663	6	13824	10.4253	1	1	1
KEGG_PATHWAY	bta05164:Influenza A	14	1.0878	0.0305187	327712, 517016, 280828, 280826, 281839, 281857, 100848815, 282603, 520351, 282535, 281237, 784541, 535327, 347699	319	173	7550	1.91531	0.999527	0.227545	0.208277
KEGG_PATHWAY	bta00590:Arachidonic acid metabolism	8	0.621601	0.0311957	523311, 282139, 286820, 282023, 504978, 494318, 503625, 782391	319	72	7550	2.62975	0.999602	0.227545	0.208277
GOTERM_BP_DIRECT	GO:0050832~defense response to fungus	4	0.3108	0.0323344	282305, 282863, 403090, 511206	663	15	13824	5.56018	1	1	1
KEGG_PATHWAY	bta00982:Drug metabolism - cytochrome P450	7	0.543901	0.0342886	504401, 615507, 505642, 785216, 508781, 525938, 281806	319	58	7550	2.85645	0.999819	0.24296	0.222386
KEGG_PATHWAY	bta05150:Staphylococcus aureus infection	7	0.543901	0.0368743	100848815, 100300716, 282535, 509513, 524810, 514076, 281839	319	59	7550	2.80803	0.999907	0.254023	0.232513
GOTERM_BP_DIRECT	GO:0043011~myeloid dendritic cell differentiation	4	0.3108	0.0384163	522670, 539124, 100337083, 535008	663	16	13824	5.21267	1	1	1
GOTERM_CC_DIRECT	GO:0005789~endoplasmic reticulum membrane	27	2.0979	0.0384328	100125944, 101906131, 517962, 521987, 534440, 514271, 533209, 281546, 616916, 523451, 317706, 519739, 510483, 507290, 513572, 513010, 535424, 614795, 613984, 617419, 504401, 533137, 538903, 282023, 539837, 508781, 281691	763	365	15461	1.49894	0.999999	1	1
GOTERM_MF_DIRECT	GO:0030881~beta-2-microglobulin binding	3	0.2331	0.0384575	510832, 509004, 781726	607	7	13095	9.2457	1	1	1
GOTERM_MF_DIRECT	GO:0071723~lipopeptide binding	3	0.2331	0.0384575	510832, 509004, 781726	607	7	13095	9.2457	1	1	1
GOTERM_BP_DIRECT	GO:0002523~leukocyte migration involved in inflammatory response	3	0.2331	0.0409615	613723, 532569, 616818	663	7	13824	8.93601	1	1	1
GOTERM_BP_DIRECT	GO:0003254~regulation of membrane depolarization	3	0.2331	0.0409615	280729, 783680, 509056	663	7	13824	8.93601	1	1	1
GOTERM_BP_DIRECT	GO:0048245~eosinophil chemotaxis	3	0.2331	0.0409615	282170, 327712, 281477	663	7	13824	8.93601	1	1	1
GOTERM_MF_DIRECT	GO:0004540~ribonuclease activity	4	0.3108	0.0413245	616089, 777597, 538679, 783907	607	17	13095	5.07607	1	1	1
KEGG_PATHWAY	bta05152:Tuberculosis	14	1.0878	0.0417008	539630, 539124, 100300716, 535742, 517016, 524810, 280826, 281857, 100848815, 282535, 281237, 282167, 535327, 282164	319	181	7550	1.83065	0.999973	0.279508	0.25584
GOTERM_BP_DIRECT	GO:0051726~regulation of cell cycle	8	0.621601	0.043454	539427, 535742, 100847592, 510442, 511676, 782419, 533440, 280836	663	68	13824	2.45302	1	1	1
GOTERM_MF_DIRECT	GO:0008017~microtubule binding	8	0.621601	0.0453824	281427, 777770, 532569, 414925, 616818, 614688, 326599, 326588	607	71	13095	2.4308	1	1	1
GOTERM_MF_DIRECT	GO:0003676~nucleic acid binding	32	2.4864	0.0459735	618680, 512477, 515542, 616089, 785125, 783907, 789768, 782419, 539474, 616701, 768229, 768314, 280930, 528603, 509620, 529157, 783152, 100125278, 777597, 538679, 767826, 517496, 100270749, 537341, 444865, 614948, 522059, 515409, 100298623, 100137827, 100336984, 282340	607	488	13095	1.41464	1	1	1
GOTERM_BP_DIRECT	GO:0001541~ovarian follicle development	5	0.3885	0.0478594	777597, 618398, 616664, 281495, 527219	663	29	13824	3.59494	1	1	1
GOTERM_BP_DIRECT	GO:0002548~monocyte chemotaxis	5	0.3885	0.0478594	282170, 327712, 281666, 414347, 516063	663	29	13824	3.59494	1	1	1
GOTERM_MF_DIRECT	GO:0008083~growth factor activity	8	0.621601	0.0483567	281857, 281734, 282092, 281214, 280894, 539073, 281096, 280826	607	72	13095	2.39703	1	1	1
KEGG_PATHWAY	bta04972:Pancreatic secretion	9	0.699301	0.0487477	282603, 504353, 327708, 282641, 504978, 784876, 494318, 503625, 515161	319	96	7550	2.21885	0.999996	0.318143	0.291203
KEGG_PATHWAY	bta01212:Fatty acid metabolism	6	0.4662	0.0501415	617419, 614508, 281152, 281590, 505968, 511082	319	48	7550	2.95846	0.999997	0.318848	0.291849
GOTERM_MF_DIRECT	GO:0020037~heme binding	11	0.854701	0.0514185	507988, 539630, 540573, 535742, 317706, 511206, 530397, 540707, 282023, 511735, 280813	607	120	13095	1.97755	1	1	1
GOTERM_BP_DIRECT	GO:0001916~positive regulation of T cell mediated cytotoxicity	3	0.2331	0.0529125	281857, 280729, 783680	663	8	13824	7.819	1	1	1
GOTERM_BP_DIRECT	GO:1900121~negative regulation of receptor binding	3	0.2331	0.0529125	282689, 280729, 783680	663	8	13824	7.819	1	1	1
GOTERM_BP_DIRECT	GO:0098869~cellular oxidant detoxification	5	0.3885	0.0588755	532569, 523311, 616818, 282023, 281806	663	31	13824	3.36301	1	1	1
GOTERM_BP_DIRECT	GO:0010629~negative regulation of gene expression	8	0.621601	0.0597513	282170, 514485, 540573, 281237, 506501, 280960, 527831, 281759	663	73	13824	2.28501	1	1	1
GOTERM_MF_DIRECT	GO:0009055~electron carrier activity	6	0.4662	0.0601575	614508, 281742, 280960, 513762, 614672, 505968	607	46	13095	2.81391	1	1	1
GOTERM_MF_DIRECT	GO:0031386~protein tag	3	0.2331	0.0620202	107131246, 281871, 286807	607	9	13095	7.1911	1	1	1
GOTERM_BP_DIRECT	GO:0051897~positive regulation of protein kinase B signaling	7	0.543901	0.0621874	523131, 535742, 281230, 286869, 280939, 281096, 280836	663	59	13824	2.47381	1	1	1
GOTERM_BP_DIRECT	GO:0000165~MAPK cascade	6	0.4662	0.06267	282170, 327712, 540488, 281477, 535327, 618756	663	45	13824	2.78009	1	1	1
KEGG_PATHWAY	bta04974:Protein digestion and absorption	8	0.621601	0.0629927	534591, 785805, 527762, 282191, 282603, 784876, 100337416, 515161	319	84	7550	2.25407	1	0.390555	0.357484
GOTERM_MF_DIRECT	GO:0042626~ATPase activity, coupled to transmembrane movement of substances	6	0.4662	0.0648779	100299180, 526436, 523126, 281586, 510497, 509854	607	47	13095	2.75404	1	1	1
GOTERM_MF_DIRECT	GO:0005506~iron ion binding	12	0.932401	0.0651501	617419, 509150, 507988, 539630, 282139, 286820, 783993, 280960, 540707, 615764, 511735, 280813	607	142	13095	1.8231	1	1	1
GOTERM_BP_DIRECT	GO:0002726~positive regulation of T cell cytokine production	3	0.2331	0.0659183	539124, 280729, 783680	663	9	13824	6.95023	1	1	1
KEGG_PATHWAY	bta00591:Linoleic acid metabolism	5	0.3885	0.0685607	507988, 282139, 504978, 494318, 503625	319	37	7550	3.19834	1	0.414709	0.379592
GOTERM_BP_DIRECT	GO:0071407~cellular response to organic cyclic compound	5	0.3885	0.0711214	282170, 513673, 327712, 782774, 540488	663	33	13824	3.15919	1	1	1
KEGG_PATHWAY	bta04022:cGMP-PKG signaling pathway	12	0.932401	0.071893	513055, 513010, 504353, 282004, 407140, 536636, 282641, 281607, 533330, 282716, 100848920, 515161	319	159	7550	1.78624	1	0.417715	0.382344
GOTERM_BP_DIRECT	GO:0006351~transcription, DNA-templated	38	2.9526	0.0721927	539432, 414925, 404168, 407238, 536348, 512036, 615157, 523726, 768229, 515380, 540605, 616966, 507847, 506999, 503622, 535327, 528382, 529157, 507480, 539427, 540474, 521918, 538416, 538933, 532079, 767926, 767826, 787976, 538474, 100270749, 444865, 506646, 100295214, 507554, 777769, 282420, 507232, 326588	663	603	13824	1.31397	1	1	1
KEGG_PATHWAY	bta04727:GABAergic synapse	8	0.621601	0.0732115	537873, 535365, 535742, 513785, 407118, 326576, 613930, 511812	319	87	7550	2.17634	1	0.417715	0.382344
GOTERM_BP_DIRECT	GO:0008152~metabolic process	9	0.699301	0.073383	505514, 615507, 505642, 507456, 100299006, 531552, 281152, 536284, 509186	663	92	13824	2.03974	1	1	1
KEGG_PATHWAY	bta04620:Toll-like receptor signaling pathway	9	0.699301	0.0745586	282170, 327712, 281857, 539124, 517016, 535327, 414347, 280828, 280826	319	105	7550	2.02866	1	0.417715	0.382344
GOTERM_MF_DIRECT	GO:0031402~sodium ion binding	3	0.2331	0.0752075	514168, 282474, 515161	607	10	13095	6.47199	1	1	1
GOTERM_MF_DIRECT	GO:0043395~heparan sulfate proteoglycan binding	3	0.2331	0.0752075	522828, 518114, 281230	607	10	13095	6.47199	1	1	1
KEGG_PATHWAY	bta00480:Glutathione metabolism	6	0.4662	0.075795	615507, 523311, 505642, 785216, 525938, 281806	319	54	7550	2.62975	1	0.417715	0.382344
GOTERM_BP_DIRECT	GO:0000077~DNA damage checkpoint	4	0.3108	0.0765939	540486, 510586, 510442, 504647	663	21	13824	3.97156	1	1	1
GOTERM_BP_DIRECT	GO:0008217~regulation of blood pressure	5	0.3885	0.0776942	513572, 281137, 281495, 282023, 515161	663	34	13824	3.06628	1	1	1
GOTERM_MF_DIRECT	GO:0048020~CCR chemokine receptor binding	4	0.3108	0.0790589	282170, 327712, 281666, 414347	607	22	13095	3.92242	1	1	1
GOTERM_BP_DIRECT	GO:0051930~regulation of sensory perception of pain	3	0.2331	0.0798509	282170, 540485, 524212	663	10	13824	6.2552	1	1	1
GOTERM_BP_DIRECT	GO:0010759~positive regulation of macrophage chemotaxis	3	0.2331	0.0798509	327712, 281094, 788717	663	10	13824	6.2552	1	1	1
GOTERM_BP_DIRECT	GO:0019229~regulation of vasoconstriction	3	0.2331	0.0798509	281137, 281607, 515161	663	10	13824	6.2552	1	1	1
GOTERM_BP_DIRECT	GO:0045744~negative regulation of G-protein coupled receptor protein signaling pathway	3	0.2331	0.0798509	327712, 280828, 100848920	663	10	13824	6.2552	1	1	1
GOTERM_BP_DIRECT	GO:0048247~lymphocyte chemotaxis	4	0.3108	0.085664	282170, 327712, 281666, 414347	663	22	13824	3.79103	1	1	1
GOTERM_CC_DIRECT	GO:0009897~external side of plasma membrane	13	1.0101	0.0874929	408019, 616974, 280729, 280826, 281839, 618516, 613811, 281237, 281058, 282863, 282387, 508386, 783680	763	157	15461	1.67786	1	1	1
GOTERM_MF_DIRECT	GO:0004692~cGMP-dependent protein kinase activity	2	0.1554	0.0904162	282004, 533330	607	2	13095	21.5733	1	1	1
GOTERM_MF_DIRECT	GO:0005353~fructose transmembrane transporter activity	2	0.1554	0.0904162	282868, 107131287	607	2	13095	21.5733	1	1	1
GOTERM_MF_DIRECT	GO:0050473~arachidonate 15-lipoxygenase activity	2	0.1554	0.0904162	282139, 286820	607	2	13095	21.5733	1	1	1
GOTERM_MF_DIRECT	GO:0035662~Toll-like receptor 4 binding	2	0.1554	0.0904162	532569, 616818	607	2	13095	21.5733	1	1	1
GOTERM_MF_DIRECT	GO:0051427~hormone receptor binding	2	0.1554	0.0904162	508899, 535742	607	2	13095	21.5733	1	1	1
KEGG_PATHWAY	bta05134:Legionellosis	6	0.4662	0.0908442	281857, 526279, 281734, 281214, 280828, 280826	319	57	7550	2.49134	1	0.489769	0.448296
GOTERM_BP_DIRECT	GO:0071346~cellular response to interferon-gamma	5	0.3885	0.0917092	282170, 327712, 281857, 281666, 414347	663	36	13824	2.89593	1	1	1
GOTERM_BP_DIRECT	GO:0051771~negative regulation of nitric-oxide synthase biosynthetic process	2	0.1554	0.0934855	281137, 281806	663	2	13824	20.8507	1	1	1
GOTERM_BP_DIRECT	GO:0006082~organic acid metabolic process	2	0.1554	0.0934855	504401, 508781	663	2	13824	20.8507	1	1	1
GOTERM_BP_DIRECT	GO:0070488~neutrophil aggregation	2	0.1554	0.0934855	532569, 616818	663	2	13824	20.8507	1	1	1
GOTERM_BP_DIRECT	GO:0015755~fructose transport	2	0.1554	0.0934855	282868, 107131287	663	2	13824	20.8507	1	1	1
GOTERM_BP_DIRECT	GO:0002793~positive regulation of peptide secretion	2	0.1554	0.0934855	532569, 616818	663	2	13824	20.8507	1	1	1
GOTERM_BP_DIRECT	GO:0001315~age-dependent response to reactive oxygen species	2	0.1554	0.0934855	104973000, 281496	663	2	13824	20.8507	1	1	1
GOTERM_BP_DIRECT	GO:0001781~neutrophil apoptotic process	2	0.1554	0.0934855	281237, 280826	663	2	13824	20.8507	1	1	1
GOTERM_BP_DIRECT	GO:0043308~eosinophil degranulation	2	0.1554	0.0934855	282170, 613984	663	2	13824	20.8507	1	1	1
GOTERM_BP_DIRECT	GO:0030200~heparan sulfate proteoglycan catabolic process	2	0.1554	0.0934855	518114, 281230	663	2	13824	20.8507	1	1	1
GOTERM_BP_DIRECT	GO:0009063~cellular amino acid catabolic process	2	0.1554	0.0934855	782545, 615106	663	2	13824	20.8507	1	1	1
GOTERM_BP_DIRECT	GO:0032700~negative regulation of interleukin-17 production	3	0.2331	0.0945918	281427, 281857, 281237	663	11	13824	5.68655	1	1	1
KEGG_PATHWAY	bta04151:PI3K-Akt signaling pathway	21	1.6317	0.095947	785805, 282191, 535365, 513010, 100300716, 338031, 538954, 517016, 524810, 280939, 533440, 280826, 613930, 281832, 506953, 507554, 280894, 281450, 281096, 281094, 511812	319	347	7550	1.43234	1	0.505019	0.462255
KEGG_PATHWAY	bta05166:HTLV-I infection	17	1.3209	0.0977456	407173, 767904, 280826, 614688, 281839, 540605, 282716, 618516, 540309, 280845, 282118, 522670, 100848815, 282535, 509513, 509006, 281053	319	267	7550	1.50693	1	0.505019	0.462255

## Sheet: TableS11b_Promoter
Category	Term	Count	%	PValue	Genes	List Total	Pop Hits	Pop Total	Fold Enrichment	Bonferroni	Benjamini	FDR
KEGG_PATHWAY	bta05323:Rheumatoid arthritis	14	2.16049	4.53909e-07	327712, 100300716, 524810, 280939, 280826, 281839, 281108, 613811, 100848815, 281666, 281237, 282863, 509513, 281094	186	95	7550	5.98189	0.00010167	0.00010213	9.30514e-05
KEGG_PATHWAY	bta04064:NF-kappa B signaling pathway	13	2.00617	1.91024e-06	539124, 100300716, 524810, 281839, 613811, 282118, 522670, 509513, 507234, 282420, 282387, 414347, 282023	186	91	7550	5.79877	0.000427802	0.000173385	0.000157973
KEGG_PATHWAY	bta05330:Allograft rejection	10	1.54321	2.31179e-06	281857, 100848815, 100300716, 281237, 509513, 509006, 407173, 282387, 767904, 524810	186	49	7550	8.28396	0.000517708	0.000173385	0.000157973
GOTERM_CC_DIRECT	GO:0005615~extracellular space	51	7.87037	4.28865e-06	327712, 517889, 281108, 528664, 281666, 280894, 281860, 506030, 282272, 100847395, 541148, 280729, 281857, 788112, 523221, 280688, 281734, 534505, 281137, 281214, 789205, 282863, 280960, 282387, 414347, 281450, 281096, 281094, 506380, 281170, 518114, 526737, 534323, 280836, 527553, 509591, 369020, 538499, 100848380, 540474, 777776, 517016, 618238, 280826, 281839, 540517, 618956, 613976, 282603, 2…	418	950	15461	1.98567	0.00105874	0.0010593	0.0010593
GOTERM_BP_DIRECT	GO:0006955~immune response	19	2.9321	8.18583e-06	533050, 539124, 617374, 407173, 617313, 788634, 280729, 613811, 525332, 281857, 100848815, 281734, 281214, 281237, 789205, 282387, 783660, 281096, 347699	348	215	13824	3.51051	0.0113058	0.0113619	0.0113619
KEGG_PATHWAY	bta04668:TNF signaling pathway	13	2.00617	1.17419e-05	327712, 513010, 521987, 280826, 281839, 282118, 281734, 281137, 281214, 281666, 507234, 282023, 281094	186	108	7550	4.886	0.00262674	0.000660481	0.000601772
KEGG_PATHWAY	bta05143:African trypanosomiasis	7	1.08025	0.000246491	281857, 282118, 100300716, 281237, 524810, 280826, 281839	186	37	7550	7.67945	0.0537238	0.00976015	0.00889258
KEGG_PATHWAY	bta05416:Viral myocarditis	9	1.38889	0.000260271	100848815, 100300716, 509513, 509006, 407173, 282387, 767904, 524810, 281839	186	69	7550	5.29453	0.0566409	0.00976015	0.00889258
GOTERM_BP_DIRECT	GO:0045672~positive regulation of osteoclast differentiation	5	0.771605	0.000319954	281857, 539124, 281237, 282863, 281094	348	14	13824	14.1872	0.358847	0.222048	0.222048
KEGG_PATHWAY	bta04612:Antigen processing and presentation	9	1.38889	0.000463444	281108, 100848815, 281237, 514897, 509513, 509006, 407173, 767904, 280729	186	75	7550	4.87097	0.0986265	0.0141326	0.0128764
KEGG_PATHWAY	bta05332:Graft-versus-host disease	7	1.08025	0.000502493	100848815, 281237, 509513, 509006, 407173, 767904, 280826	186	42	7550	6.76523	0.10648	0.0141326	0.0128764
KEGG_PATHWAY	bta05320:Autoimmune thyroid disease	8	1.23457	0.000675337	100848815, 100300716, 509513, 509006, 407173, 282387, 767904, 524810	186	61	7550	5.32346	0.140433	0.0168834	0.0153827
GOTERM_BP_DIRECT	GO:0019882~antigen processing and presentation	6	0.925926	0.000699967	533051, 533050, 522670, 281237, 407173, 788634	348	29	13824	8.21879	0.621899	0.323852	0.323852
KEGG_PATHWAY	bta05168:Herpes simplex infection	14	2.16049	0.000758238	327712, 539124, 513065, 517016, 407173, 767904, 280826, 281857, 100848815, 281237, 509006, 507234, 282420, 347699	186	190	7550	2.99095	0.156259	0.0170604	0.0155439
GOTERM_MF_DIRECT	GO:0005125~cytokine activity	11	1.69753	0.00106727	281857, 281137, 281237, 282863, 517016, 282387, 281860, 506030, 281096, 280826, 540517	317	128	13095	3.55	0.365489	0.344432	0.344432
GOTERM_BP_DIRECT	GO:0071347~cellular response to interleukin-1	7	1.08025	0.00107938	509591, 327712, 281666, 282863, 414347, 282023, 280826	348	47	13824	5.91636	0.776885	0.374545	0.374545
GOTERM_BP_DIRECT	GO:0014068~positive regulation of phosphatidylinositol 3-kinase signaling	7	1.08025	0.00149991	327712, 524942, 281450, 280939, 788925, 281096, 280836	348	50	13824	5.56138	0.875684	0.416374	0.416374
KEGG_PATHWAY	bta05321:Inflammatory bowel disease (IBD)	8	1.23457	0.00154239	281857, 100848815, 281237, 282863, 538933, 509513, 506030, 280826	186	70	7550	4.63902	0.292319	0.0298629	0.0272084
KEGG_PATHWAY	bta04940:Type I diabetes mellitus	7	1.08025	0.00159269	281857, 100848815, 281237, 509513, 509006, 407173, 767904	186	52	7550	5.46423	0.30026	0.0298629	0.0272084
GOTERM_MF_DIRECT	GO:0008009~chemokine activity	6	0.925926	0.00161705	613811, 327712, 281734, 281214, 281666, 414347	317	36	13095	6.88486	0.498133	0.344432	0.344432
KEGG_PATHWAY	bta05144:Malaria	7	1.08025	0.00176009	282118, 281237, 509513, 282387, 281096, 280826, 281839	186	53	7550	5.36113	0.326056	0.0304632	0.0277553
KEGG_PATHWAY	bta04672:Intestinal immune network for IgA production	7	1.08025	0.00213461	613811, 100848815, 100300716, 509513, 282387, 524810, 280826	186	55	7550	5.16618	0.38039	0.0331755	0.0302266
KEGG_PATHWAY	bta05162:Measles	11	1.69753	0.00223353	281857, 539124, 100300716, 281237, 509513, 784541, 517016, 282420, 524810, 280826, 347699	186	140	7550	3.18932	0.393997	0.0331755	0.0302266
KEGG_PATHWAY	bta05169:Epstein-Barr virus infection	10	1.54321	0.00235915	522670, 539124, 100300716, 509006, 407173, 507234, 767904, 524810, 281839, 101907965	186	118	7550	3.43995	0.410849	0.0331755	0.0302266
KEGG_PATHWAY	bta04060:Cytokine-cytokine receptor interaction	14	2.16049	0.00263184	327712, 517016, 280826, 280836, 613811, 281857, 533605, 281666, 281237, 282863, 282387, 414347, 281096, 281094	186	218	7550	2.60679	0.445844	0.0348332	0.0317369
GOTERM_BP_DIRECT	GO:0042102~positive regulation of T cell proliferation	6	0.925926	0.00309594	327712, 539124, 281237, 282387, 280826, 280836	348	40	13824	5.95862	0.986525	0.716195	0.716195
GOTERM_BP_DIRECT	GO:0002474~antigen processing and presentation of peptide antigen via MHC class I	4	0.617284	0.0037188	533050, 407173, 788634, 280729	348	13	13824	12.2228	0.994344	0.737384	0.737384
KEGG_PATHWAY	bta04970:Salivary secretion	8	1.23457	0.00409376	534591, 777776, 504353, 404104, 407140, 533330, 100302500, 515161	186	83	7550	3.91242	0.601036	0.051172	0.0466234
GOTERM_CC_DIRECT	GO:0042612~MHC class I protein complex	4	0.617284	0.00455434	533050, 407173, 788634, 280729	418	13	15461	11.3809	0.676155	0.562461	0.562461
GOTERM_BP_DIRECT	GO:0070098~chemokine-mediated signaling pathway	6	0.925926	0.00470956	613811, 327712, 281734, 281214, 281666, 414347	348	44	13824	5.41693	0.99858	0.817109	0.817109
GOTERM_BP_DIRECT	GO:0043011~myeloid dendritic cell differentiation	4	0.617284	0.0068867	522670, 539124, 100337083, 535008	348	16	13824	9.93103	0.999932	1	1
KEGG_PATHWAY	bta05140:Leishmaniasis	7	1.08025	0.00764447	281857, 539124, 100848815, 100300716, 281237, 524810, 282023	186	71	7550	4.00197	0.820744	0.0905266	0.0824798
GOTERM_BP_DIRECT	GO:0006954~inflammatory response	13	2.00617	0.00821559	327712, 613976, 613811, 522670, 281734, 281214, 281666, 282863, 282387, 414347, 282023, 506030, 281094	348	215	13824	2.40192	0.999989	1	1
GOTERM_CC_DIRECT	GO:0016021~integral component of membrane	136	20.9877	0.00862653	533051, 536682, 617491, 533050, 538464, 100299180, 514897, 100336454, 615236, 536281, 516150, 504209, 528664, 506910, 100336611, 507282, 539960, 514485, 540410, 767904, 282709, 787538, 507436, 507710, 785001, 281058, 282387, 505010, 281691, 494548, 281170, 618047, 540485, 514039, 788634, 614762, 786855, 100125924, 281607, 514271, 317725, 507988, 505963, 100848815, 537989, 508157, 326576, 10029707…	418	4185	15461	1.202	0.882345	0.64532	0.64532
GOTERM_BP_DIRECT	GO:0045429~positive regulation of nitric oxide biosynthetic process	4	0.617284	0.00966994	281237, 407238, 541148, 537391	348	18	13824	8.82759	0.999999	1	1
KEGG_PATHWAY	bta05164:Influenza A	11	1.69753	0.00989569	327712, 281857, 100848815, 282603, 520351, 281237, 784541, 517016, 280826, 347699, 281839	186	173	7550	2.58096	0.892221	0.111326	0.101431
GOTERM_CC_DIRECT	GO:0005576~extracellular region	24	3.7037	0.0104505	369020, 782545, 617374, 541148, 526639, 531420, 280729, 280939, 504978, 514076, 407178, 510193, 100302500, 280930, 282603, 509338, 281871, 509530, 494318, 326334, 282340, 507010, 513618, 286791	418	505	15461	1.75785	0.925344	0.64532	0.64532
KEGG_PATHWAY	bta04151:PI3K-Akt signaling pathway	17	2.62346	0.0109141	785805, 282191, 513010, 100300716, 338031, 538954, 517016, 524810, 280939, 533440, 280826, 506953, 507554, 280894, 281450, 281096, 281094	186	347	7550	1.98863	0.914412	0.116937	0.106543
KEGG_PATHWAY	bta05310:Asthma	5	0.771605	0.0122623	100848815, 100300716, 509513, 282387, 524810	186	37	7550	5.48532	0.936944	0.12541	0.114262
KEGG_PATHWAY	bta04514:Cell adhesion molecules (CAMs)	10	1.54321	0.0132019	528664, 282118, 100848815, 509513, 509006, 407173, 282387, 767904, 534500, 281839	186	154	7550	2.63581	0.94905	0.129149	0.117669
GOTERM_MF_DIRECT	GO:0003823~antigen binding	4	0.617284	0.0134139	533051, 533050, 407173, 788634	317	21	13095	7.86841	0.996827	1	1
KEGG_PATHWAY	bta05150:Staphylococcus aureus infection	6	0.925926	0.0143915	100848815, 100300716, 509513, 524810, 514076, 281839	186	59	7550	4.12794	0.961114	0.13492	0.122927
KEGG_PATHWAY	bta04974:Protein digestion and absorption	7	1.08025	0.016735	534591, 785805, 282191, 282603, 784876, 100337416, 515161	186	84	7550	3.38262	0.977186	0.150615	0.137227
KEGG_PATHWAY	bta04261:Adrenergic signaling in cardiomyocytes	9	1.38889	0.0183405	507516, 513010, 281544, 504353, 407140, 281607, 784876, 529382, 515161	186	136	7550	2.6862	0.984179	0.158715	0.144607
GOTERM_MF_DIRECT	GO:0031386~protein tag	3	0.462963	0.0186818	107131246, 281871, 286807	317	9	13095	13.7697	0.999676	1	1
GOTERM_BP_DIRECT	GO:0019722~calcium-mediated signaling	4	0.617284	0.0191388	506601, 281137, 525636, 281607	348	23	13824	6.90855	1	1	1
GOTERM_BP_DIRECT	GO:0043507~positive regulation of JUN kinase activity	4	0.617284	0.021475	539124, 516290, 281137, 326588	348	24	13824	6.62069	1	1	1
GOTERM_BP_DIRECT	GO:0019229~regulation of vasoconstriction	3	0.462963	0.0247462	281137, 281607, 515161	348	10	13824	11.9172	1	1	1
KEGG_PATHWAY	bta04640:Hematopoietic cell lineage	7	1.08025	0.0250433	100138951, 100300716, 516046, 524810, 281096, 280826, 281094	186	92	7550	3.08848	0.99659	0.208694	0.190144
GOTERM_MF_DIRECT	GO:0045236~CXCR chemokine receptor binding	3	0.462963	0.0276497	613811, 281734, 281214	317	11	13095	11.2661	0.999994	1	1
GOTERM_BP_DIRECT	GO:0008152~metabolic process	7	1.08025	0.028164	505514, 505642, 507456, 100299006, 281152, 536284, 509186	348	92	13824	3.02249	1	1	1
GOTERM_BP_DIRECT	GO:0055114~oxidation-reduction process	15	2.31481	0.0289656	509150, 507290, 532871, 530397, 516287, 504401, 282138, 282139, 280960, 512259, 282023, 508781, 281152, 510602, 494548	348	316	13824	1.88564	1	1	1
GOTERM_BP_DIRECT	GO:0032700~negative regulation of interleukin-17 production	3	0.462963	0.0297505	281427, 281857, 281237	348	11	13824	10.8339	1	1	1
GOTERM_MF_DIRECT	GO:0008083~growth factor activity	6	0.925926	0.0298165	281857, 281734, 281214, 280894, 281096, 280826	317	72	13095	3.44243	0.999997	1	1
GOTERM_BP_DIRECT	GO:0060326~cell chemotaxis	5	0.771605	0.029846	281734, 281214, 281666, 618238, 281607	348	47	13824	4.22597	1	1	1
GOTERM_MF_DIRECT	GO:0005509~calcium ion binding	22	3.39506	0.0363901	539930, 617493, 513223, 536281, 504978, 787538, 505514, 534419, 527553, 280688, 282603, 786198, 100140126, 534427, 282689, 540041, 508421, 282124, 508157, 282474, 494318, 100337259	317	571	13095	1.5916	1	1	1
GOTERM_CC_DIRECT	GO:0005884~actin filament	5	0.771605	0.0374258	617493, 281544, 535742, 280939, 533440	418	47	15461	3.9349	0.999919	1	1
GOTERM_BP_DIRECT	GO:0048593~camera-type eye morphogenesis	3	0.462963	0.0408266	785371, 535137, 540517	348	13	13824	9.16711	1	1	1
GOTERM_BP_DIRECT	GO:0051482~positive regulation of cytosolic calcium ion concentration involved in phospholipase C-activating G-protein coupled signaling pathway	3	0.462963	0.0408266	281137, 540485, 281607	348	13	13824	9.16711	1	1	1
GOTERM_BP_DIRECT	GO:0006633~fatty acid biosynthetic process	4	0.617284	0.0419698	507290, 282576, 281152, 281590	348	31	13824	5.1257	1	1	1
GOTERM_BP_DIRECT	GO:0070374~positive regulation of ERK1 and ERK2 cascade	8	1.23457	0.0455288	327712, 281666, 282139, 535742, 338031, 414347, 280939, 281839	348	130	13824	2.44456	1	1	1
GOTERM_MF_DIRECT	GO:0051427~hormone receptor binding	2	0.308642	0.0476822	508899, 535742	317	2	13095	41.3091	1	1	1
GOTERM_MF_DIRECT	GO:0005353~fructose transmembrane transporter activity	2	0.308642	0.0476822	282868, 107131287	317	2	13095	41.3091	1	1	1
GOTERM_BP_DIRECT	GO:0030200~heparan sulfate proteoglycan catabolic process	2	0.308642	0.0495742	518114, 281230	348	2	13824	39.7241	1	1	1
GOTERM_BP_DIRECT	GO:0001781~neutrophil apoptotic process	2	0.308642	0.0495742	281237, 280826	348	2	13824	39.7241	1	1	1
GOTERM_BP_DIRECT	GO:0015755~fructose transport	2	0.308642	0.0495742	282868, 107131287	348	2	13824	39.7241	1	1	1
GOTERM_BP_DIRECT	GO:0006082~organic acid metabolic process	2	0.308642	0.0495742	504401, 508781	348	2	13824	39.7241	1	1	1
GOTERM_BP_DIRECT	GO:0008217~regulation of blood pressure	4	0.617284	0.0529145	513572, 281137, 282023, 515161	348	34	13824	4.67343	1	1	1
GOTERM_BP_DIRECT	GO:0007616~long-term memory	3	0.462963	0.0531885	539930, 100337083, 281450	348	15	13824	7.94483	1	1	1
GOTERM_CC_DIRECT	GO:0005578~proteinaceous extracellular matrix	10	1.54321	0.0538382	525332, 317725, 517889, 534427, 518114, 540041, 281230, 281450, 533133, 507010	418	179	15461	2.06637	0.999999	1	1
GOTERM_MF_DIRECT	GO:0050660~flavin adenine dinucleotide binding	5	0.771605	0.0565891	504401, 280960, 532871, 508781, 505968	317	60	13095	3.44243	1	1	1
GOTERM_BP_DIRECT	GO:0051894~positive regulation of focal adhesion assembly	3	0.462963	0.0598031	280939, 533440, 507010	348	16	13824	7.44828	1	1	1
GOTERM_BP_DIRECT	GO:0051897~positive regulation of protein kinase B signaling	5	0.771605	0.0604921	535742, 281230, 280939, 281096, 280836	348	59	13824	3.36645	1	1	1
KEGG_PATHWAY	bta05142:Chagas disease (American trypanosomiasis)	7	1.08025	0.0607155	327712, 281857, 539124, 281237, 509513, 517016, 280826	186	114	7550	2.49245	0.999999	0.475086	0.432856
GOTERM_BP_DIRECT	GO:0071346~cellular response to interferon-gamma	4	0.617284	0.060896	327712, 281857, 281666, 414347	348	36	13824	4.41379	1	1	1
KEGG_PATHWAY	bta00591:Linoleic acid metabolism	4	0.617284	0.0612333	507988, 282139, 504978, 494318	186	37	7550	4.38826	0.999999	0.475086	0.432856
GOTERM_CC_DIRECT	GO:0043005~neuron projection	8	1.23457	0.0623255	539930, 528379, 524212, 407118, 530069, 282023, 538430, 538771	418	130	15461	2.27619	1	1	1
GOTERM_CC_DIRECT	GO:0009897~external side of plasma membrane	9	1.38889	0.0627065	613811, 281237, 281058, 282863, 282387, 280729, 508386, 280826, 281839	418	157	15461	2.12033	1	1	1
GOTERM_BP_DIRECT	GO:0035690~cellular response to drug	4	0.617284	0.0650853	281427, 281058, 538954, 414347	348	37	13824	4.2945	1	1	1
GOTERM_BP_DIRECT	GO:0048709~oligodendrocyte differentiation	3	0.462963	0.0666823	785371, 317725, 539307	348	17	13824	7.01014	1	1	1
GOTERM_BP_DIRECT	GO:0061098~positive regulation of protein tyrosine kinase activity	3	0.462963	0.0666823	327712, 281450, 524590	348	17	13824	7.01014	1	1	1
GOTERM_BP_DIRECT	GO:0042832~defense response to protozoan	3	0.462963	0.0666823	281857, 281237, 280826	348	17	13824	7.01014	1	1	1
KEGG_PATHWAY	bta04650:Natural killer cell mediated cytotoxicity	7	1.08025	0.0671447	100300716, 281237, 784541, 517016, 524810, 508386, 281839	186	117	7550	2.42855	1	0.503585	0.458822
GOTERM_MF_DIRECT	GO:0008597~calcium-dependent protein serine/threonine phosphatase regulator activity	2	0.308642	0.0706664	506601, 525636	317	3	13095	27.5394	1	1	1
GOTERM_MF_DIRECT	GO:0004522~ribonuclease A activity	2	0.308642	0.0706664	280930, 282340	317	3	13095	27.5394	1	1	1
GOTERM_MF_DIRECT	GO:0005262~calcium channel activity	4	0.617284	0.0714751	613815, 524212, 282689, 282474	317	40	13095	4.13091	1	1	1
GOTERM_BP_DIRECT	GO:0001547~antral ovarian follicle growth	2	0.308642	0.0734346	407238, 530069	348	3	13824	26.4828	1	1	1
GOTERM_BP_DIRECT	GO:0070995~NADPH oxidation	2	0.308642	0.0734346	504401, 508781	348	3	13824	26.4828	1	1	1
GOTERM_BP_DIRECT	GO:1900273~positive regulation of long-term synaptic potentiation	2	0.308642	0.0734346	524212, 281450	348	3	13824	26.4828	1	1	1
GOTERM_BP_DIRECT	GO:0002820~negative regulation of adaptive immune response	2	0.308642	0.0734346	534171, 282139	348	3	13824	26.4828	1	1	1
KEGG_PATHWAY	bta04152:AMPK signaling pathway	7	1.08025	0.073957	514066, 513010, 538954, 533440, 281152, 280836, 281590	186	120	7550	2.36783	1	0.536785	0.489071
GOTERM_MF_DIRECT	GO:0004252~serine-type endopeptidase activity	8	1.23457	0.0753817	280688, 282603, 100847781, 617313, 526737, 514076, 407178, 506380	317	152	13095	2.17417	1	1	1
KEGG_PATHWAY	bta05152:Tuberculosis	9	1.38889	0.0763639	281857, 539124, 100848815, 100300716, 281237, 535742, 517016, 524810, 280826	186	181	7550	2.01836	1	0.536933	0.489206
GOTERM_BP_DIRECT	GO:0051091~positive regulation of sequence-specific DNA binding transcription factor activity	5	0.771605	0.0802879	516290, 281137, 407238, 517666, 280826	348	65	13824	3.0557	1	1	1
KEGG_PATHWAY	bta04062:Chemokine signaling pathway	9	1.38889	0.084193	613811, 327712, 281734, 281214, 281666, 527964, 535742, 414347, 508387	186	185	7550	1.97472	1	0.562826	0.512797
KEGG_PATHWAY	bta04972:Pancreatic secretion	6	0.925926	0.0862048	282603, 504353, 504978, 784876, 494318, 515161	186	96	7550	2.53696	1	0.562826	0.512797
GOTERM_BP_DIRECT	GO:0060021~palate development	5	0.771605	0.0875182	785371, 535137, 518540, 537989, 540517	348	67	13824	2.96449	1	1	1
GOTERM_BP_DIRECT	GO:0050729~positive regulation of inflammatory response	4	0.617284	0.0879088	327712, 533605, 414347, 281759	348	42	13824	3.78325	1	1	1
GOTERM_BP_DIRECT	GO:0035556~intracellular signal transduction	12	1.85185	0.0894602	504721, 507329, 537873, 516290, 616286, 787410, 100139161, 535742, 504664, 538954, 535831, 100337083	348	276	13824	1.72714	1	1	1
GOTERM_BP_DIRECT	GO:0051726~regulation of cell cycle	5	0.771605	0.0912477	535742, 100847592, 510442, 533440, 280836	348	68	13824	2.92089	1	1	1
KEGG_PATHWAY	bta05204:Chemical carcinogenesis	5	0.771605	0.0921354	507988, 505642, 508712, 282023, 785216	186	70	7550	2.89939	1	0.562826	0.512797
KEGG_PATHWAY	bta04978:Mineral absorption	4	0.617284	0.0923918	404071, 613358, 100337416, 515161	186	44	7550	3.69013	1	0.562826	0.512797
KEGG_PATHWAY	bta04020:Calcium signaling pathway	9	1.38889	0.0925536	100300716, 540485, 524212, 504353, 509513, 407140, 100337083, 524810, 281607	186	189	7550	1.93292	1	0.562826	0.512797
GOTERM_BP_DIRECT	GO:0048661~positive regulation of smooth muscle cell proliferation	3	0.462963	0.0965091	327712, 281137, 280826	348	21	13824	5.67488	1	1	1
GOTERM_BP_DIRECT	GO:0050796~regulation of insulin secretion	3	0.462963	0.0965091	327712, 281237, 280836	348	21	13824	5.67488	1	1	1
GOTERM_BP_DIRECT	GO:0070884~regulation of calcineurin-NFAT signaling cascade	2	0.308642	0.0966976	506601, 525636	348	4	13824	19.8621	1	1	1
GOTERM_BP_DIRECT	GO:0006101~citrate metabolic process	2	0.308642	0.0966976	512995, 280682	348	4	13824	19.8621	1	1	1
GOTERM_BP_DIRECT	GO:0021631~optic nerve morphogenesis	2	0.308642	0.0966976	785371, 535137	348	4	13824	19.8621	1	1	1
GOTERM_BP_DIRECT	GO:0036035~osteoclast development	2	0.308642	0.0966976	282689, 535742	348	4	13824	19.8621	1	1	1
GOTERM_BP_DIRECT	GO:0001504~neurotransmitter uptake	2	0.308642	0.0966976	538430, 515161	348	4	13824	19.8621	1	1	1
GOTERM_BP_DIRECT	GO:2000503~positive regulation of natural killer cell chemotaxis	2	0.308642	0.0966976	327712, 414347	348	4	13824	19.8621	1	1	1
GOTERM_MF_DIRECT	GO:0048020~CCR chemokine receptor binding	3	0.462963	0.0977551	327712, 281666, 414347	317	22	13095	5.63307	1	1	1
GOTERM_BP_DIRECT	GO:0071222~cellular response to lipopolysaccharide	5	0.771605	0.0989302	281857, 539124, 281237, 280729, 280826	348	70	13824	2.83744	1	1	1
GOTERM_MF_DIRECT	GO:0001047~core promoter binding	4	0.617284	0.099057	509591, 513231, 522670, 535946	317	46	13095	3.5921	1	1	1

## Sheet: TableS11c_Gene_body
Category	Term	Count	%	PValue	Genes	List Total	Pop Hits	Pop Total	Fold Enrichment	Bonferroni	Benjamini	FDR
GOTERM_CC_DIRECT	GO:0005615~extracellular space	43	11.1688	1.27957e-13	327712, 100298591, 517889, 613392, 526737, 281728, 281806, 280836, 613723, 613845, 281666, 616818, 100297786, 506030, 509591, 282170, 369020, 541148, 615762, 280828, 281839, 513150, 618956, 281857, 280845, 523221, 280688, 281734, 532569, 282603, 281214, 281237, 789205, 281894, 282863, 511106, 282387, 414347, 511206, 281450, 783680, 281096, 281094	188	950	15461	3.72241	1.54891e-11	1.54828e-11	1.54828e-11
GOTERM_BP_DIRECT	GO:0006955~immune response	19	4.93506	1.2307e-10	282170, 533050, 613392, 617374, 617313, 788634, 280828, 613723, 613811, 281857, 281734, 281214, 282535, 281237, 789205, 282387, 783660, 100297786, 281096	169	215	13824	7.22873	9.96864e-08	9.95633e-08	9.78403e-08
KEGG_PATHWAY	bta04060:Cytokine-cytokine receptor interaction	17	4.41558	4.36145e-09	282170, 327712, 613392, 280828, 280836, 618516, 613723, 613811, 281857, 280845, 281666, 281237, 282863, 282387, 414347, 281096, 281094	91	218	7550	6.46991	6.67302e-07	6.71664e-07	5.62628e-07
GOTERM_MF_DIRECT	GO:0008009~chemokine activity	9	2.33766	5.97418e-09	613723, 613811, 282170, 327712, 281734, 281214, 281666, 414347, 280828	152	36	13095	21.5378	1.36809e-06	1.36809e-06	1.35016e-06
KEGG_PATHWAY	bta05323:Rheumatoid arthritis	12	3.11688	1.27566e-08	613811, 282170, 327712, 100300716, 281237, 282535, 281666, 282863, 524810, 280828, 281839, 281094	91	95	7550	10.48	1.95176e-06	9.82259e-07	8.22802e-07
GOTERM_BP_DIRECT	GO:0070098~chemokine-mediated signaling pathway	9	2.33766	4.91768e-08	613723, 613811, 282170, 327712, 281734, 281214, 281666, 414347, 280828	169	44	13824	16.7316	3.98324e-05	1.9892e-05	1.95478e-05
GOTERM_BP_DIRECT	GO:0030593~neutrophil chemotaxis	9	2.33766	8.45925e-08	613723, 282170, 327712, 532569, 281237, 281666, 616818, 414347, 280828	169	47	13824	15.6636	6.85175e-05	2.28118e-05	2.2417e-05
GOTERM_BP_DIRECT	GO:0006954~inflammatory response	15	3.8961	3.61048e-07	282170, 327712, 280828, 613723, 613811, 281734, 281214, 281666, 282863, 282387, 414347, 100297786, 282023, 506030, 281094	169	215	13824	5.70689	0.000292406	7.30219e-05	7.17582e-05
GOTERM_CC_DIRECT	GO:0005576~extracellular region	22	5.71429	8.39387e-07	369020, 782545, 617374, 541148, 403090, 280828, 281728, 503625, 514076, 280838, 407178, 510193, 100302500, 280930, 282603, 532569, 523311, 509338, 282167, 282165, 282430, 282340	188	505	15461	3.5827	0.000101561	5.07829e-05	5.07829e-05
KEGG_PATHWAY	bta04064:NF-kappa B signaling pathway	10	2.5974	1.14098e-06	613811, 280845, 100300716, 282387, 524810, 414347, 280828, 282023, 281839, 618516	91	91	7550	9.11726	0.000174556	5.85706e-05	4.90623e-05
GOTERM_BP_DIRECT	GO:0071347~cellular response to interleukin-1	8	2.07792	1.44316e-06	509591, 282170, 327712, 281666, 282863, 414347, 280828, 282023	169	47	13824	13.9232	0.00116828	0.000233503	0.000229462
GOTERM_MF_DIRECT	GO:0045236~CXCR chemokine receptor binding	5	1.2987	5.26502e-06	613723, 613811, 281734, 281214, 280828	152	11	13095	39.1597	0.00120497	0.000602845	0.000594947
KEGG_PATHWAY	bta05330:Allograft rejection	7	1.81818	2.24707e-05	281857, 100300716, 281237, 282535, 282387, 767904, 524810	91	49	7550	11.8524	0.00343215	0.000865122	0.00072468
GOTERM_BP_DIRECT	GO:0019882~antigen processing and presentation	6	1.55844	2.3419e-05	533051, 533050, 281237, 788634, 786095, 510417	169	29	13824	16.9239	0.0187908	0.00315766	0.00310302
KEGG_PATHWAY	bta04668:TNF signaling pathway	9	2.33766	3.9627e-05	327712, 280845, 281734, 513010, 281214, 281666, 282023, 281839, 281094	91	108	7550	6.91392	0.00604471	0.00122051	0.00102238
KEGG_PATHWAY	bta04062:Chemokine signaling pathway	11	2.85714	6.39907e-05	613723, 613811, 282170, 327712, 281734, 281214, 281666, 414347, 508387, 280828, 511812	91	185	7550	4.93317	0.00974311	0.00164243	0.0013758
GOTERM_MF_DIRECT	GO:0003823~antigen binding	5	1.2987	8.7278e-05	533051, 533050, 788634, 786095, 510417	152	21	13095	20.5122	0.0197891	0.0066114	0.00652479
GOTERM_MF_DIRECT	GO:0005125~cytokine activity	9	2.33766	0.000115483	281857, 280845, 281237, 282863, 282387, 615762, 100297786, 506030, 281096	152	128	13095	6.05751	0.0261005	0.0066114	0.00652479
GOTERM_BP_DIRECT	GO:0009607~response to biotic stimulus	4	1.03896	0.000270784	777594, 282255, 353510, 526461	169	11	13824	29.745	0.196971	0.0312948	0.0307533
GOTERM_BP_DIRECT	GO:0044130~negative regulation of growth of symbiont in host	4	1.03896	0.00046103	281857, 280845, 281237, 511206	169	13	13824	25.1689	0.311693	0.0460745	0.0452771
KEGG_PATHWAY	bta04672:Intestinal immune network for IgA production	6	1.55844	0.00046819	613811, 100300716, 282535, 282387, 524810, 618516	91	55	7550	9.05095	0.0691432	0.0103002	0.00862807
GOTERM_BP_DIRECT	GO:0098869~cellular oxidant detoxification	5	1.2987	0.000512571	532569, 523311, 616818, 282023, 281806	169	31	13824	13.1934	0.339851	0.0460745	0.0452771
GOTERM_BP_DIRECT	GO:0045672~positive regulation of osteoclast differentiation	4	1.03896	0.00058154	281857, 281237, 282863, 281094	169	14	13824	23.3711	0.375738	0.0470466	0.0462325
GOTERM_BP_DIRECT	GO:0050832~defense response to fungus	4	1.03896	0.000720456	282305, 282863, 403090, 511206	169	15	13824	21.813	0.442214	0.0529863	0.0520693
KEGG_PATHWAY	bta04640:Hematopoietic cell lineage	7	1.81818	0.000760666	512286, 100300716, 524810, 510832, 281096, 281053, 281094	91	92	7550	6.31271	0.109904	0.0129268	0.0108283
KEGG_PATHWAY	bta05340:Primary immunodeficiency	5	1.2987	0.000831026	100300716, 282387, 524810, 281053, 618516	91	36	7550	11.5232	0.119442	0.0129268	0.0108283
GOTERM_BP_DIRECT	GO:2000503~positive regulation of natural killer cell chemotaxis	3	0.779221	0.000866886	282170, 327712, 414347	169	4	13824	61.3491	0.504646	0.0569617	0.055976
GOTERM_BP_DIRECT	GO:0071346~cellular response to interferon-gamma	5	1.2987	0.000915331	282170, 327712, 281857, 281666, 414347	169	36	13824	11.3609	0.523724	0.0569617	0.055976
KEGG_PATHWAY	bta05143:African trypanosomiasis	5	1.2987	0.00092334	281857, 100300716, 281237, 524810, 281839	91	37	7550	11.2118	0.131803	0.0129268	0.0108283
KEGG_PATHWAY	bta05310:Asthma	5	1.2987	0.00092334	100300716, 613392, 282535, 282387, 524810	91	37	7550	11.2118	0.131803	0.0129268	0.0108283
GOTERM_BP_DIRECT	GO:0045429~positive regulation of nitric oxide biosynthetic process	4	1.03896	0.00125792	281237, 407238, 541148, 537391	169	18	13824	18.1775	0.639245	0.0726897	0.0714318
KEGG_PATHWAY	bta05416:Viral myocarditis	6	1.55844	0.00132718	100300716, 282535, 282387, 767904, 524810, 281839	91	69	7550	7.21452	0.183879	0.0170321	0.0142672
GOTERM_BP_DIRECT	GO:0042102~positive regulation of T cell proliferation	5	1.2987	0.00136758	327712, 281237, 282387, 280836, 618516	169	40	13824	10.2249	0.669945	0.073758	0.0724816
KEGG_PATHWAY	bta05140:Leishmaniasis	6	1.55844	0.00150914	281857, 100300716, 281237, 282535, 524810, 282023	91	71	7550	7.0113	0.206319	0.0178775	0.0149753
GOTERM_BP_DIRECT	GO:0050729~positive regulation of inflammatory response	5	1.2987	0.0016437	282170, 327712, 532569, 616818, 414347	169	42	13824	9.73795	0.736181	0.0831096	0.0816713
GOTERM_MF_DIRECT	GO:0048020~CCR chemokine receptor binding	4	1.03896	0.00197073	282170, 327712, 281666, 414347	152	22	13095	15.6639	0.363482	0.0902594	0.0890769
KEGG_PATHWAY	bta05146:Amoebiasis	7	1.81818	0.00211089	281857, 282191, 100300716, 281237, 511106, 524810, 280828	91	112	7550	5.18544	0.276249	0.0232198	0.0194504
GOTERM_BP_DIRECT	GO:0048247~lymphocyte chemotaxis	4	1.03896	0.00229088	282170, 327712, 281666, 414347	169	22	13824	14.8725	0.843976	0.109019	0.107132
GOTERM_BP_DIRECT	GO:0002523~leukocyte migration involved in inflammatory response	3	0.779221	0.00296201	613723, 532569, 616818	169	7	13824	35.0566	0.909535	0.129508	0.127267
GOTERM_CC_DIRECT	GO:0009897~external side of plasma membrane	8	2.07792	0.00300697	613811, 281237, 281058, 282863, 282387, 783680, 281839, 618516	188	157	15461	4.19054	0.305381	0.121281	0.121281
KEGG_PATHWAY	bta05132:Salmonella infection	6	1.55844	0.00300967	282170, 281734, 281214, 281237, 414347, 280828	91	83	7550	5.99762	0.369457	0.0308992	0.0258831
GOTERM_BP_DIRECT	GO:0042742~defense response to bacterium	6	1.55844	0.00304159	281237, 534346, 282167, 403090, 282165, 100302500	169	81	13824	6.05917	0.915198	0.129508	0.127267
KEGG_PATHWAY	bta04940:Type I diabetes mellitus	5	1.2987	0.00330433	281857, 280845, 281237, 282535, 767904	91	52	7550	7.9776	0.397339	0.0318042	0.0266412
KEGG_PATHWAY	bta05144:Malaria	5	1.2987	0.00354195	281237, 282387, 280828, 281096, 281839	91	53	7550	7.82708	0.418928	0.0320859	0.0268772
KEGG_PATHWAY	bta05164:Influenza A	8	2.07792	0.00444315	327712, 281857, 282603, 281237, 282535, 784541, 280828, 281839	91	173	7550	3.83663	0.49405	0.0380136	0.0318426
GOTERM_BP_DIRECT	GO:0002548~monocyte chemotaxis	4	1.03896	0.00510794	282170, 327712, 281666, 414347	169	29	13824	11.2826	0.984205	0.206565	0.202991
KEGG_PATHWAY	bta05150:Staphylococcus aureus infection	5	1.2987	0.00521515	100300716, 282535, 524810, 514076, 281839	91	59	7550	7.0311	0.550674	0.0422702	0.0354081
GOTERM_BP_DIRECT	GO:0071356~cellular response to tumor necrosis factor	5	1.2987	0.00536202	282170, 327712, 281666, 414347, 280828	169	58	13824	7.05162	0.987157	0.206565	0.202991
KEGG_PATHWAY	bta05320:Autoimmune thyroid disease	5	1.2987	0.00587303	100300716, 282535, 282387, 767904, 524810	91	61	7550	6.80058	0.593927	0.0452224	0.0378811
GOTERM_MF_DIRECT	GO:0004252~serine-type endopeptidase activity	7	1.81818	0.00832274	100298591, 280688, 282603, 617313, 526737, 514076, 407178	152	152	13095	3.96749	0.852493	0.317651	0.31349
GOTERM_BP_DIRECT	GO:0009636~response to toxic substance	4	1.03896	0.00867618	282170, 327712, 614673, 414347	169	35	13824	9.34844	0.99914	0.301516	0.296298
GOTERM_BP_DIRECT	GO:0032760~positive regulation of tumor necrosis factor production	4	1.03896	0.00867618	282170, 281857, 281237, 280836	169	35	13824	9.34844	0.99914	0.301516	0.296298
GOTERM_BP_DIRECT	GO:2000778~positive regulation of interleukin-6 secretion	3	0.779221	0.00894485	282863, 506030, 280838	169	12	13824	20.4497	0.999309	0.301516	0.296298
KEGG_PATHWAY	bta05321:Inflammatory bowel disease (IBD)	5	1.2987	0.00951691	281857, 281237, 282535, 282863, 506030	91	70	7550	5.92622	0.768473	0.0666184	0.0558037
KEGG_PATHWAY	bta05204:Chemical carcinogenesis	5	1.2987	0.00951691	507988, 615507, 282023, 525938, 281806	91	70	7550	5.92622	0.768473	0.0666184	0.0558037
GOTERM_CC_DIRECT	GO:0042612~MHC class I protein complex	3	0.779221	0.0103973	533050, 788634, 783680	188	13	15461	18.9783	0.717665	0.314519	0.314519
GOTERM_BP_DIRECT	GO:0043922~negative regulation by host of viral transcription	3	0.779221	0.0104874	282170, 327712, 414347	169	13	13824	18.8766	0.999804	0.339371	0.333498
KEGG_PATHWAY	bta05142:Chagas disease (American trypanosomiasis)	6	1.55844	0.0114183	282170, 327712, 281857, 281237, 280828, 281053	91	114	7550	4.36669	0.827446	0.0764526	0.0640415
GOTERM_BP_DIRECT	GO:0051928~positive regulation of calcium ion transport	3	0.779221	0.0121383	282170, 327712, 414347	169	14	13824	17.5283	0.999949	0.377689	0.371153
KEGG_PATHWAY	bta05202:Transcriptional misregulation in cancer	7	1.81818	0.0160702	100300716, 534346, 511206, 524810, 614673, 512259, 280828	91	171	7550	3.39631	0.916149	0.103117	0.0863772
KEGG_PATHWAY	bta04512:ECM-receptor interaction	5	1.2987	0.0198433	785805, 506953, 282191, 281450, 538430	91	87	7550	4.76822	0.953418	0.122235	0.102391
GOTERM_BP_DIRECT	GO:0090023~positive regulation of neutrophil chemotaxis	3	0.779221	0.0219227	281734, 281214, 280828	169	19	13824	12.9156	1	0.630465	0.619555
KEGG_PATHWAY	bta04151:PI3K-Akt signaling pathway	10	2.5974	0.0219698	785805, 506953, 513010, 282191, 100300716, 524810, 281450, 281096, 281094, 511812	91	347	7550	2.39098	0.966589	0.130129	0.109004
GOTERM_BP_DIRECT	GO:0014068~positive regulation of phosphatidylinositol 3-kinase signaling	4	1.03896	0.0227716	327712, 281450, 281096, 280836	169	50	13824	6.54391	1	0.630465	0.619555
GOTERM_MF_DIRECT	GO:0035662~Toll-like receptor 4 binding	2	0.519481	0.0229301	532569, 616818	152	2	13095	86.1513	0.995069	0.716892	0.7075
GOTERM_BP_DIRECT	GO:0070488~neutrophil aggregation	2	0.519481	0.0241587	532569, 616818	169	2	13824	81.7988	1	0.630465	0.619555
GOTERM_BP_DIRECT	GO:0002793~positive regulation of peptide secretion	2	0.519481	0.0241587	532569, 616818	169	2	13824	81.7988	1	0.630465	0.619555
GOTERM_BP_DIRECT	GO:0001315~age-dependent response to reactive oxygen species	2	0.519481	0.0241587	104973000, 281496	169	2	13824	81.7988	1	0.630465	0.619555
KEGG_PATHWAY	bta05162:Measles	6	1.55844	0.0255304	281857, 100300716, 281237, 784541, 524810, 281053	91	140	7550	3.55573	0.980877	0.144348	0.120915
KEGG_PATHWAY	bta00480:Glutathione metabolism	4	1.03896	0.0262451	615507, 523311, 525938, 281806	91	54	7550	6.14571	0.982908	0.144348	0.120915
GOTERM_BP_DIRECT	GO:0050796~regulation of insulin secretion	3	0.779221	0.0265005	327712, 281237, 280836	169	21	13824	11.6855	1	0.669967	0.658373
GOTERM_MF_DIRECT	GO:0042056~chemoattractant activity	3	0.779221	0.0285226	613811, 282170, 327712	152	23	13095	11.2371	0.998675	0.716892	0.7075
KEGG_PATHWAY	bta05134:Legionellosis	4	1.03896	0.0301849	281857, 281734, 281214, 280828	91	57	7550	5.82225	0.990808	0.160292	0.134271
KEGG_PATHWAY	bta00982:Drug metabolism - cytochrome P450	4	1.03896	0.0315638	615507, 525938, 508781, 281806	91	58	7550	5.72186	0.992606	0.162028	0.135724
GOTERM_MF_DIRECT	GO:0005509~calcium ion binding	13	3.37662	0.0325166	539930, 615254, 503625, 534419, 280688, 282603, 532569, 100140126, 534427, 616818, 281894, 508421, 282474	152	571	13095	1.96141	0.999484	0.716892	0.7075
GOTERM_MF_DIRECT	GO:0004522~ribonuclease A activity	2	0.519481	0.0341986	280930, 282340	152	3	13095	57.4342	0.999654	0.716892	0.7075
GOTERM_BP_DIRECT	GO:0001878~response to yeast	2	0.519481	0.0360196	541148, 511206	169	3	13824	54.5325	1	0.883027	0.867746
KEGG_PATHWAY	bta04620:Toll-like receptor signaling pathway	5	1.2987	0.0363122	282170, 327712, 281857, 414347, 280828	91	105	7550	3.95081	0.996515	0.175232	0.146785
KEGG_PATHWAY	bta04514:Cell adhesion molecules (CAMs)	6	1.55844	0.0364118	282535, 282387, 767904, 534500, 282430, 281839	91	154	7550	3.23248	0.996569	0.175232	0.146785
GOTERM_BP_DIRECT	GO:0007166~cell surface receptor signaling pathway	6	1.55844	0.0389321	281943, 509207, 522893, 282863, 506030, 281053	169	153	13824	3.2078	1	0.914748	0.898918
GOTERM_BP_DIRECT	GO:0050830~defense response to Gram-positive bacterium	4	1.03896	0.039575	280845, 282305, 281894, 783680	169	62	13824	5.27734	1	0.914748	0.898918
GOTERM_CC_DIRECT	GO:0045202~synapse	5	1.2987	0.0420926	539930, 534427, 533137, 534500, 508421	188	108	15461	3.80738	0.994503	0.958192	0.958192
GOTERM_MF_DIRECT	GO:0016004~phospholipase activator activity	2	0.519481	0.0453379	282170, 327712	152	4	13095	43.0757	0.999976	0.716892	0.7075
GOTERM_MF_DIRECT	GO:0050544~arachidonic acid binding	2	0.519481	0.0453379	532569, 616818	152	4	13095	43.0757	0.999976	0.716892	0.7075
GOTERM_CC_DIRECT	GO:0033150~cytoskeletal calyx	2	0.519481	0.0475136	281737, 281738	188	4	15461	41.1197	0.997234	0.958192	0.958192
GOTERM_BP_DIRECT	GO:0007267~cell-cell signaling	4	1.03896	0.0497838	282170, 327712, 512316, 538781	169	68	13824	4.8117	1	0.979273	0.962326
GOTERM_BP_DIRECT	GO:0051726~regulation of cell cycle	4	1.03896	0.0497838	100847592, 511676, 782419, 280836	169	68	13824	4.8117	1	0.979273	0.962326
GOTERM_MF_DIRECT	GO:0008083~growth factor activity	4	1.03896	0.050362	281857, 281734, 281214, 281096	152	72	13095	4.78618	0.999993	0.716892	0.7075
KEGG_PATHWAY	bta04650:Natural killer cell mediated cytotoxicity	5	1.2987	0.0506491	100300716, 281237, 784541, 524810, 281839	91	117	7550	3.5456	0.999648	0.236362	0.197992
GOTERM_BP_DIRECT	GO:0071222~cellular response to lipopolysaccharide	4	1.03896	0.053445	281857, 281237, 280828, 783680	169	70	13824	4.67422	1	0.979273	0.962326
GOTERM_MF_DIRECT	GO:0008486~diphosphoinositol-polyphosphate diphosphatase activity	2	0.519481	0.0563496	531462, 616931	152	5	13095	34.4605	0.999998	0.716892	0.7075
GOTERM_MF_DIRECT	GO:0034432~bis(5'-adenosyl)-pentaphosphatase activity	2	0.519481	0.0563496	531462, 616931	152	5	13095	34.4605	0.999998	0.716892	0.7075
GOTERM_MF_DIRECT	GO:0004784~superoxide dismutase activity	2	0.519481	0.0563496	104973000, 281496	152	5	13095	34.4605	0.999998	0.716892	0.7075
GOTERM_MF_DIRECT	GO:0034431~bis(5'-adenosyl)-hexaphosphatase activity	2	0.519481	0.0563496	531462, 616931	152	5	13095	34.4605	0.999998	0.716892	0.7075
GOTERM_MF_DIRECT	GO:0000298~endopolyphosphatase activity	2	0.519481	0.0563496	531462, 616931	152	5	13095	34.4605	0.999998	0.716892	0.7075
GOTERM_BP_DIRECT	GO:0045087~innate immune response	7	1.81818	0.058924	282305, 532569, 616818, 541148, 783680, 618737, 281094	169	227	13824	2.52243	1	0.979273	0.962326
GOTERM_BP_DIRECT	GO:0031640~killing of cells of other organism	2	0.519481	0.0593132	282305, 403090	169	5	13824	32.7195	1	0.979273	0.962326
GOTERM_BP_DIRECT	GO:1903496~response to 11-deoxycorticosterone	2	0.519481	0.0593132	281894, 281728	169	5	13824	32.7195	1	0.979273	0.962326
GOTERM_BP_DIRECT	GO:1901907~diadenosine pentaphosphate catabolic process	2	0.519481	0.0593132	531462, 616931	169	5	13824	32.7195	1	0.979273	0.962326
GOTERM_BP_DIRECT	GO:0042119~neutrophil activation	2	0.519481	0.0593132	327712, 280828	169	5	13824	32.7195	1	0.979273	0.962326
GOTERM_BP_DIRECT	GO:0032747~positive regulation of interleukin-23 production	2	0.519481	0.0593132	281237, 282863	169	5	13824	32.7195	1	0.979273	0.962326
GOTERM_BP_DIRECT	GO:1901911~adenosine 5'-(hexahydrogen pentaphosphate) catabolic process	2	0.519481	0.0593132	531462, 616931	169	5	13824	32.7195	1	0.979273	0.962326
GOTERM_BP_DIRECT	GO:0001913~T cell mediated cytotoxicity	2	0.519481	0.0593132	533051, 786095	169	5	13824	32.7195	1	0.979273	0.962326
GOTERM_BP_DIRECT	GO:1903494~response to dehydroepiandrosterone	2	0.519481	0.0593132	281894, 281728	169	5	13824	32.7195	1	0.979273	0.962326
GOTERM_BP_DIRECT	GO:1901909~diadenosine hexaphosphate catabolic process	2	0.519481	0.0593132	531462, 616931	169	5	13824	32.7195	1	0.979273	0.962326
GOTERM_BP_DIRECT	GO:0071543~diphosphoinositol polyphosphate metabolic process	2	0.519481	0.0593132	531462, 616931	169	5	13824	32.7195	1	0.979273	0.962326
KEGG_PATHWAY	bta04612:Antigen processing and presentation	4	1.03896	0.0598846	281237, 282535, 767904, 783680	91	75	7550	4.42491	0.999921	0.268016	0.224507
GOTERM_BP_DIRECT	GO:0071407~cellular response to organic cyclic compound	3	0.779221	0.0606431	282170, 327712, 782774	169	33	13824	7.43626	1	0.981206	0.964226
KEGG_PATHWAY	bta05322:Systemic lupus erythematosus	6	1.55844	0.0609127	101902714, 100300716, 281237, 282535, 282387, 524810	91	178	7550	2.79664	0.999933	0.268016	0.224507
KEGG_PATHWAY	bta05152:Tuberculosis	6	1.55844	0.0645054	281857, 100300716, 281237, 282535, 282167, 524810	91	181	7550	2.75029	0.999963	0.27594	0.231144
GOTERM_MF_DIRECT	GO:0046703~natural killer cell lectin-like receptor binding	2	0.519481	0.0672351	533051, 786095	152	6	13095	28.7171	1	0.769842	0.759756
GOTERM_MF_DIRECT	GO:0005164~tumor necrosis factor receptor binding	2	0.519481	0.0672351	280845, 282387	152	6	13095	28.7171	1	0.769842	0.759756
GOTERM_BP_DIRECT	GO:0006909~phagocytosis	3	0.779221	0.0672821	100298591, 534346, 280836	169	35	13824	7.01133	1	1	0.983911
GOTERM_BP_DIRECT	GO:0034393~positive regulation of smooth muscle cell apoptotic process	2	0.519481	0.0707493	281857, 281237	169	6	13824	27.2663	1	1	0.983911
GOTERM_BP_DIRECT	GO:0045639~positive regulation of myeloid cell differentiation	2	0.519481	0.0707493	281096, 280836	169	6	13824	27.2663	1	1	0.983911
GOTERM_BP_DIRECT	GO:0070374~positive regulation of ERK1 and ERK2 cascade	5	1.2987	0.0739724	282170, 327712, 281666, 414347, 281839	169	130	13824	3.14611	1	1	0.983911
KEGG_PATHWAY	bta05168:Herpes simplex infection	6	1.55844	0.075988	327712, 281857, 280845, 281237, 282535, 767904	91	190	7550	2.62001	0.999994	0.316274	0.264931
GOTERM_MF_DIRECT	GO:0050786~RAGE receptor binding	2	0.519481	0.0779958	532569, 616818	152	7	13095	24.6147	1	0.850526	0.839384
GOTERM_BP_DIRECT	GO:0032496~response to lipopolysaccharide	4	1.03896	0.0802163	613723, 281734, 281214, 280828	169	83	13824	3.94211	1	1	0.983911
GOTERM_BP_DIRECT	GO:0050829~defense response to Gram-negative bacterium	3	0.779221	0.0812292	281857, 281894, 783680	169	39	13824	6.29222	1	1	0.983911
GOTERM_BP_DIRECT	GO:0048245~eosinophil chemotaxis	2	0.519481	0.0820472	282170, 327712	169	7	13824	23.3711	1	1	0.983911
GOTERM_BP_DIRECT	GO:0032725~positive regulation of granulocyte macrophage colony-stimulating factor production	2	0.519481	0.0820472	281857, 280838	169	7	13824	23.3711	1	1	0.983911
GOTERM_BP_DIRECT	GO:2000406~positive regulation of T cell migration	2	0.519481	0.0820472	613811, 281666	169	7	13824	23.3711	1	1	0.983911
GOTERM_BP_DIRECT	GO:0003254~regulation of membrane depolarization	2	0.519481	0.0820472	783680, 509056	169	7	13824	23.3711	1	1	0.983911
GOTERM_MF_DIRECT	GO:0050072~m7G(5')pppN diphosphatase activity	2	0.519481	0.0886333	531462, 616931	152	8	13095	21.5378	1	0.882479	0.870918
GOTERM_MF_DIRECT	GO:0004601~peroxidase activity	2	0.519481	0.0886333	511206, 282023	152	8	13095	21.5378	1	0.882479	0.870918
KEGG_PATHWAY	bta05332:Graft-versus-host disease	3	0.779221	0.0890534	281237, 282535, 767904	91	42	7550	5.92622	0.999999	0.3609	0.302313
GOTERM_BP_DIRECT	GO:0001916~positive regulation of T cell mediated cytotoxicity	2	0.519481	0.0932085	281857, 783680	169	8	13824	20.4497	1	1	0.983911
GOTERM_BP_DIRECT	GO:1900017~positive regulation of cytokine production involved in inflammatory response	2	0.519481	0.0932085	282863, 506030	169	8	13824	20.4497	1	1	0.983911
GOTERM_MF_DIRECT	GO:0019899~enzyme binding	3	0.779221	0.0948565	505644, 512079, 281096	152	45	13095	5.74342	1	0.905089	0.893232
KEGG_PATHWAY	bta05166:HTLV-I infection	7	1.81818	0.0984976	280845, 282535, 767904, 281053, 281839, 282716, 618516	91	267	7550	2.17517	1	0.388939	0.3258
GOTERM_MF_DIRECT	GO:0005126~cytokine receptor binding	2	0.519481	0.0991488	282863, 506030	152	9	13095	19.1447	1	0.908203	0.896305

## Sheet: TableS11d_Exon
Category	Term	Count	%	PValue	Genes	List Total	Pop Hits	Pop Total	Fold Enrichment	Bonferroni	Benjamini	FDR
KEGG_PATHWAY	bta05323:Rheumatoid arthritis	16	2.43161	1.88195e-09	282170, 327712, 100300716, 524810, 280828, 280939, 280826, 281839, 281108, 613811, 100848815, 282535, 281666, 281237, 282863, 281094	168	95	7550	7.56892	3.97092e-07	3.98974e-07	3.55689e-07
GOTERM_CC_DIRECT	GO:0005615~extracellular space	52	7.90274	3.86306e-08	327712, 517889, 281108, 528664, 281666, 281860, 506030, 326599, 540573, 615661, 541148, 777597, 517111, 513150, 281857, 524354, 523221, 280688, 281734, 281214, 789205, 281894, 282863, 282387, 414347, 281450, 281495, 281096, 281094, 782535, 526737, 534323, 281806, 280836, 788717, 616818, 509591, 282170, 369020, 540474, 777776, 517016, 280828, 280826, 281839, 618956, 282603, 533757, 281237, 281477,…	369	950	15461	2.29346	9.34856e-06	9.3486e-06	9.3486e-06
GOTERM_BP_DIRECT	GO:0006955~immune response	19	2.88754	5.02879e-06	282170, 533050, 617374, 407173, 617313, 788634, 280828, 613811, 281857, 524354, 100848815, 281734, 281214, 282535, 281237, 789205, 282387, 783660, 281096	336	215	13824	3.63588	0.00658606	0.0066028	0.00658268
KEGG_PATHWAY	bta04060:Cytokine-cytokine receptor interaction	18	2.73556	5.76541e-06	282170, 327712, 539548, 517016, 280828, 280826, 280836, 617439, 618516, 613811, 281857, 281666, 281237, 282863, 282387, 414347, 281096, 281094	168	218	7550	3.71068	0.00121577	0.000611134	0.000544832
KEGG_PATHWAY	bta05330:Allograft rejection	9	1.36778	1.00935e-05	281857, 100848815, 100300716, 281237, 282535, 407173, 282387, 767904, 524810	168	49	7550	8.25437	0.00212747	0.000713272	0.000635889
GOTERM_BP_DIRECT	GO:0071347~cellular response to interleukin-1	9	1.36778	1.50839e-05	509591, 282170, 327712, 281666, 282863, 414347, 280828, 282023, 280826	336	47	13824	7.87842	0.0196253	0.00990261	0.00987244
GOTERM_MF_DIRECT	GO:0008009~chemokine activity	8	1.21581	1.83953e-05	613811, 282170, 327712, 281734, 281214, 281666, 414347, 280828	312	36	13095	9.32692	0.00709377	0.00711898	0.00711898
GOTERM_BP_DIRECT	GO:0070098~chemokine-mediated signaling pathway	8	1.21581	8.16671e-05	613811, 282170, 327712, 281734, 281214, 281666, 414347, 280828	336	44	13824	7.48052	0.101757	0.035743	0.0356341
KEGG_PATHWAY	bta04668:TNF signaling pathway	11	1.67173	0.00012819	327712, 526279, 281734, 513010, 281214, 281666, 535327, 282023, 280826, 281839, 281094	168	108	7550	4.57727	0.0266872	0.00670042	0.00597349
KEGG_PATHWAY	bta04064:NF-kappa B signaling pathway	10	1.51976	0.00016926	613811, 100300716, 282387, 524810, 414347, 280828, 282023, 281839, 505901, 618516	168	91	7550	4.93851	0.0350866	0.00670042	0.00597349
KEGG_PATHWAY	bta04672:Intestinal immune network for IgA production	8	1.21581	0.000189634	613811, 100848815, 100300716, 282535, 282387, 524810, 280826, 618516	168	55	7550	6.5368	0.0392266	0.00670042	0.00597349
GOTERM_BP_DIRECT	GO:0006954~inflammatory response	16	2.43161	0.000242118	282170, 327712, 540488, 280828, 614688, 613811, 281734, 281214, 281666, 282863, 788930, 282387, 414347, 282023, 506030, 281094	336	215	13824	3.06179	0.272529	0.0794751	0.079233
GOTERM_BP_DIRECT	GO:0042102~positive regulation of T cell proliferation	7	1.06383	0.000370724	327712, 281237, 282387, 280826, 505901, 280836, 618516	336	40	13824	7.2	0.38567	0.0973522	0.0970557
KEGG_PATHWAY	bta05132:Salmonella infection	9	1.36778	0.000466551	282170, 281734, 281214, 281237, 518136, 535327, 414347, 280828, 280826	168	83	7550	4.87306	0.0937728	0.0141298	0.0125969
GOTERM_BP_DIRECT	GO:0019882~antigen processing and presentation	6	0.911854	0.000596753	533050, 281237, 407173, 788634, 786095, 510417	336	29	13824	8.51232	0.543591	0.130589	0.130192
KEGG_PATHWAY	bta05416:Viral myocarditis	8	1.21581	0.000778031	100848815, 100300716, 282535, 407173, 282387, 767904, 524810, 281839	168	69	7550	5.21049	0.151452	0.0206178	0.018381
GOTERM_BP_DIRECT	GO:0030593~neutrophil chemotaxis	7	1.06383	0.000899652	282170, 327712, 281237, 281666, 616818, 414347, 280828	336	47	13824	6.12766	0.693542	0.168749	0.168235
KEGG_PATHWAY	bta05140:Leishmaniasis	8	1.21581	0.000924243	281857, 100848815, 100300716, 281237, 282535, 524810, 535327, 282023	168	71	7550	5.06372	0.177252	0.0217711	0.0194091
GOTERM_CC_DIRECT	GO:0005576~extracellular region	25	3.79939	0.00105878	617374, 616089, 783907, 280939, 514076, 407178, 100847724, 510193, 788717, 280930, 523311, 512548, 282430, 782545, 369020, 541148, 280828, 535280, 503625, 282603, 614629, 338419, 509338, 282167, 282340	369	505	15461	2.07424	0.226137	0.128112	0.128112
KEGG_PATHWAY	bta05143:African trypanosomiasis	6	0.911854	0.00122557	281857, 100300716, 281237, 524810, 280826, 281839	168	37	7550	7.28764	0.227987	0.025982	0.0231632
GOTERM_MF_DIRECT	GO:0003823~antigen binding	5	0.759878	0.00135673	533050, 407173, 788634, 786095, 510417	312	21	13095	9.99313	0.408687	0.245097	0.245097
KEGG_PATHWAY	bta05164:Influenza A	12	1.82371	0.00151994	327712, 281857, 100848815, 282603, 281237, 282535, 784541, 517016, 535327, 280828, 280826, 281839	168	173	7550	3.11726	0.274542	0.0292934	0.0261154
GOTERM_MF_DIRECT	GO:0045236~CXCR chemokine receptor binding	4	0.607903	0.00189998	613811, 281734, 281214, 280828	312	11	13095	15.2622	0.520969	0.245097	0.245097
GOTERM_BP_DIRECT	GO:0009607~response to biotic stimulus	4	0.607903	0.00201377	777594, 282255, 353510, 526461	336	11	13824	14.961	0.929261	0.33051	0.329503
KEGG_PATHWAY	bta05320:Autoimmune thyroid disease	7	1.06383	0.0021735	100848815, 100300716, 282535, 407173, 282387, 767904, 524810	168	61	7550	5.1571	0.368153	0.0356861	0.0318145
KEGG_PATHWAY	bta05332:Graft-versus-host disease	6	0.911854	0.0021883	100848815, 281237, 282535, 407173, 767904, 280826	168	42	7550	6.42007	0.370127	0.0356861	0.0318145
KEGG_PATHWAY	bta04062:Chemokine signaling pathway	12	1.82371	0.00259141	613811, 282170, 327712, 281734, 535365, 281214, 281666, 327708, 414347, 508387, 280828, 613930	168	185	7550	2.91506	0.421605	0.0392414	0.034984
GOTERM_CC_DIRECT	GO:0042612~MHC class I protein complex	4	0.607903	0.0032029	533050, 407173, 788634, 783680	369	13	15461	12.8922	0.539916	0.258367	0.258367
GOTERM_BP_DIRECT	GO:2000503~positive regulation of natural killer cell chemotaxis	3	0.455927	0.00340139	282170, 327712, 414347	336	4	13824	30.8571	0.988633	0.496225	0.494713
GOTERM_MF_DIRECT	GO:0005125~cytokine activity	10	1.51976	0.00345371	281857, 281237, 282863, 281477, 517016, 282387, 281860, 506030, 281096, 280826	312	128	13095	3.279	0.737866	0.334147	0.334147
GOTERM_BP_DIRECT	GO:0045672~positive regulation of osteoclast differentiation	4	0.607903	0.00420916	281857, 281237, 282863, 281094	336	14	13824	11.7551	0.996083	0.552663	0.55098
KEGG_PATHWAY	bta05321:Inflammatory bowel disease (IBD)	7	1.06383	0.00436056	281857, 100848815, 281237, 282535, 282863, 506030, 280826	168	70	7550	4.49405	0.602313	0.0616292	0.054943
GOTERM_BP_DIRECT	GO:0002548~monocyte chemotaxis	5	0.759878	0.00498479	282170, 327712, 281666, 414347, 516063	336	29	13824	7.0936	0.998593	0.595003	0.59319
GOTERM_MF_DIRECT	GO:0004784~superoxide dismutase activity	3	0.455927	0.00536195	104973000, 281496, 281495	312	5	13095	25.1827	0.875152	0.415015	0.415015
GOTERM_BP_DIRECT	GO:0090501~RNA phosphodiester bond hydrolysis	3	0.455927	0.0055783	616089, 777597, 783907	336	5	13824	24.6857	0.999358	0.610359	0.608499
KEGG_PATHWAY	bta04940:Type I diabetes mellitus	6	0.911854	0.00560048	281857, 100848815, 281237, 282535, 407173, 767904	168	52	7550	5.18544	0.69426	0.0720619	0.0642439
KEGG_PATHWAY	bta05144:Malaria	6	0.911854	0.00607561	281237, 282387, 280828, 281096, 280826, 281839	168	53	7550	5.0876	0.723588	0.0720619	0.0642439
KEGG_PATHWAY	bta04612:Antigen processing and presentation	7	1.06383	0.00611847	281108, 100848815, 281237, 282535, 407173, 767904, 783680	168	75	7550	4.19444	0.726092	0.0720619	0.0642439
KEGG_PATHWAY	bta05152:Tuberculosis	11	1.67173	0.00671969	281857, 539630, 100848815, 100300716, 281237, 282535, 517016, 282167, 524810, 535327, 280826	168	181	7550	2.73119	0.758923	0.0741795	0.0661318
KEGG_PATHWAY	bta04514:Cell adhesion molecules (CAMs)	10	1.51976	0.00699807	618198, 528664, 100848815, 282535, 407173, 282387, 767904, 534500, 282430, 281839	168	154	7550	2.91821	0.772768	0.0741795	0.0661318
KEGG_PATHWAY	bta05134:Legionellosis	6	0.911854	0.00826096	281857, 526279, 281734, 281214, 280828, 280826	168	57	7550	4.73058	0.826279	0.0796114	0.0709743
KEGG_PATHWAY	bta04620:Toll-like receptor signaling pathway	8	1.21581	0.00846782	282170, 327712, 281857, 517016, 535327, 414347, 280828, 280826	168	105	7550	3.42404	0.833759	0.0796114	0.0709743
KEGG_PATHWAY	bta05310:Asthma	5	0.759878	0.00863708	100848815, 100300716, 282535, 282387, 524810	168	37	7550	6.07304	0.839641	0.0796114	0.0709743
GOTERM_BP_DIRECT	GO:0045429~positive regulation of nitric oxide biosynthetic process	4	0.607903	0.00878372	281237, 407238, 541148, 537391	336	18	13824	9.14286	0.999991	0.876136	0.873467
KEGG_PATHWAY	bta05150:Staphylococcus aureus infection	6	0.911854	0.00953556	100848815, 100300716, 282535, 524810, 514076, 281839	168	59	7550	4.57022	0.867564	0.0842308	0.0750926
GOTERM_BP_DIRECT	GO:0030154~cell differentiation	13	1.97568	0.00978142	614380, 777597, 615157, 783907, 338034, 536380, 539420, 281737, 788717, 281738, 540309, 509246, 326599	336	228	13824	2.34586	0.999998	0.876136	0.873467
GOTERM_BP_DIRECT	GO:0055114~oxidation-reduction process	16	2.43161	0.01033	617564, 513762, 615764, 617419, 523311, 281742, 282138, 282139, 281496, 512259, 282023, 281495, 508781, 281152, 618084, 510602	336	316	13824	2.08318	0.999999	0.876136	0.873467
GOTERM_BP_DIRECT	GO:0071346~cellular response to interferon-gamma	5	0.759878	0.0108303	282170, 327712, 281857, 281666, 414347	336	36	13824	5.71429	0.999999	0.876136	0.873467
GOTERM_BP_DIRECT	GO:0048245~eosinophil chemotaxis	3	0.455927	0.0113437	282170, 327712, 281477	336	7	13824	17.6327	1	0.876136	0.873467
KEGG_PATHWAY	bta05146:Amoebiasis	8	1.21581	0.0118607	281857, 282191, 100300716, 281237, 511106, 524810, 280828, 280826	168	112	7550	3.21003	0.919344	0.100579	0.0896668
GOTERM_CC_DIRECT	GO:0009897~external side of plasma membrane	10	1.51976	0.0129244	613811, 281237, 281058, 282863, 282387, 616974, 783680, 280826, 281839, 618516	369	157	15461	2.66877	0.957066	0.781927	0.781927
KEGG_PATHWAY	bta05142:Chagas disease (American trypanosomiasis)	8	1.21581	0.0129887	282170, 327712, 281857, 281237, 517016, 535327, 280828, 280826	168	114	7550	3.15372	0.936618	0.105299	0.0938748
GOTERM_BP_DIRECT	GO:0071356~cellular response to tumor necrosis factor	6	0.911854	0.0130192	282170, 327712, 281666, 414347, 280828, 280826	336	58	13824	4.25616	1	0.938297	0.935438
KEGG_PATHWAY	bta05202:Transcriptional misregulation in cancer	10	1.51976	0.0134107	100300716, 618133, 540488, 534346, 524810, 614673, 512259, 280828, 280826, 540309	168	171	7550	2.6281	0.942086	0.105299	0.0938748
GOTERM_BP_DIRECT	GO:0070374~positive regulation of ERK1 and ERK2 cascade	9	1.36778	0.0138291	523131, 282170, 327712, 281666, 282139, 327708, 414347, 280939, 281839	336	130	13824	2.84835	1	0.938297	0.935438
GOTERM_BP_DIRECT	GO:0050829~defense response to Gram-negative bacterium	5	0.759878	0.0142924	281857, 534150, 777776, 281894, 783680	336	39	13824	5.27473	1	0.938297	0.935438
GOTERM_MF_DIRECT	GO:0048020~CCR chemokine receptor binding	4	0.607903	0.0146233	282170, 327712, 281666, 414347	312	22	13095	7.63112	0.996657	0.913692	0.913692
GOTERM_BP_DIRECT	GO:0048247~lymphocyte chemotaxis	4	0.607903	0.0154369	282170, 327712, 281666, 414347	336	22	13824	7.48052	1	0.965177	0.962236
GOTERM_MF_DIRECT	GO:0042056~chemoattractant activity	4	0.607903	0.0165267	613811, 282170, 327712, 281477	312	23	13095	7.29933	0.998418	0.913692	0.913692
KEGG_PATHWAY	bta05204:Chemical carcinogenesis	6	0.911854	0.0190065	507988, 615507, 508712, 282023, 525938, 281806	168	70	7550	3.85204	0.98256	0.143906	0.128294
GOTERM_MF_DIRECT	GO:0004519~endonuclease activity	4	0.607903	0.0207306	280930, 616089, 777597, 783907	312	25	13095	6.71538	0.999699	1	1
KEGG_PATHWAY	bta04151:PI3K-Akt signaling pathway	15	2.27964	0.0212917	785805, 282191, 535365, 513010, 100300716, 538954, 517016, 524810, 280939, 280826, 613930, 506953, 281450, 281096, 281094	168	347	7550	1.94267	0.989338	0.155649	0.138763
GOTERM_BP_DIRECT	GO:0000165~MAPK cascade	5	0.759878	0.0231362	282170, 327712, 540488, 281477, 535327	336	45	13824	4.57143	1	1	0.997713
GOTERM_BP_DIRECT	GO:0010759~positive regulation of macrophage chemotaxis	3	0.455927	0.0231691	327712, 281094, 788717	336	10	13824	12.3429	1	1	0.997713
GOTERM_BP_DIRECT	GO:0060326~cell chemotaxis	5	0.759878	0.0266815	281734, 281214, 281666, 788930, 505901	336	47	13824	4.3769	1	1	0.997713
GOTERM_BP_DIRECT	GO:0032008~positive regulation of TOR signaling	4	0.607903	0.0268354	531359, 617367, 281450, 280836	336	27	13824	6.09524	1	1	0.997713
GOTERM_MF_DIRECT	GO:0008083~growth factor activity	6	0.911854	0.0280964	281857, 281734, 281214, 539073, 281096, 280826	312	72	13095	3.4976	0.999984	1	1
GOTERM_BP_DIRECT	GO:0001541~ovarian follicle development	4	0.607903	0.0323622	777597, 618398, 616664, 281495	336	29	13824	5.67488	1	1	0.997713
GOTERM_BP_DIRECT	GO:0097191~extrinsic apoptotic signaling pathway	4	0.607903	0.0323622	507436, 281237, 617439, 506480	336	29	13824	5.67488	1	1	0.997713
GOTERM_BP_DIRECT	GO:0014068~positive regulation of phosphatidylinositol 3-kinase signaling	5	0.759878	0.0325779	327712, 281450, 280939, 281096, 280836	336	50	13824	4.11429	1	1	0.997713
KEGG_PATHWAY	bta05162:Measles	8	1.21581	0.0353709	281857, 100300716, 281237, 784541, 517016, 524810, 280826, 505901	168	140	7550	2.56803	0.999499	0.249955	0.222837
GOTERM_BP_DIRECT	GO:0002474~antigen processing and presentation of peptide antigen via MHC class I	3	0.455927	0.0382896	533050, 407173, 788634	336	13	13824	9.49451	1	1	0.997713
GOTERM_BP_DIRECT	GO:0050930~induction of positive chemotaxis	3	0.455927	0.0382896	613811, 281477, 280828	336	13	13824	9.49451	1	1	0.997713
GOTERM_BP_DIRECT	GO:0043922~negative regulation by host of viral transcription	3	0.455927	0.0382896	282170, 327712, 414347	336	13	13824	9.49451	1	1	0.997713
GOTERM_BP_DIRECT	GO:0098869~cellular oxidant detoxification	4	0.607903	0.0384352	523311, 616818, 282023, 281806	336	31	13824	5.30876	1	1	0.997713
GOTERM_BP_DIRECT	GO:0051928~positive regulation of calcium ion transport	3	0.455927	0.0439697	282170, 327712, 414347	336	14	13824	8.81633	1	1	0.997713
GOTERM_BP_DIRECT	GO:0061028~establishment of endothelial barrier	3	0.455927	0.0439697	327708, 517111, 281839	336	14	13824	8.81633	1	1	0.997713
GOTERM_CC_DIRECT	GO:0045202~synapse	7	1.06383	0.0442189	539930, 534427, 533137, 534500, 508421, 613984, 616678	369	108	15461	2.71572	0.999982	1	1
KEGG_PATHWAY	bta05340:Primary immunodeficiency	4	0.607903	0.0445465	100300716, 282387, 524810, 618516	168	36	7550	4.99339	0.999933	0.301468	0.268762
GOTERM_BP_DIRECT	GO:0001525~angiogenesis	8	1.21581	0.04459	281477, 777597, 518540, 534500, 783907, 280939, 280836, 788717	336	134	13824	2.45629	1	1	0.997713
GOTERM_BP_DIRECT	GO:0071407~cellular response to organic cyclic compound	4	0.607903	0.0450448	282170, 327712, 782774, 540488	336	33	13824	4.98701	1	1	0.997713
KEGG_PATHWAY	bta04623:Cytosolic DNA-sensing pathway	5	0.759878	0.0455046	613778, 327712, 517016, 414347, 280826	168	61	7550	3.68365	0.999946	0.301468	0.268762
GOTERM_BP_DIRECT	GO:0001781~neutrophil apoptotic process	2	0.303951	0.0478809	281237, 280826	336	2	13824	41.1429	1	1	0.997713
GOTERM_BP_DIRECT	GO:0001315~age-dependent response to reactive oxygen species	2	0.303951	0.0478809	104973000, 281496	336	2	13824	41.1429	1	1	0.997713
GOTERM_BP_DIRECT	GO:0043308~eosinophil degranulation	2	0.303951	0.0478809	282170, 613984	336	2	13824	41.1429	1	1	0.997713
GOTERM_BP_DIRECT	GO:0009063~cellular amino acid catabolic process	2	0.303951	0.0478809	782545, 615106	336	2	13824	41.1429	1	1	0.997713
KEGG_PATHWAY	bta04630:Jak-STAT signaling pathway	8	1.21581	0.0498216	514773, 281857, 539548, 281237, 517016, 281096, 280826, 280836	168	151	7550	2.38095	0.999979	0.320066	0.285342
GOTERM_BP_DIRECT	GO:0006801~superoxide metabolic process	3	0.455927	0.0499392	104973000, 281496, 281495	336	15	13824	8.22857	1	1	0.997713
GOTERM_BP_DIRECT	GO:0090026~positive regulation of monocyte chemotaxis	3	0.455927	0.0499392	613811, 327712, 788717	336	15	13824	8.22857	1	1	0.997713
GOTERM_BP_DIRECT	GO:0007129~synapsis	3	0.455927	0.0499392	618487, 618398, 616664	336	15	13824	8.22857	1	1	0.997713
GOTERM_BP_DIRECT	GO:0001819~positive regulation of cytokine production	3	0.455927	0.0499392	524354, 281495, 100125928	336	15	13824	8.22857	1	1	0.997713
GOTERM_BP_DIRECT	GO:0032760~positive regulation of tumor necrosis factor production	4	0.607903	0.0521787	282170, 281857, 281237, 280836	336	35	13824	4.70204	1	1	0.997713
GOTERM_BP_DIRECT	GO:0009636~response to toxic substance	4	0.607903	0.0521787	282170, 327712, 614673, 414347	336	35	13824	4.70204	1	1	0.997713
KEGG_PATHWAY	bta04640:Hematopoietic cell lineage	6	0.911854	0.052697	100300716, 524810, 510832, 281096, 280826, 281094	168	92	7550	2.9309	0.999989	0.328582	0.292934
GOTERM_BP_DIRECT	GO:0050918~positive chemotaxis	3	0.455927	0.0561808	282170, 327712, 281477	336	16	13824	7.71429	1	1	0.997713
KEGG_PATHWAY	bta05168:Herpes simplex infection	9	1.36778	0.0595585	327712, 281857, 100848815, 281237, 282535, 517016, 407173, 767904, 280826	168	190	7550	2.12876	0.999998	0.360754	0.321616
GOTERM_BP_DIRECT	GO:0030968~endoplasmic reticulum unfolded protein response	4	0.607903	0.0598218	513010, 540573, 281237, 516399	336	37	13824	4.44788	1	1	0.997713
GOTERM_MF_DIRECT	GO:0004540~ribonuclease activity	3	0.455927	0.0604796	616089, 777597, 783907	312	17	13095	7.40667	1	1	1
GOTERM_CC_DIRECT	GO:0031090~organelle membrane	4	0.607903	0.0611679	317706, 282023, 510314, 508781	369	38	15461	4.4105	1	1	1
GOTERM_BP_DIRECT	GO:0042832~defense response to protozoan	3	0.455927	0.062678	281857, 281237, 280826	336	17	13824	7.2605	1	1	0.997713
GOTERM_BP_DIRECT	GO:0006874~cellular calcium ion homeostasis	5	0.759878	0.0662646	282170, 327712, 540573, 282641, 282474	336	63	13824	3.26531	1	1	0.997713
GOTERM_BP_DIRECT	GO:0048662~negative regulation of smooth muscle cell proliferation	3	0.455927	0.0694148	281857, 281237, 777597	336	18	13824	6.85714	1	1	0.997713
GOTERM_BP_DIRECT	GO:0042542~response to hydrogen peroxide	3	0.455927	0.0694148	513762, 535090, 281495	336	18	13824	6.85714	1	1	0.997713
GOTERM_BP_DIRECT	GO:0031295~T cell costimulation	3	0.455927	0.0694148	524354, 617714, 618516	336	18	13824	6.85714	1	1	0.997713
GOTERM_MF_DIRECT	GO:0004522~ribonuclease A activity	2	0.303951	0.069575	280930, 282340	312	3	13095	27.9808	1	1	1
GOTERM_BP_DIRECT	GO:0090023~positive regulation of neutrophil chemotaxis	3	0.455927	0.0763758	281734, 281214, 280828	336	19	13824	6.49624	1	1	0.997713
GOTERM_CC_DIRECT	GO:0005739~mitochondrion	29	4.40729	0.0792646	539630, 513762, 531552, 537391, 780878, 281806, 511082, 504754, 533209, 614639, 508712, 768071, 618084, 404138, 514621, 538558, 613462, 615106, 281816, 280801, 531359, 614508, 507436, 768048, 533137, 508421, 281495, 529762, 281152	369	887	15461	1.36989	1	1	1
KEGG_PATHWAY	bta00380:Tryptophan metabolism	4	0.607903	0.0808998	782545, 508712, 510602, 511082	168	46	7550	3.90787	1	0.47641	0.424724
GOTERM_BP_DIRECT	GO:0050729~positive regulation of inflammatory response	4	0.607903	0.0810413	282170, 327712, 616818, 414347	336	42	13824	3.91837	1	1	0.997713
GOTERM_BP_DIRECT	GO:0007131~reciprocal meiotic recombination	3	0.455927	0.0835463	618398, 616664, 618239	336	20	13824	6.17143	1	1	0.997713
GOTERM_CC_DIRECT	GO:0005783~endoplasmic reticulum	18	2.73556	0.0863658	782368, 540573, 782774, 516399, 337918, 535424, 789845, 533078, 615627, 533209, 281546, 510926, 523311, 317706, 282023, 510314, 512958, 530913	369	497	15461	1.5175	1	1	1
KEGG_PATHWAY	bta01212:Fatty acid metabolism	4	0.607903	0.0893378	617419, 614508, 281152, 511082	168	48	7550	3.74504	1	0.504722	0.449965
GOTERM_BP_DIRECT	GO:0071222~cellular response to lipopolysaccharide	5	0.759878	0.08974	281857, 281237, 280828, 783680, 280826	336	70	13824	2.93878	1	1	0.997713
KEGG_PATHWAY	bta05133:Pertussis	5	0.759878	0.0904691	281857, 526279, 535327, 280828, 280826	168	77	7550	2.91821	1	0.504722	0.449965
GOTERM_BP_DIRECT	GO:0050796~regulation of insulin secretion	3	0.455927	0.0909122	327712, 281237, 280836	336	21	13824	5.87755	1	1	0.997713
GOTERM_BP_DIRECT	GO:0042517~positive regulation of tyrosine phosphorylation of Stat3 protein	3	0.455927	0.0909122	281857, 613462, 280826	336	21	13824	5.87755	1	1	0.997713
GOTERM_MF_DIRECT	GO:0016004~phospholipase activator activity	2	0.303951	0.0916772	282170, 327712	312	4	13095	20.9856	1	1	1
GOTERM_CC_DIRECT	GO:0033150~cytoskeletal calyx	2	0.303951	0.0918703	281737, 281738	369	4	15461	20.9499	1	1	1
GOTERM_CC_DIRECT	GO:0005789~endoplasmic reticulum membrane	14	2.12766	0.0975181	513010, 535424, 614795, 534440, 613984, 617419, 533209, 281546, 523451, 317706, 533137, 282023, 508781, 519739	369	365	15461	1.60711	1	1	1
GOTERM_BP_DIRECT	GO:2000352~negative regulation of endothelial cell apoptotic process	3	0.455927	0.0984597	281477, 280939, 281839	336	22	13824	5.61039	1	1	0.997713

## Sheet: TableS11e_Intron
Category	Term	Count	%	PValue	Genes	List Total	Pop Hits	Pop Total	Fold Enrichment	Bonferroni	Benjamini	FDR
KEGG_PATHWAY	bta05323:Rheumatoid arthritis	14	3.27869	1.91693e-10	282170, 327712, 100300716, 538567, 524810, 280828, 281839, 613811, 100848815, 282535, 281666, 281237, 282863, 281094	99	95	7550	11.2387	3.08625e-08	3.10542e-08	2.72204e-08
GOTERM_BP_DIRECT	GO:0006955~immune response	20	4.68384	2.98116e-10	282170, 533050, 613392, 538567, 617374, 408019, 788634, 280828, 613811, 281857, 100848815, 281734, 281214, 282535, 281237, 789205, 282387, 783660, 100297786, 281096	201	215	13824	6.39778	2.64131e-07	2.63833e-07	2.6115e-07
GOTERM_CC_DIRECT	GO:0005615~extracellular space	41	9.60187	1.00143e-09	327712, 100298591, 517889, 613392, 538567, 526737, 286869, 280836, 527553, 281666, 281860, 100297786, 506030, 509591, 282170, 369020, 282092, 541148, 615762, 280828, 281839, 618956, 281857, 280845, 523221, 280688, 281734, 532569, 282603, 281137, 281214, 281237, 789205, 282863, 281477, 511106, 282387, 414347, 281450, 281096, 281094	226	950	15461	2.9525	1.51216e-07	1.51216e-07	1.51216e-07
KEGG_PATHWAY	bta04060:Cytokine-cytokine receptor interaction	18	4.21546	2.08573e-09	282170, 327712, 613392, 538567, 408019, 280828, 280836, 618516, 613811, 281857, 280845, 281666, 281237, 282863, 282387, 414347, 281096, 281094	99	218	7550	6.29691	3.35802e-07	1.68944e-07	1.48087e-07
GOTERM_MF_DIRECT	GO:0005125~cytokine activity	13	3.0445	1.87132e-07	282092, 615762, 281857, 280845, 281137, 281237, 282863, 281477, 282387, 281860, 100297786, 506030, 281096	181	128	13095	7.34785	5.18343e-05	5.18357e-05	5.07129e-05
GOTERM_MF_DIRECT	GO:0008009~chemokine activity	8	1.87354	4.91901e-07	613811, 282170, 327712, 281734, 281214, 281666, 414347, 280828	181	36	13095	16.0773	0.000136247	6.81282e-05	6.66525e-05
GOTERM_BP_DIRECT	GO:0006954~inflammatory response	16	3.74707	5.36027e-07	282170, 327712, 408019, 280828, 286869, 613811, 281734, 281214, 281666, 282863, 282387, 414347, 100297786, 282023, 506030, 281094	201	215	13824	5.11822	0.000474807	0.000237192	0.00023478
GOTERM_CC_DIRECT	GO:0005576~extracellular region	24	5.62061	1.34412e-06	281071, 369020, 782545, 618664, 617374, 541148, 403090, 280828, 286869, 503625, 514076, 280838, 407178, 510193, 100302500, 280930, 281832, 282603, 532569, 509338, 282165, 282430, 282340, 282164	226	505	15461	3.25124	0.000202941	0.000101481	0.000101481
KEGG_PATHWAY	bta04064:NF-kappa B signaling pathway	10	2.34192	2.34978e-06	613811, 280845, 100300716, 282387, 524810, 414347, 280828, 282023, 281839, 618516	99	91	7550	8.38051	0.000378243	0.000111449	9.76903e-05
KEGG_PATHWAY	bta05330:Allograft rejection	8	1.87354	2.75184e-06	281857, 100848815, 100300716, 281237, 282535, 282387, 767904, 524810	99	49	7550	12.451	0.000442948	0.000111449	9.76903e-05
GOTERM_BP_DIRECT	GO:0070098~chemokine-mediated signaling pathway	8	1.87354	2.90836e-06	613811, 282170, 327712, 281734, 281214, 281666, 414347, 280828	201	44	13824	12.5047	0.00257349	0.000857965	0.00084924
GOTERM_BP_DIRECT	GO:0071347~cellular response to interleukin-1	8	1.87354	4.60121e-06	509591, 282170, 327712, 281666, 282863, 414347, 280828, 282023	201	47	13824	11.7066	0.00406838	0.00101802	0.00100766
KEGG_PATHWAY	bta04672:Intestinal immune network for IgA production	8	1.87354	6.10084e-06	613811, 100848815, 100300716, 282535, 538567, 282387, 524810, 618516	99	55	7550	11.0927	0.000981757	0.000197667	0.000173264
KEGG_PATHWAY	bta04668:TNF signaling pathway	10	2.34192	9.77954e-06	327712, 280845, 281734, 513010, 281137, 281214, 281666, 282023, 281839, 281094	99	108	7550	7.06135	0.00157327	0.000264048	0.000231449
GOTERM_BP_DIRECT	GO:0019882~antigen processing and presentation	6	1.40515	5.39736e-05	533051, 533050, 281237, 788634, 786095, 510417	201	29	13824	14.2295	0.0466964	0.00822164	0.00813803
GOTERM_BP_DIRECT	GO:0030593~neutrophil chemotaxis	7	1.63934	5.57399e-05	282170, 327712, 532569, 281237, 281666, 414347, 280828	201	47	13824	10.2433	0.0481872	0.00822164	0.00813803
KEGG_PATHWAY	bta05340:Primary immunodeficiency	6	1.40515	9.11357e-05	100300716, 281586, 282387, 524810, 281053, 618516	99	36	7550	12.7104	0.0145664	0.0018774	0.00164562
KEGG_PATHWAY	bta05310:Asthma	6	1.40515	0.0001043	100848815, 100300716, 613392, 282535, 282387, 524810	99	37	7550	12.3669	0.0166529	0.0018774	0.00164562
KEGG_PATHWAY	bta05143:African trypanosomiasis	6	1.40515	0.0001043	281857, 100300716, 281237, 524810, 281839, 280813	99	37	7550	12.3669	0.0166529	0.0018774	0.00164562
GOTERM_BP_DIRECT	GO:0045429~positive regulation of nitric oxide biosynthetic process	5	1.17096	0.000110969	281832, 281237, 407238, 541148, 537391	201	18	13824	19.1045	0.093645	0.0140297	0.013887
KEGG_PATHWAY	bta04062:Chemokine signaling pathway	11	2.57611	0.00013226	613811, 282170, 327712, 281734, 281214, 281666, 408019, 414347, 508387, 280828, 511812	99	185	7550	4.53453	0.0210701	0.00214261	0.00187809
GOTERM_MF_DIRECT	GO:0003823~antigen binding	5	1.17096	0.000172098	533051, 533050, 788634, 786095, 510417	181	21	13095	17.2257	0.0465567	0.0158904	0.0155462
KEGG_PATHWAY	bta04640:Hematopoietic cell lineage	8	1.87354	0.000178153	100300716, 524810, 510832, 509004, 281096, 781726, 281053, 281094	99	92	7550	6.63153	0.0282777	0.00262371	0.00229979
GOTERM_BP_DIRECT	GO:0071356~cellular response to tumor necrosis factor	7	1.63934	0.000184147	282170, 327712, 281666, 527831, 414347, 280828, 286869	201	58	13824	8.30057	0.150552	0.0203712	0.0201641
KEGG_PATHWAY	bta05416:Viral myocarditis	7	1.63934	0.000254129	100848815, 100300716, 282535, 282387, 767904, 524810, 281839	99	69	7550	7.73679	0.0400941	0.00343074	0.0030072
KEGG_PATHWAY	bta05140:Leishmaniasis	7	1.63934	0.000297346	281857, 100848815, 100300716, 281237, 282535, 524810, 282023	99	71	7550	7.51885	0.0467516	0.00370538	0.00324793
GOTERM_MF_DIRECT	GO:0045236~CXCR chemokine receptor binding	4	0.936768	0.000388581	613811, 281734, 281214, 280828	181	11	13095	26.3084	0.102065	0.0269092	0.0263264
GOTERM_BP_DIRECT	GO:0009607~response to biotic stimulus	4	0.936768	0.000451826	777594, 282255, 353510, 615833	201	11	13824	25.0095	0.329954	0.0444296	0.0439777
KEGG_PATHWAY	bta04940:Type I diabetes mellitus	6	1.40515	0.000533288	281857, 280845, 100848815, 281237, 282535, 767904	99	52	7550	8.79953	0.0822977	0.0061709	0.00540906
KEGG_PATHWAY	bta05144:Malaria	6	1.40515	0.000582848	281237, 282387, 280828, 281096, 281839, 280813	99	53	7550	8.6335	0.0895951	0.00629475	0.00551762
KEGG_PATHWAY	bta05132:Salmonella infection	7	1.63934	0.00069157	282170, 281734, 281214, 281237, 414347, 280828, 539034	99	83	7550	6.43179	0.105402	0.00700215	0.00613769
KEGG_PATHWAY	bta05150:Staphylococcus aureus infection	6	1.40515	0.000956353	100848815, 100300716, 282535, 524810, 514076, 281839	99	59	7550	7.75552	0.142768	0.00911348	0.00798836
GOTERM_BP_DIRECT	GO:0045672~positive regulation of osteoclast differentiation	4	0.936768	0.000965318	281857, 281237, 282863, 281094	201	14	13824	19.6503	0.575008	0.0854306	0.0845619
KEGG_PATHWAY	bta05320:Autoimmune thyroid disease	6	1.40515	0.00111348	100848815, 100300716, 282535, 282387, 767904, 524810	99	61	7550	7.50124	0.164203	0.0100213	0.00878409
GOTERM_BP_DIRECT	GO:2000503~positive regulation of natural killer cell chemotaxis	3	0.702576	0.00122594	282170, 327712, 414347	201	4	13824	51.5821	0.662722	0.0986322	0.0976292
GOTERM_BP_DIRECT	GO:0071346~cellular response to interferon-gamma	5	1.17096	0.00174304	282170, 327712, 281857, 281666, 414347	201	36	13824	9.55224	0.786833	0.128549	0.127242
KEGG_PATHWAY	bta05164:Influenza A	9	2.10773	0.00176139	327712, 281857, 100848815, 282603, 281237, 282535, 784541, 280828, 281839	99	173	7550	3.96742	0.247108	0.0150182	0.0131641
KEGG_PATHWAY	bta05321:Inflammatory bowel disease (IBD)	6	1.40515	0.00206665	281857, 100848815, 281237, 282535, 282863, 506030	99	70	7550	6.5368	0.283283	0.0167399	0.0146732
GOTERM_BP_DIRECT	GO:0042102~positive regulation of T cell proliferation	5	1.17096	0.00258538	327712, 281237, 282387, 280836, 618516	201	40	13824	8.59701	0.899099	0.176005	0.174215
GOTERM_MF_DIRECT	GO:0030884~exogenous lipid antigen binding	3	0.702576	0.00271799	510832, 509004, 781726	181	6	13095	36.174	0.529476	0.104453	0.10219
GOTERM_MF_DIRECT	GO:0030883~endogenous lipid antigen binding	3	0.702576	0.00271799	510832, 509004, 781726	181	6	13095	36.174	0.529476	0.104453	0.10219
KEGG_PATHWAY	bta04612:Antigen processing and presentation	6	1.40515	0.00280089	281832, 100848815, 281237, 282535, 281586, 767904	99	75	7550	6.10101	0.363375	0.0216068	0.0189393
KEGG_PATHWAY	bta05146:Amoebiasis	7	1.63934	0.0032438	281857, 282191, 100300716, 281237, 511106, 524810, 280828	99	112	7550	4.76641	0.40732	0.0238862	0.0209373
GOTERM_MF_DIRECT	GO:0048020~CCR chemokine receptor binding	4	0.936768	0.00324514	282170, 327712, 281666, 414347	181	22	13095	13.1542	0.593579	0.104453	0.10219
GOTERM_MF_DIRECT	GO:0042056~chemoattractant activity	4	0.936768	0.00369453	613811, 282170, 327712, 281477	181	23	13095	12.5823	0.641304	0.104453	0.10219
GOTERM_BP_DIRECT	GO:0048247~lymphocyte chemotaxis	4	0.936768	0.00375073	282170, 327712, 281666, 414347	201	22	13824	12.5047	0.964185	0.2371	0.234689
GOTERM_MF_DIRECT	GO:0071723~lipopeptide binding	3	0.702576	0.00377085	510832, 509004, 781726	181	7	13095	31.0063	0.648836	0.104453	0.10219
GOTERM_MF_DIRECT	GO:0030881~beta-2-microglobulin binding	3	0.702576	0.00377085	510832, 509004, 781726	181	7	13095	31.0063	0.648836	0.104453	0.10219
GOTERM_BP_DIRECT	GO:0048245~eosinophil chemotaxis	3	0.702576	0.00416944	282170, 327712, 281477	201	7	13824	29.4755	0.975322	0.245997	0.243495
GOTERM_BP_DIRECT	GO:0048007~antigen processing and presentation, exogenous lipid antigen via MHC class Ib	3	0.702576	0.00550647	510832, 509004, 781726	201	8	13824	25.791	0.992495	0.303218	0.300135
GOTERM_BP_DIRECT	GO:0014068~positive regulation of phosphatidylinositol 3-kinase signaling	5	1.17096	0.00582453	327712, 527831, 281450, 281096, 280836	201	50	13824	6.87761	0.994347	0.303218	0.300135
GOTERM_CC_DIRECT	GO:0009897~external side of plasma membrane	8	1.87354	0.0081504	613811, 281237, 408019, 281058, 282863, 282387, 281839, 618516	226	157	15461	3.48594	0.709384	0.410237	0.410237
GOTERM_BP_DIRECT	GO:0002548~monocyte chemotaxis	4	0.936768	0.00826387	282170, 327712, 281666, 414347	201	29	13824	9.48636	0.999359	0.404432	0.400319
GOTERM_BP_DIRECT	GO:0045744~negative regulation of G-protein coupled receptor protein signaling pathway	3	0.702576	0.00868272	327712, 280828, 100848920	201	10	13824	20.6328	0.999559	0.404432	0.400319
GOTERM_MF_DIRECT	GO:0005149~interleukin-1 receptor binding	3	0.702576	0.0113278	615762, 281860, 100297786	181	12	13095	18.087	0.957392	0.285255	0.279076
KEGG_PATHWAY	bta05168:Herpes simplex infection	8	1.87354	0.011531	327712, 281857, 280845, 100848815, 281237, 282535, 281586, 767904	99	190	7550	3.21106	0.845456	0.0812182	0.0711913
GOTERM_BP_DIRECT	GO:0070374~positive regulation of ERK1 and ERK2 cascade	7	1.63934	0.0115428	282170, 327712, 281666, 527831, 414347, 286869, 281839	201	130	13824	3.70333	0.999966	0.510768	0.505574
GOTERM_BP_DIRECT	GO:2000778~positive regulation of interleukin-6 secretion	3	0.702576	0.012495	282863, 506030, 280838	201	12	13824	17.194	0.999985	0.517809	0.512544
GOTERM_BP_DIRECT	GO:0032760~positive regulation of tumor necrosis factor production	4	0.936768	0.0138954	282170, 281857, 281237, 280836	201	35	13824	7.86013	0.999996	0.517809	0.512544
KEGG_PATHWAY	bta04151:PI3K-Akt signaling pathway	11	2.57611	0.0142009	785805, 281832, 506953, 513010, 282191, 100300716, 524810, 281450, 281096, 281094, 511812	99	347	7550	2.41755	0.900015	0.0956244	0.0838189
GOTERM_BP_DIRECT	GO:0043922~negative regulation by host of viral transcription	3	0.702576	0.0146274	282170, 327712, 414347	201	13	13824	15.8714	0.999998	0.517809	0.512544
GOTERM_BP_DIRECT	GO:0044130~negative regulation of growth of symbiont in host	3	0.702576	0.0146274	281857, 280845, 281237	201	13	13824	15.8714	0.999998	0.517809	0.512544
GOTERM_BP_DIRECT	GO:0050930~induction of positive chemotaxis	3	0.702576	0.0146274	613811, 281477, 280828	201	13	13824	15.8714	0.999998	0.517809	0.512544
KEGG_PATHWAY	bta04514:Cell adhesion molecules (CAMs)	7	1.63934	0.0147569	100848815, 282535, 282387, 767904, 534500, 282430, 281839	99	154	7550	3.46648	0.908696	0.0956244	0.0838189
KEGG_PATHWAY	bta05142:Chagas disease (American trypanosomiasis)	6	1.40515	0.0160534	282170, 327712, 281857, 281237, 280828, 281053	99	114	7550	4.01382	0.926139	0.100025	0.0876763
GOTERM_BP_DIRECT	GO:0055114~oxidation-reduction process	11	2.57611	0.0167939	286793, 282138, 614672, 281496, 512259, 282023, 520897, 508781, 281152, 510602, 526937	201	316	13824	2.39411	1	0.554089	0.548454
KEGG_PATHWAY	bta05332:Graft-versus-host disease	4	0.936768	0.0168875	100848815, 281237, 282535, 767904	99	42	7550	7.26311	0.935566	0.101325	0.088816
GOTERM_BP_DIRECT	GO:0051928~positive regulation of calcium ion transport	3	0.702576	0.0169044	282170, 327712, 414347	201	14	13824	14.7377	1	0.554089	0.548454
GOTERM_MF_DIRECT	GO:0008083~growth factor activity	5	1.17096	0.0172088	281857, 281734, 282092, 281214, 281096	181	72	13095	5.02417	0.991838	0.397236	0.388632
GOTERM_BP_DIRECT	GO:0050832~defense response to fungus	3	0.702576	0.0193214	282305, 282863, 403090	201	15	13824	13.7552	1	0.610694	0.604484
GOTERM_BP_DIRECT	GO:0050918~positive chemotaxis	3	0.702576	0.0218739	282170, 327712, 281477	201	16	13824	12.8955	1	0.667532	0.660743
GOTERM_BP_DIRECT	GO:0050729~positive regulation of inflammatory response	4	0.936768	0.022648	282170, 327712, 532569, 414347	201	42	13824	6.55011	1	0.668115	0.661321
GOTERM_MF_DIRECT	GO:0005509~calcium ion binding	15	3.51288	0.0259989	539930, 286820, 615254, 536281, 503625, 787419, 534419, 527553, 280688, 282603, 532569, 100140126, 534427, 508421, 282474	181	571	13095	1.90056	0.999322	0.553977	0.541977
KEGG_PATHWAY	bta04512:ECM-receptor interaction	5	1.17096	0.0261876	785805, 506953, 282191, 281450, 538430	99	87	7550	4.38291	0.986052	0.151514	0.132808
GOTERM_BP_DIRECT	GO:0000165~MAPK cascade	4	0.936768	0.0271307	282170, 327712, 281477, 618756	201	45	13824	6.11343	1	0.774538	0.766661
KEGG_PATHWAY	bta05322:Systemic lupus erythematosus	7	1.63934	0.027886	101902714, 100848815, 100300716, 281237, 282535, 282387, 524810	99	178	7550	2.99909	0.989469	0.155777	0.136545
GOTERM_BP_DIRECT	GO:0001315~age-dependent response to reactive oxygen species	2	0.468384	0.0287269	104973000, 281496	201	2	13824	68.7761	1	0.788722	0.780701
GOTERM_BP_DIRECT	GO:0042742~defense response to bacterium	5	1.17096	0.0298373	281237, 534346, 403090, 282165, 100302500	201	81	13824	4.24544	1	0.788722	0.780701
KEGG_PATHWAY	bta05152:Tuberculosis	7	1.63934	0.0299393	281857, 100848815, 100300716, 281237, 282535, 524810, 282164	99	181	7550	2.94938	0.992507	0.161672	0.141712
GOTERM_BP_DIRECT	GO:0090023~positive regulation of neutrophil chemotaxis	3	0.702576	0.0303012	281734, 281214, 280828	201	19	13824	10.8594	1	0.788722	0.780701
KEGG_PATHWAY	bta05162:Measles	6	1.40515	0.0351298	281857, 100300716, 281237, 784541, 524810, 281053	99	140	7550	3.2684	0.996841	0.183582	0.160917
GOTERM_BP_DIRECT	GO:0050796~regulation of insulin secretion	3	0.702576	0.0365191	327712, 281237, 280836	201	21	13824	9.82516	1	0.923411	0.91402
KEGG_PATHWAY	bta05134:Legionellosis	4	0.936768	0.0374737	281857, 281734, 281214, 280828	99	57	7550	5.35176	0.997865	0.189711	0.166289
GOTERM_MF_DIRECT	GO:0004522~ribonuclease A activity	2	0.468384	0.0406759	280930, 282340	181	3	13095	48.232	0.99999	0.804803	0.78737
GOTERM_BP_DIRECT	GO:0019722~calcium-mediated signaling	3	0.702576	0.0431795	282170, 281137, 525636	201	23	13824	8.9708	1	1	0.99095
KEGG_PATHWAY	bta04620:Toll-like receptor signaling pathway	5	1.17096	0.047245	282170, 327712, 281857, 414347, 280828	99	105	7550	3.63155	0.999587	0.23193	0.203297
GOTERM_MF_DIRECT	GO:0016004~phospholipase activator activity	2	0.468384	0.0538655	282170, 327712	181	4	13095	36.174	1	0.932547	0.912348
GOTERM_MF_DIRECT	GO:0030284~estrogen receptor activity	2	0.468384	0.0538655	407238, 527831	181	4	13095	36.174	1	0.932547	0.912348
KEGG_PATHWAY	bta04145:Phagosome	6	1.40515	0.0542069	100848815, 100300716, 282535, 281586, 767904, 524810	99	158	7550	2.89605	0.999873	0.25828	0.226393
GOTERM_CC_DIRECT	GO:0016021~integral component of membrane	73	17.096	0.0563727	533051, 533050, 510133, 286843, 534500, 615236, 536281, 505738, 615833, 506953, 281943, 281586, 282476, 509101, 510483, 777594, 511053, 100847592, 767904, 509854, 618737, 538430, 522893, 507436, 785001, 281058, 533137, 282387, 510832, 538903, 539837, 505010, 281053, 281094, 100848171, 538567, 781806, 788634, 615134, 617557, 530084, 100125928, 100848815, 507988, 282535, 100297428, 524368, 527831, …	226	4185	15461	1.19332	0.999843	1	1
GOTERM_BP_DIRECT	GO:0072606~interleukin-8 secretion	2	0.468384	0.0566326	286869, 280836	201	4	13824	34.3881	1	1	0.99095
GOTERM_CC_DIRECT	GO:0033150~cytoskeletal calyx	2	0.468384	0.056958	281737, 281738	226	4	15461	34.2058	0.999857	1	1
GOTERM_MF_DIRECT	GO:0004252~serine-type endopeptidase activity	6	1.40515	0.0586904	100298591, 280688, 282603, 526737, 514076, 407178	181	152	13095	2.85584	1	0.956308	0.935594
KEGG_PATHWAY	bta05145:Toxoplasmosis	5	1.17096	0.0589202	281857, 100848815, 281237, 282535, 282387	99	113	7550	3.37445	0.999943	0.272716	0.239048
KEGG_PATHWAY	bta04650:Natural killer cell mediated cytotoxicity	5	1.17096	0.0652864	100300716, 281237, 784541, 524810, 281839	99	117	7550	3.25909	0.999981	0.291546	0.255552
KEGG_PATHWAY	bta00590:Arachidonic acid metabolism	4	0.936768	0.0665876	286820, 282023, 503625, 782391	99	72	7550	4.23681	0.999985	0.291546	0.255552
GOTERM_MF_DIRECT	GO:0004784~superoxide dismutase activity	2	0.468384	0.0668748	104973000, 281496	181	5	13095	28.9392	1	1	0.981884
GOTERM_BP_DIRECT	GO:0001913~T cell mediated cytotoxicity	2	0.468384	0.0702848	533051, 786095	201	5	13824	27.5104	1	1	0.99095
GOTERM_BP_DIRECT	GO:0032747~positive regulation of interleukin-23 production	2	0.468384	0.0702848	281237, 282863	201	5	13824	27.5104	1	1	0.99095
GOTERM_BP_DIRECT	GO:0031640~killing of cells of other organism	2	0.468384	0.0702848	282305, 403090	201	5	13824	27.5104	1	1	0.99095
GOTERM_BP_DIRECT	GO:0042119~neutrophil activation	2	0.468384	0.0702848	327712, 280828	201	5	13824	27.5104	1	1	0.99095
GOTERM_BP_DIRECT	GO:0007166~cell surface receptor signaling pathway	6	1.40515	0.0714561	281943, 281137, 522893, 282863, 506030, 281053	201	153	13824	2.6971	1	1	0.99095
GOTERM_CC_DIRECT	GO:0045202~synapse	5	1.17096	0.072875	539930, 534427, 533137, 534500, 508421	226	108	15461	3.1672	0.999989	1	1
GOTERM_BP_DIRECT	GO:0045860~positive regulation of protein kinase activity	3	0.702576	0.0778477	513970, 281450, 281094	201	32	13824	6.44776	1	1	0.99095
GOTERM_MF_DIRECT	GO:0005164~tumor necrosis factor receptor binding	2	0.468384	0.0797062	280845, 282387	181	6	13095	24.116	1	1	0.981884
GOTERM_MF_DIRECT	GO:0046703~natural killer cell lectin-like receptor binding	2	0.468384	0.0797062	533051, 786095	181	6	13095	24.116	1	1	0.981884
GOTERM_BP_DIRECT	GO:0030518~intracellular steroid hormone receptor signaling pathway	2	0.468384	0.0837404	407238, 527831	201	6	13824	22.9254	1	1	0.99095
GOTERM_BP_DIRECT	GO:0001960~negative regulation of cytokine-mediated signaling pathway	2	0.468384	0.0837404	527118, 281860	201	6	13824	22.9254	1	1	0.99095
GOTERM_BP_DIRECT	GO:0034393~positive regulation of smooth muscle cell apoptotic process	2	0.468384	0.0837404	281857, 281237	201	6	13824	22.9254	1	1	0.99095
GOTERM_BP_DIRECT	GO:0045639~positive regulation of myeloid cell differentiation	2	0.468384	0.0837404	281096, 280836	201	6	13824	22.9254	1	1	0.99095
GOTERM_BP_DIRECT	GO:0009636~response to toxic substance	3	0.702576	0.0908326	282170, 327712, 414347	201	35	13824	5.8951	1	1	0.99095
GOTERM_BP_DIRECT	GO:0006909~phagocytosis	3	0.702576	0.0908326	100298591, 534346, 280836	201	35	13824	5.8951	1	1	0.99095
GOTERM_MF_DIRECT	GO:0003956~NAD(P)+-protein-arginine ADP-ribosyltransferase activity	2	0.468384	0.0923621	618664, 407145	181	7	13095	20.6709	1	1	0.981884
KEGG_PATHWAY	bta04974:Protein digestion and absorption	4	0.936768	0.0954177	785805, 282191, 282603, 100337416	99	84	7550	3.63155	1	0.406781	0.356561
GOTERM_BP_DIRECT	GO:2000406~positive regulation of T cell migration	2	0.468384	0.0970022	613811, 281666	201	7	13824	19.6503	1	1	0.99095
GOTERM_BP_DIRECT	GO:0032725~positive regulation of granulocyte macrophage colony-stimulating factor production	2	0.468384	0.0970022	281857, 280838	201	7	13824	19.6503	1	1	0.99095

## Sheet: TableS11f_Sheet1
Names	total	elements
EXON GENE_ALL GENE_BODY INTRON PROMOTER	10	GO:0006955~immune response
		GO:0005615~extracellular space
		bta05416:Viral myocarditis
		bta04060:Cytokine-cytokine receptor interaction
		bta04672:Intestinal immune network for IgA production
		bta04668:TNF signaling pathway
		bta04064:NF-kappa B signaling pathway
		bta05143:African trypanosomiasis
		bta05323:Rheumatoid arthritis
		bta05330:Allograft rejection
GENE_ALL GENE_BODY INTRON PROMOTER	2	bta04940:Type I diabetes mellitus
		bta05144:Malaria
EXON GENE_BODY INTRON PROMOTER	1	bta05320:Autoimmune thyroid disease
EXON GENE_ALL PROMOTER	1	bta05332:Graft-versus-host disease
GENE_ALL INTRON PROMOTER	1	bta04612:Antigen processing and presentation
GENE_ALL GENE_BODY INTRON	2	bta04640:Hematopoietic cell lineage
		GO:0005576~extracellular region
EXON GENE_BODY INTRON	7	GO:0008009~chemokine activity
		bta05140:Leishmaniasis
		bta05164:Influenza A
		bta04062:Chemokine signaling pathway
		bta05132:Salmonella infection
		GO:0070098~chemokine-mediated signaling pathway
		GO:0071347~cellular response to interleukin-1
GENE_ALL PROMOTER	1	bta04970:Salivary secretion
INTRON PROMOTER	1	bta05321:Inflammatory bowel disease (IBD)
GENE_BODY INTRON	11	bta05310:Asthma
		GO:0009607~response to biotic stimulus
		bta05150:Staphylococcus aureus infection
		GO:0030593~neutrophil chemotaxis
		GO:0045236~CXCR chemokine receptor binding
		GO:0003823~antigen binding
		GO:0019882~antigen processing and presentation
		GO:0006954~inflammatory response
		bta05146:Amoebiasis
		GO:0005125~cytokine activity
		bta05340:Primary immunodeficiency
PROMOTER	3	bta05168:Herpes simplex infection
		bta05162:Measles
		bta05169:Epstein-Barr virus infection
GENE_BODY	3	GO:0098869~cellular oxidant detoxification
		GO:0045672~positive regulation of osteoclast differentiation
		GO:0044130~negative regulation of growth of symbiont in host
INTRON	2	GO:0045429~positive regulation of nitric oxide biosynthetic process
		GO:0071356~cellular response to tumor necrosis factor

## Sheet: Sheet2
		gene all			promoter			gene body			intron			exon
Table	Count	Fold Enrichment	FDR	Count	Fold Enrichment	FDR	Count	Fold Enrichment	FDR	Count	Fold Enrichment	FDR	Count	Fold Enrichment	FDR
GO:0006955~immune response
GO:0005615~extracellular space
bta05416:Viral myocarditis
bta04060:Cytokine-cytokine receptor interaction
bta04672:Intestinal immune network for IgA production
bta04668:TNF signaling pathway
bta04064:NF-kappa B signaling pathway
bta05143:African trypanosomiasis
bta05323:Rheumatoid arthritis
bta05330:Allograft rejection
