# Supplementary material for: Methylome and transcriptome data integration reveals potential roles of DNA methylation and candidate biomarkers of cow Streptococcus uberis subclinical mastitis
Source: J Anim Sci Biotechnol. 2022 Nov 7;13:136. doi: 10.1186/s40104-022-00779-z (PMC9639328; doi:10.1186/s40104-022-00779-z)
Supplement: Supplementary file 17 — Additional file 17: Table S12. The cluster of functional annotations enriched by differential methylated and expressed genes (MetGDE genes). [file 40104_2022_779_MOESM17_ESM.xlsx]

## Sheet: TableS12a_allgene
Annotation Cluster	Enrichment Score: 2.098855084959852
Category	Term	Count	%	PValue	Genes	List Total	Pop Hits	Pop Total	Fold Enrichment	Bonferroni	Benjamini	FDR
KEGG_PATHWAY	bta05330:Allograft rejection	11	0.854701	2.89675e-05	281857, 100848815, 100300716, 281237, 282535, 509513, 509006, 407173, 282387, 767904, 524810	319	49	7550	5.31316	0.00712954	0.00207617	0.00190036
KEGG_PATHWAY	bta04612:Antigen processing and presentation	13	1.0101	6.06622e-05	514897, 407173, 767904, 280729, 281108, 281832, 100848815, 282535, 281237, 509513, 281586, 509006, 783680	319	75	7550	4.1024	0.0148723	0.00250737	0.00229505
KEGG_PATHWAY	bta04672:Intestinal immune network for IgA production	10	0.777001	0.000427279	613811, 100848815, 100300716, 282535, 538567, 509513, 282387, 524810, 280826, 618516	319	55	7550	4.30322	0.10018	0.0132457	0.0121241
KEGG_PATHWAY	bta04940:Type I diabetes mellitus	9	0.699301	0.00135041	281857, 280845, 100848815, 281237, 282535, 509513, 509006, 407173, 767904	319	52	7550	4.09633	0.283786	0.0317529	0.0290641
KEGG_PATHWAY	bta05332:Graft-versus-host disease	8	0.621601	0.00166447	100848815, 281237, 282535, 509513, 509006, 407173, 767904, 280826	319	42	7550	4.50814	0.337322	0.0317529	0.0290641
KEGG_PATHWAY	bta05416:Viral myocarditis	10	0.777001	0.00227192	100848815, 100300716, 282535, 509513, 509006, 407173, 282387, 767904, 524810, 281839	319	69	7550	3.4301	0.429819	0.0402454	0.0368375
KEGG_PATHWAY	bta05320:Autoimmune thyroid disease	9	0.699301	0.0038074	100848815, 100300716, 282535, 509513, 509006, 407173, 282387, 767904, 524810	319	61	7550	3.49196	0.610239	0.0629489	0.0576186
KEGG_PATHWAY	bta05310:Asthma	7	0.543901	0.00410062	100848815, 100300716, 613392, 282535, 509513, 282387, 524810	319	37	7550	4.47768	0.637574	0.0635597	0.0581776

## Sheet: TableS12b_promoter
Annotation Cluster 2	Enrichment Score: 2.2536026371703564
Category	Term	Count	%	PValue	Genes	List Total	Pop Hits	Pop Total	Fold Enrichment	Bonferroni	Benjamini	FDR
KEGG_PATHWAY	bta05330:Allograft rejection	10	1.54321	2.31179e-06	281857, 100848815, 100300716, 281237, 509513, 509006, 407173, 282387, 767904, 524810	186	49	7550	8.28396	0.000517708	0.000173385	0.000157973
KEGG_PATHWAY	bta05416:Viral myocarditis	9	1.38889	0.000260271	100848815, 100300716, 509513, 509006, 407173, 282387, 767904, 524810, 281839	186	69	7550	5.29453	0.0566409	0.00976015	0.00889258
KEGG_PATHWAY	bta04612:Antigen processing and presentation	9	1.38889	0.000463444	281108, 100848815, 281237, 514897, 509513, 509006, 407173, 767904, 280729	186	75	7550	4.87097	0.0986265	0.0141326	0.0128764
KEGG_PATHWAY	bta05332:Graft-versus-host disease	7	1.08025	0.000502493	100848815, 281237, 509513, 509006, 407173, 767904, 280826	186	42	7550	6.76523	0.10648	0.0141326	0.0128764
KEGG_PATHWAY	bta05320:Autoimmune thyroid disease	8	1.23457	0.000675337	100848815, 100300716, 509513, 509006, 407173, 282387, 767904, 524810	186	61	7550	5.32346	0.140433	0.0168834	0.0153827
KEGG_PATHWAY	bta04940:Type I diabetes mellitus	7	1.08025	0.00159269	281857, 100848815, 281237, 509513, 509006, 407173, 767904	186	52	7550	5.46423	0.30026	0.0298629	0.0272084
KEGG_PATHWAY	bta04672:Intestinal immune network for IgA production	7	1.08025	0.00213461	613811, 100848815, 100300716, 509513, 282387, 524810, 280826	186	55	7550	5.16618	0.38039	0.0331755	0.0302266
KEGG_PATHWAY	bta05169:Epstein-Barr virus infection	10	1.54321	0.00235915	522670, 539124, 100300716, 509006, 407173, 507234, 767904, 524810, 281839, 101907965	186	118	7550	3.43995	0.410849	0.0331755	0.0302266
Annotation Cluster 3	Enrichment Score: 2.0193837305505866
Category	Term	Count	%	PValue	Genes	List Total	Pop Hits	Pop Total	Fold Enrichment	Bonferroni	Benjamini	FDR
GOTERM_MF_DIRECT	GO:0005125~cytokine activity	11	1.69753	0.00106727	281857, 281137, 281237, 282863, 517016, 282387, 281860, 506030, 281096, 280826, 540517	317	128	13095	3.55	0.365489	0.344432	0.344432
KEGG_PATHWAY	bta04060:Cytokine-cytokine receptor interaction	14	2.16049	0.00263184	327712, 517016, 280826, 280836, 613811, 281857, 533605, 281666, 281237, 282863, 282387, 414347, 281096, 281094	186	218	7550	2.60679	0.445844	0.0348332	0.0317369

## Sheet: TableS12c_genebody
Annotation Cluster 1	Enrichment Score: 3.448961882900049
Category	Term	Count	%	PValue	Genes	List Total	Pop Hits	Pop Total	Fold Enrichment	Bonferroni	Benjamini	FDR
KEGG_PATHWAY	bta04060:Cytokine-cytokine receptor interaction	17	4.41558	4.36145e-09	282170, 327712, 613392, 280828, 280836, 618516, 613723, 613811, 281857, 280845, 281666, 281237, 282863, 282387, 414347, 281096, 281094	91	218	7550	6.46991	6.67302e-07	6.71664e-07	5.62628e-07
GOTERM_MF_DIRECT	GO:0008009~chemokine activity	9	2.33766	5.97418e-09	613723, 613811, 282170, 327712, 281734, 281214, 281666, 414347, 280828	152	36	13095	21.5378	1.36809e-06	1.36809e-06	1.35016e-06
KEGG_PATHWAY	bta05323:Rheumatoid arthritis	12	3.11688	1.27566e-08	613811, 282170, 327712, 100300716, 281237, 282535, 281666, 282863, 524810, 280828, 281839, 281094	91	95	7550	10.48	1.95176e-06	9.82259e-07	8.22802e-07
GOTERM_BP_DIRECT	GO:0070098~chemokine-mediated signaling pathway	9	2.33766	4.91768e-08	613723, 613811, 282170, 327712, 281734, 281214, 281666, 414347, 280828	169	44	13824	16.7316	3.98324e-05	1.9892e-05	1.95478e-05
GOTERM_BP_DIRECT	GO:0030593~neutrophil chemotaxis	9	2.33766	8.45925e-08	613723, 282170, 327712, 532569, 281237, 281666, 616818, 414347, 280828	169	47	13824	15.6636	6.85175e-05	2.28118e-05	2.2417e-05
GOTERM_BP_DIRECT	GO:0006954~inflammatory response	15	3.8961	3.61048e-07	282170, 327712, 280828, 613723, 613811, 281734, 281214, 281666, 282863, 282387, 414347, 100297786, 282023, 506030, 281094	169	215	13824	5.70689	0.000292406	7.30219e-05	7.17582e-05
GOTERM_BP_DIRECT	GO:0071347~cellular response to interleukin-1	8	2.07792	1.44316e-06	509591, 282170, 327712, 281666, 282863, 414347, 280828, 282023	169	47	13824	13.9232	0.00116828	0.000233503	0.000229462
GOTERM_MF_DIRECT	GO:0045236~CXCR chemokine receptor binding	5	1.2987	5.26502e-06	613723, 613811, 281734, 281214, 280828	152	11	13095	39.1597	0.00120497	0.000602845	0.000594947
KEGG_PATHWAY	bta04062:Chemokine signaling pathway	11	2.85714	6.39907e-05	613723, 613811, 282170, 327712, 281734, 281214, 281666, 414347, 508387, 280828, 511812	91	185	7550	4.93317	0.00974311	0.00164243	0.0013758
Annotation Cluster 2	Enrichment Score: 2.257755156655173
Category	Term	Count	%	PValue	Genes	List Total	Pop Hits	Pop Total	Fold Enrichment	Bonferroni	Benjamini	FDR
KEGG_PATHWAY	bta04064:NF-kappa B signaling pathway	10	2.5974	1.14098e-06	613811, 280845, 100300716, 282387, 524810, 414347, 280828, 282023, 281839, 618516	91	91	7550	9.11726	0.000174556	5.85706e-05	4.90623e-05
KEGG_PATHWAY	bta05330:Allograft rejection	7	1.81818	2.24707e-05	281857, 100300716, 281237, 282535, 282387, 767904, 524810	91	49	7550	11.8524	0.00343215	0.000865122	0.00072468
GOTERM_BP_DIRECT	GO:0044130~negative regulation of growth of symbiont in host	4	1.03896	0.00046103	281857, 280845, 281237, 511206	169	13	13824	25.1689	0.311693	0.0460745	0.0452771
KEGG_PATHWAY	bta04672:Intestinal immune network for IgA production	6	1.55844	0.00046819	613811, 100300716, 282535, 282387, 524810, 618516	91	55	7550	9.05095	0.0691432	0.0103002	0.00862807
KEGG_PATHWAY	bta05340:Primary immunodeficiency	5	1.2987	0.000831026	100300716, 282387, 524810, 281053, 618516	91	36	7550	11.5232	0.119442	0.0129268	0.0108283
KEGG_PATHWAY	bta05143:African trypanosomiasis	5	1.2987	0.00092334	281857, 100300716, 281237, 524810, 281839	91	37	7550	11.2118	0.131803	0.0129268	0.0108283
KEGG_PATHWAY	bta05310:Asthma	5	1.2987	0.00092334	100300716, 613392, 282535, 282387, 524810	91	37	7550	11.2118	0.131803	0.0129268	0.0108283
KEGG_PATHWAY	bta05416:Viral myocarditis	6	1.55844	0.00132718	100300716, 282535, 282387, 767904, 524810, 281839	91	69	7550	7.21452	0.183879	0.0170321	0.0142672
KEGG_PATHWAY	bta05140:Leishmaniasis	6	1.55844	0.00150914	281857, 100300716, 281237, 282535, 524810, 282023	91	71	7550	7.0113	0.206319	0.0178775	0.0149753
KEGG_PATHWAY	bta05146:Amoebiasis	7	1.81818	0.00211089	281857, 282191, 100300716, 281237, 511106, 524810, 280828	91	112	7550	5.18544	0.276249	0.0232198	0.0194504
KEGG_PATHWAY	bta04940:Type I diabetes mellitus	5	1.2987	0.00330433	281857, 280845, 281237, 282535, 767904	91	52	7550	7.9776	0.397339	0.0318042	0.0266412
KEGG_PATHWAY	bta05150:Staphylococcus aureus infection	5	1.2987	0.00521515	100300716, 282535, 524810, 514076, 281839	91	59	7550	7.0311	0.550674	0.0422702	0.0354081
KEGG_PATHWAY	bta05320:Autoimmune thyroid disease	5	1.2987	0.00587303	100300716, 282535, 282387, 767904, 524810	91	61	7550	6.80058	0.593927	0.0452224	0.0378811
Annotation Cluster 3	Enrichment Score: 1.8143208047065376
Category	Term	Count	%	PValue	Genes	List Total	Pop Hits	Pop Total	Fold Enrichment	Bonferroni	Benjamini	FDR
KEGG_PATHWAY	bta05146:Amoebiasis	7	1.81818	0.00211089	281857, 282191, 100300716, 281237, 511106, 524810, 280828	91	112	7550	5.18544	0.276249	0.0232198	0.0194504
KEGG_PATHWAY	bta05164:Influenza A	8	2.07792	0.00444315	327712, 281857, 282603, 281237, 282535, 784541, 280828, 281839	91	173	7550	3.83663	0.49405	0.0380136	0.0318426
KEGG_PATHWAY	bta05142:Chagas disease (American trypanosomiasis)	6	1.55844	0.0114183	282170, 327712, 281857, 281237, 280828, 281053	91	114	7550	4.36669	0.827446	0.0764526	0.0640415

## Sheet: TableS12d_exon
Annotation Cluster 2	Enrichment Score: 2.3893037606498804
Category	Term	Count	%	PValue	Genes	List Total	Pop Hits	Pop Total	Fold Enrichment	Bonferroni	Benjamini	FDR
GOTERM_MF_DIRECT	GO:0008009~chemokine activity	8	1.21581	1.83953e-05	613811, 282170, 327712, 281734, 281214, 281666, 414347, 280828	312	36	13095	9.32692	0.00709377	0.00711898	0.00711898
GOTERM_BP_DIRECT	GO:0070098~chemokine-mediated signaling pathway	8	1.21581	8.16671e-05	613811, 282170, 327712, 281734, 281214, 281666, 414347, 280828	336	44	13824	7.48052	0.101757	0.035743	0.0356341
KEGG_PATHWAY	bta05132:Salmonella infection	9	1.36778	0.000466551	282170, 281734, 281214, 281237, 518136, 535327, 414347, 280828, 280826	168	83	7550	4.87306	0.0937728	0.0141298	0.0125969
GOTERM_MF_DIRECT	GO:0045236~CXCR chemokine receptor binding	4	0.607903	0.00189998	613811, 281734, 281214, 280828	312	11	13095	15.2622	0.520969	0.245097	0.245097
KEGG_PATHWAY	bta05134:Legionellosis	6	0.911854	0.00826096	281857, 526279, 281734, 281214, 280828, 280826	168	57	7550	4.73058	0.826279	0.0796114	0.0709743
Annotation Cluster 3	Enrichment Score: 2.2161203256979833
Category	Term	Count	%	PValue	Genes	List Total	Pop Hits	Pop Total	Fold Enrichment	Bonferroni	Benjamini	FDR
GOTERM_BP_DIRECT	GO:0071347~cellular response to interleukin-1	9	1.36778	1.50839e-05	509591, 282170, 327712, 281666, 282863, 414347, 280828, 282023, 280826	336	47	13824	7.87842	0.0196253	0.00990261	0.00987244
GOTERM_MF_DIRECT	GO:0008009~chemokine activity	8	1.21581	1.83953e-05	613811, 282170, 327712, 281734, 281214, 281666, 414347, 280828	312	36	13095	9.32692	0.00709377	0.00711898	0.00711898
GOTERM_BP_DIRECT	GO:0070098~chemokine-mediated signaling pathway	8	1.21581	8.16671e-05	613811, 282170, 327712, 281734, 281214, 281666, 414347, 280828	336	44	13824	7.48052	0.101757	0.035743	0.0356341
GOTERM_BP_DIRECT	GO:0006954~inflammatory response	16	2.43161	0.000242118	282170, 327712, 540488, 280828, 614688, 613811, 281734, 281214, 281666, 282863, 788930, 282387, 414347, 282023, 506030, 281094	336	215	13824	3.06179	0.272529	0.0794751	0.079233
KEGG_PATHWAY	bta05132:Salmonella infection	9	1.36778	0.000466551	282170, 281734, 281214, 281237, 518136, 535327, 414347, 280828, 280826	168	83	7550	4.87306	0.0937728	0.0141298	0.0125969
GOTERM_BP_DIRECT	GO:0030593~neutrophil chemotaxis	7	1.06383	0.000899652	282170, 327712, 281237, 281666, 616818, 414347, 280828	336	47	13824	6.12766	0.693542	0.168749	0.168235
KEGG_PATHWAY	bta04062:Chemokine signaling pathway	12	1.82371	0.00259141	613811, 282170, 327712, 281734, 535365, 281214, 281666, 327708, 414347, 508387, 280828, 613930	168	185	7550	2.91506	0.421605	0.0392414	0.034984
Annotation Cluster 4	Enrichment Score: 2.090235030698566
Category	Term	Count	%	PValue	Genes	List Total	Pop Hits	Pop Total	Fold Enrichment	Bonferroni	Benjamini	FDR
KEGG_PATHWAY	bta05330:Allograft rejection	9	1.36778	1.00935e-05	281857, 100848815, 100300716, 281237, 282535, 407173, 282387, 767904, 524810	168	49	7550	8.25437	0.00212747	0.000713272	0.000635889
KEGG_PATHWAY	bta04064:NF-kappa B signaling pathway	10	1.51976	0.00016926	613811, 100300716, 282387, 524810, 414347, 280828, 282023, 281839, 505901, 618516	168	91	7550	4.93851	0.0350866	0.00670042	0.00597349
KEGG_PATHWAY	bta04672:Intestinal immune network for IgA production	8	1.21581	0.000189634	613811, 100848815, 100300716, 282535, 282387, 524810, 280826, 618516	168	55	7550	6.5368	0.0392266	0.00670042	0.00597349
KEGG_PATHWAY	bta05416:Viral myocarditis	8	1.21581	0.000778031	100848815, 100300716, 282535, 407173, 282387, 767904, 524810, 281839	168	69	7550	5.21049	0.151452	0.0206178	0.018381
KEGG_PATHWAY	bta05140:Leishmaniasis	8	1.21581	0.000924243	281857, 100848815, 100300716, 281237, 282535, 524810, 535327, 282023	168	71	7550	5.06372	0.177252	0.0217711	0.0194091
KEGG_PATHWAY	bta05143:African trypanosomiasis	6	0.911854	0.00122557	281857, 100300716, 281237, 524810, 280826, 281839	168	37	7550	7.28764	0.227987	0.025982	0.0231632
KEGG_PATHWAY	bta05320:Autoimmune thyroid disease	7	1.06383	0.0021735	100848815, 100300716, 282535, 407173, 282387, 767904, 524810	168	61	7550	5.1571	0.368153	0.0356861	0.0318145
KEGG_PATHWAY	bta05332:Graft-versus-host disease	6	0.911854	0.0021883	100848815, 281237, 282535, 407173, 767904, 280826	168	42	7550	6.42007	0.370127	0.0356861	0.0318145
Annotation Cluster 6	Enrichment Score: 1.675038171265781
Category	Term	Count	%	PValue	Genes	List Total	Pop Hits	Pop Total	Fold Enrichment	Bonferroni	Benjamini	FDR
KEGG_PATHWAY	bta05330:Allograft rejection	9	1.36778	1.00935e-05	281857, 100848815, 100300716, 281237, 282535, 407173, 282387, 767904, 524810	168	49	7550	8.25437	0.00212747	0.000713272	0.000635889
KEGG_PATHWAY	bta05416:Viral myocarditis	8	1.21581	0.000778031	100848815, 100300716, 282535, 407173, 282387, 767904, 524810, 281839	168	69	7550	5.21049	0.151452	0.0206178	0.018381
KEGG_PATHWAY	bta05164:Influenza A	12	1.82371	0.00151994	327712, 281857, 100848815, 282603, 281237, 282535, 784541, 517016, 535327, 280828, 280826, 281839	168	173	7550	3.11726	0.274542	0.0292934	0.0261154
KEGG_PATHWAY	bta05332:Graft-versus-host disease	6	0.911854	0.0021883	100848815, 281237, 282535, 407173, 767904, 280826	168	42	7550	6.42007	0.370127	0.0356861	0.0318145

## Sheet: TableS12e_intron
Annotation Cluster 1	Enrichment Score: 2.66449290817073
Category	Term	Count	%	PValue	Genes	List Total	Pop Hits	Pop Total	Fold Enrichment	Bonferroni	Benjamini	FDR
KEGG_PATHWAY	bta04640:Hematopoietic cell lineage	8	1.87354	0.000178153	100300716, 524810, 510832, 509004, 281096, 781726, 281053, 281094	99	92	7550	6.63153	0.0282777	0.00262371	0.00229979
GOTERM_MF_DIRECT	GO:0030883~endogenous lipid antigen binding	3	0.702576	0.00271799	510832, 509004, 781726	181	6	13095	36.174	0.529476	0.104453	0.10219
GOTERM_MF_DIRECT	GO:0030884~exogenous lipid antigen binding	3	0.702576	0.00271799	510832, 509004, 781726	181	6	13095	36.174	0.529476	0.104453	0.10219
GOTERM_MF_DIRECT	GO:0071723~lipopeptide binding	3	0.702576	0.00377085	510832, 509004, 781726	181	7	13095	31.0063	0.648836	0.104453	0.10219
GOTERM_MF_DIRECT	GO:0030881~beta-2-microglobulin binding	3	0.702576	0.00377085	510832, 509004, 781726	181	7	13095	31.0063	0.648836	0.104453	0.10219
GOTERM_BP_DIRECT	GO:0048007~antigen processing and presentation, exogenous lipid antigen via MHC class Ib	3	0.702576	0.00550647	510832, 509004, 781726	201	8	13824	25.791	0.992495	0.303218	0.300135
Annotation Cluster 2	Enrichment Score: 2.609503776284296
Category	Term	Count	%	PValue	Genes	List Total	Pop Hits	Pop Total	Fold Enrichment	Bonferroni	Benjamini	FDR
GOTERM_MF_DIRECT	GO:0008009~chemokine activity	8	1.87354	4.91901e-07	613811, 282170, 327712, 281734, 281214, 281666, 414347, 280828	181	36	13095	16.0773	0.000136247	6.81282e-05	6.66525e-05
GOTERM_BP_DIRECT	GO:0006954~inflammatory response	16	3.74707	5.36027e-07	282170, 327712, 408019, 280828, 286869, 613811, 281734, 281214, 281666, 282863, 282387, 414347, 100297786, 282023, 506030, 281094	201	215	13824	5.11822	0.000474807	0.000237192	0.00023478
GOTERM_BP_DIRECT	GO:0070098~chemokine-mediated signaling pathway	8	1.87354	2.90836e-06	613811, 282170, 327712, 281734, 281214, 281666, 414347, 280828	201	44	13824	12.5047	0.00257349	0.000857965	0.00084924
GOTERM_BP_DIRECT	GO:0071347~cellular response to interleukin-1	8	1.87354	4.60121e-06	509591, 282170, 327712, 281666, 282863, 414347, 280828, 282023	201	47	13824	11.7066	0.00406838	0.00101802	0.00100766
GOTERM_BP_DIRECT	GO:0030593~neutrophil chemotaxis	7	1.63934	5.57399e-05	282170, 327712, 532569, 281237, 281666, 414347, 280828	201	47	13824	10.2433	0.0481872	0.00822164	0.00813803
KEGG_PATHWAY	bta04062:Chemokine signaling pathway	11	2.57611	0.00013226	613811, 282170, 327712, 281734, 281214, 281666, 408019, 414347, 508387, 280828, 511812	99	185	7550	4.53453	0.0210701	0.00214261	0.00187809
GOTERM_BP_DIRECT	GO:0071356~cellular response to tumor necrosis factor	7	1.63934	0.000184147	282170, 327712, 281666, 527831, 414347, 280828, 286869	201	58	13824	8.30057	0.150552	0.0203712	0.0201641
GOTERM_MF_DIRECT	GO:0045236~CXCR chemokine receptor binding	4	0.936768	0.000388581	613811, 281734, 281214, 280828	181	11	13095	26.3084	0.102065	0.0269092	0.0263264
KEGG_PATHWAY	bta05132:Salmonella infection	7	1.63934	0.00069157	282170, 281734, 281214, 281237, 414347, 280828, 539034	99	83	7550	6.43179	0.105402	0.00700215	0.00613769
Annotation Cluster 3	Enrichment Score: 2.5102975996901833
Category	Term	Count	%	PValue	Genes	List Total	Pop Hits	Pop Total	Fold Enrichment	Bonferroni	Benjamini	FDR
KEGG_PATHWAY	bta05330:Allograft rejection	8	1.87354	2.75184e-06	281857, 100848815, 100300716, 281237, 282535, 282387, 767904, 524810	99	49	7550	12.451	0.000442948	0.000111449	9.76903e-05
KEGG_PATHWAY	bta04672:Intestinal immune network for IgA production	8	1.87354	6.10084e-06	613811, 100848815, 100300716, 282535, 538567, 282387, 524810, 618516	99	55	7550	11.0927	0.000981757	0.000197667	0.000173264
KEGG_PATHWAY	bta05310:Asthma	6	1.40515	0.0001043	100848815, 100300716, 613392, 282535, 282387, 524810	99	37	7550	12.3669	0.0166529	0.0018774	0.00164562
KEGG_PATHWAY	bta05143:African trypanosomiasis	6	1.40515	0.0001043	281857, 100300716, 281237, 524810, 281839, 280813	99	37	7550	12.3669	0.0166529	0.0018774	0.00164562
KEGG_PATHWAY	bta05416:Viral myocarditis	7	1.63934	0.000254129	100848815, 100300716, 282535, 282387, 767904, 524810, 281839	99	69	7550	7.73679	0.0400941	0.00343074	0.0030072
KEGG_PATHWAY	bta05140:Leishmaniasis	7	1.63934	0.000297346	281857, 100848815, 100300716, 281237, 282535, 524810, 282023	99	71	7550	7.51885	0.0467516	0.00370538	0.00324793
KEGG_PATHWAY	bta04940:Type I diabetes mellitus	6	1.40515	0.000533288	281857, 280845, 100848815, 281237, 282535, 767904	99	52	7550	8.79953	0.0822977	0.0061709	0.00540906
KEGG_PATHWAY	bta05150:Staphylococcus aureus infection	6	1.40515	0.000956353	100848815, 100300716, 282535, 524810, 514076, 281839	99	59	7550	7.75552	0.142768	0.00911348	0.00798836
KEGG_PATHWAY	bta05320:Autoimmune thyroid disease	6	1.40515	0.00111348	100848815, 100300716, 282535, 282387, 767904, 524810	99	61	7550	7.50124	0.164203	0.0100213	0.00878409
KEGG_PATHWAY	bta05164:Influenza A	9	2.10773	0.00176139	327712, 281857, 100848815, 282603, 281237, 282535, 784541, 280828, 281839	99	173	7550	3.96742	0.247108	0.0150182	0.0131641
KEGG_PATHWAY	bta05321:Inflammatory bowel disease (IBD)	6	1.40515	0.00206665	281857, 100848815, 281237, 282535, 282863, 506030	99	70	7550	6.5368	0.283283	0.0167399	0.0146732
KEGG_PATHWAY	bta04612:Antigen processing and presentation	6	1.40515	0.00280089	281832, 100848815, 281237, 282535, 281586, 767904	99	75	7550	6.10101	0.363375	0.0216068	0.0189393
KEGG_PATHWAY	bta05146:Amoebiasis	7	1.63934	0.0032438	281857, 282191, 100300716, 281237, 511106, 524810, 280828	99	112	7550	4.76641	0.40732	0.0238862	0.0209373
KEGG_PATHWAY	bta05168:Herpes simplex infection	8	1.87354	0.011531	327712, 281857, 280845, 100848815, 281237, 282535, 281586, 767904	99	190	7550	3.21106	0.845456	0.0812182	0.0711913
