# Supplementary material for: Methylome and transcriptome data integration reveals potential roles of DNA methylation and candidate biomarkers of cow Streptococcus uberis subclinical mastitis
Source: J Anim Sci Biotechnol. 2022 Nov 7;13:136. doi: 10.1186/s40104-022-00779-z (PMC9639328; doi:10.1186/s40104-022-00779-z)
Supplement: Supplementary file 18 — Additional file 18: Table S13. The correlation between discriminant candidate biomarkers. [file 40104_2022_779_MOESM18_ESM.xlsx]

## Sheet: TableS13a_pairwise_correlation
	LOC104972351	LOC107131803	SLC40A1	SMPD3	TCF7L2	LOC112447173	chr1_116798477	chr1_116798702	chr1_81755303	chr2_36910011	chr5_113635313	chr5_9029509	chr7_26444558	chr14_67946960	chr15_28521852	chr19_22014105	chr19_33218275	chr20_56637267	chr21_61174672	chr26_7684695	chrX_123509578	chr2:27911955:27911972	chr8:112623075:112623120	chr5:32984279:32984330	chr19:7781358:7781427	chr24:7353387:7353442
LOC104972351	0.837484	0.802391	-0.910759	-0.803601	0.747723	0.85122	-0.913013	-0.912278	-0.912412	-0.913131	-0.912805	-0.913454	0.912597	0.914371	-0.913098	0.911748	-0.914151	-0.911456	0.914317	0.914981	-0.914927	0.913228	0.912185	0.914935	0.911851	0.910208
LOC107131803	0.802391	0.768768	-0.872595	-0.769927	0.716391	0.815551	-0.874754	-0.87405	-0.874179	-0.874867	-0.874555	-0.875177	0.874356	0.876055	-0.874836	0.873542	-0.875845	-0.873262	0.876004	0.87664	-0.876588	0.87496	0.873961	0.876595	0.873641	0.872067
SLC40A1	-0.910759	-0.872595	0.990445	0.873911	-0.813145	-0.925697	0.992896	0.992097	0.992243	0.993024	0.99267	0.993376	-0.992443	-0.994372	0.992988	-0.99152	0.994134	0.991203	-0.994314	-0.995036	0.994978	-0.99313	-0.991996	-0.994986	-0.991632	-0.989846
SMPD3	-0.803601	-0.769927	0.873911	0.771089	-0.717472	-0.816781	0.876074	0.875369	0.875498	0.876187	0.875875	0.876497	-0.875675	-0.877377	0.876155	-0.87486	0.877166	0.87458	-0.877325	-0.877962	0.877911	-0.87628	-0.87528	-0.877918	-0.874959	-0.873383
TCF7L2	0.747723	0.716391	-0.813145	-0.717472	0.667583	0.759987	-0.815156	-0.814501	-0.814621	-0.815262	-0.814971	-0.815551	0.814785	0.816369	-0.815233	0.814027	-0.816173	-0.813767	0.816321	0.816914	-0.816866	0.815349	0.814418	0.816872	0.814119	0.812653
LOC112447173	0.85122	0.815551	-0.925697	-0.816781	0.759987	0.865181	-0.927987	-0.92724	-0.927377	-0.928107	-0.927776	-0.928436	0.927564	0.929367	-0.928074	0.926702	-0.929144	-0.926405	0.929313	0.929987	-0.929933	0.928206	0.927146	0.92994	0.926806	0.925137
chr1_116798477	-0.913013	-0.874754	0.992896	0.876074	-0.815156	-0.927987	0.995352	0.994551	0.994698	0.995481	0.995126	0.995834	-0.994899	-0.996833	0.995445	-0.993974	0.996593	0.993655	-0.996774	-0.997498	0.99744	-0.995587	-0.99445	-0.997448	-0.994086	-0.992295
chr1_116798702	-0.912278	-0.87405	0.992097	0.875369	-0.814501	-0.92724	0.994551	0.993751	0.993898	0.99468	0.994326	0.995032	-0.994098	-0.996031	0.994644	-0.993174	0.995791	0.992856	-0.995972	-0.996695	0.996637	-0.994786	-0.99365	-0.996645	-0.993286	-0.991497
chr1_81755303	-0.912412	-0.874179	0.992243	0.875498	-0.814621	-0.927377	0.994698	0.993898	0.994044	0.994827	0.994472	0.995179	-0.994245	-0.996178	0.994791	-0.99332	0.995938	0.993002	-0.996119	-0.996842	0.996784	-0.994933	-0.993797	-0.996792	-0.993433	-0.991643
chr2_36910011	-0.913131	-0.874867	0.993024	0.876187	-0.815262	-0.928107	0.995481	0.99468	0.994827	0.99561	0.995255	0.995963	-0.995028	-0.996962	0.995574	-0.994102	0.996722	0.993784	-0.996903	-0.997627	0.997569	-0.995716	-0.994579	-0.997577	-0.994215	-0.992424
chr5_113635313	-0.912805	-0.874555	0.99267	0.875875	-0.814971	-0.927776	0.995126	0.994326	0.994472	0.995255	0.9949	0.995608	-0.994673	-0.996606	0.995219	-0.993748	0.996367	0.993429	-0.996548	-0.997271	0.997213	-0.995361	-0.994224	-0.997221	-0.99386	-0.99207
chr5_9029509	-0.913454	-0.875177	0.993376	0.876497	-0.815551	-0.928436	0.995834	0.995032	0.995179	0.995963	0.995608	0.996315	-0.99538	-0.997315	0.995927	-0.994454	0.997075	0.994136	-0.997256	-0.99798	0.997922	-0.996069	-0.994931	-0.99793	-0.994567	-0.992775
chr7_26444558	0.912597	0.874356	-0.992443	-0.875675	0.814785	0.927564	-0.994899	-0.994098	-0.994245	-0.995028	-0.994673	-0.99538	0.994446	0.996379	-0.994992	0.993521	-0.996139	-0.993203	0.99632	0.997044	-0.996985	0.995134	0.993997	0.996993	0.993633	0.991843
chr14_67946960	0.914371	0.876055	-0.994372	-0.877377	0.816369	0.929367	-0.996833	-0.996031	-0.996178	-0.996962	-0.996606	-0.997315	0.996379	0.998315	-0.996926	0.995452	-0.998076	-0.995133	0.998257	0.998982	-0.998923	0.997068	0.995929	0.998931	0.995565	0.993771
chr15_28521852	-0.913098	-0.874836	0.992988	0.876155	-0.815233	-0.928074	0.995445	0.994644	0.994791	0.995574	0.995219	0.995927	-0.994992	-0.996926	0.995538	-0.994066	0.996686	0.993748	-0.996867	-0.997591	0.997533	-0.99568	-0.994543	-0.997541	-0.994179	-0.992388
chr19_22014105	0.911748	0.873542	-0.99152	-0.87486	0.814027	0.926702	-0.993974	-0.993174	-0.99332	-0.994102	-0.993748	-0.994454	0.993521	0.995452	-0.994066	0.992597	-0.995213	-0.992279	0.995394	0.996116	-0.996058	0.994208	0.993073	0.996066	0.992709	0.990921
chr19_33218275	-0.914151	-0.875845	0.994134	0.877166	-0.816173	-0.929144	0.996593	0.995791	0.995938	0.996722	0.996367	0.997075	-0.996139	-0.998076	0.996686	-0.995213	0.997836	0.994894	-0.998017	-0.998742	0.998683	-0.996828	-0.99569	-0.998691	-0.995325	-0.993532
chr20_56637267	-0.911456	-0.873262	0.991203	0.87458	-0.813767	-0.926405	0.993655	0.992856	0.993002	0.993784	0.993429	0.994136	-0.993203	-0.995133	0.993748	-0.992279	0.994894	0.991961	-0.995075	-0.995797	0.995739	-0.993889	-0.992755	-0.995747	-0.992391	-0.990603
chr21_61174672	0.914317	0.876004	-0.994314	-0.877325	0.816321	0.929313	-0.996774	-0.995972	-0.996119	-0.996903	-0.996548	-0.997256	0.99632	0.998257	-0.996867	0.995394	-0.998017	-0.995075	0.998198	0.998923	-0.998865	0.997009	0.995871	0.998872	0.995506	0.993713
chr26_7684695	0.914981	0.87664	-0.995036	-0.877962	0.816914	0.929987	-0.997498	-0.996695	-0.996842	-0.997627	-0.997271	-0.99798	0.997044	0.998982	-0.997591	0.996116	-0.998742	-0.995797	0.998923	0.999648	-0.99959	0.997733	0.996594	0.999598	0.996229	0.994434
chrX_123509578	-0.914927	-0.876588	0.994978	0.877911	-0.816866	-0.929933	0.99744	0.996637	0.996784	0.997569	0.997213	0.997922	-0.996985	-0.998923	0.997533	-0.996058	0.998683	0.995739	-0.998865	-0.99959	0.999531	-0.997675	-0.996536	-0.999539	-0.996171	-0.994376
chr2:27911955:27911972	0.913228	0.87496	-0.99313	-0.87628	0.815349	0.928206	-0.995587	-0.994786	-0.994933	-0.995716	-0.995361	-0.996069	0.995134	0.997068	-0.99568	0.994208	-0.996828	-0.993889	0.997009	0.997733	-0.997675	0.995822	0.994685	0.997683	0.99432	0.992529
chr8:112623075:112623120	0.912185	0.873961	-0.991996	-0.87528	0.814418	0.927146	-0.99445	-0.99365	-0.993797	-0.994579	-0.994224	-0.994931	0.993997	0.995929	-0.994543	0.993073	-0.99569	-0.992755	0.995871	0.996594	-0.996536	0.994685	0.993549	0.996544	0.993185	0.991396
chr5:32984279:32984330	0.914935	0.876595	-0.994986	-0.877918	0.816872	0.92994	-0.997448	-0.996645	-0.996792	-0.997577	-0.997221	-0.99793	0.996993	0.998931	-0.997541	0.996066	-0.998691	-0.995747	0.998872	0.999598	-0.999539	0.997683	0.996544	0.999547	0.996179	0.994384
chr19:7781358:7781427	0.911851	0.873641	-0.991632	-0.874959	0.814119	0.926806	-0.994086	-0.993286	-0.993433	-0.994215	-0.99386	-0.994567	0.993633	0.995565	-0.994179	0.992709	-0.995325	-0.992391	0.995506	0.996229	-0.996171	0.99432	0.993185	0.996179	0.992821	0.991033
chr24:7353387:7353442	0.910208	0.872067	-0.989846	-0.873383	0.812653	0.925137	-0.992295	-0.991497	-0.991643	-0.992424	-0.99207	-0.992775	0.991843	0.993771	-0.992388	0.990921	-0.993532	-0.990603	0.993713	0.994434	-0.994376	0.992529	0.991396	0.994384	0.991033	0.989247
